# Supplementary material for: AP-1 promotes oncogenic transcription in lung cancer cells by bridging promoter-enhancer interactions
Source: Cancer Gene Ther. 2025 Dec 3;33(3):301–13. doi: 10.1038/s41417-025-00974-w (PMC13109059; doi:10.1038/s41417-025-00974-w)
Supplement: Supplementary file 1 — Supplementary Table 1 [file 41417_2025_974_MOESM1_ESM.csv]

Merged Oncogenes from COSMIC and OncoKB databases
Genes
LYL1
OLIG2
LEF1
RPL5
EP300
EPAS1
ELL
RPL10
SMAD2
SMAD3
SMAD4
EPHA3
EPHA7
MAF
FBXW7
NIN
RPL22
GPHN
EPS15
ERBB2
ERBB3
ERBB4
ERCC2
BRIP1
ERCC3
AMER1
LZTR1
ERCC4
ABL1
ERCC5
CLTCL1
ABL2
ERG
FSTL3
STAG1
RPN1
ZRSR2
RBM10
KDM5C
ESR1
SMC1A
MAX
ETV1
ETV4
ETV5
ETV6
MECOM
IKZF1
EWSR1
EXT1
EXT2
BCL11A
ACVR1
ACVR2A
ARID1A
MDM2
EZH2
MDM4
TFG
HIST1H4I
TRRAP
LRP1B
CLIP1
PICALM
MAP3K1
AXIN1
AXIN2
BAP1
MEN1
ZNF331
FANCA
FANCC
FANCD2
FANCE
ACSL3
MET
FANCF
FANCG
FAT1
ARID1B
NDRG1
CIITA
FCGR2B
ZNRF3
UBR5
HIST1H3B
NUTM2B
MITF
FES
MLF1
MLH1
KMT2A
MLLT1
AFF1
ETNK1
MLLT3
AFDN
MLLT6
AKT1
FOXO4
AKT2
FGFR1
FGFR3
SPOP
FGFR2
FGFR4
FH
FHIT
MN1
ALK
SDC4
SDHA
SDHB
SDHC
MRTFA
SDHD
MPL
NCOA2
CUL3
FOXO1
FOXO3
TRAF7
FLI1
MAP2K4
FLT3
SET
FLT4
SFPQ
IRS4
SFRP4
SRSF2
SRSF3
PPM1D
SGK1
PPFIBP1
KNSTRN
SH3GL1
APC
PHF6
SLC34A2
BIRC3
RNF213
GAS7
FBXO11
MSH2
STIL
SIX1
FAS
TMEM127
AR
ARAF
PREX2
MSN
RHOA
TRIM33
LRIG3
RHOH
SETD2
ARNT
HOOK3
MTCP1
SND1
CTCF
MTOR
DROSHA
TP63
TET1
NT5C2
SMARCA4
CD274
SMARCB1
RSPO2
NCOA1
SMARCD1
FLCN
SOCS1
SMARCE1
FOXP1
ZFHX3
SMO
ATF1
CARD11
ATIC
ATM
FUS
MAML2
ATP1A1
CCNB1IP1
POLQ
KDSR
SUFU
SPEN
MUC1
PRDM16
ATP2B3
STAG2
MUTYH
AFF4
MYB
PDCD1LG2
SOX2
MYC
MYCL
MYCN
MYD88
FNBP1
BCL9L
MYH9
MYH11
EED
SETD1B
ATR
ATRX
MYO5A
CDK12
ERC1
MYOD1
ARHGAP26
B2M
NAB2
SRC
NACA
TNFRSF14
GATA1
GATA2
GATA3
BARD1
BAX
NBN
CCND1
BCL2
BCL3
BCL6
BCL7A
BCL9
TNFRSF17
SSX1
BCR
TRIM24
SSX2
SSX4
SS18
CRLF2
CIC
STAT3
STAT5B
STAT6
PRDM1
BLM
GMPS
NUTM1
STK11
MALT1
BMPR1A
STRN
NF1
FOXL2
GPC3
BRCA1
BRAF
BRCA2
NF2
NFATC2
NFE2L2
NFIB
GLI1
FUBP1
BTG1
BTK
NFKB2
NFKBIE
BUB1B
SYK
JAZF1
GNA11
MLLT11
BCL10
GNAQ
GNAS
CAMTA1
PHOX2B
CLP1
TAL1
TAL2
NONO
CNOT3
NOTCH1
NOTCH2
NPM1
TCEA1
CACNA1D
ACSL6
TBX3
HNF1A
TCF3
TCF7L2
TCF12
NRAS
CALR
TRA
EML4
TRB
NTHL1
NTRK1
NTRK3
TRD
CNTRL
DDR2
NUMA1
NUP98
CARS
NSD1
ARHGEF12
CASP8
CRTC1
GRIN2A
RUNX1
RUNX1T1
TEC
OMD
CBFA2T3
CBFB
GRM3
CBL
CBLB
TERT
FGFR1OP
DICER1
PTPRT
CREB3L1
TFE3
TFRC
CCND2
CCND3
CCNE1
RSPO3
TGFBR2
USP6
MSH6
USP8
LATS1
SF3B1
PSIP1
HEY1
NKX2-1
CD28
RABEP1
BRD4
PAFAH1B2
WIF1
CHEK2
TMPRSS2
H3F3A
CD74
CD79A
H3F3B
CD79B
PAX3
MAP3K13
PAX5
SUZ12
TNFAIP3
PAX7
PBX1
KAT6B
PCBP1
CDH1
TOP1
CDH11
ZMYM3
PCM1
TP53
CDK4
CDK6
CDKN1A
TPM3
CDKN1B
TPM4
CDKN2A
CDKN2C
TPR
ZNF384
NRG1
ASXL1
HIF1A
HIP1
CDX2
CEBPA
HLA-A
PDGFB
PDGFRA
MNX1
PDGFRB
HLF
PER1
CBLC
TSC1
TSC2
CHD2
CHD4
TSHR
HMGA1
FOXA1
KLF4
TRIP11
HNRNPA2B1
TLX1
HOXA9
HOXA11
HOXA13
U2AF1
KMT2C
TFPT
HOXC11
HOXC13
HOXD11
HOXD13
PIK3CA
PIK3CB
PIM1
PIK3R1
RECQL4
CLTC
HRAS
PLAG1
ASPSCR1
MDS2
PLCG1
QKI
KDM6A
VAV1
HSP90AA1
PML
CREB3L2
COL1A1
HSP90AB1
COL2A1
PMS1
VHL
EZR
DNAJB1
RBM15
CRTC3
PMS2
PRRX1
WAS
KLF6
CHCHD7
POLD1
POLE
POT1
RMI2
TLX3
WRN
WT1
ZNF521
ID3
POU2AF1
WWTR1
XPA
XPC
POU5F1
IDH1
XPO1
IDH2
PPARG
CREB1
CREBBP
YWHAE
APOBEC3B
CNBP
NCOR1
NCOR2
PPP2R1A
BCL11B
CSF1R
CSF3R
PPP6C
IGH
SLC45A3
PRCC
PRF1
IL21R
SS18L1
SETBP1
PDE4DIP
PRKACA
PRKAR1A
IGL
FEV
MAPK1
FCRL4
CTNNB1
IKBKB
MAP2K1
MAP2K2
IL2
HERPUD1
CUX1
IL6ST
IL7R
CYLD
TET2
ZBTB16
BCORL1
EIF3E
ZMYM2
IRF4
DAXX
KEAP1
PTCH1
PTEN
BCOR
DCTN1
DDB2
RNF43
DDIT3
IGK
DDX3X
ITK
DDX5
DDX6
PTK6
MSI2
DDX10
JAK1
JAK2
JAK3
SETDB1
JUN
PTPN6
PTPN11
PTPN13
PTPRB
PTPRC
PTPRD
PTPRK
SDHAF2
CANT1
PAX8
CXCR4
ACKR3
KCNJ5
FIP1L1
MAFB
KDR
KIF5B
CDC73
GOLGA5
KIT
DEK
KLK2
MED12
RAC1
DNM2
DNMT3A
RAD21
RAD51B
KRAS
RAF1
TFEB
RALGDS
RANBP2
AKT3
CYSLTR2
FAT4
RAP1GDS1
ABI1
RARA
GOPC
SH2B3
RB1
KDM5A
KTN1
KAT6A
AFF3
P2RY8
NR4A3
ECT2L
REL
SALL4
BRD3
NUP214
EBF1
LASP1
RET
MLLT10
LCK
CCDC6
NCOA4
LCP1
TRIM27
TBL1XR1
PALB2
SNX29
LIFR
CHIC2
KMT2D
PBRM1
HMGA2
LATS2
LMNA
EGFR
LMO1
LMO2
EIF1AX
ARID2
SBDS
TCL1A
EIF4A2
LPP
ELF3
ELF4
ROS1
ASXL2
TAF15
ELK4
ELN
