# Supplementary material for: AP-1 promotes oncogenic transcription in lung cancer cells by bridging promoter-enhancer interactions
Source: Cancer Gene Ther. 2025 Dec 3;33(3):301–13. doi: 10.1038/s41417-025-00974-w (PMC13109059; doi:10.1038/s41417-025-00974-w)
Supplement: Supplementary file 2 — Supplementary Table 2 [file 41417_2025_974_MOESM2_ESM.csv]

Designed probes (in hg19 reference genome) for pcHiC
chr11:77532419-77532539	AAMDC*NM_024684*+*77522207	AGGTGTGCCCTTAATTAGGGGCTGGGCTGGGACCTCGGTAAGATGTCTCTGTGGAAGTTTGCCGACGGGGTATTGCTCTCTGCTGGGGTACAGGAATCGCAGCTTTGCTGGAAAAGCAGG
chr11:77532204-77532324	AAMDC*NM_024684*+*77522207	ATCCCGAAGCAGCGCTGGGAGCGTAAGTGCGGGCAGAGCACTGCGCCGTTTGGGAACGCAACTTTGAGGAGACAGTGCGGTGGGTGAGTTTGCGGGGGAATCCTGAAACTGGGCCACGAG
chr11:77532606-77532726	AAMDC*NM_024684*+*77522207	ATCTGAGGAGACCAGGCTCTGCTAGGGGGCCATGGTGTGAGGGGAAGGGGCTCTGTTCAGGGACCAGAATCGGAGTGTGGGCTGGGACTCCATTGAGAGGCGGAACATGACAGGAGACGG
chr11:77532084-77532204	AAMDC*NM_024684*+*77522207	GGCTGGAAGCGGGAGGGGCGGGACTTCTCGAGAACAATGGCCAATGGACGCAGAGGGGGCGGGGCCTCGGGCGCTGTTCAACTGCAGGGCGTATTCCCGGAGGGCAGTTGGGGAGCGCAG
chr11:77532084-77532204	AAMDC*NM_024684*+*77522207	GGCTGGAAGCGGGAGGGGCGGGACTTCTCGAGAACAATGGCCAATGGACGCAGAGGGGGCGGGGCCTCGGGCGCTGTTCAACTGCAGGGCGTATTCCCGGAGGGCAGTTGGGGAGCGCAG
chr17:35306207-35306327	AATF*NM_012138*+*35296174	ATGCTAGCAACGCCCGCAGTGACGCGCAGGCCCCGCCCCCTCCCGCGCGCCTCCCGGAAGTGGCCGGTCCAGAGCTGTGGGGTGGCCTCCGCGCGGTCTCTGGCGGAGTCGGGGAATCGG
chr17:35304957-35305077	AATF*NM_012138*+*35296174	GCCCTGGTTGTCTTCATTCTTCAAGGGCCACTTTACAGGGACATGGAACAGGCTCCACTAAAGTGGTGTCCTCTTATTGCTCTTGGCCCTGAGGACATATGAAGATTGTGAAAGTCAGAG
chr17:35306341-35306461	AATF*NM_012138*+*35296174	ATCCGGCAGGGAAGGAGCTTCGGGGCCGGGGGTTGGGCCGCACATTTACGTGCGCGAAGCGGAGTGGACCGGGAGCTGGTGACGATGGCGGGGCCGCAGCCCCTGGCGCTGCAACTGGAA
chr17:35305213-35305333	AATF*NM_012138*+*35296174	ATCCTTTTGAGGCAGATTCTGTTTAGAGGGGTCTAGGTCTCTACAGGCAACCTCCAACAGATACCATAAGAATAGACCACTTTGTAGTCACACTTATCATCCCTTATTGCAGTTTCTGTT
chr10:27150577-27150697	ABI1*NM_001012750*-*27140016	CTTGTAGTGCTTTCCTGTCCTAATTTCTCTTTTCTCTGACTCTCCTTATCATGTAATCTTCCTACACTTTTAAGGTCATGTGCACGTTTTTTTAGGGGTGGGAGTTGTTTGCTTGTTTGA
chr10:27150974-27151094	ABI1*NM_001012750*-*27140016	ATCCTTCGTTTTTTGCTCCTGGATTTTTGTTTTGTTTTGTTTTTATCACCTGCTTTGGAATAGTCTCAAAAGGCCCTATATTTCAAGCTCTTCACTTCAACAGGAACATTAAATGCTTCG
chr10:27149613-27149733	ABI1*NM_001012750*-*27140016	GGCTGGTCACTCCGGCGGGTCCTCGACCCGGCCAGCGCCCGCCGGCCGCCAGAGCGCCTCACCTGTATGTAGTTGTTTTCACAGTAGTCTGCCACCCGAGTCAGGTTCTGGTAACTCTCG
chr10:27149757-27149877	ABI1*NM_001012750*-*27140016	ATCTCCTCCTCTAGTAACATCTGCAGCTCTGCCATTTTCCACCCCTCTGCATCGCTTCCTCTCGCGTTAAAGAGACAGAGGCAGCAAGGTCCGCCGAGGCTCCGAGCACCTCACAGCCCG
chr9:133710842-133710962	ABL1*NM_005157*+*133700641	ATCTGCCTGAAGCTGGTGGGCTGCAAATCCAAGAAGGGGCTGTCCTCGTCCTCCAGCTGTTATCTGGAAGGTAAGCCCGGGCCGCACGGGTTGGGCTGAGTAGCCGCGCGCCCTCCCGCT
chr9:133710449-133710569	ABL1*NM_005157*+*133700641	CGCGGCCTTCCCCCTGCGAGGATCGCCATTGGCCCGGGTTGGCTTTGGAAAGCGGCGGTGGCTTTGGGCCGGGCTCGGCCTCGGGAACGCCAGGGGCCCCTGGGTGCGGACGGGCGCGGC
chr9:133710350-133710470	ABL1*NM_005157*+*133700641	GTTGCGCGCGGCTTCTAAAGTGGAGTGGAGCAGGCCTGCACCCTCCCCGCCGGGGCTGGGACGGCGCTTCCAGGCGGAGAAAGACCTCCGCGGGCCGCGCGCGGCCTTCCCCCTGCGAGG
chr9:133588775-133588895	ABL1*NM_007313*+*133579267	CTGTTTCCCCCAGCTTGGGACACCCCGTTTTCTGAGGCGTGGAAGAGCGTCGCCCCGGAGTAAGCTGCCCGTGCCGCGCCCCGACAGCTTCCCTCAGCCCCAAGCCGCCCCTTATTCCGG
chr9:133589664-133589784	ABL1*NM_007313*+*133579267	ATCTTGAACCCTCTTCTGGAAAGGGGTACCTATTATTACTTTATGGGGCAGCAGCCTGGAAAAGTACTTGGGGACCAAAGAAGGCCAAGCTTGCCTGCCCTGCATTTTATCAAAGGAGCA
chr9:133589544-133589664	ABL1*NM_007313*+*133579267	CTTTTGTTATGGAAGATGTCTTTCTGTGATTGACTTCAATTGCTGACTTGTGGAGATGCAGCGAATGTGAAATCCCACGTATATGCCATTTCCCTCTACGCTCGCTGACCGTTCTGGAAG
chr9:133588895-133589015	ABL1*NM_007313*+*133579267	ATCCCGGCCCCAACTTTGGCCACGGAGCCTCCCATTCAAATCCCTCCCTTGCTGTCAAGGGGTCTCCCCTTCCCCCAAGGTGGCTCCCGCGAGCCTCTAATGCCCTGACTTCTTCCAATG
chr1:179199173-179199293	ABL2*NM_001136001*-*179188819	GTCGAGGGCTCAGTGCCACCGCGTGCGCAGCTCAGGTGCAGGCACAGGTGGGGCAGAAAAGCACAAGGCATTTATTTGGTCCTTGCCATCCAGTTAAGGAGCTCTAAAATACCCAGGGGG
chr1:179199293-179199413	ABL2*NM_001136001*-*179188819	ATCTCTTTTAAACACCCTTGTCAGCAGCAGGCCTCCAGTAAAAATTAAAATGGTATAAAATTTACAAGAAGAGAGTAAAATGCTACCTTATTTGATTTTAATTTTTGGAGATTATTTCAT
chr1:179198347-179198467	ABL2*NM_001136001*-*179188819	TCTCATGCCGGCTCCCAGACACACTCACCATGCTGGGTGAAGATATTGAAGCCGGTCTCTGTGGTGCGCCCCGCCGGGTCCCGCCTGCGGCCGGAGGGCCTGGCTGCACTGCTGCCCCGG
chr1:179198467-179198587	ABL2*NM_001136001*-*179188819	ATCCCGCGGGGCTGAGGCTGCTGGAGCCCCGGAGCTTCCCCGACGCGGCCCACCTGCTGCCCCATCCCTGCTCTCGCGTACTCCCGCGCCCCCGCCGACCCCTGGTCACATTCCTCCTCG
chr1:179112011-179112131	ABL2*NM_005158*-*179102224	ACACTTGATTAATGTGGTTATCAAGCCTCCCTGAAACTATCAACTCTGAACCATACCTGTTAAGTCGGGTAGAGCAGATTCTGAGGCCTCAGTGCACAGGCAGCAAAGTGAAGTGTCCTG
chr1:179112131-179112251	ABL2*NM_005158*-*179102224	ATCTCTGCCATAACTATTAGGTGGAAGGAGAACTGTCCCAAGGACCATACCTCTGCCCAGAAGCACAAAAGTTAAACTGTTCTGTGTAAAGAGGAAGTCTTAGAATTCCATTCTCTGACA
chr1:179112570-179112690	ABL2*NM_005158*-*179102224	TGTTTACAATAAAACACGAAATACACTTTTAAAAGAAAGGAAACGCCTAACAAGACTCATCTTTTACATCACTTAAATAGTTCAAGAAACCACAAAGCCAAAGTCAAAGAAATAGCTGTG
chr1:179112690-179112810	ABL2*NM_005158*-*179102224	ATCTGATTCATGAGCACAGAAGCCAAGAAATAACTGCCTTTGCTAACAATCTGGCTCTATAGCTTAATAAAGGTTAAAAACATGGCAATATAGTGTTGAAAACTTTTGAGTGTTAAAAGT
chr18:47339145-47339265	ACAA2*NM_006111*-*47330251	ATCCTGCCAAGCTTTTTCCTGTCTCAGGGCCTCGATATGTATTCCACCTCAATGTTCTTCGACTCGTACATCCTTAAAGTAAGATTCCATTGACTGTGCCCACTTGTTTTGAAAAGGGAG
chr18:47340556-47340676	ACAA2*NM_006111*-*47330251	ATCAGGTCCCATTGCGGGCGGCGCCGCTTGCCCGGAGCCTGAGAGGATTATGAAAACGTGGCGAGCGAAATGGGGCCAGGGGACCTGGAGCAGGGGCGTGAGGAGAGTAGGCAGCGGGTG
chr18:47338846-47338966	ACAA2*NM_006111*-*47330251	CACTTTCTATCAAATCCACCTCCAAATCTATCTCAACTCATCCCTCCCCTTTTCTCCCCAATTACACTGCCCCACACGAGTCAAAGCCATCATTTGCTGCTCCCTGGACCTCTACAATAG
chr18:47340436-47340556	ACAA2*NM_006111*-*47330251	TGTACTGGGGGCAGGGCAGAGAGGTGGGCGGCAGTTGGGGTGCGGTGATTGTAGTAGGCTAGGGCGCTTTCGGGTCCCCATTGCAGCCCCCGGATGAGCCCGCAGTATTTTCCTTATATG
chr6:160183015-160183135	ACAT2*NM_005891*+*160172988	GCGGGGCTACCTCAGGTCCCGCCCGCGGCAGGCCTGTGGGCTGCGAGGAGGAGCTTTGCCTAGCTTGCAGGCAGCGCAGGGCAGACGGCGGCAGGAGAAGCAAGATGAATGCAGGCTCAG
chr6:160183307-160183427	ACAT2*NM_005891*+*160172988	ATCCCTGGAACCCTGCGGCTCCCGCGTTCCCTGACCTGGTGCTACAGCCCCACCCTCTCCTCTCCCGATGTGCGCACTCCGTCCCTCGTGCTTGGATTGGCTCCCGGGGTAGAGCCATCG
chr6:160182354-160182474	ACAT2*NM_005891*+*160172988	GTTTTAAACAAAACTGACCCCACTTGTTACATGCTCCTTTCACTGTCCAAACGTCAACCAAAGGAACTTTTGTGACGCTAAGACGCTCCCGGCGTCCTCACCCGTTCACAGCCAGAGTTG
chr6:160182474-160182594	ACAT2*NM_005891*+*160172988	ATCTTAGAAGGCAGGGGGCTCGCACCGAGACGCTCCTAGCAAGCCCCTCACGCGAGCGAATGACTGGCGCCAGGAGAAACGCATAGGACCTCCCGAAGCCGCCGAGAGCAAAAGGACCCA
chr2:237480333-237480453	ACKR3*NM_020311*+*237468379	ATCATTTTAGGGCGAGAGCTCCTGTTTTCAAGTCGACGTGAGGGAAATTGGTTGAAGTCACTCAAACCTGAGGCTGAAGGGCAGTCACTTTATAAACCTTAAGAGTAACCGAGGGGAAAG
chr2:237477650-237477770	ACKR3*NM_020311*+*237468379	ATCACATTTTTAGGTTGAATTCCTCCGTGGGGGGAACTTTAGCAATACGCATCCAAATAAGAATGTAGATTGCAATAATTGTAGTAAAGTGTTTGCCAGACTCATCTCAGAAAAAGACAT
chr2:237480160-237480280	ACKR3*NM_020311*+*237468379	GGTGTGTTTTCCCCGTATTAACAGCAAGTCGTTGAAGCGTTGAGAAGGTATTATGATTTCTAATCAGGCCCAGAACAGGCCAAGTATAGGCTTTCTGAATGAAAAAAAAAAAAAAAAAAA
chr2:237480266-237480386	ACKR3*NM_020311*+*237468379	AAAAAAAAAAAAAAAAAAACCCAAAACAAAAAACCCTGCTTAATCAGGAACAGTGGCTTTTTGTGTGATCATTTTAGGGCGAGAGCTCCTGTTTTCAAGTCGACGTGAGGGAAATTGGTT
chr2:237477411-237477531	ACKR3*NM_020311*+*237468379	GCTGTTATTTTTAGTAGAAGTATAAAAAGAATCTCGAAAAGTTTTAGCTCTGGAGAAGGCGTGAATACAGCTGGTGCCTTCATACACTCCACTTGAGCCGCTCTTTAAGAACTCCAGGAG
chr17:48503363-48503483	ACSF2*NM_001288972*+*48493518	CAGCTGGGGCCTTCGGATCCAGAGGAAACCAGGGCTATTCTTCGAGGGTGGGAGGGGGAGGGCCGCGGGGTCGGAGGGGAAGGTGGCCCCGCGCGAAGTCGCCGCCGCCGCGCCCCGCCC
chr17:48504019-48504139	ACSF2*NM_001288972*+*48493518	GGGCAAGGAGTGTGGGCTTTAAGGAGAATATTCCGATGGGGAGGGGCAAGGGCCAAGGCCTGGGCTGTACCCCCAGGACACTGCCTCTGAGTTGGAACCCCTTCATGGGCAAACTTGGGG
chr17:48503115-48503235	ACSF2*NM_001288972*+*48493518	CCCCGCGGGGCCCTCTGCTCCAGCTGGCATGCCTCAAGGACGCTTCGCGCCTGCTCCTTTGGCCCCCGGCTCGCAAGTAGCGGGGCCAGCACGTGACCCGAGGGGGCAGGGGATGGATGG
chr17:48504139-48504259	ACSF2*NM_001288972*+*48493518	ATCAGCCCCAGTCTCCCCGACCCAGGCCACTAAACTTAGCAGTCTCCTGTCTCCTCATCAGCTGCTCACTAACATGGCTTTAATTCTTTGCTGCCTACTCCTGGGCCTATTTCCTTCTGT
chr2:223725763-223725883	ACSL3*NM_004457*+*223715731	GTGGCTGCGCCGGGCTGCGACACTGCAGTTGTCTACGCGGCCGGGGCCGGGACGAGGAGGCGTTGGACGGGGTCGCATACGTTCGTCCCCTCGCATTGCGGCCCCGACAGCTGCGCCAGG
chr2:223725883-223726003	ACSL3*NM_004457*+*223715731	ATCCCCGGGCGGCGGCGCGGGGCGTGAACGCTCTGGGGCTCAGCCAGGCCTGCGCGGGCCCGAGGCCGGAGGAACCCGGACTCCGGCGTAGCGGTGAGTGCGGCGCCGGTTGTGGGAGCG
chr5:131347842-131347962	ACSL6*NM_001009185*-*131337355	CCCGAGTTTGCAGACATGGGGAGCCTCCGGGTGCCACCTCTGCAAACCAGTGAGGGGAGGGAGTGGCAAGTGTTCACCTAGGCTCTGACAAATCAGGCAGCTAGACCAGATAGTGCCCAG
chr5:131346631-131346751	ACSL6*NM_001009185*-*131337355	CAGTGGAGACACAGCAGCCCTGGGCAGAGCAGAGGAGCCAGGTGAACCCTACCTTACAGAAATCTTGTACTCTGGCTGAAGGACGGGCAGGGAGGGGTCGTGAGGAAGCCCCTCGCCGGG
chr5:131346889-131347009	ACSL6*NM_001009185*-*131337355	ATCCGCGGATGGTCCTTGCCATCAGGGAAGGGGGACGCAAGAACTCGGCGGGGGTTTGTGGTGGGGTCGCAGAGAGCAAGCCCTATATCTCCCTCCGCAGACCCAGGTGCTCCCCAAACC
chr5:131348110-131348230	ACSL6*NM_001009185*-*131337355	ATCTTCGTACACAACTGTATGTGGCACACGAGGTCTCAAGAAGCCCCTCATAGCCACAATAAATGGCCATATAGCCACACACAGCCACAGATGCCCACACTGCTGGGCTGAGGGCTTGGA
chr7:5571324-5571444	ACTB*NM_001101*-*5560232	CCTTGTCACCCTTTCTTGCCTTGGGTCTGTCCACTGAGTAGCACACAAGACCGGGTGGGCAGGGTCCGTTCTGCTCCGGGAATCACAGACTGTGTGTACCCAGGTGGTGGGCATGCAGCG
chr7:5571444-5571564	ACTB*NM_001101*-*5560232	ATCAGTGGCGTGGGACCACAGAGGGGCATTCGGCTCAGCCTAGAGGAACCTGCCTTCCTCCTCCTCCCCCTCCTTGGAGGTGGTGACAAGAAGCTGGATTTTTACACAAAAATAGGAAGA
chr7:5570061-5570181	ACTB*NM_001101*-*5560232	CGGCCCAGACGGCGGCTCTGCACGGGCGAAGGGGCCGCGGCCGCCTGCGGCCGGGCCGTGAGCCGCCTGCCCCGGTCGGCTGGCCGGGCTTACCTGGCGGCGGGTGTGGACGGGCGGCGG
chr7:5570181-5570301	ACTB*NM_001101*-*5560232	ATCGGCAAAGGCGAGGCTCTGTGCTCGCGGGGCGGACGCGGTCTCGGCGGTGGTGGCGCGTCGCGCCGCTGGGTTTTATAGGGCGCCGCCGCGGCCGCTCGAGCCATAAAAGGCAACTTT
chr17:79479477-79479597	ACTG1*NM_001199954*-*79469892	CCCTGCCCCAACCCCAGCGGCCGTGGCCTCCAAGATCGCAACCGCCTGGAACCGAAGGCCGGGCCTTTTACGTAACGTCCACGGCTCGGAAGTCTGCACTGCGGCCGGGCCCCGCCCTGG
chr17:79479761-79479881	ACTG1*NM_001199954*-*79469892	GCAGAGAAACGCGACGGCGGAGCGGCGGAAGAACAGAGTGCGAGAGCTGGCAGCGGCGACTGAGACCGACCGCGGCCTCCCCCGCCGTTATTTAAGCGGAAGCGGCGCGCCCGCGCGGCC
chr17:79480178-79480298	ACTG1*NM_001199954*-*79469892	CTGCCTGACCCGGGGCGGGGCCGCGCCGGAGCTGGGGTGGGTCCCCGAGTCCCCGGCCACGCTGCGGGGCTTTGCTCCCTGGGACGTCCCTTGCAATCTTTCCCCTCGGGCTCCACGAGG
chr2:158731733-158731853	ACVR1*NM_001105*-*158721623	ATCGGAAGATGAATCCCACATTCCTGGCTTTGAAGCTTTTTGAAACTGCAGCTAGGAAGAACCGAGGGAGGGAGGGAGTTGAGCAGAGTTTATTGGCTGTCTCTCCAGCAGAAAATTCCT
chr2:158731837-158731957	ACVR1*NM_001105*-*158721623	CCAGCAGAAAATTCCTCTTGGAAGAGATGGATATTTTGAGGGTGGGGGAAATTCGCCTATCTATCTCCTTACTCTCTACAAGCTCAGCTAGGAAGGTAAGCCCCGTGGCCCCGCGGCCAG
chr2:158731613-158731733	ACVR1*NM_001105*-*158721623	ACATCTCTTCTTAGTGCGCCCGAGGTTCTAGCCTCACTGTTTTGGTTACAGTGTTGAAGGAAGGGTTTTAAACTTGGCAAAGTACCGTGCAACATCTGTAACCACATTTGCCTTCTGGGG
chr2:158731080-158731200	ACVR1*NM_001105*-*158721623	ATCAGCCCATCTCTGAAATTTCTTAACACCACCTTTCCAGGAAGAATTTTTTTGGGGAAAAGGGAGGTGGTGTCTATTTTTTGCCACCGCCTTCCCTTGGGCTGTCAGAGCAATCTGCAT
chr2:148600727-148600847	ACVR2A*NM_001278580*+*148592085	CATGAATTAGCCATATTATACAGTTGTTTTATTAAAAACCAAAACTTTGTAGAGTACATTAACAGAGACTGTATTTAAGAGAAAGGCAGTCATCCCTTAGTCATTTATACAATTATTTAT
chr2:148603225-148603345	ACVR2A*NM_001278580*+*148592085	ATCAAGCCAGTTGCTGCTTAATTTTGGCTGTGGGAAACAATACATCCTATCAGCAATTTAATCTGGGTCTCCCCTCACGTTTTCTTCAACTTCAGCGTCCAGCAGTGTTAAAAATAGTTG
chr2:148601162-148601282	ACVR2A*NM_001278580*+*148592085	ATCATCAAATATGTCGTTCGAAATCCTCATTTTTTTCTTCAAAGCGCAGTAAACAAGTATTTGCGCACCTATTACGTGCAAAACAGTTTTCAACACAATGCTTTGTGTGTAAAAGGAACG
chr2:148602811-148602931	ACVR2A*NM_001278580*+*148592085	CTGCGGCCGCGGCGGCCGCTGCTGGGGGCCGCGGCTGGTGTTGAGTCGGAGAGTCCAGTGGAGCCTGGGGAGGTTGCCCACTCCCTGCGCCCCTCGGCTGCCACCGCCCCCCCCCCCCGC
chr4:87855863-87855983	AFF1*NM_001166693*+*87846153	AGCTTAATCTCGCCGTAAAGTGAAAGGGTTCTTGCGCCCCCACAGCAGCCCGGGGCAGGGTCACCCTCGCGACCGGGGCGGTCATTGCCGTATTCCGTCCTGAGCTGCCGCTCCCCCACG
chr4:87855983-87856103	AFF1*NM_001166693*+*87846153	ATCCTCCCACCAATCCCGGGAGGGCCGCGACGTCCCTTGCCGCTTGGGTGGCGCCAGCTAGAGGGCGCGGGCCGGGGCGGAACCCGGTACCGCAGCTCGGGAGGTGGGGGTGGGGGCGGG
chr4:87856309-87856429	AFF1*NM_001166693*+*87846153	CCTTTCCCACCGCAACAGGTCAGGGGAGGGCGGAGGTGACGAGGGCGCCCGACCCGGGACTAGAGGACGGAAGGGTCTGGAAGGTGAGCGCAGCCCTGCGCCACCCAGGGCTGGGGGTCG
chr4:87856601-87856721	AFF1*NM_001166693*+*87846153	ATCCCGCGGCAGGTAGCGCGTAGAAAAACAGGGGACGGGGACATGGGAAGAGACCCATGCTCCTCCCTCACGCGCAGCCCCCAAGTCAGACGTTTGCCTGTGCACCCCGCGTTTTGCGGA
chr4:87928317-87928437	AFF1*NM_005935*+*87918152	ATCGCCGCAGAGGCCCCAGTGCCCGGATGTCCATCAGGATTAGCGCGAGCCAATACGGGCCGAGCCCGGGGCTGCGCCGAGGACGCCCGGGGCTCGAGAGCAGGTAGTCCCGTAACATCG
chr4:87927753-87927873	AFF1*NM_005935*+*87918152	ATCAAAAGTAGCGAACGTGGTTTACTGCCGCGGTCTTGTTCCTGCTCACTGCCGCCTCTGGGGGCCCCATATTCAACAAATATTCAAATTGGAGCTGGAGTTCTGAGCGGCTGGGTACTG
chr4:87928197-87928317	AFF1*NM_005935*+*87918152	GGGCGCCGGCGGTCTTCGAGCGTGGGGGCCCGCTGGCTTTCCCTTCTCAGAAACTGCGCCGGGGGCGCTCGCTTGCCCCGGATTCGGACGCGGCGCTCCCCGGGCTCGTCTGAAGTGCAG
chr4:87927633-87927753	AFF1*NM_005935*+*87918152	CTACGTGTAGTCCAAAAAAGGCGGGCTGTTTTGTAAATATTTGTCTCTATGTAAGGAAATCAAAACTGAAAGCGGAGTAACACCAAGTATGCCCGTTTCTTGAGCTCAAGCACTGGAAGG
chr2:100722335-100722455	AFF3*NM_001025108*-*100712045	AACCTCGCACTCCCCGCCAAAAGGGAGTCCCTTCCAGCACTCTCCCCTTTGTTCCTTTTTCTGGGCAAGAACCGCTGACTGGGGCTGCCAGAAATGTAAACCCTGGGTGCAAGTGACGGG
chr2:100722040-100722160	AFF3*NM_001025108*-*100712045	ATCAGCTAGAAGGGTGATAAGAGTATCATCGTGGCTCCTAAAGAGTAATAATAATCTCCCTCATTGTAAAGACAGCTCTTCCCCCTGGCTTACTTTTTTAGACATGCTGAGAAGCGCATG
chr2:100722581-100722701	AFF3*NM_001025108*-*100712045	ATCGGATTTGAGAATGCTCAGCCTGGCTCCCTTCTTCCCCCAGCTCTGAATCAATCCTTTCTTCATTAGCATCCATAACTAATGTGCAAAATGTAAAACGCTAAATTAAGACAGAGTTGG
chr2:100721920-100722040	AFF3*NM_001025108*-*100712045	GCTGGCCAGCCCTGGAAACCAACCTCCTTTCTTTTTATTTCTCACCGGGAAGGGGGACAAACTGGCCTCTGGGTGTCGACTTCAAACTTGCCGCCCGTCTCCGGTCTGGAAAGGCAGGTG
chr2:100759329-100759449	AFF3*NM_002285*-*100749037	GAATCCCAGGAACATTTTGGAATCTCTTAGATATATGATTATCAAGAATGTTGATTTCAATGGGCTGCTTAACTTGTCCAAAGCTCTGCTGGTTTCCCAGGCTGTCTGGGCCTCCAAGAG
chr2:100759449-100759569	AFF3*NM_002285*-*100749037	ATCAGGACCAAAGGCTCATCCTGCATTGGAACTGTGACAAGTCTTCCAGACCTTTCTAGAACAAAGCTACACCAGGAAAGAAGAGTCTTAGGCAAGGAATCAGATGTCCTAAGGCTGCTC
chr2:100758818-100758938	AFF3*NM_002285*-*100749037	CTGCCCTGACCAGCGGAGCATGGGCACAGCTACTTAGAGCGCCACCCTTCAGGACACAAAGTCGGGGCTACCTCTCTTCCAGGCAAGGCATCCTAGAGGGCCCGCACACCCTCCAGTTTG
chr2:100758938-100759058	AFF3*NM_002285*-*100749037	ATCTTACCTCTCAGCTCCCGTTCCTTTTCTTTCTCTCCCCAGTAAGTCGTTGAACGTCTTTCTTCTGAGGCTGAGCGTGGAGCTCTCTTCTCGCTGGCGAGCTTTCTGAATGGCACTTTC
chr5:132299143-132299263	AFF4*NM_014423*-*132289354	AGCGATGCGCCTCACACGGAACAGGCGTAGGCCCCGCACCGCTCCATGACGGTCGGGCCCGGGCTGGGACAGCTGACTGAGGCGGCGGGGGCGGGTTAACGAAGACCTGGCACCAGGATC
chr5:132299260-132299380	AFF4*NM_014423*-*132289354	ATCCCCGCCCCGTCCGCTGGCGGCGGCGACGGCAGCTGGACTCCTGCAGCCAGGGCTGTGACTGACGCAGCGGCCGTGCCACCATGTGACCAAGACCGGGCGGGTGCGGGGCGTCACGTG
chr5:132299725-132299845	AFF4*NM_014423*-*132289354	ATCCGGCCCAACCCGGAGCTTCCTAGACTTGCTTCCAGGTGTCGAAGCCTCGAGTCCTCAAGAGGTCCAGCAAAAAGGCAAAGGACGCAGGAGGCTGTTCGGTATTTCCAGTAAACTTAC
chr5:132299605-132299725	AFF4*NM_014423*-*132289354	GCCCTCCTGCGCGTAGCCCGCTAGTGAGGTTCCGAAGGGCGGGGCCGGGCCGAACCGGATATGCCGGTTCTGGGGCTCAGGTGACAAACCCAGGCCTTCCGCCCCTCGCCTCTGGTGGGG
chr7:134142387-134142507	AKR1B1*NM_001628*-*134133888	CAGTTCTTTCTGTTGTTTTCTTCCCTTGTCTGTGTGTAAATATCCAACGCCCAGGCCCATATTCAAATTTTAAGAGAAAAACCTGGGACGTGGGCCTGCCAGATGGTTCACACCTGTAGC
chr7:134144521-134144641	AKR1B1*NM_001628*-*134133888	ATCCAGAACTCTCAGAAGAATTTGGAAAGTAAGGCTGTCCATTCAGAATCAGTAAGACAAATTTCATCAGTCTTTGGAAAGTGAGACTCTATCAAAGCAGTAAGTTCCAGTACAGTAACT
chr7:134144275-134144395	AKR1B1*NM_001628*-*134133888	CATATAGTTTACCGCACTTTGTTCTTAGACAAAGGTGCATGCCAGAAAAATGGCTTGCAATCCTTTTGCAAAGCACCTTCACAAAATATGGGTTTGCCCAGACTTTTTGTAGCCTTCTAG
chr14:105260266-105260386	AKT1*NM_001014431*-*105252080	ATCCCAACATGGGTCTTTCCACAGCCAGCTTAGACGCTCTCCCCCCAGGCCACCTTTCTGGCCTCCCGAGGCAAGGGCTGGACACCCACAAAGGGTTGCTTTGCACTGATTGTCTTAAGC
chr14:105260146-105260266	AKT1*NM_001014431*-*105252080	GCATGCTCTTCCTGTGAGCAGTCCTCTGCTACCCTTCCAGATGGGCCTTCCTGAGGGGAGGAGGGTCCTCTCTGGGACCTCCAGGCCAGGCAGAGACCCCTGACGACCTCTGTGGAATGG
chr14:105260146-105260266	AKT1*NM_001014431*-*105252080	GCATGCTCTTCCTGTGAGCAGTCCTCTGCTACCCTTCCAGATGGGCCTTCCTGAGGGGAGGAGGGTCCTCTCTGGGACCTCCAGGCCAGGCAGAGACCCCTGACGACCTCTGTGGAATGG
chr14:105263877-105263997	AKT1*NM_001014431*-*105252080	ATCTCCCAGTGGGCAGGGCCATCTCCCTCTCCTCCAGCGTCCCAGAGGGAAAGCAGAGTCCTCTCTTCAAGAACACCCCCTCCCACCCCAGACAGAATGGTCAGGAGAGAACCCAGCCCC
chr14:105263757-105263877	AKT1*NM_001014431*-*105252080	AGGCCTCCCAGTCTTCCCAGCCTGGTGCCCTGGCATCTGCTGGTGCCTGCAACCCACTGTGGGCCCCACACTCCAGTCCTGTCTTCACCTTGGCATGAACTGCCCTCCCCCAAGACGGGG
chr14:105260146-105260266	AKT1*NM_005163*-*105249938	GCATGCTCTTCCTGTGAGCAGTCCTCTGCTACCCTTCCAGATGGGCCTTCCTGAGGGGAGGAGGGTCCTCTCTGGGACCTCCAGGCCAGGCAGAGACCCCTGACGACCTCTGTGGAATGG
chr14:105260146-105260266	AKT1*NM_005163*-*105249938	GCATGCTCTTCCTGTGAGCAGTCCTCTGCTACCCTTCCAGATGGGCCTTCCTGAGGGGAGGAGGGTCCTCTCTGGGACCTCCAGGCCAGGCAGAGACCCCTGACGACCTCTGTGGAATGG
chr14:105260039-105260159	AKT1*NM_005163*-*105249938	ATCCTGCATGGCTTCCTCATTTCCCCTCTGATGGATGAACTCCTAGGCATCCCTCAAAACCCAGTTCCCACATCACCAACTACAGGCATCCCCAGAAAGAGCACTTCGCATGCTCTTCCT
chr14:105259601-105259721	AKT1*NM_005163*-*105249938	ATCCTGGGACAGGGCACAGGGCTCCTCCCTGCTCCCCAGACTAGGAAAGCAAAGAAATTCAAACATGAGGAAGACAGGACCAGGATGCAGGCCACTGGCGCAAACGGGAGTCCAGAGCCC
chr14:105259919-105260039	AKT1*NM_005163*-*105249938	GGTTACAGACCCATAATTACAGCAGTCGGGAGGCAGCAAGTAAGTGGGGGAGCACTGGACAGGCCCCCGCCCTGCAGCGGCCCACCAGCCAACCCTCACCTGAGCACACTTTATCCATTG
chr19:40791612-40791732	AKT2*NM_001243027*-*40781302	ATCTTGTTTTACTCAGTTCTGGGTTCTGACGCTCTTAAAGGACCCCGGAGCGGGAGTTAGTTAGGAGGGGTTTCCTTTTCAGTGTGCTCGTCATGGTTGAGCTCAGGCTCTGAAGCCACA
chr19:40790773-40790893	AKT2*NM_001243027*-*40781302	AGGCTCGATCTGCCCGCCGCGCCCGAAAGGTCCAGCCCCCGGCCCGCGCACGCTGCGGCCTGCGCTCCCCGTCCCGCAAACTTGCAGCGCTCCCCCCACCGCCTCAGTGGTATGGCCCGC
chr19:40790660-40790780	AKT2*NM_001243027*-*40781302	GAAGCCCCCACCCCTGTAAATACAGCACAGCAACGGCTTCCACAGCGCCAAAAAGGTACAGCCCTCTACACTTGATGCGGCGCGCCCCCTCGATAGCTTAGCCCGCGCACGCCAGGCTCG
chr19:40791492-40791612	AKT2*NM_001243027*-*40781302	GGGCGGAAAGGCGAGATGGGGCTACGCAGGCGCACTAGGACTCCGACGTCTGCTTTCCCTAGGGCCTAGCCGTAGTGATTATTTCCCGGCAGCCCCTAGTCCGTATTTACATACGCTTTG
chr1:244006850-244006970	AKT3*NM_005465*-*243996584	TAATAGAGAAAATTTGTTTGGTGATGTGTATTTGAGGTGAAGAGGGAAGAGAATGAAAGTTAATTGCCCTAAATCCCTGTAATTTCAGAAGCAATTGTAAATTTTTTGTTTTTTTTTTTT
chr1:244006233-244006353	AKT3*NM_005465*-*243996584	TCAAAATCAAGAATTACAAAAAAATCCCTTAATAACAAGCAAATTCCTAACACACGTTAAATATATCATTTCTCTCTTACTAGACATAGCATGACACAGTTTAACAGTATCAGAAAAAAG
chr1:244007232-244007352	AKT3*NM_005465*-*243996584	TGAGCCACCACAACCAGTCGTGAATACTTTAAGTGATATAAAATACAACGTACCAAGAACTCATCATTTACGTATTCTTACTCTGCCTGTTCCAAGAAATATTTTAAGGAGATTAAAAAA
chr1:244006353-244006473	AKT3*NM_005465*-*243996584	ATCAACTTCTAAGACACCACTCACTGCTAGCACTCTTACCAACCGTATTATTTTTGGTTTGCGGAGCACTTACCCCTCTTCTGAACCCAACCTTCTTTCACAATGGTAACATCGCTCATG
chr3:105084574-105084694	ALCAM*NM_001243280*+*105075556	ATCCTGCATCCCTGATTTAGAGCCACTTAGGGCTCCGACAGCTCCACCCCGGTGTTCTAGAGGAAAATCTTCCTTCATGCTCTCTGCCTGATTTGAAAGCAACACAGCTTCCCGATGTTC
chr3:105086180-105086300	ALCAM*NM_001243280*+*105075556	CGCGGGGCCCGGGACGACGCCCCCTCCTGCGGCGTGGACTCCGTCAGTGGCCCACCAAGAAGGAGGAGGAATATGGAATCCAAGGGGGCCAGTTCCTGCCGTCTGCTCTTCTGCCTCTTG
chr3:105085563-105085683	ALCAM*NM_001243280*+*105075556	GTTCTCCCTGATCCCGGAGCTGGGCTCAGGGCTCGGACTCAGTCCTGCAGCGCCTCTAGGCTGCGGATCCGCGCTTCAACCACCTGCTTTGCGCTGCGTCCGGGGAAGTGGGGAGGAGAC
chr3:105085453-105085573	ALCAM*NM_001243280*+*105075556	TCTCCCTGGCGCGCGCGGCTCCTGTGCTTGCTTCTTATTGGCGGACCTGGCCCTGGGGGCGGAGCCGCGGTGAAGCACCGCTCATCCGGGCTCCAGGACCGGGGCACGCGGTTCTCCCTG
chr3:105085701-105085821	ALCAM*NM_001243280*+*105075556	GGGGAGAGGAGGAAAGAGGCAGCTTACACACGCCTTCCAGTCCCTCTACTCAGAGCAGCCCGGAGACCGCTGCCGCCGCTGCCGCTGCTACCACCGCTGCCACCTGAGGAGACCCGCCGC
chr9:38393322-38393442	ALDH1B1*NM_000692*+*38382660	CTTCTTCCAGAATGGGGGTCATCATCAACCCTGACCACCCAGGGACTGCAGAGAGGCTTGGCAAATTTCCCGTGAGAAGACAGCCTGCAAACTGTAAAGCATGATGCTCTGTGAGCTGTG
chr9:38392499-38392619	ALDH1B1*NM_000692*+*38382660	ATCTGAGCAACGTGGACACTGGGCTTGCGGAGACCCGAGGGAGGGAGCGCTGAAGCGGTGCGGGCTGCCGGGGGTAGAGGGGCGGGGACCGGGAAAGACCGGGCGGGGCGAGGGAGGAGC
chr9:38392654-38392774	ALDH1B1*NM_000692*+*38382660	AGGCGCAGGCGGAGCCTCATTGGCCGCTGAGCCCCGGGCTGCGCGGAGGCGGGACCTGCGGCCAGCCCTGGGCGGCCATGTGGACAGAGCTGGGAGGGCCGGAACCAGAACCCAAGCGTG
chr9:38392774-38392894	ALDH1B1*NM_000692*+*38382660	ATCCTGAACCGGAGCCCGAGCCTGCTGCAGGTAACTAACGCTGGTCTCCCCTCGGCTCCCTCGGGAAGCCGCAGCTCCTGGCTCCGCGTGGGGGCTTTCCTCTCTGGGCCGCGGCGTCCG
chr5:125930416-125930536	ALDH7A1*NM_001182*-*125921082	GGTGAGCCACCGCGCCCGGTAGACCATAATGTTTTAAATATGCGCGGGAAGTTTAGCCCCTACAGCTCCAAAATGACGTCGATTCTGCATAGCACACAAGGACCTAAAATCTAAGTTTTT
chr5:125929942-125930062	ALDH7A1*NM_001182*-*125921082	ACGTCCAAGCTTGCAAACTCCCAAAGAATTCAGGAAGGAAGATAACTTAAAACTACACTGAAGAACGTTACCTGCGGTGCACGTCACAGCTGAAGAGCCAGAGTTAAGCTCTAAATTAAG
chr5:125931381-125931501	ALDH7A1*NM_001182*-*125921082	TTCACTGTTTTGGTAGATTACAAATTAAAGTTTTCTAATTAATGATAAATATTAGATTGCTGCATTTCCTCTATAAATATCCTGCCTGGGTATATTCTTACTTTTTTTTTTTTTTTTTTT
chr16:30064246-30064366	ALDOA*NM_000034*+*30054410	ATCCGACCCAGGCGGGCGGCGGCGGGATTCGCTCTTCCCCTTCGCTCCCCGCGAGAAAGCCCCGAGGGCCGCGGCGGCGCAGAGCCGGTGACAGTTGAAGCTTAGGCGGGAAGAGGGAGG
chr16:30064637-30064757	ALDOA*NM_000034*+*30054410	ATCCCCCGCCCCCCATTCCCCTTCCCGAATTCCACCCTCCGGCCCAGCCATGGCCTCAGTTTCCCCAAACAGGAAAGGGAAGGAGGGTGGGCACCCCGGTCTAACGGTGCCTCTCAGCCT
chr16:30064517-30064637	ALDOA*NM_000034*+*30054410	GCCCGCGGCCCGAGGGTGCAGGTGATGGGTGCTGACCGACTGGGGAAGCCCGGAGTGTGGGGACTGAGGAGGGGAGTGGCCTGGGGCGCGCTGGAGCCTGCGAGGAAGGCGCCGCCTCGG
chr16:30064126-30064246	ALDOA*NM_000034*+*30054410	TGCAGATGCTCAGTGGCTTGGCCGGAGATACATCCAAGTGGTGGGTGTAGCCTGGGGGTTCAATCCTCCTGTGGCGCCCCAGAACCCGGTGCCTCCTCCAACGTCCGGCATCTGATGAGG
chr16:30076786-30076906	ALDOA*NM_001243177*+*30066993	AACATTCTGGCTGAGTCACGGCGCCCCAGAGCGCGCCAGGCTGGGGGAAAGGAGCAGAAGGGAGGGCCCTAGCGACCCGCGGGATGTGGTCCGAGTCACGTCCGAGGGGGGTGGGGAGGG
chr16:30077294-30077414	ALDOA*NM_001243177*+*30066993	ATCTTGGGGGCAGTGGCGGGTTGGGCGTCCGCGTGGAGGCCTCCCCCATCCCATGCCAGCGTCTCCCCACTACCAGGCACACACAGGCTCCCCGGCCCCTCCAGCCTGAGGTCCTCTAAC
chr16:30077174-30077294	ALDOA*NM_001243177*+*30066993	TCTCCTTGAATCCACTCGCCAGCCCGCCGCCCTCTGCCGCCGCACCCTGCACACCCGCCCCTCTCCTGTGCCAGGTGAGCGCCCCTCTTCACGTGCGGGGACCAGGGACCGTGGAGAGGG
chr16:30076906-30077026	ALDOA*NM_001243177*+*30066993	ATCGTGTTCTCGGCGCCCGCCCCTTCCTAGCGCGGCCTCTGGGCTGCGCCTCTCGGGGGCGGCCCGTAGCCCAGTCCGTCGCCTGCCATTGGACGCCGCCCGCTCCTCGTAAAGGAAAAA
chr16:30075711-30075831	ALDOA*NM_184043*+*30065599	ATCCGAGTCCCCTCACCCCTTTCCTTCCCACAGGTCCCTGGCCAAAGATTTATTTCTCTTGACAACCAAGGGCCTCCGTCTGGATTTCCAAGGAAGAATTTCCTCTGAAGCACCGGTGAG
chr16:30075591-30075711	ALDOA*NM_184043*+*30065599	CTCTCCTTCTTAAAAAAAACCAGGGCTCCAGAGAATCAGAACAGCCACCATCACCGCAGGGAGTCAAGGGAGGAGGGAGATTAGAGAAGGAGCCAGGGAGGGTGGCAGGGAGGCCACGTG
chr16:30075148-30075268	ALDOA*NM_184043*+*30065599	ATCAAGCTCCGATGAGGACCCAGGGCCCCTGCCCTCTGGGGAGCGGCCAGCCCCCAGGGCCCATGTGCCCTCCTCCCTGAAGAGCCTTTCCCCACGCCACTGGAACCACAGATGGCCTGC
chr16:30075840-30075960	ALDOA*NM_184043*+*30065599	GCTCCCTCCCCATCAATAGGGCCGACCCAAGTCTTCCTCCCCCTTCCCCCATGCCGGGCCCCACGATAGTGTGAATGTCAGGGGCTTCAGGTTTCCCTAAATATAGGTCCCTGCCAGAGG
chr12:109530960-109531080	ALKBH2*NM_001001655*-*109521293	TGCAGAAGGGGAAACTGTTGCCCACAGAGGCGAAGAGGTTTGCCCAAAGTCAACTGTCCACCCCTTTAAGGAGGAAGGACCCATAACTGACCTCGCTGCCCCCCACCAGTGTTAAAATAG
chr12:109530778-109530898	ALKBH2*NM_001001655*-*109521293	ACCCTAGGGACAATCTGATCCAGGGTCTCCCACGTCCACCTGTGCATCAGAATCAGCTGGCTAGCTTGCAAAAACCCAGAGGTCTGCACTCCACGCCTGAGCACCTGAATTTTTAAAGAA
chr12:109531687-109531807	ALKBH2*NM_001001655*-*109521293	AGAGCGCCTGAGGAGATGACAGGATGCATGAGAAATGCTCTGTCCTCTAAATAAATGTTGGTTCCATTATTGCTCGTTTTTCTTTGTTTTCTTGTTTTTTGATGTTGTTCTTGTTTGTTT
chr12:109531418-109531538	ALKBH2*NM_001001655*-*109521293	ATCACCTGTTGGGCCACTGTCGAGAATCACGGCTGGGGTGAGAACTGTGGCTTGGCGTCACTTCTCAGTGAGGGTTACTTTGGTGTCCGGAAAGGGCGTTGGGCCACCAGTATATTGTCA
chr2:30145301-30145421	ALK*NM_004304*-*30134477	CCTTAGGCCTTTTTTACTCACCTGTAATGGCTGTACCTCTCCTCTCCCTTTCCTTTCGTCTCTCCTGAGCTGCCAACACAGAACTCATAATAGCTGTTTTTATAACAAGTGGTTCACTAG
chr2:30144323-30144443	ALK*NM_004304*-*30134477	GCGGCTTTGGGTGGCCGACCAGAGGGCGGCCGGAAAGCACCTCGGTGCCCCGCGACCCTCCGAACAGAGGCGGCGGGAGGTACCAGCTGCTACCACCGCTGCCGCCCCCAGAGCCGCTGG
chr2:30143639-30143759	ALK*NM_004304*-*30134477	ATCTCCAGAGGACTGTGCGTGCGCGCAAGTCTCTTGCTTTCCCCCAACTGCACGGAGGCGAGCAGGAGTCTAAATGAAACAGACCTGGAAGCTCAGGGGCGAGTCCAGAGACACTCAAGC
chr2:30144620-30144740	ALK*NM_004304*-*30134477	ATCGGCTCCTATGCAAATCTGCAGAGGCCTCGGCATTCATTGAGAAAAGGAGTGAGCCCGCCCCACCCTCCCTCTGTTCCCTCTCCAGTCTCTTGTTCTTCCCCTCCTCTAGATTCCCTG
chrX:63423057-63423177	AMER1*NM_152424*-*63415624	ATCTGAGCATTCCAAATCCTGGGCCTGTTGTTGGGGGAAGATATATCATGATTTTTTTCTTGTAGTTGCAATCATCCCCCTTCTAATCCATCCTCATTAGGCACACTCAATACATATCTG
chrX:63422847-63422967	AMER1*NM_152424*-*63415624	CAGAATAGACTCATTCACTCCCTTCACCCTGCCTGTCAATCACTTTCTCCCCTCCCATTCCTGGGTCTGCTTATGCTTTGCCTACTAAACCCCTCTACTTTCTGGCAGCTTCCATGGATG
chrX:63425792-63425912	AMER1*NM_152424*-*63415624	GCGGAGAGGGTGCGGAACCACTGGCTGGGGCTCCCCACTCCCGCCCCCACGCCGGGCTGGTAGTGGCGTGGCTACACCGTGGCCTCAAGGAGCCAGTCCTGCCCGGATGGGGCTCGCCGG
chrX:63426110-63426230	AMER1*NM_152424*-*63415624	ATCGCGCCGCCAGGCCACCCAGAGGAGGGACTCACCTGCCAGGAAAGCTAGCTGCAGCGCCTGCGCCCTAACTTCGTCCGCCTCTCTGGCACACCAGTGCCCTTAGAGACCATAGAGGCC
chr5:72861923-72862043	ANKRA2*NM_023039*-*72851511	CACCGTTGTTAGTTCCCGGAGTAATCAGCAACTCTCCAAGGCAATGGACACATTTCCATCTTTGCCTTTGCTTACGAGGCTCCCTCAGGTGAAGTGAACCTAATGGAGTTTTAAAATATT
chr5:72861923-72862043	ANKRA2*NM_023039*-*72851511	CACCGTTGTTAGTTCCCGGAGTAATCAGCAACTCTCCAAGGCAATGGACACATTTCCATCTTTGCCTTTGCTTACGAGGCTCCCTCAGGTGAAGTGAACCTAATGGAGTTTTAAAATATT
chr5:72862062-72862182	ANKRA2*NM_023039*-*72851511	ATCTTGTTAACTATTTGGATGTTAGGAGTGAGGAAGAAAAGGACACGTCAAGGCTGAGTCTAGGTTAATATCTGGTGCCAGTCACCAGCCAAAATGGAGTATATTGGAGTAAGCAAAGGC
chr5:72862062-72862182	ANKRA2*NM_023039*-*72851511	ATCTTGTTAACTATTTGGATGTTAGGAGTGAGGAAGAAAAGGACACGTCAAGGCTGAGTCTAGGTTAATATCTGGTGCCAGTCACCAGCCAAAATGGAGTATATTGGAGTAAGCAAAGGC
chr5:72861500-72861620	ANKRA2*NM_023039*-*72851511	ATCGCCCCGCCCACCTGACCCGCCTCTGCGCCGCCGGGCTGCGTGAGTCTCATGAGCGTGCTCTGGTACGTCATCTTCGCGCGACGTTCGGTTCGCTGTGTGTGTCGCCGGCTCCTTGAG
chr5:72861500-72861620	ANKRA2*NM_023039*-*72851511	ATCGCCCCGCCCACCTGACCCGCCTCTGCGCCGCCGGGCTGCGTGAGTCTCATGAGCGTGCTCTGGTACGTCATCTTCGCGCGACGTTCGGTTCGCTGTGTGTGTCGCCGGCTCCTTGAG
chr5:72861380-72861500	ANKRA2*NM_023039*-*72851511	ACGCTCCGAGGCCCATCCTGCCGGAGTACTACACAGACAGGGTCATTTCAGTTGACGGTTCTGGGTCACCAGAGCAGAGGAAGCCCCAATTTCGCCCTCCGGTCACACCTCCTACTCCAG
chr5:72861380-72861500	ANKRA2*NM_023039*-*72851511	ACGCTCCGAGGCCCATCCTGCCGGAGTACTACACAGACAGGGTCATTTCAGTTGACGGTTCTGGGTCACCAGAGCAGAGGAAGCCCCAATTTCGCCCTCCGGTCACACCTCCTACTCCAG
chr15:60688151-60688271	ANXA2*NM_001002857*-*60680185	CAGGACTGTGTTAACACTCCTGGCCCTTGCCCATCAAGGGCACCTCTGCTGCCCCAGTCTTACCAAAAATCTTCCTTAATATTGCCTGAATATTGCTGCTTTACATTCTATAAATTATAG
chr15:60690836-60690956	ANXA2*NM_001002857*-*60680185	ATCCCACCTCAGTCCCGCCCAGGGTGGCGCCCCTGTCCCTAGCACGGCTGTGCTCCGCTTCTCTCCGCGCCTGGGGCATCTCTGCGCGGCCTCGTAGCAGGCAGTCCTGAGCGGGGTGGG
chr15:60688398-60688518	ANXA2*NM_001002857*-*60680185	GGCCCACGACCACGCCCAGTATCGTTGTTTTTTAAATAACAAGACTCCTCTCGGTTGCTGAGGCTCTTAGGACCACCAACCATTCCTAACTTAATGAATATCGATTCAATCTGCTAGTCT
chr15:60690716-60690836	ANXA2*NM_001002857*-*60680185	CCCGGGGGGCGCCCGGGGAGGGAGGGAGATTCGCCCTGTGCTGCAAAGCCTGGCCCGCCCCGGCCTCCGAGGGCCAGGAAGCCCCGAGCCTGGGCTGGGAGGCCAAAGCCGGGAGCCAGG
chr3:183892921-183893041	AP2M1*NM_001025205*+*183882633	CGATTGCAGGGCTGGCGGGGAGCGGTGCCCTCCACCTGACCCGCCTGGCGCCTCCCATGAGAGGGATACCGCTTGGAATCCTCCCAGAGCAGGAACGCTGCGCAGCGCCCCCTCCCTAGG
chr3:183892758-183892878	AP2M1*NM_001025205*+*183882633	ATCTGGCCTTATGGCGTGGAGGAGGACGCTGCGGGTCGTCTGCCTCGCCGCGCAGCTTTGTCCTGCCCTGCACTGAGCTGGCGGAAAGCTGCCCACACCCGGGAGTGGCTTCAGCCTTCG
chr3:183892623-183892743	AP2M1*NM_001025205*+*183882633	GCCGGGGCGGGGCGGCGGCACTGCGGTGAAAGCCGAGGCAGCGGGCAGACGAGCAGGGGGCGGGCGGACATCTTGGGATCCGGAGAGTGGCCGGGCCGGCAGAGCAGGGGGCCGAGGACA
chr3:183892080-183892200	AP2M1*NM_001025205*+*183882633	ATCCCTTGGAAAAAGCTCATGTCCGGAACAAATATATGAGAAAAGCTTGAGAGAATCAGAGGTAGTGTTAGAAAGCAGTAAATTCAGCACAAACACTTCTACTGCCCAGTTGTATTTATT
chr5:112073691-112073811	APC*NM_000038*+*112063555	GTCTTAAACCGATGGCCTTTCCTTGGCACAGGGTCCACTGCAGCATGCCAAACGAGGAGGCAGGGGCGTCGTCCCCCCGCCCCCCACTGCAGCACTGGAGATGGATTTCCTGTACTTCGG
chr5:112072953-112073073	APC*NM_000038*+*112063555	TGAGAGGTTAAGTAACTAAAGTTACAGAGCTAGAGTGACAGGAGTAAAGCTTCAACTCAGGCAACCCAGACTTCCAGAGTTCTGATCTCCACTACTAAGCTGCTAGCATAGCTTTTCTGG
chr5:112072849-112072969	APC*NM_000038*+*112063555	GCACTTCTATGTATGTGTCAGGGACTGCTCTAAATACTTCATATATATTAACTCCTCTATTCTGTACTTCTGTTCCCGTTTTATACAGCAGGAAATTGAAACACTGAGAGGTTAAGTAAC
chr5:112073105-112073225	APC*NM_000038*+*112063555	ATCTATCTAACAAGTCATCACTCTGACAACTCAGTGACTTGTAATGTAAAATTATTCATTGTAATTCATTTAATATTATTGTTTCTCTGTGCTGCAAAAATCATAGCAATCGAGATGTAA
chr5:112073811-112073931	APC*NM_000038*+*112063555	ATCCAGGGTTTTTGACAGAAGAGGAAGAAGGGGGAGGGGTAGAAGTGTTAAGGGGAGTCTGCTGAGAAAAGCTGTTTTTGAAGCCAGAAGGGGTTTTTGTTTTTATAATGCCATTTGACA
chr5:112044103-112044223	APC*NM_001127511*+*112033201	ACCAAGTAGAGGAATGGTGCCTCTGTTGGCAAATGATTGTTCATCTAAATCATTCATTTTTTTCGGCTGTAGGAAATCTTTGGTCTCTGAACTGTTGAGGTGGGGGCGTGAGCTTTCTAG
chr5:112042994-112043114	APC*NM_001127511*+*112033201	ATCTATTAACTGGGCTGCAGCACAATTCAGAGAAGGCCAGTAAGTGCTGCAACTGAGACTCGGCTGCCTAGGCAGCAATGGCTCACGGGACAGAACAGCGAAGCAGTGCCCGGCAAGCGG
chr5:112044223-112044343	APC*NM_001127511*+*112033201	ATCTAGTGAAAGAATTGGAAACTGTTATATTCGTTTTAAAAAAGAAGACCTTATGCAGTACATGTAAGACATCACTTAATGGTACAAGCAAGGATAAGTGATTTATTCTTTTATTCAGTG
chr5:112042894-112043014	APC*NM_001127511*+*112033201	TTTTATTCATCTTTCTATCATCAGCGTCTAGTACGGGGAGTAGCAAATAGTGAGCACTCGATAGATGTTTGCGGAATAATGGACTAGTGTGTGCAGAAGGATCTATTAACTGGGCTGCAG
chr22:39378941-39379061	APOBEC3B*NM_001270411*+*39368403	ATGATAAATCGTGTCATCCAAGGATGACTCCATGGTGAGCAGATGTCCCCAGACAGGTTCCACTCCAAGGTCACTCTTCATCTTTTAGAACATGACCAGTGGTTGAGCGTGGTGGCTCAC
chr22:39378350-39378470	APOBEC3B*NM_001270411*+*39368403	CACTTTAAGGAGGGCTGTCCAACTGCAAGGACGCTGTAAGCAGGAAGTGAAACCACAGAGCTTCAAAAAAAGAGCGGGACAGGGACAAGCGTATCTAAGAGGCTGAACATGAATCCACAG
chr22:39377281-39377401	APOBEC3B*NM_001270411*+*39368403	GAAGTGACAGCCCTGTGTGTGATCTTTCTGCCCTCCCCAAGTTTGCATTTTCGACAATAAAATTTACTTTTAAATTAAAAGATTTATACTGGGGAAGATTTAAAAAAAAAAAAAGAAAGA
chrX:47421108-47421228	ARAF*NM_001256196*+*47410498	ATCCCTCATTCAGTTTAGACCAGTAATATGCCTGTGACCCCTCACAGGTTGTCAAGGAGAATTTTGGAGCTCCCTCTTTACCTCCATTTTTCTCCCCGCAACACCATACCTTCCTTCTCC
chrX:47420436-47420556	ARAF*NM_001256196*+*47410498	ATCTTGACGTTTCAGGCGGCCCCTCCTAATCCGGAACACGACTCACATTCCGTTGGTCTTGCCTTGACAGACGTGACCCTGACCCAATAAGGGTGGAAGGCTGAGTCCCGCAGAGCCAAT
chrX:47420923-47421043	ARAF*NM_001256196*+*47410498	ACCCGACCGAGTGGTGCCGGGATTCCGTCTTAACCCCCGCTAAGGTGTCCAATGACCTTTCCTTACCAACTGCGGGGAGTGTGTGGAAACGCGGTTCACTCCCCGGTTTCCTTATTCTGG
chrX:47420316-47420436	ARAF*NM_001256196*+*47410498	CAGCCCCAAATGACCTGTGTTCTGCTTTATACGTCTATGCCACTGTTGGGGTTAAAGCCCTAGGCACGCAGGTCTTGCCTCAACTGCGCCTGCGCGAGTCAGGACGAGCGCTTGCCCCAG
chr4:153701550-153701670	ARFIP1*NM_001025593*+*153691088	TCATTCCTTCTGTCCCTCTGAGTGTGCCCCCGAAACAGTCGAGTGAAGGTGTAGGACCGGCCCTTGCAGGGAGGCACTCTCTTGGCTTTGCATACATTGGGTGGGAAAAGGAGTTGCAGG
chr4:153701550-153701670	ARFIP1*NM_001025593*+*153691088	TCATTCCTTCTGTCCCTCTGAGTGTGCCCCCGAAACAGTCGAGTGAAGGTGTAGGACCGGCCCTTGCAGGGAGGCACTCTCTTGGCTTTGCATACATTGGGTGGGAAAAGGAGTTGCAGG
chr4:153701670-153701790	ARFIP1*NM_001025593*+*153691088	ATCCAGAATCCGGACCTTTCTTGACAAAGTGTCGGAGTGGGCCACCTTCAGGCTTGCTGTCCAACCCTCATTTCTCCCCTCTTCTCCCTGCATCCCCAGCTTCCTCTCTCCCGCAGTGGG
chr4:153701003-153701123	ARFIP1*NM_001025593*+*153691088	ATCCTCGTGGGAGGTGCGCTGACACCACCGAGACGTGGCCGGGCAAGGCCGGATTGAGGGAGAGAGAGGCCGTCCAGGGCCAGGGACAACGCTACTTCCGGTCTCCTCACTTCCGGCTTC
chr4:153701003-153701123	ARFIP1*NM_001025593*+*153691088	ATCCTCGTGGGAGGTGCGCTGACACCACCGAGACGTGGCCGGGCAAGGCCGGATTGAGGGAGAGAGAGGCCGTCCAGGGCCAGGGACAACGCTACTTCCGGTCTCCTCACTTCCGGCTTC
chr4:153700883-153701003	ARFIP1*NM_001025593*+*153691088	CGCGCGCATTAGGTCGCTGCCAGAAAATTACCCGGGCAACGACACCGCCGGAGTCCCGGATGTGGTTGCTAGGGCAGCAGAGGGAGGGGCGTAGCCCGCCTCCCGGAGAAGGGCGGAGGG
chr4:153700883-153701003	ARFIP1*NM_001025593*+*153691088	CGCGCGCATTAGGTCGCTGCCAGAAAATTACCCGGGCAACGACACCGCCGGAGTCCCGGATGTGGTTGCTAGGGCAGCAGAGGGAGGGGCGTAGCCCGCCTCCCGGAGAAGGGCGGAGGG
chr5:142149977-142150097	ARHGAP26*NM_015071*+*142140291	GCGCTCGAGGCTGCCGAGAGCTAGCTAGCGAAGGAGGCGGGGAGGCGGCGTCTGCACTCGCTCGCCCGCTCGCTCGCTTCCCGGCGCCGCTGCGGGTCCGCGCTGCGTTTCCTGCTCGCG
chr5:142150823-142150943	ARHGAP26*NM_015071*+*142140291	ATCCCATCGTGTCCACAGCTCCAGCTCCCTTAGGGGCAGAGTTGCTCAGCCTTGAGTGCCCAACCGTGAGAATGGAGCGTGCCCTGCCGAGGGGGCGCTGCCTCCCCTTGGGAAAAGGTG
chr5:142150703-142150823	ARHGAP26*NM_015071*+*142140291	CGGGAGGTGACCCAGCGCGGGTGGTGCTCTGGGGCAGCGCGGGTGGGCGTGGGCGTGCGCGGCACGCAGGTGTCCCAGCAGTGGGGCCAGAGTGCCGAGCGCGCCGCAGCCAGCGGGCAG
chr5:142150097-142150217	ARHGAP26*NM_015071*+*142140291	ATCCGCTCCGTTGCCCGCGCCCGGAACAGCAGCACCTCGGCCGGGTCCGAGCTCGGTTCGGGAGTCTTGCGCGCCGGCGGACACCGCGCGCGGAGTGAGCCAGCGCCACACCTGTGGAGC
chr11:120256189-120256309	ARHGEF12*NM_001301084*+*120246002	ATCCAGGTAATCTACTGCAGTCTTTGTTTTCTGGGTCGTGTATAAAATGGAGCAAAATGGTAGAAAAATAGCTTCAGTGAAAGGGATGTACCTGTTAACAGGAATAAAATAGAAAGGAAA
chr11:120255780-120255900	ARHGEF12*NM_001301084*+*120246002	ATCTTTTTTGCAAGTATTTTTAATTTTATGAGAGGTATTTGGCCTGTTCTGCTAGAGAATTATCAGCCAAATCCTTGCTTTCTTTATATTATATATATTTTCCTGAGTGATATTCTAGGG
chr11:120255660-120255780	ARHGEF12*NM_001301084*+*120246002	CCGAATTTTAAGGTATTTGAGGGACTCCATTTTTTGGCACTGTATTTGGGAAATTCCCAATTTAAAAATCATGCTGTACTCAAGAAGAAAATTAGGGTTTTTTTGTGGCTTTATAATTGG
chr11:120256069-120256189	ARHGEF12*NM_001301084*+*120246002	ATATATAAAGAAAAAGCTTAGGATTGCTAAGGGAGTGGTATTTTGGTGAGGATTTCATTTTCTTCTACTCCATGGAAACGAGCCTTTTGAGCTTTTGCTTGTCTGCTGATTTGTCCGGTG
chr11:120207598-120207718	ARHGEF12*NM_015313*+*120197617	ATCCCGCCCCAGCCCCGGCGGGAGTCCCGGGTCCCCTTCCCACTGCGCGCGGATTTCCCTCTCTGAGGAAGTTTATCCTTGTGCCTTCTGGAGGATTTCTCTCTAGCTCGACTCACTCTG
chr11:120207869-120207989	ARHGEF12*NM_015313*+*120197617	ATCCCAGAGCACTGGGGGTGGGGAGGAGGTGTTACTGTAAAATGCAAGTTGGATAAAAGGAGGACCTCTCGCCAAGGGCCCCAATGAGTGGCACACAGTCTACTATCACCGACAGGTTGG
chr11:120207749-120207869	ARHGEF12*NM_015313*+*120197617	TTTTGGGAGATAACTTGTTTTGCTCCAAGCCGCATCCGTTGACCCCTTACAGTCGGATGGTCTAGATGACTGAATGGAGTTTTGAGTTGGACTTTTGTGTCCCTGACGGAGTTGGGCCTG
chr11:120207478-120207598	ARHGEF12*NM_015313*+*120197617	GCCACGAGCAGCCGGCAGCCCCAGATAGAGAGCCGGGAGGGAGGGCCCCGGCCCTTGCCGCGGCGGGGAGTTCGAGGCCCCGAGACTCCGGAGGAGGAGCCGACACCCGTCCGTGAGCTG
chr1:27022823-27022943	ARID1A*NM_006015*+*27012521	GGGGCGGGGTGGGAGGGGGGGAGAAGACGAAGACAGGGCCGGGTCTCTCCGCGGACGAGACAGCGGGGATCATGGCCGCGCAGGTCGCCCCCGCCGCCGCCAGCAGCCTGGGCAACCCGC
chr1:27021721-27021841	ARID1A*NM_006015*+*27012521	ATCAGTCATTCTTTCGGGCTTGCAAAGAGGGTAAAAAAGGTTGGGTCTTTAGCGGGGTCCGTAGAAGGCTTTGAAGACGAAAAGTGCTGTAGAGGTGCTAAGCAGCAGCCAACGGACCGG
chr1:27021626-27021746	ARID1A*NM_006015*+*27012521	GTAAAATGGGGATAATCCGGACCTCATGCCCCCAGAGCCTTGTAAGGACCGGCTAATGAGGGCAGGCGAGTGGGAAACGAATCGTCTGAACAATGATCAGTCATTCTTTCGGGCTTGCAA
chr1:27022874-27022994	ARID1A*NM_006015*+*27012521	CGGACGAGACAGCGGGGATCATGGCCGCGCAGGTCGCCCCCGCCGCCGCCAGCAGCCTGGGCAACCCGCCGCCGCCGCCGCCCTCGGAGCTGAAGAAAGCCGAGCAGCAGCAGCGGGAGG
chr6:157099819-157099939	ARID1B*NM_020732*+*157089063	GATCAACATGGCGGACAACAAAGCCCCGGGATGGGGATGATGCACTCCGCCTCCGCCGCCGCCGCCGGGGCCCCCGGCAGCATGGACCCCCTGCAGAACTCCCACGAAGGGTACCCCAAC
chr6:157098672-157098792	ARID1B*NM_020732*+*157089063	CTCCGGCGGGGCCTGCGGAGGGGGAGGGGGTCGCGGCTTCCCGGCGGGCCGCGTGGATGCGCACAGGAGGGGCCGCGGCCTGAAAAGTGGGGGTTATTGTCTCCCCCCGCCCCCCGCCCG
chr6:157099699-157099819	ARID1B*NM_020732*+*157089063	CCGCCGGTCGCCGTGCCCGGGGGCGGCGGCGGCCCGGCGGCCGTCCCGGAGTTTAATAATTACTATGGCAGCGCTGCCCCTGCGAGCGGCGGCCCCGGCGGCCGCGCTGGGCCTTGCTTT
chr12:46123478-46123598	ARID2*NM_152641*+*46113619	CGCCGCCACCGCCGGCCCATGACTGAGCCCCGCCGCCGCCGGCCGAGGAATGGGCTCCGGGCTCTGGTAGGAAGCGCTGGGAGCGGGGGGCGCTTTTAAAACACCGATCTGGGTTTTTTA
chr12:46123870-46123990	ARID2*NM_152641*+*46113619	ATCTTCACGGTCTCTACACCAGAGTCACTACTTTAGGCGGATTCGCGAAGGTGAGTGGAAGTTTTAATTTGTATTTCCCTCTCGCTGGCCTCCTCCAAAAAGTCTCCTTTGACCCCGGAG
chr12:46123750-46123870	ARID2*NM_152641*+*46113619	GGGCGAACGGGGCTCTCCCGCCCGGGCCGGGCACGGGGTCCCGGCTGACAAGTGCGGGGCTTTTTCTCTCCCGCAGGTCGCCTTTTAAAAAAATCCCTGCGGTGGGTGGGAAGGAGCTGG
chr12:46123584-46123704	ARID2*NM_152641*+*46113619	ATCTGGGTTTTTTAAAAACCTCCTTTGAAAAAATAATGGCAAACTCGACGGGGAAGGCGCCTCCGGACGAGCGGAGAAAGGGACTCGCTTTCCTGGACGAGCTGCGGCAGTTCCACCACA
chr17:41476598-41476718	ARL4D*NM_001661*+*41466352	ACCGTGTCAACGGCTTGGGGCTGCGGAGGGCGGGTGGGAGCCGGACTCAATCTCCGGTCTCAGCGTCTGCACCCTAGCTCTTAGTTTGGGGGCACTGTCGACTTCCCCCGTCCCTCGGGG
chr17:41475884-41476004	ARL4D*NM_001661*+*41466352	TTGCAGATAATGGGCTTAGCACTATGAAGCAGCTGTTTTATGGGGCTCCAGGTTCACCTTAGGTTTGACAATTGAATTATGAAAGATAAAGGAGAAAGACTTGTCAGCCTCTCCGAGTAG
chr17:41476956-41477076	ARL4D*NM_001661*+*41466352	ATCAAGAAGTTGCAAATCTTGTGTGTATTATTAAACGTCTCCTTTTTCTCCCATGACCTTTTCTTGGTTCAGATAACCCAGCTGTGCTCCCTGGAACCTTCAATTTCAAGGCCTCCCTGC
chr17:41476004-41476124	ARL4D*NM_001661*+*41466352	ATCCTTTGGCCGAAGGAGTGTCCATGTGGGGTGGTATCTCGGCCTGGTGGAGGGGGATGCGATGGTAGTGAGAATATTAGGGTATTCATATCTTTCCTCCCGAGTCAAACGTTGCCAGGC
chrX:66763877-66763997	AR*NM_000044*+*66753873	ATCCCGGGGAGCCAGCTTGCTGGGAGAGCGGGACGGTCCGGAGCAAGCCCAGAGGCAGAGGAGGCGACAGAGGGAAAAAGGGCCGAGCTAGCCGCTCCAGTGCTGTACAGGAGCCGAAGG
chrX:66764421-66764541	AR*NM_000044*+*66753873	CGGCTTCAGCACTGCAGCCACGACCCGCCTGGTTAGGCTGCACGCGGAGAGAACCCTCTGTTTTCCCCCACTCTCTCTCCACCTCCTCCTGCCTTCCCCACCCCGAGTGCGGAGCCAGAG
chrX:66763772-66763892	AR*NM_000044*+*66753873	GGGAGGGAAAAGGAGGTGGGAAGGCAAGGAGGCCGGCCCGGTGGGGGCGGGACCCGACTCGCAAACTGTTGCATTTGCTCTCCACCTCCCAGCGCCCCCTCCGAGATCCCGGGGAGCCAG
chrX:66763344-66763464	AR*NM_000044*+*66753873	ATCTATCCCTATGACGGAATCTAAGGTTTCAGCAAGTATCTGCTGGCTTGGTCATGGCTTGCTCCTCAGTTTGTAGGAGACTCTCCCACTCTCCCATCTGCGCGCTCTTATCAGTCCTGA
chrX:66788483-66788603	AR*NM_001011645*+*66778682	ATCTCTATATGCAATATTTTCACACTACTGTACTTATTGAAATCACATTTGAATCTTGGCAATTAACAAGGCAGTAATTGGCATCAGGAGGGTATGTTAGTTTGCTTATCTGCGCCGTCC
chrX:66789214-66789334	AR*NM_001011645*+*66778682	CAAGGAACAACTGTGGGTTTCTGCACATGTGTTGTGGTTTGATGTTTGTATGTGATTGTGTACCAGGGTATGTGTGTCTGTTATTGTGAGTTCATTTCTGAGCAGTTGTGACACACAGAG
chrX:66788223-66788343	AR*NM_001011645*+*66778682	GGAAGGGAATTAGACCAAGTTCACAAGCACAAACACTTTACTGGCACATTCAGATTGGAAATCGAGGGCTTCTGCTCCCAGGTCAGAACTAAATGCCCTTTCTAGCTAGGGTGTTCTTTG
chrX:66789334-66789454	AR*NM_001011645*+*66778682	ATCCAGAAACAGTGTCTTACCCTGTGTGCTTTGCTAGTGGGAACGTGTCTTTTCTTTTGTGCTCGTATCTCTGTGTAATCGAGTGTCTTGCTAAGTCAATGTGCCTCTGTCTCTTTTTAC
chr1:150848899-150849019	ARNT*NM_001286036*-*150839244	CCCCCGCCCCGCCCCGGCGCCTTCAGCTCCAGCTGCGTCCCCTCAGCCCTGGGTCTCCTTAGTTGTCAGCCCCTTCGGCCCCTCCCCTTTAGAGGCGCCCCAGTCCTCCGTCTCCTCACC
chr1:150848793-150848913	ARNT*NM_001286036*-*150839244	CTCAACTCCCACCTGCCCCCTCGCTCCCTTGGGTATACTCGAGTCTACCCAAGTCCCCGGGATCGGGCCCCTCCCCAGGTCACCGCTCCCCCACCGTCTCTCGCGGCCCCCGCCCCGCCC
chr1:150848734-150848854	ARNT*NM_001286036*-*150839244	AGGGCGGGCCAGCCCCGCACTGGCTGCCGCTCCAACGGAGGTCAGGACAGGGAGCCCCCCTCAACTCCCACCTGCCCCCTCGCTCCCTTGGGTATACTCGAGTCTACCCAAGTCCCCGGG
chr1:150849355-150849475	ARNT*NM_001286036*-*150839244	GGCGAGGAAGAAGTCCAGCTGTCTCCCTAATCTCGCCCTCCTTGCGTAAGAGGTCAATGACCGAGTAACGTCATTGAAATGCAATTAAAATGGGTATTTTAGGCTGGGCGCGGTGGCTCG
chr2:219081486-219081606	ARPC2*NM_152862*+*219071816	TGGAAAGAAAAAGAGGCACCCCCATCAAACAAGCTGGGAGCTAAGAAGCCCGCTGGGAGACGACAAGGGCGAGCTTCTTGCGAGGTTTCTGAAATGACAAGACCGGAAGAATGGAGTTGG
chr2:219082196-219082316	ARPC2*NM_152862*+*219071816	ATCCTGCTGGAGGTGAACAACCGCATCATCGAGGAGACGCTCGCGCTCAAGTTCGAGAACGCGGCCGCCGGGTGAGCGCGCGCCCGGGGCCGGGGGTGGCGGGGGAAGCAGAGTTGACCC
chr2:219082076-219082196	ARPC2*NM_152862*+*219071816	ACCTCCTACCCCACCCAGCCCCACTCAGGGGGCAGCAGGGCCGCTCCCTCCGTCCTTGCCTCCCTTACCCACCCTCACCGGCCCTTGTTTCTCCTTCCCCTGGGGGCAGCCGCCGCCATG
chr2:219081606-219081726	ARPC2*NM_152862*+*219071816	ATCTCTGGGACAAGCGGGAGAGAGAAGCTGAACAGTCAGGCAAGCCTCGGGGAATGACAGCTCCGCGGGGGACGCACTGGTAGGCGGTAGACGTAAGCGGGGTCGGTGGGAAAGTAGACG
chr1:23809057-23809177	ASAP3*NM_017707*-*23800750	TACACATTATTACCCCCATTCCACAGATGACAGGACAGGTCACATGCCCACGTTCACCCAAATGGCAAACTGCAGAGCCAGCGTTTGAAAAAAGGTCTGCCTTGGCCGGCGCGGTGGCTC
chr1:23809454-23809574	ASAP3*NM_017707*-*23800750	AAGGAAAGAAAAAAGGTCTGCCTTCCCCAAAGTCGATGCTCCTTCCACAATCCTCTATCACCCTTACAAAGTGATACAAACAGACTCCGAGATGGAGGGTCACCCTGACAAGAGAGAAGA
chr1:23811511-23811631	ASAP3*NM_017707*-*23800750	ATCGCACCCACGCCTTTACTCTTCCTGCTCCTGCCTTTCACCCCTTAATCTGGCTCACCATCCTTTGGGGCGGATGAGGGATGGGGTTCAGGATAGAAATCCACTTAGGTTTAGTTCTGA
chr1:23811238-23811358	ASAP3*NM_017707*-*23800750	CGCCCCGAATCGCCCCACCCCTCCTTTGCTGCGTACGCCCAGCTCTCAGCCTCAGCTTTGCAGGCATCCGGAGACTCCCTCCTGATAACCCCCGCCGCCCCGGGGATGTGTGGATCGGGG
chr17:79936456-79936576	ASPSCR1*NM_001251888*+*79925425	ATCCGAAGGTGCACACGACTCGGAGTTTGCGGGAGCAGCCCACGGCGTGGGGTCCCCAGGCCTGGGCAGGTGGAGGGCGCAGCCAGGAGGCTGTTGGTGCCAGGCGTGCAGAGTGCGGAA
chr17:79934908-79935028	ASPSCR1*NM_001251888*+*79925425	CTACCCTCAGGTTTAGGGACCGTCGCGGCAGCCCTAGGGCTGCCAGATTCTGCACTCCCATTTTAGGATGAAAGAAATCAGGTCTAGACTGAGGGCCACGAGTCCCAACACCCAGGGAGG
chr17:79935028-79935148	ASPSCR1*NM_001251888*+*79925425	ATCCGTACAGGGGCGGGGGGACTGCCCCAAACCATAAGGTCAGGAGGTGGACGCTGACCACAGGGACAGGTGGGCAGGGAAGAGGCTCAGCTGCTGGAGTGGAGGAAGCCGGGAGGGTCG
chr17:79936014-79936134	ASPSCR1*NM_001251888*+*79925425	ATGTCCCGGCCGTGGGGCCTGGAAGCGATTTTTGCCGAGTCACTCACTGCACTTTTACTTGGGCACCTTGTGACCGCGAATCAATTAAATGTAAAAGTATTGGCTGGGCGCGGTGGCTCA
chr20:30946194-30946314	ASXL1*NM_015338*+*30936146	CGTCTCGCCCTCCCGCCCCGCCGTCGGTCCTGTCTCAGTCCCTCAGCAGAGCGGGAAAGCGGAGGCCGGAGCCGTGACCTCTGACCCCGTGGTTATGCGGAGCCGCCGCATTCCTTAGCG
chr20:30945274-30945394	ASXL1*NM_015338*+*30936146	CAGAGAGGTTGAGTGGACAGCCAGGGAGTGACTCAGCCAAGATTCCAGTCTAGGTCCGCTGGACTCCAGGGCCTGAATTCTCTCCAGGGTACTGCCTCTAAAAACGCCCTCAGGTGCATT
chr20:30946271-30946391	ASXL1*NM_015338*+*30936146	CCTCTGACCCCGTGGTTATGCGGAGCCGCCGCATTCCTTAGCGATCGCGGGGCAGCCGCCGCTGCCGCCGTGGGCGACTGACGCAGCGCGGGCGCGTGGAGCCGCCGCCGCCCCTCCCCC
chr2:26100762-26100882	ASXL2*NM_018263*-*26091312	TGATATCGGCTCGACCCCAAAAGACAGCCTCAAAACACTGAGAGGACTCGCCGCAGACGCCGAGGGACGCCACGGCCCCGCGGCTATCACGTTCCGCCGGGCGCCTCCATTCCCACAGGG
chr2:26101513-26101633	ASXL2*NM_018263*-*26091312	AGCATGCGCGCCAAGGAGGCCCCGGCAGTAGCTGTAGTCTGACGCCTGGCGCTCACACCTACAGCGAATATCTGCCTGCGGAAGCGGAACCTGTGCCATCCGGGAAAGCTTACTGAGCGG
chr2:26100882-26101002	ASXL2*NM_018263*-*26091312	ATCGCAACCCCGACACTAACCGCCGCCCTCTCCGCGCGGTTTTGTGCCCCTTCAGCCGGGTCCCTGGGCCAGTGACCTCCCTTTCCCTGCGACTGGCGGGCGACAAGGGAACAAAATCCT
chr2:26101725-26101845	ASXL2*NM_018263*-*26091312	ATCAGCCCTGCGTTTGTGTTTTCTCATTTATTTGCATTTTTACAGAGGTTATCTTTTTGAAGATAGGCAACAATTCTCGTCTGCCTATTAACCCCATTCGATAGGCGAAGCAACTGAGAT
chr12:51158650-51158770	ATF1*NM_005171*+*51147788	TGCGCCTGGCAGCGGAGACAGAGTGGGGACAGTAGGCGGCTTTACCCCTGGCTAGGAATGACACAAGGGCGTCTGTACCCTTTGGGATGGGCGACCCAGCCGAGGGTGACTTTCTCTTTG
chr12:51157723-51157843	ATF1*NM_005171*+*51147788	AGATGGCGGCGCGTCACGTGGGCAGCGCGGTGACGCAGGACGGCGGCCCGCGCGGAGGCAGCGCCATAGCCTACCCCAAACGCACACTAGTGCTCAGTTTTGCCCCCCTCCCCTCCCCCG
chr12:51158024-51158144	ATF1*NM_005171*+*51147788	TCGGATCTACCTGGGAGGGGGGAGTGGAAGTTCCCGCCCCGGAGAGCGGCGAGGCGGCAGCCACAGGTAAGTGGGGGGCGGGGAGGGACGTGCCCCGTGGCCCGGGCGGGGAAGGACGCG
chr19:50433019-50433139	ATF5*NM_001290746*+*50423460	ATCCCCAAGAGGGCGGAGGTGTAAAGGCAATTGGACCGCTCGGGCGACGTAGCATGCGCCTTGGCCCTCGGCGCAGAGCCGCGTGTGGACGGGTGGCGTTCGGGTAGCCGTTCTCCGCGT
chr19:50433019-50433139	ATF5*NM_001290746*+*50423460	ATCCCCAAGAGGGCGGAGGTGTAAAGGCAATTGGACCGCTCGGGCGACGTAGCATGCGCCTTGGCCCTCGGCGCAGAGCCGCGTGTGGACGGGTGGCGTTCGGGTAGCCGTTCTCCGCGT
chr19:50433019-50433139	ATF5*NM_001290746*+*50423460	ATCCCCAAGAGGGCGGAGGTGTAAAGGCAATTGGACCGCTCGGGCGACGTAGCATGCGCCTTGGCCCTCGGCGCAGAGCCGCGTGTGGACGGGTGGCGTTCGGGTAGCCGTTCTCCGCGT
chr19:50432899-50433019	ATF5*NM_001290746*+*50423460	GGAGGGTGTGTTTTTTTTTTTTCTAAACGATTCTTCGTGCTTGGTTGTTCCTGCGCAGTAGCCCACCAGTGCCCCGTAGTGAAAGAGCTGCGGACCCTGAATGGCCGCACATGCGCATTG
chr19:50432899-50433019	ATF5*NM_001290746*+*50423460	GGAGGGTGTGTTTTTTTTTTTTCTAAACGATTCTTCGTGCTTGGTTGTTCCTGCGCAGTAGCCCACCAGTGCCCCGTAGTGAAAGAGCTGCGGACCCTGAATGGCCGCACATGCGCATTG
chr19:50432899-50433019	ATF5*NM_001290746*+*50423460	GGAGGGTGTGTTTTTTTTTTTTCTAAACGATTCTTCGTGCTTGGTTGTTCCTGCGCAGTAGCCCACCAGTGCCCCGTAGTGAAAGAGCTGCGGACCCTGAATGGCCGCACATGCGCATTG
chr19:50432005-50432125	ATF5*NM_012068*+*50421958	TTCTCAGAGTCAGCAGCTGGGGGATGAAGAAGTGAAAAGTGACTGGCAGGAAATTCTGCAAGCAAGGAAAGGGAAAGAGAAATGAACTGGTGCAGGTCTGCGGGAAGAGAATGAGGCTGG
chr19:50432005-50432125	ATF5*NM_012068*+*50421958	TTCTCAGAGTCAGCAGCTGGGGGATGAAGAAGTGAAAAGTGACTGGCAGGAAATTCTGCAAGCAAGGAAAGGGAAAGAGAAATGAACTGGTGCAGGTCTGCGGGAAGAGAATGAGGCTGG
chr19:50432005-50432125	ATF5*NM_012068*+*50421958	TTCTCAGAGTCAGCAGCTGGGGGATGAAGAAGTGAAAAGTGACTGGCAGGAAATTCTGCAAGCAAGGAAAGGGAAAGAGAAATGAACTGGTGCAGGTCTGCGGGAAGAGAATGAGGCTGG
chr19:50431395-50431515	ATF5*NM_012068*+*50421958	ACAGCAGGTGTTGGACAGTCCAACGTCTGCGGCTCTTACAAGTGGTAAGGAAGAAATGAGACTGGGCCCCAGAGTTCCTATTAATAAAATATGCTGAGGCCGGGAGCGATGGCTCACGCC
chr19:50432476-50432596	ATF5*NM_012068*+*50421958	ATCACAGTCTCTTCTCACTACAGTGTCGCCGCCTCTGCCTGCGTAGCCCCGGCCATGGCTCTGTAGCCTCGACCCCTTTGTGCCCCCGGCCCGTCTCCGCGCTCACCACGCCTGCGCTCT
chr19:50432476-50432596	ATF5*NM_012068*+*50421958	ATCACAGTCTCTTCTCACTACAGTGTCGCCGCCTCTGCCTGCGTAGCCCCGGCCATGGCTCTGTAGCCTCGACCCCTTTGTGCCCCCGGCCCGTCTCCGCGCTCACCACGCCTGCGCTCT
chr19:50432476-50432596	ATF5*NM_012068*+*50421958	ATCACAGTCTCTTCTCACTACAGTGTCGCCGCCTCTGCCTGCGTAGCCCCGGCCATGGCTCTGTAGCCTCGACCCCTTTGTGCCCCCGGCCCGTCTCCGCGCTCACCACGCCTGCGCTCT
chr2:216177262-216177382	ATIC*NM_004044*+*216166678	CAAGAAACCTGACCGCTCTTGGTTTGAATCTGGTCGCTTCCGGAGGGACTGCAAAAGCTCTCAGGGATGCTGGTCTGGCAGTCAGGTAAGGCATAGCTAGTTCCATCAGAAAGGAGTGTG
chr2:216176438-216176558	ATIC*NM_004044*+*216166678	TTCAGCATGGGAGCTTCTGGCACTTTTACGTACTTTCCAGCTTCTGGGGACCGGCTGCCTAGAATAACAGGCATTTGCCCCAGAGGCCGTGGAGTGGCCTCACTTTGGGGTCGTGGGCAG
chr2:216176684-216176804	ATIC*NM_004044*+*216166678	ATCTTGCATCTGAAACTGAGCAGAGCAGGGCGCCGGGCAGGGCCGGCGGGCCACGTGATAAGCCCGGAAACAGCTCCGCCCCCTCGCTTCCTGAGCCGCCACATCCCGGCAGCCCTCCTA
chr11:108093737-108093857	ATM*NM_000051*+*108083558	TTCCTCCAGAAGTGGGCGCTGGGCAGTCACGCAGGGTTTGAACCGGAAGCGGGAGTAGGTAGCTGCGTGGCTAACGGAGAAAAGAAGCCGTGGCCGCGGGAGGAGGCGAGAGGAGTCGGG
chr11:108093737-108093857	ATM*NM_000051*+*108083558	TTCCTCCAGAAGTGGGCGCTGGGCAGTCACGCAGGGTTTGAACCGGAAGCGGGAGTAGGTAGCTGCGTGGCTAACGGAGAAAAGAAGCCGTGGCCGCGGGAGGAGGCGAGAGGAGTCGGG
chr11:108093857-108093977	ATM*NM_000051*+*108083558	ATCTGCGCTGCAGCCACCGCCGCGGTTGATACTACTTTGACCTTCCGAGTGCAGTGGTAGGGGCGCGGAGGCAACGCAGCGGCTTCTGCGCTGGGAAATTCAGTCGTGTGCGACCCAGTC
chr11:108093857-108093977	ATM*NM_000051*+*108083558	ATCTGCGCTGCAGCCACCGCCGCGGTTGATACTACTTTGACCTTCCGAGTGCAGTGGTAGGGGCGCGGAGGCAACGCAGCGGCTTCTGCGCTGGGAAATTCAGTCGTGTGCGACCCAGTC
chr11:108093144-108093264	ATM*NM_000051*+*108083558	CAAGGGAAAACCTTTGGCCTCAAAGGTCCTTCTGTCCAGCATAGCCGGGTCCAATAACCCTCCATCCCGCGTCCGCGCTTACCCAATACAAGCCGGGCTACGTCCGAGGGTAACAACATG
chr11:108093144-108093264	ATM*NM_000051*+*108083558	CAAGGGAAAACCTTTGGCCTCAAAGGTCCTTCTGTCCAGCATAGCCGGGTCCAATAACCCTCCATCCCGCGTCCGCGCTTACCCAATACAAGCCGGGCTACGTCCGAGGGTAACAACATG
chr11:108093264-108093384	ATM*NM_000051*+*108083558	ATCAAAACCACAGCAGGAACCACAATAAGGAACAAGACTCAGGTTAAAGCAAACACAGCGACAGCTCCTGCGCCGCATCTCCTGGTTCCAGTGGCGGCACTGAACTCGCGGCAATTTGTC
chr11:108093264-108093384	ATM*NM_000051*+*108083558	ATCAAAACCACAGCAGGAACCACAATAAGGAACAAGACTCAGGTTAAAGCAAACACAGCGACAGCTCCTGCGCCGCATCTCCTGGTTCCAGTGGCGGCACTGAACTCGCGGCAATTTGTC
chr1:116917576-116917696	ATP1A1*NM_000701*+*116905794	TGCAGCGTGGAGGGCTGGTCCAGGTCAGGTGGCATCAAAGAGCGGAGTACAGGGCCTCTCCATTCCCCTGATGGAGTCTGGGTTAGTGGCCTGTGCTTTTACCACACCGTCAAACCCTTG
chr1:116915302-116915422	ATP1A1*NM_000701*+*116905794	GCCATCCGCAGGTGGGCGCGGGGCCTGGATTCCACAGAGGGGCGGAGTCCCTCAGTCAGGCGCTGGCTGCAATCACACCCGAGCGCCAGCCCCCTCCAGCATCCCTGAGTCCCAGAGGAG
chr1:116915422-116915542	ATP1A1*NM_000701*+*116905794	ATCGCCGAAGCGCTGGAAAAGCCGTTCCGCCCACGACTTCTGGTGCCGGGTCGGCGGCGACTGGGGGAGCCCAGTTCCGAGACCGTACCGCACCCACTGCGGACCTCCTGGGCCCTACAT
chr1:116917696-116917816	ATP1A1*NM_000701*+*116905794	ATCATTTCTGTAAACATGCACTTTAAAGCTCATTCTTTGTCTCTCCTGCCTTAAAAGAAAAAGAAAAAAGTTTACTTCCTGAGCTAATTTTGGGGGGTTTAGACATCACAGATGTGTGCC
chr1:116926870-116926990	ATP1A1*NM_001160234*+*116915991	ATCTCATCTAGTCGTAGAGGTTAATGTTGAACATATACTTTTTAAAAGCTGTTAGAGGGTAGGAAAAGTTATTCAGTCACTCTGGCATAACCAGAGATAACAGAAGGAACTTAGGTTGAT
chr1:116925761-116925881	ATP1A1*NM_001160234*+*116915991	ATCCTGTGAATTATGTGATAATGCACACGCTTTTCCTACATCCTGCTTATGTCAAAACATTTCCAGAGACTTTCATTTTGGAGGTTTTATTTTCAGGCTACAGAATGGGCTGGGCGCTCC
chr1:116925641-116925761	ATP1A1*NM_001160234*+*116915991	TTTGTGTAGATAAGCTCAAGGATTTTTCAACAGGGGTGGGGGAGTGGAACAATCTAAATTTAAACTATAGAATCAACATTTTCTTTAAAAATTGTTCCAGTTTTCAAGAGGCGTAGGTGG
chr1:116926732-116926852	ATP1A1*NM_001160234*+*116915991	AAGAAGTTTCTATGGTAAGTACTAGGAGGAATATTGTATTCCATCCTTATTAAAAATCCATGATTTTTAATCCCCCAGGCCTCACTGTATTCTTCAAAGAACTGCTATATATTAAAAGAG
chrX:152801729-152801849	ATP2B3*NM_001001344*+*152791579	ATCGAGTTCCACCCCAAGCCCCAGCAGCAGCGGGATGTCCCCCAGGCTGGAGGCTTTGGGTGCACGCTGGCGGAGCTGCGCACCCTCATGGAGCTGCGAGGGGCCGAGGCGCTGCAGAAG
chrX:152801254-152801374	ATP2B3*NM_001001344*+*152791579	ATCTGGGGGGCAGTGACAGCCTCTGCCTCCAGCTAGCTAGTGTTAACCACTGCAGGGTCCTGGCAGGAGGCATCGACACTTCCCCTCCCCCACCTGGGCAAGCCCTCCAGGTTCTGGGCA
chrX:152801087-152801207	ATP2B3*NM_001001344*+*152791579	CACCAGGGACTCATGGCATGCCCGCTGCACAGGGCGCATCTTAACCAGGCAAGAGCAGGGAGTGAACCGGAGTGAACAAGCGCAGGACTGGTGGTGGGGCGCGGGCAAGACCAGCCACTG
chrX:152801849-152801969	ATP2B3*NM_001001344*+*152791579	ATCGAGGAGGCCTACGGGGATGTCAGCGGGCTCTGCCGGAGGCTGAAGACCTCACCCACAGAGGGTAAGTCCCTCTCAGGCTGCATGCCACCCAGCCCTGCTCCCAGCCTTCAGAGGAGC
chr18:43678819-43678939	ATP5A1*NM_001001935*-*43668319	ATCTGCGCTCAGGTTAAAGATTCCCAGCTTTTTTAGATTCATTCTAAAAGAATCCTGTCAGTGAATTAGAGCAAACTGTTTAAAAATCCTGATAACCGGGGGAGGGGAGCATCAAGATAA
chr18:43678612-43678732	ATP5A1*NM_001001935*-*43668319	GGGCGATTAATAGTGTCGGTAGTGTTAGACCGTGGTTTAGCACGAGTAGCAACAGTGAACAGCTAAACCCCGGGACTGGCCACCAGCAGGGAGCCTCCCACGGAGCCCGTTAATCTGCAG
chr18:43677735-43677855	ATP5A1*NM_001001935*-*43668319	AGCTGACAGCAGTTTTCTGACCTTCAGCGGGACGCGACCCTAAGAATCGAAAGAGAGGAACCTCACCGATTCAGAACAGGCCTCGGAGAGCTAGCGCCCAAGCCCTGACCTTCACCCAAG
chr18:43677855-43677975	ATP5A1*NM_001001935*-*43668319	ATCCCCCTTCTAGGGCCGCTGTCAGCCGAAGACAGGAATCTTGAGGCCCTGTCTCTGGACACCATCGAGTTAACTGTCTGCCCTGTACCATTCTGCCTCTGCGCAGGTGACGAGCAAAAG
chr18:43683924-43684044	ATP5A1*NM_001001937*-*43674199	ATCAAGTTAAGATTGCCTCAGCTCATATTGCCAGGGTAGAATATAAATTCTGAGTGGATGCAATCAATGTGGAAGAAACACAAACATCTTGCTAAGCAAGAACCAAACGTTTCAAGTACT
chr18:43683924-43684044	ATP5A1*NM_001001937*-*43674199	ATCAAGTTAAGATTGCCTCAGCTCATATTGCCAGGGTAGAATATAAATTCTGAGTGGATGCAATCAATGTGGAAGAAACACAAACATCTTGCTAAGCAAGAACCAAACGTTTCAAGTACT
chr18:43684795-43684915	ATP5A1*NM_001001937*-*43674199	ATCGAGGGACAATTGCTTTTTTCAGACCATGCACGGTCTAATAATGCGTTCGCATTATTATGGTCTATTAAGCTTTAAGGTTTTTCAAGCGAGGCAAATTGTTAGCCTGTACCGCTTTTG
chr18:43684795-43684915	ATP5A1*NM_001001937*-*43674199	ATCGAGGGACAATTGCTTTTTTCAGACCATGCACGGTCTAATAATGCGTTCGCATTATTATGGTCTATTAAGCTTTAAGGTTTTTCAAGCGAGGCAAATTGTTAGCCTGTACCGCTTTTG
chr18:43684307-43684427	ATP5A1*NM_001001937*-*43674199	CGGGGCCTAGGGAGTGAGCGGGGCGCATCTCCCGCTAGGAGTTCCTAGTAAAGTGGCGGGAGCCGCAGCTATGGAGCCGCAGGAGGAGAGAGAAACGCAGGTGATGGGGCGGGAATGGGG
chr18:43684307-43684427	ATP5A1*NM_001001937*-*43674199	CGGGGCCTAGGGAGTGAGCGGGGCGCATCTCCCGCTAGGAGTTCCTAGTAAAGTGGCGGGAGCCGCAGCTATGGAGCCGCAGGAGGAGAGAGAAACGCAGGTGATGGGGCGGGAATGGGG
chr12:57040484-57040604	ATP5B*NM_001686*-*57029852	ACGAGGGGATAAAATTGGGTCACCTAGAGATACAGAATTGTCCACCTTGAAGGAAGCTGAGAGACCTCAGCTATGAAATGTGAATAGAAATTCTTAGGGTAGGCTGGGAGCGGTGGCTCA
chr12:57040304-57040424	ATP5B*NM_001686*-*57029852	ATCTTTATCATTTAAACCTATTAAAATGAAATAAACTAATGTAACCAGTACTTTAGCAGGGCATTGAGGAGACTCAATAATAAGATAAATAAGACTAAGAACCTTCCTTTTAAGGTCCAG
chr12:57039532-57039652	ATP5B*NM_001686*-*57029852	ATCCCTTAGGCCCGAGCTACCATCGTTCCCCGGCTCAAGGTCATGGGGCGGCAAAATGGAACGTTAGCTCCTAGAGAAAAGCACTTACCAGGATGGACCGCCGTCGGAGCGGCCCGCAGT
chr12:57039779-57039899	ATP5B*NM_001686*-*57029852	CAACCGCAGCCGCCTGCTCTCCTGCCGTTGAGGCGAGGCCTACGCTGCAGTAGGCAGGTCCATTGGGTGAACTGGCTGCTCATCATTCTCTGTGCTGCTTCTACAGGTTAATACACGCTG
chr20:57607390-57607510	ATP5E*NM_006886*-*57597422	ATCAGACCACAGAAGCGGAAGAGGCGGGGCGTGCGGACCTGCCAATCACCGCCTCCTACCCGGCCCCGCCCCTGAGCACGGCCCCTGCTGCCCTGCCGCGGAAGCCCCCCGGCGCCGGGA
chr20:57609760-57609880	ATP5E*NM_006886*-*57597422	ATCTACCTTAAGGAGACTGAATATCAATACCAGTTTCCAAGGAGTTCTTGTTGAATTTTCACAGAAATACTGGAACCCTCAAAATCAGATAGTAATTTCAAACAACATTAATTTCAGATG
chr20:57607270-57607390	ATP5E*NM_006886*-*57597422	CTACCTGAGTCCAGCCTGTCTCCAGTAGGCCACCATGCTGTAGCGAAAGCGGAGCTCGTCGGGCCGAATCGCCAAGACGCCGGCAATGTCGGCTCAGCCGGGCGGTTCAGCCGCAGGAAG
chr20:57610060-57610180	ATP5E*NM_006886*-*57597422	ATCACTTCTCTGCAAACGCTGCTGCTGCCATTGGAGTCCTTATGGTTCCTCTTGCTGAGGCTGTCAGTTCTTCAATCTCAGCATTTAATTTATGTATTACCCATTCCATTGCTTCTCGGC
chrX:40440541-40440661	ATP6AP2*NM_005765*+*40430215	GGGCCGCCGGGGCCGGGGCTGGGCTGCGTAGGGGGCCCCTGAGCCTGCCTCCACCCTCCACTTTGAGGGCGGCGCGTCCGGCCGGCTTCTTGCGCCTGAAAAGGCCCTTCAGAGTACGGA
chrX:40440396-40440516	ATP6AP2*NM_005765*+*40430215	GCGCCGCGGGGCTTGGGGGTCGGGGGCGGCCGCGGGCGAGTAGCTGCGAGGCAGGTGCCGCAGTGCGGTCCGTCAGCGGCGGCCTCGCCTCAGCCGCGTCCCCGTCAGCATCTTCTCTGG
chrX:40439907-40440027	ATP6AP2*NM_005765*+*40430215	ATCTGCACTCGGGAGGCACCCTCACCCCGTGGGCTCCGGGACCCCTCGACTAGCTCCATCACCCATTCCGACTACCCGCCCTACGCTCCACCTCTTGACCCGTCATCACCGACCGGGGGG
chrX:40439787-40439907	ATP6AP2*NM_005765*+*40430215	TTAGAGCGAAACCCCAACCAGCCCCGCCTTTCACAGCTGGCGTCCGTAGCCGGGCGGAGGCACACGACCAGGAAAGACAGACACCCTGGTTGGAGACCGTCGCTCGAGACTGGCAGAAAG
chr14:67826824-67826944	ATP6V1D*NM_015994*-*67816720	TTGAAAGAGGATTCATTCTTCAGAGGCAAGGAATCGGAGTCCTATGTCTTTCTCGCGCCTTGAAGGTTACTTAGCTAAAGCTAAGATAGCGAGAAACAGTACTTTTCAGGTCCTTCCATG
chr14:67826824-67826944	ATP6V1D*NM_015994*-*67816720	TTGAAAGAGGATTCATTCTTCAGAGGCAAGGAATCGGAGTCCTATGTCTTTCTCGCGCCTTGAAGGTTACTTAGCTAAAGCTAAGATAGCGAGAAACAGTACTTTTCAGGTCCTTCCATG
chr14:67827081-67827201	ATP6V1D*NM_015994*-*67816720	ATCGGCGGCCGGTGAGGGGGAAGCAAGTCTGGTCTCTGTGATTGAAGAAGTCGGCTCTGGGCTCCAGTGCGGGAATCACACACATACCTCAGGTGACTAATCCCAAGCTCGGTTTCTCCA
chr14:67827081-67827201	ATP6V1D*NM_015994*-*67816720	ATCGGCGGCCGGTGAGGGGGAAGCAAGTCTGGTCTCTGTGATTGAAGAAGTCGGCTCTGGGCTCCAGTGCGGGAATCACACACATACCTCAGGTGACTAATCCCAAGCTCGGTTTCTCCA
chr14:67826270-67826390	ATP6V1D*NM_015994*-*67816720	ATCCTCCCAGGAAACAAGGACCCTCACTGTGGCCCAGGGTCTGAAGGGACCGCGCTCCGGGTTCCTAAACCTGTGAAAGCGGCTTATCCCATTCCTTTACTTACATTCGCGAGGGAAAGA
chr14:67826270-67826390	ATP6V1D*NM_015994*-*67816720	ATCCTCCCAGGAAACAAGGACCCTCACTGTGGCCCAGGGTCTGAAGGGACCGCGCTCCGGGTTCCTAAACCTGTGAAAGCGGCTTATCCCATTCCTTTACTTACATTCGCGAGGGAAAGA
chr14:67826051-67826171	ATP6V1D*NM_015994*-*67816720	TTATATAAATCCAGTGCCCGGCTCAATAAGGGTATGTGGAATGGATGAATCCATTAATGAATAAAGACAGCAGACCTCCACAAAAGCCCGCCGGCCGGGCGCCTTTTCCTACCGGCTGGG
chr8:54755308-54755428	ATP6V1H*NM_213620*-*54745602	ATCCAGGGCCGTGGCCCAGTCCTGGAGAAGGTATACTTTTTACCCCTCCCCCTCCACTCTCCTGCCCGCCCCTGACGTTTCTTCCCCCTGCGAGAAAGGCTCCAGAATTTCGCTTAATAA
chr8:54755731-54755851	ATP6V1H*NM_213620*-*54745602	GGAGGGAGACTCCGGGAGCCGAAAGTGAAGCGGGTCCCGCACCAAGGAGACGTTGAGGGCCGCACAGGTAGAAGGAAGCCAGGGCGGCCGCAGTAGAATGACAGAGGCGCCGGTCACGTG
chr8:54755188-54755308	ATP6V1H*NM_213620*-*54745602	CAACTGGGCCAGGCTGGAACTCTGCAGCCAAGGAGGCTCAGCCTCAGCGGCCCGTCCTGGCGTAGCTCAAGGTGTCTCTAGACAATTACCTAAGTCCCTGAACTACTCGCACCCCCAGCG
chr8:54755851-54755971	ATP6V1H*NM_213620*-*54745602	ATCGGAGGCACGTGACTGCTGCGGAAGGCGGAAGCCGGGAGACTCCAAAGCAGCAAGAGGAGGGGCGGGCGCTGCGGCGGGGCTTGTTCGGTGCGGACAACTGGATTCCCGAGTCCGTAA
chr3:142297511-142297631	ATR*NM_001184*-*142287668	ATCATGGAAGCCAGCTCCAGGCCATGTTCCCCCATGCTGAGGCTGCGAGGCACTAGTCAACCACGCCAACGCGGGTTCCCGGCGTCTCCAAAGCTACCGCTGCCGGAAGAGCGCGGCGCC
chr3:142296779-142296899	ATR*NM_001184*-*142287668	AGACAACATGCATTTGCAAATGAAATATTAAATTGTCTCCAAATTTTGGCAACACTCTGTGCACGCTGAGATTTTGTGGACCCAGGGGTCTATCTCTCCAATTTCTGACTAAAATAACGG
chrX:77041843-77041963	ATRX*NM_138270*-*77031755	ATCCCCTCCACCTTTTCGCAGGGGGTCCAATTTAGTCCCAATTGACCTGAAAGTGCTAGTGACATAGTTTGACTTTATTTTGAAAATGCTCTTTTGGTCCAACCTCTTTTTTCTTTGACA
chrX:77041533-77041653	ATRX*NM_138270*-*77031755	ATCTGCGCTCCCCCGCGCCCGGTTACGATAGAAATGCACTGGAGTCTTAGTCGTCACTGTAGCTGCTGCTGGAACCTCCCCACAGCTCAAAGGCCGCTACCACTGCCACCGCCGCAGGAG
chrX:77041723-77041843	ATRX*NM_138270*-*77031755	CGTCCTCCCTCTTTCTCTTTCCGTCAGCCATTGGCTACCTCCTCCAAAGCACAGAGTCTTATTGGCTACGGAAATTCACCTTCTTTGGGGGCCTGTTGCTAAGGCGGTCGACGTCATTTG
chrX:77042408-77042528	ATRX*NM_138270*-*77031755	CACACACACACACACACACGGGCCATTTCCCCAATTTGATGTGATGTTTAGCTCACAAACCAATCAATTTAGATCTGCTTCCTTCTCATTACAGAGGAAGCTTGGCTGGATGATCTGTAA
chr16:403704-403824	AXIN1*NM_003502*-*392676	GGGTTCTCCTTCCCTCCGCTGCCCAGGCCAGCCCGAGAGCAAGGCCATTGGAGTGTCCAGACCCCTGCACCCCTTCCCCTGGGCTGTCTCCACAGCGGCCCTGCCAAGGGGTCCAGTCCG
chr16:404047-404167	AXIN1*NM_003502*-*392676	ATCTGCCGCCTCCCACAACAGCCCAGGGCCCTGTCCTTCCCAGAGCACTATTGGGCCTGGCACCTCCCGGGATGCTCCAGGCAGCCCCCTGGGGTCAGCTATACCCCCGTTTCACAGAGG
chr17:63558684-63558804	AXIN2*NM_004655*-*63547740	TCACAAACCCAGAGCATTGTGTATTTATTCTGCTGCTGCTATAGAATGATTCCTTATGTTATGAGCGAATAATTAACTTTTCTTCCTTTTAAAAAACAAAGGGCCGGGGACGGTGGCTCA
chr17:63557187-63557307	AXIN2*NM_004655*-*63547740	ATCCGAGCGGGCCTCCGCCCCCGCCCGGCCCGGCTTTCAACGCAGGTCCTGTTTCCAGCAGTCACTCGGCGCACCAAATGTCCTCCGGGCGCTTCCAACAAAAACTGCGCTGTGGATTTA
chr17:63557621-63557741	AXIN2*NM_004655*-*63547740	CATCGCTCTGAGGGGTTATTTTTATTTCCCGGCTCTCGGGCTGTTACTGAGTTGCCAGGACCTTATCAAAGCGCAGCCGGCTCCAGCCGACTCCCCCGGGCCAGGCTCGCGGAGCCAGTG
chr15:45003832-45003952	B2M*NM_004048*+*44993684	GCTCTGGTCCTTCCTCTCCCGCTCTGCACCCTCTGTGGCCCTCGCTGTGCTCTCTCGCTCCGTGACTTCCCTTCTCCAAGTTCTCCTTGGTGGCCCGCCGTGGGGCTAGTCCAGGGCTGG
chr15:45003952-45004072	B2M*NM_004048*+*44993684	ATCTCGGGGAAGCGGCGGGGTGGCCTGGGAGTGGGGAAGGGGGTGCGCACCCGGGACGCGCGCTACTTGCCCCTTTCGGCGGGGAGCAGGGGAGACCTTTGGCCTACGGCGACGGGAGGG
chr15:45003180-45003300	B2M*NM_004048*+*44993684	GCTGTCCTCAGGATGCTTTTGGGACTATTTTTCTTACCCAGAGAATGGAGAAACCCTGCAGGGAATTCCCAAGCTGTAGTTATAAACAGAAGTTCTCCTTCTGCTAGGTAGCATTCAAAG
chr15:45003494-45003614	B2M*NM_004048*+*44993684	ATCGGAGGGCGCCGATGTACAGACAGCAAACTCACCCAGTCTAGTGCATGCCTTCTTAAACATCACGAGACTCTAAGAAAAGGAAACTGAAAACGGGAAAGTCCCTCTCTCTAACCTGGC
chr16:67185321-67185441	B3GNT9*NM_033309*-*67174902	CCCCAGTAAACACACGCACGGGACAAACAAGGCAGCCCACCCAATCCTCAGGGCAACTCTGCCAGCAGCTCTCATTCATGCCCAGATGGGGACACTGGGGGGCTCTTCGGGGAGTTAAGT
chr16:67183642-67183762	B3GNT9*NM_033309*-*67174902	GCCGGGTCCCGCGGCGCCAGGAACTCCAGGAGATTTCCCACGTTCACGAACACATCTGCGTCGCCCTTAAAAACGAAGCGCACGTCGGGGCAGAAAGCTGAGGCCCAGGCTAGAAAGTGG
chr16:67183762-67183882	B3GNT9*NM_033309*-*67174902	ATCTCCTTGAGCGTTAGGTTAAAAAAGGTGTCGTCGAAGGCCCAGAGCAGGATGTCCGCATACGCAAGGCTCTCGGCCCGCAGCAGGGCGCGCCAGTGGGTTCGCGCGCCCTCCCCAACT
chr16:67185454-67185574	B3GNT9*NM_033309*-*67174902	TCCAAAGGCCAGAAAGCTCTGCCCCCAGGTCTTCTGAAATTCAGGCCAGGATTATTTTATCTGTCCTTGCCCCGCTCATTCATCCACTGGGATACAGAACAGGGGGCCAACCCAGTCTGC
chr19:17378276-17378396	BABAM1*NM_001033549*+*17368184	CGGCTTCCTAGTGAGTCGGCGGCTGATTTAGAAGGAGGTTCAGGCTACGGTGAGCCGAAGGTGGGTGGTGAAAGCGTGTGGGGCCCGTTCCTAGGGGCCCAGCTCCCTTTGCCCCAAGAG
chr19:17377655-17377775	BABAM1*NM_001033549*+*17368184	AAAAAAAAGCCATGAAAAAAGAGGTAGGCTTGAAATAGGCCCGACTTAGCTTCGCTCCACCTACAGTGACCCAATAAGACCAGAGTAAGTATTTTTTGATTCATGCAAATATATGTAAAA
chr19:17378396-17378516	BABAM1*NM_001033549*+*17368184	ATCCAGCTCCTCGCCTTTCCTGGGGCTTCCGCCTTTATTTCTGGTTTCTCCTGCAGTGTAGCCTCCATCCTTCTTGCTGCCGCTAAAGCCTTGTTTTTCTTAGAGGTGTGGGGACTGCAA
chr21:42539537-42539657	BACE2*NM_138991*+*42529727	ATCCACCGCTCTCCTCGCTGACCTCCGAGTCACCCCCGGAAGCTCCCGCCACTGCCGGGCGAATAGACCCCCGCGGACCCCCAAGCGCGCGGGGCCGGGGCCCTAGTTCAGGCCCTCGCT
chr21:42539417-42539537	BACE2*NM_138991*+*42529727	GGGCAGCGGACGGGAAACGCCTCGAAAGCAGCCAGACCCGGCGACTGAAATGAGGCGGAGGAGCTTGGCGAGGGGAGGCGCAGGCTCGGAAAGGCGCGCGAGGCTCCAGGCTCCTTCCCG
chr21:42540481-42540601	BACE2*NM_138991*+*42529727	ATCGGGACCCCCCCGCAGAAGGTAGGGACCCCCGGCTGCTGCCGCGGGCTTTTCGGGCTCGTTGGAGGGAGGGGGCTGTCCAGAGACGCCTCCACGCGGCTTAGCGTCGCCCCCAAAGCA
chr21:42540361-42540481	BACE2*NM_138991*+*42529727	GACGGCTTGGCGCTCGCCCTGGAGCCTGCCCTGGCGTCCCCCGCGGGCGCCGCCAACTTCTTGGCCATGGTAGACAACCTGCAGGGGGACTCTGGCCGCGGCTACTACCTGGAGATGCTG
chr17:79008676-79008796	BAIAP2*NM_006340*+*78998946	GGATCGACGCCGCCGCAGACCAATCGCTGCCTGGAGTCGGCCACTAGGCCCCACCTCCGATCCCGCCCCCCTCCCCCTTCTCCGGAACCCACCAATGGAAAGGGCGGTGCGGGGGCGGGG
chr17:79009954-79010074	BAIAP2*NM_006340*+*78998946	GTTTTCTCTTTCTTCAGCATCCGTTCTCGGTCCAGACCCCCACGCCTGAGCCCGGCAGCTGCCGGGGAGCATTTTCTCAGAGGAGAAACCCCTGCTCTGGGTGTCCCTGGGTCCTGGGCG
chr17:79010074-79010194	BAIAP2*NM_006340*+*78998946	ATCTCTTACAGATGTGCTTTGTTTCAAAACTGTCTGCAGGTTCAGTGACAGGCTGGGCGATGAGTGGAGTGGGTATTTACCCGGCAGTCGCTGGTTCATGTTTCCTAACCGGCTTGCACC
chr3:52445054-52445174	BAP1*NM_004656*-*52434121	GCACCTGTCCAGTGAAACAACTTGATAATCGTTTCGAGGGGCGTCCGCCGGGTTAGGAAGCCACTGCCTGGCAGCTTGTGGAAGCCTCATTTGCAAAGCCACCCCTCAGATGTTTTGAAG
chr3:52445054-52445174	BAP1*NM_004656*-*52434121	GCACCTGTCCAGTGAAACAACTTGATAATCGTTTCGAGGGGCGTCCGCCGGGTTAGGAAGCCACTGCCTGGCAGCTTGTGGAAGCCTCATTTGCAAAGCCACCCCTCAGATGTTTTGAAG
chr3:52445174-52445294	BAP1*NM_004656*-*52434121	ATCGTGACGTCTTGTAACTAGCAGTGTGTGCACAGAATCCTACTCAAGGAACGTCTTGGCCCAGCGATGCAAAGAACTGAAGTTTCAAGGTTTTATGTCTATTGCTGGATGGTCGGGGTA
chr3:52445174-52445294	BAP1*NM_004656*-*52434121	ATCGTGACGTCTTGTAACTAGCAGTGTGTGCACAGAATCCTACTCAAGGAACGTCTTGGCCCAGCGATGCAAAGAACTGAAGTTTCAAGGTTTTATGTCTATTGCTGGATGGTCGGGGTA
chr3:52443596-52443716	BAP1*NM_004656*-*52434121	ATCTCCTCCACTTGCACCCCCTTGACACCTGCGATGAGGAAAGGAAAGCAGTAGGGAAGGACAGCCCCTGATGAGTGAGGGCGCAGGGGTGGGCCGCCACAGCCCCGGTCCGGCAGGGAG
chr3:52443596-52443716	BAP1*NM_004656*-*52434121	ATCTCCTCCACTTGCACCCCCTTGACACCTGCGATGAGGAAAGGAAAGCAGTAGGGAAGGACAGCCCCTGATGAGTGAGGGCGCAGGGGTGGGCCGCCACAGCCCCGGTCCGGCAGGGAG
chr3:52443295-52443415	BAP1*NM_004656*-*52434121	GTCTTCCCGCTGCAAGGCCAGGAAAGCAGCTGAACCAAAGGATGCTTAGGGGTGGGGAGGGGGCTGCTACAAAAAGGGAAGCGCTAAGGAAAGTTTGGGAGAAAAGAAAGTATCAGTTTG
chr3:52443295-52443415	BAP1*NM_004656*-*52434121	GTCTTCCCGCTGCAAGGCCAGGAAAGCAGCTGAACCAAAGGATGCTTAGGGGTGGGGAGGGGGCTGCTACAAAAAGGGAAGCGCTAAGGAAAGTTTGGGAGAAAAGAAAGTATCAGTTTG
chr2:215675391-215675511	BARD1*NM_001282545*-*215664435	ATCGCCGTAATTTACAGATAAGACCTACAGAGCAACCCGTCATGCCTTCCTGCCGCGCCCCAAGTTCATTTCCAAGTCCTTGCATTTTTTCCCCCTAACTTGTCTCGAATGCACCCATTT
chr2:215675177-215675297	BARD1*NM_001282545*-*215664435	AAAGCAACCTTTTCTTTCCTCTCACCTCAGCTGTGGCGTATATTGTAACTGAGTAAAAATAAGGAAAGTTTCTAATTCTAACTAGTTAACAAATATCAGCTCAAAGGCATGTCTGAAAAG
chr2:215674252-215674372	BARD1*NM_001282545*-*215664435	ATCCTCGGCTGCCGGTTCCTCGGCTGCCGATTATCCGGCATCGTCCCGCCTTCGGATGAAAGGCTCCTCGCAGAGCGGGAAGCAAGGAAGCCTCGGGAAACCACAGGGAAGCTGCAGGCC
chr2:215674132-215674252	BARD1*NM_001282545*-*215664435	TACCAACGCGAGCAGCGCAGCAGCTTCTCCAGGCGGTCGAGCGCGGCGCGACTGTGGGCCCAGGCACCGCGACCATCCGGTTCCATGGCGGGCGCGGAACGAGGCTCGTTCCCGGAGCGG
chr5:17216381-17216501	BASP1*NM_001271606*+*17206931	ATCCAAACACAGCCAGAGGGCGCCAAAATGCCGCAAATAAAAGTTCCAAAGGCGTCAACTGGCTTTTGCGGGAAGGTAAAATTGGCTTTTGTGTAATCAAAGAGCTACCGTTGTCAACGA
chr5:17216261-17216381	BASP1*NM_001271606*+*17206931	TTCTGGAGGGCCACCCTGTCCCTGAATTCACGCCCAGGTCCTGAGGGCAGAACCATCCTGAGGACAACCTGCAGCTCCATCGATTTTTTCTTGGCTGGGACGCAGGCGAGCATGAAAGCG
chr19:49458170-49458290	BAX*NM_138761*+*49448116	GCGGGAGCGGCGGTGATGGACGGGTCCGGGGAGCAGCCCAGAGGCGGGGGTGAGGCGGGAGGCAGACGGGCGGGAGGAGGGCGAGCCCCCTCGCCGGCCCGTCCGGGATCCTTCCTACCG
chr19:49458449-49458569	BAX*NM_138761*+*49448116	ATCTCGGAAGCCAAGCCCCCGGGCAGGCCCGGGCTTGTCGCCCGCACCACTTCCTGCCTCTGGCACTGGTGGGAGGGGCGGGTCTCGCCTCTGCCCCCTCAGGCCAGGGGTCTGGATGCA
chr19:49457741-49457861	BAX*NM_138761*+*49448116	GATCCAGGTCTCTGCAAAAAACAAAACCACTCAGTTTTTAGTCATCTATAACGTCCTGCCTGGAAGCATGCTATTTTGGGCCTCTGAGCTTTTGCACTTGCTAATTCCTTCTGCGCTGGG
chr1:85742274-85742394	BCL10*NM_003921*-*85732587	AGCAGCGTTCCTTCCCTCTCGTAGAGGCTCAGGCGCAGGCACCGCCCCACGGCGAGGCGCGTCGCTTAGCAGAGCCCGCCCTGTCTCTGCGGCAGCCTATCGACGCCAGCCCGCGGGCCG
chr1:85742798-85742918	BCL10*NM_003921*-*85732587	TTTAACACCTCATTTAACGTTTGCATACTTTTTGGTCACTGTTCATTATAAACATAGCTTTTCCTCATTAGTTAATCTGTGTAATGGAGATAGATATGCTTACCTTTTAGGGCTGCCGGG
chr1:85742394-85742514	BCL10*NM_003921*-*85732587	ATCCTGTTCCCGCCCCCGACCGGAGCCTTTCGGGTGGCTCCGCCCACAGCGGGCGTTTCCTCAAGCCACGCCTGCGCAGGTCGTCGGTAAGTGGCCCGGGTTAGCTTCCTCATAAGGCAT
chr2:60778791-60778911	BCL11A*NM_022893*-*60770633	CGATTTCGCAGTCTGGGAGGTCGAGAAGAGGTCTCGGCATTGTGCTGGGGGCGGACCAGGACCACGGGCCAGGCTGGCGCGGAGACACTGCGTGGCCTGCCGCCGTGCCTGGCGGGTGGG
chr2:60778970-60779090	BCL11A*NM_022893*-*60770633	CCCGGGCGAGGCCAGGCCGCCGCCGCCGCCTGCTCCGGGGCTGCCGCGCCGCGCTCGGTCCTCTGTCTGTTTGTTGGCAGGAGGCTCCCGCACACGCGGTGCTTGTAAACATTCAGACAC
chr2:60782445-60782565	BCL11A*NM_022893*-*60770633	ATCGCAGTCCGATTCCAAATCTGGAAGGAGTTGGGGGGAGAGGAGAATGGACTCAGGTCCAAGGGAGGTGCGGAGGGTGCAGGGTGGAGACGGGTCGCCATGGCCCGCGAGACCCTGAGC
chr2:60782313-60782433	BCL11A*NM_022893*-*60770633	ACAGCAACAGCACCCCCTGCGATTGGAAAGTTTATTCAGAAACGTGCCTGTAAAGTCCCCTGGCGCCTCCCGCCTCCCAGCCTCCCTGCCTGCCAGCACCACTCTGCAGCCGCCGCCGCC
chr14:99737848-99737968	BCL11B*NM_001282237*-*99728050	AGGCAAAAAAAAAAAAAACTGCTGTTGCTTTCCGCGGACTGGCTGGTTTCTTTAAAAATATATTCTTTCGAAGGAAAAAAAATCTCTTACACTTCTTCAAACTGCTTGGCCTCTTGCACT
chr14:99739657-99739777	BCL11B*NM_001282237*-*99728050	ATCTCCAACCGGCGAGGACAAGAGGAGTTGTGGGGCCTCTCCGTGGCCCGGGGACAAGGCCAGACCACGGCCCCCGTGGACACCCCCCATTCCCCAGGCTGTGGCCAACTTTGTCAATTT
chr14:99739537-99739657	BCL11B*NM_001282237*-*99728050	GCCCCTGACAATCACAGCAACCTGGAAGTCACACCCCGCCCCCCGCGCTCCTCGGCCCAGGGTAGGACTTGGAAATGCCTGTCAGACTGGGAAGGACGCAGCTGCCTTGTCAGCCGTTTG
chr18:60986309-60986429	BCL2*NM_000657*-*60976613	CTGGAAATTAAATTTACTCGAATGCACTTTAAGTAAAAAATCTCAAAGGTTTCCATTGAAAGTTACATTAAACCAATTTCCTGTGCAGAGAACTTACTTGTATTTTTTAAGTACAGCATG
chr18:60988748-60988868	BCL2*NM_000657*-*60976613	TTACTTAATAGGGCTCGAGTGCAAATATATAGGGACACTGGATTATTGGGGTCAAGAAAGATGACAAATGAGTACTACAATGTGTACAAATATGCTATGACTTTTTTTTTTTTTTTGAGA
chr18:60986117-60986237	BCL2*NM_000657*-*60976613	ATCTTTATTTCATGAGGCACGTTATTATTAGTAAGTATTGTTAATATCAGTCTACTTCCTCTGTGATGCTGAAAGGTTAAAGAAAAAACAAACTAATAAGTAAAAAATCAGGTGCGTTTC
chr18:60986641-60986761	BCL2*NM_000657*-*60976613	ATCTCAAGAGCTCGAGAAAAAAAAAAGGCAGCGGCGGCGGCAGATGAATTACAATTTTCAGTCCGGTATTCGCAGAAGTCCTGTGATGTTTTCCCCTTCTCGGCAATTTACACGCGCGCA
chr19:45252490-45252610	BCL3*NM_005178*+*45241977	ATCTGGGGATTTGGGGACCCTGGGGGGCAAAGCCCAGGGGCTGAGTGACGTGGGGGGGGGGGGGCCAGGGACAATGCCCAGTGGTACAAATATGGGGGTGTCAGGGAATCAGGGCACAGA
chr19:45250930-45251050	BCL3*NM_005178*+*45241977	TCGAGGTGGGAGGGGAAGTCGGGGGGAAGCCAAACTGCTCCCCGCTCCTGCAGCACCGGCCTCGGTCGCGCTGACTCTGGCCTGGTGTCCGTGTCTCTTGCTATCTCTCTTTCTCTCAAG
chr19:45251050-45251170	BCL3*NM_005178*+*45241977	ATCTCTGCGCCTGTCTCCATGTCTCTTTCTCTCTGTGCACCTAGGATTTTCCGAGCACCCACCCCGGTGCCCCGCGGGCCCCGGCTGGGGGCAGGGCCCCCAACGAGTGCAGAGACACAA
chr19:45252216-45252336	BCL3*NM_005178*+*45241977	TGGACCCTCTGCGCGGCGGCTGCGACCTGCCGGCGGTCCCCGGGCCCCCCCACGGCCTGGCCCGGCCGGAGGCGCTTTACTACCCCGGTGAGTGGCCCCCGAGGGTCCGGGCCGGGTGGG
chr3:187454104-187454224	BCL6*NM_001130845*-*187444285	AGATAGACTAACTCGGTCTTTACCAAACTTCAAGGATTTTCTCCTTTGCAAAAGAAAGCTGAAGACACATGGGAGTGGGAGGTTTACTTAAAAACTTTCCTCTCTTCCTTCATGGAAGGG
chr3:187455007-187455127	BCL6*NM_001130845*-*187444285	CTTTCCTTGTGCATAGCCAACTAGGCTCCTTGAGAAGACAGATCCTTTAAAAGAGCTTTCCATTGAAGAAGAAAACAGGAACCAAAAAAAAAAAAAAGCAAAGAGAGAGAGAAGACAGCA
chr3:187454224-187454344	BCL6*NM_001130845*-*187444285	ATCCTCAAACACTTCTGGAATACCTAGGCTGTTCTTTAACCAGCTTCAACCACCAGCTCGCTTGTGGATTTCCAGTCGCAGGCTTCTGGAACCACAGGAAGCCCAGATTTGCCATTTCAC
chr3:187454928-187455048	BCL6*NM_001130845*-*187444285	CGCACCCACGCTGGGTCAGTAACCACCATGGGAGAGTTAAATGTTTTCTCTTCCCTTCCTCCCTTTAGCTCTTTTGGCGCTTTCCTTGTGCATAGCCAACTAGGCTCCTTGAGAAGACAG
chr3:187453453-187453573	BCL6*NM_001134738*-*187442695	CTGAGAACTGGCCAGGGAGCACTAAACCTTGAAGAGATTTAATGAAATATGTACCTCCTTCCAAACCGGCTTCTCTAAAACAAAATCATTAAAAGCACAGGTGTAAGACCCTCATTTATG
chr3:187453573-187453693	BCL6*NM_001134738*-*187442695	ATCAAATGTGGGCTGCAAAATAAAACAATATTTGAACTGTCTTCCCCCCTTTAAAAAAAAAAAAGCAGAACCTTTTAGAGCTATTTTCTGGGTAAAGAGGCCTGAGGCCAACAAGGTCAT
chr3:187452110-187452230	BCL6*NM_001134738*-*187442695	TGAGCCACCGCGCCCAGTCAAGACACTGTGTTTTAAGATTATCAGGCTAGACTTGCCTTTTGCTAGCTGTGGGACTTTAAGCAGGTTGTTTACTGGTTTGGGGCTTTGGTTTCCCCAAAT
chr3:187463170-187463290	BCL6*NM_001706*-*187453513	AGCGGCGGCAGCAACAGCAATAATCACCTGGTGTCCGGCCTTTCCTAGAAACTTCTTGCATCACCACTTCTAAGAACCCCAGTTCTAAGAATCAACAGAGCTCAATTCTCGGAATTTGAG
chr3:187463577-187463697	BCL6*NM_001706*-*187453513	AAGCTCGGCCTCTGGAATTCTGAGAACTAATTTGCTATTCGGTGACATAAGAGGGGGAGTGCGCTTTGCTTTCCCGGGGTCTGGGGCTAATTCCTTCTTTCTTACCCATAAACTCAGCAG
chr3:187463697-187463817	BCL6*NM_001706*-*187453513	ATCGAGCTAAATGCACAAAAGGGAGCGAGAGGTTTGAACCACTGGGAAAAGTATGTTATATATATAGTAGGGTTAGAGAGGCGAGTAAGAGAAAAATAAAATAAAATAAACATCACAGCT
chr3:187462984-187463104	BCL6*NM_001706*-*187453513	AACACCTGACAGCTAGAATAAATAAATATATACATTTATATCAATAGATACACATAGAAAACTTGGAGCCAAAGCATTTGGCAAGAGCGGAAAAAAAAAGAATTAAAAGGTAAAATAATG
chr12:122459048-122459168	BCL7A*NM_001024808*+*122449860	GTCAGGAATGGCTTAAGGTGAAATCGTGGTCCTCTGGTGAAGCTCAGCGAAGACCCCCTCGCCTTGTTTATGACAAGAGAACTTCTGGGGGCGGGAGGAAGAGTCCCTGTTACGATGCTG
chr12:122459998-122460118	BCL7A*NM_001024808*+*122449860	TGTCGGGCAGGTCGGTTCGAGCCGAGACGAGGAGCCGGGCCAAAGATGATATCAAGAGGGTCATGGCGGCGATCGAGAAAGTGCGCAAATGGTAAGCGGAGGCGCCCGCCGCCAGCCGCC
chr12:122459949-122460069	BCL7A*NM_001024808*+*122449860	CAGGACCCGGCGGGCGCGCTCCCCAGCCTCCGTCTCCCCGCCGGAACCATGTCGGGCAGGTCGGTTCGAGCCGAGACGAGGAGCCGGGCCAAAGATGATATCAAGAGGGTCATGGCGGCG
chr12:122459168-122459288	BCL7A*NM_001024808*+*122449860	ATCATCATTGAGCTTTTGCTGAGCAGAAAACTCTTTAGTACTCAAGGTCGAGAGTCTCTGGTGGTCTGCCTGGCACCAGGCACCTTCCTACAACCCTAGTTTTCCAAAAGGACAAAGCCT
chr11:118781933-118782053	BCL9L*NM_182557*-*118771613	ATCCCGGTCAAAGGGGAGGAGTCTTGGGCCCAGGAGCTTCGTCCCGGTGACAGGCCCGGCCAGACACCGGTGCACACTCCTGATGCTCCCTGCGGGGCTGCTGGAGGCTGGGCGGGGACC
chr11:118780875-118780995	BCL9L*NM_182557*-*118771613	ATCCTGGAGGCCAGCCCTGTCCCCATCCCTCCCGCACCTTGCCCTCAGGGGGCTTGCAGTCTCCAGCAAGCCTCCGCCCCGACGGGCGGCAGAGACAGAATTCACTAAAAGGCTAGGTAG
chr11:118781800-118781920	BCL9L*NM_182557*-*118771613	CACAAAGAAACACGCACAGGGCCATAGATACAGCAACAGACTTACACAAACACAGAGGCCTCACCCAACCGCCCCCAGCCCTGGCTCCCCCCTCGCCTCCCCTACCCGCCCTCCAGCAGC
chr11:118780755-118780875	BCL9L*NM_182557*-*118771613	TGACTTGGGGAGGGGGTGTCAGAGGGGGAGGGGAGAAGGGAGGACCCAACAGCCCTGGGACTAGGGAGCTGGATAGGGTGGGGTGGCACTGGAAAAAGAGGATTACGAGATGGGGTCTCG
chr1:147013267-147013387	BCL9*NM_004326*+*147003270	ATCAGACCAGAGCAGACAATAGGCCCCTAAAGTGTTCCCCCTAAGTTGCTTTGATGTTGTCCTGGTGTCTTGATACCAGGAGGCCAGGGATTGCAGGAAAAGGGTCTTTTTTGTCTTCAT
chr1:147013147-147013267	BCL9*NM_004326*+*147003270	TGTTTGTGGCTTGTCAGCAATTGCTTGAGACAAGCTTCCATGTGTGAAAGCTACTTGGCATGAATGCCTGGGCCGTACCAAGTGTCACCGCAGCAAGAGGGGGAGTCAGAAGAAAAACAG
chr1:147013516-147013636	BCL9*NM_004326*+*147003270	TGCGCTGCTCTGGAGGAGCGCTGGGGTCCTGCGATTGGAGCTCCTGCGTTGCCCCTGGAAGTCTTTCAAGGCATCCAGGACTGGGGATGGCCCCTCTTTCGAGGGAACCCCAGTAACACG
chrX:129138501-129138621	BCORL1*NM_021946*+*129129163	TGAGCCACCGCGCCCTGCCGAAACACGTAGTTCTGGATGGAACGTTGTTTTCTGTTTGTTTGCTTGTTGGTGGTCAGCGTGCAAGGAGTACTGCACCTGATTTGGAGGGAGCTTGAAACC
chrX:129139344-129139464	BCORL1*NM_021946*+*129129163	GTCACCAGAGGGATAGCTGCATACAATAGGGCCTGGGGAGGGACCCTGGGGAGGAGAAGACTCTTAGTTGTTTCTAATTTTCCTGTGGTGGGATGGGGATGGGGCTGTGTGAGTGGCCTG
chrX:129139090-129139210	BCORL1*NM_021946*+*129129163	ATTGCTGTGTAAAAGGTGATTGAAGCAGCTGTCCCTGTTACGAGTTTTGATTTTCTGGAATTCTTTTCCCCAGGGGGAGTGGCCACAGCAGGTCCTATCTGGTGGTGAGTGGCTGTCATG
chrX:129139210-129139330	BCORL1*NM_021946*+*129129163	ATCTCTACAGCACCGCTCTACAGCGGCGTGCACAACTGGACCAGTTCTGACCGGATTCGCATGTGTGGCATCAACGAGGAGAGGTGAGGAGGCCAGGAAGGTGGCCGCTGCTGGCCTCCA
chrX:40036391-40036511	BCOR*NM_001123384*-*40026582	ATCGAAAGAGCCACTTCACGCTCTTTCTCCTCCTCCGAGGTGAGTTTTTAGACTATTTGGAGGCCTTGGGGAAACGCGAGCAGCCGCGTGCAAAGGAGCCCCCCCGCCTTCTCCCCGCAC
chrX:40037511-40037631	BCOR*NM_001123384*-*40026582	ATCCCAGTCAGTGGGACCACATCTGTGATTTGAAGAGCTGCCACTGGTGCTCTGTACTGTCCTACTGCTTCTCGTGGCCCAAGAAAGGATGCATTAAAAACACTTATATTTAGATAGCTC
chrX:40037391-40037511	BCOR*NM_001123384*-*40026582	TATCTCTGTGGTTATTTTTGAATTCACGGACCACCCTGTGCAACTGGCTTCAACCCTCACCAGCTGTGAGGTTGCATCTCGAAGTGTAGGCAGTCATCTACTTTAACCGACAGCTCCGCG
chrX:40036271-40036391	BCOR*NM_001123384*-*40026582	CAGCTCCGTCTTCCACTGACTCCAGCATTCCGTTCAAACCCAGCAGCCACGGCTTCTAAGATTTCACTCCGCTCTGGGCTGGGGGGGAGGGGGCGAGTTCTCCGGGAGGGGGTGTCTCAG
chrX:39956505-39956625	BCOR*NM_017745*-*39946719	ATCCGGCTCTTTGAAGTTTTCCCCCAAGCGGACTCGAGGCGGCGAGAAGGAGCGGGGGGCGGTTGGGTGGGTGGAGAGAGATATGAGGGGTGGGGGGGGTTGGCGACGTTAACGAGCGGA
chrX:39956676-39956796	BCOR*NM_017745*-*39946719	GCTGCCCGCAGCCCGCTCGCGGCGCCGCGCTCACTCGACTCCCTCGCCGTCTGCTGGCAGCCGGCTGCCCTCGGGGTCGGCCCCGCCGAGGGGTGGGCTCTGGGCCGGGTGGGGGCGGGG
chrX:39956842-39956962	BCOR*NM_017745*-*39946719	ATCCTCCGGGCTCCCGCAGCTGGACTGGGCTTGGCCGAGCTCAGCAGCTCCCGCGCTGCCGCCGCCGCCCGCGCTCGGGCAGGAGCCCCAGCGCCATGTTGACGGTTCGCCGCGAGCGCC
chrX:39956795-39956915	BCOR*NM_017745*-*39946719	GCGGGGCGGGCTCGGGGCCTCCGGGCAGGTGGCGACAGCCCCGTGCGATCCTCCGGGCTCCCGCAGCTGGACTGGGCTTGGCCGAGCTCAGCAGCTCCCGCGCTGCCGCCGCCGCCCGCG
chrX:39956385-39956505	BCOR*NM_017745*-*39946719	AGGGGGCCGACTGCAGCCCTCAGCGCGCCCGCCCGCCCACCCGTCCGCGGTCTCCCGGGGGAAAGGTGTTCCGGGCACTGACCTGAAATCCCCGGTGGGGGAGTAGGCAGGGAGCCTGCG
chr22:23522145-23522265	BCR*NM_004327*+*23512551	ATCTGCCTGGTCTTGCAGATGCCCACGATGGTGGCCTCTGACACGACGACTGGGCAGTGCCGGTGACGCTTATGGCACTGCGGCGTGGTAGGGGCAGAGGGGGGAGGTTGCTTCTGTCGG
chr22:23523315-23523435	BCR*NM_004327*+*23512551	ATCTACCTGCAGACGTTGCTGGCCAAGGAAAAGAAGAGCTATGACCGGCAGCGATGGGGCTTCCGGCGCGCGGCGCAGGCCCCCGACGGCGCCTCCGAGCCCCGAGCGTCCGCGTCGCGC
chr22:23522025-23522145	BCR*NM_004327*+*23512551	TGGGCCCTGCTGGGTGGTCCCTAGTGTGCCCAGCCCTGAGGCTGGTGAGAGGCCAGGCTGTGAGGTGTGAGGAACTTACCTGCGTCTCCATGGAAGGTGCCCTCCGCATCGTTGGGCCAG
chr22:23523195-23523315	BCR*NM_004327*+*23512551	GACTCAGAGCCCCCGCGCATGGAGCTGCGCTCAGTGGGCGACATCGAGCAGGAGCTGGAGCGCTGCAAGGCCTCCATTCGGCGCCTGGAGCAGGAGGTGAACCAGGAGCGCTTCCGCATG
chr3:5021292-5021412	BHLHE40*NM_003670*+*5011096	ACTCAGAGGAACATCTGCGGAGAGACCCCCGAAGCCCTCTCCAGGGCAGTCCTCATCCAGACGCTCCGCTAGTGCAGACAGGAGCGCGCAGTGGCCCCGGCTCGCCGCGCCATGGAGCGG
chr3:5020622-5020742	BHLHE40*NM_003670*+*5011096	ATCCGTCCTCCCCCGTTCCCTCCCAGGAGACGGGAACTTACTTCATTTCCCTGGGGCAGGTTCGCCCACGTTACCAACTTCTCCCCCTCCCCCAGCACCCCCGTCCCTTCCAGCTTCCGC
chr3:5020502-5020622	BHLHE40*NM_003670*+*5011096	GGCGACTCCCTCCGCAGCGCGCCGGTTCCTCCAAGCGGGCCGGGCGGGGGAGGAGGAAGAGGGCTGGGCTGGAGCTAGCAAGGGGATATTCCTCTCCCGGCTTGAGTCAGACGCGGGCGG
chr3:5021412-5021532	BHLHE40*NM_003670*+*5011096	ATCCCCAGCGCGCAACCACCCCCCGCCTGCCTGCCCAAAGCACCGGGACTGGAGCACGGAGACCTACCAGGGTAAGTTGGCACTCCTTGGCCCTTCAAGCCTCAACTGCAGCCCCATGTT
chr11:102187895-102188015	BIRC3*NM_182962*+*102178180	ATCGTCCTCTCTATATGGGTTGTTATCAAGATTTCCTCTGACCCACGAGCAATGAAGCAAATGTCTTTCAGTAAATGCCGCGAAGATATGCCACGGTTAAGAGTCATGCTTTTGGGTCAT
chr11:102188786-102188906	BIRC3*NM_182962*+*102178180	ATCAATACATTGTCGAAGGCATGTACCTGATGCTAACGTAACAATAATATTAAATATTGACTTTATTTGCTATTATTTATTGCTAACATTAAGTACTGCTACCTGCTATGTGCTAGGTTT
chr11:102187589-102187709	BIRC3*NM_182962*+*102178180	TTCCATACAGAAAATTTACCAAGCCATTTCAATCTTTAAAATGGTAAAATAAACTGCAAAGGAGAACTGCATGATTTTTTTCACATACCCCTACATTTCCTTTCACCTCTTACTTTCTTG
chr11:102188632-102188752	BIRC3*NM_182962*+*102178180	CAGGACAGAGCCTAAGGCAGAGCTCTGGCACAGGAAGGAAGTAAAACGTTTAATGAGCAAATGGACGCATGTTTCCAAGCGGTGGTAGGAAGACAGCAGTTTTTGGTTGTCTTCCTGGTG
chr15:91260710-91260830	BLM*NM_001287247*+*91250557	ATCTAGCCCTGCTCTGGCGGCCCGGCCCGGAGCTGGAGGCCGCTCGGGTTCTTCCGTTTCCTGCACTGGTTCGCCTCGGCCCGCTGAGTCCTCTAGTCTGGCCAACATCCTGGGAGGACA
chr15:91261022-91261142	BLM*NM_001287247*+*91250557	CGTGTCCCTCCTGAGGAACAACGAAAACACTTTGTACTTTTTCTGTGGCCTTCCATAATCACGAGCTGGGCTACTCTTGTTTTTGAGTGTCTACTGTGTGCCATGTTCCTGGCACCCTTG
chr15:91259995-91260115	BLM*NM_001287247*+*91250557	ATCTGGCATCACAGGGCCCACATTCCCGCGTGTCAGCAATAGGCTGAAACAGAAGCATGGTTTCTCACGTGTCCATGGAGGCATCTGAGTGTGTGCCCACTTTCCCGGTTCAATGACAAT
chr15:91260516-91260636	BLM*NM_001287247*+*91250557	CCGAGTGCGACAGTATTGGTCGGCTTCCCCAGGAAGCAGCCAATCGGAATAGGCAAGCTTCCGGCGGGAAGTGAGCCAGGGCTTGGCGCGGCGGCCGTGGTTGCGGCGCGGGAAGTTTGG
chr10:88516543-88516663	BMPR1A*NM_004329*+*88506395	ATCGAGGGGCGACCGGGTCGGGGCCGCTGCACGCCAAGGGCGAAGGCCGATTCGGGCCCCACTTCGCCCCGGCGGCTCGCCGCGCCCACCCGCTCCGCGCCGAGGGCTGGAGGATGCGTT
chr10:88515638-88515758	BMPR1A*NM_004329*+*88506395	ATCCTCCCGGCCGGGGAGCCTCCATCACCCTGCCTGCGCCTCGGCACGCTGGCAAGGAGCCCGGGAAGAGACGCCGGGAGCGGTGGGTGGGCGAGAAACAAATGCAATGTGACTTATATT
chr10:88515518-88515638	BMPR1A*NM_004329*+*88506395	TGGGCCCTCGCCGCTCCTTATCTTATGCCGCTGGAATTCGCGGGCTCGCAGGTCACAGGAGCCCGGGCGCGCCGGGCCTGGCGCTCCCGAATCGATGAGGGAAGCCGCTCTCCCCGGCAG
chr10:88516410-88516530	BMPR1A*NM_004329*+*88506395	ATTGGAATCCGCCTGCCGGGCTTGGCGAAGGAGAAGGGAGGAGGCAGGAGCGAGGAGGGAGGAGGGCCAAGGGCGGGCAGGAAGGCTTAGGCTCGGCGCGTCCGTCCGCGCGCGGCGAAG
chr7:140625479-140625599	BRAF*NM_004333*-*140614564	CAGAATATTCCAAGCATTCTCTGCAAAATACGCATGAAAACAATTGGGAGAGAAGAGGTCAATTATCTTTGAGAAGCCCAATTACAGAATGAAATTCAATTCATTATTAAAAATACATGG
chr7:140623558-140623678	BRAF*NM_004333*-*140614564	ATCAAGTACAGAGCCTCAAGAGGACCAGGGTAAGAGAAGTGCAAAAATGCTCTTAAGTGGGAGCTGGGGTTAGAAGGCAGGCAGGTCCGACAACTGGAAAATGAGCGGGCGGTAGATGGG
chr7:140625599-140625719	BRAF*NM_004333*-*140614564	ATCTAATAAAGAATAAATAATTGGAAAAGAAAAGTTTAAGGAAGAGAGAAACGGGAATGAGAAACAATTACTGTGGGCTCCCAATGGCCTGGAGTGAATCACCAAAGTAACCTAAACATG
chr7:140623438-140623558	BRAF*NM_004333*-*140614564	AGAGCCAAGTGAAACCTGATGGAATCTTGACAGCTTCTGGGCTCAGAAAACAAGTAGCTCCAAAGTGTCCAGGAGGATTTGTGAAGATAACAACAGACAACAATGTTAGGGAGTGGTGAG
chr17:41277096-41277216	BRCA1*NM_007297*-*41267468	ATCCTCAGCGCTTCCCTCGCGACCTACAAACTGCCCCCCTCCCCAGGGTTCACAACGCCTTACGCCTCTCAGGTTCCGCCCCTACCCCCCGTCAAAGAATACCCATCTGTCAGCTTCGGA
chr17:41276990-41277110	BRCA1*NM_007297*-*41267468	GACCTCATGACCAGCCGACGTTTTTAAAGACATAGTGTCCCCCTCAAGGCATATTCCAGTTCCTATCACGAGGATTCCCCCACGGACACTCAGTGCCCCCTTCCTGATCCTCAGCGCTTC
chr17:41276440-41276560	BRCA1*NM_007298*-*41266132	TCCAATGTTTCTGGTTGTTTTCTTTTTCTTGCATAAAACCAAAATCAACAACGACCAAACCAACACCAATCAAGGCCTCCCCGCCCCTAACCTTTCCCAGTGACCTGCTCTCATCTCTGG
chr17:41275639-41275759	BRCA1*NM_007298*-*41266132	CAGGCATAAGCCACCGCCCTCGGCCTCATCCATGATTTTATTTTGCCATTTCAAGTGATGGAGCTTGTTTTAGAGCTGGAAGAAAAGCCAAAATGCCAGTTAATCTAAACTAGATTCCTG
chr13:32889997-32890117	BRCA2*NM_000059*+*32879616	CCTTCCCTGGGTCTCCATTTCCCGCCTCCGGCCCGGCCTTTGGGCTCCGCCTTCAGCTCAAGACTTAACTTCCCTCCCAGCTGTCCCAGATGACGCCATCTGAAATTTCTTGGAAACACG
chr13:32889235-32889355	BRCA2*NM_000059*+*32879616	ATCGGCTCGCTTTGGGGAACAGGTCTTGAGAGAACATCCCTTTTAAGGTCAGAACAAAGGTATTTCATAGGTCCCAGGTCGTGTCCCGAGGGCGCCCACCCAAACATGAGCTGGAGCAAA
chr13:32890117-32890237	BRCA2*NM_000059*+*32879616	ATCACTTTAACGGAATATTGCTGTTTTGGGGAAGTGTTTTACAGCTGCTGGGCACGCTGTATTTGCCTTACTTAAGCCCCTGGTAATTGCTGTATTCCGAAGACATGCTGATGGGAATTA
chr13:32889115-32889235	BRCA2*NM_000059*+*32879616	TACCCAATAGCAGAACAGCTACTGGAACTAAAATCCTCTGATTTCAAATAACAGCCCCGCCCACTACCACTAAGTGAAGTCATCCACAACCACACACCGACCACTCTAAGCTTTTGTAAG
chr9:136933987-136934107	BRD3*NM_007371*-*136923141	CTTGAAAGGTTCAGCCCGTGGACACGTTTTGCATCTTGTTTTGGGTGATGACGACTCGGGTTTACACATAAATCAAGTTGTGGGGGGGGGGGTTTTGTTGTTTTTTTGGTTTTTGTTTTT
chr9:136931972-136932092	BRD3*NM_007371*-*136923141	ATCGCAACCACTCAAGGATTGGGTCGAACGGAGGAACCCACACGATGGACGCCGGGTCCCTGCCCCCGGTGGGTCTCGGCGGGCCGAGTTCTCGCCCTCCAGGGAAAGGAGGCCGCGCGA
chr9:136934398-136934518	BRD3*NM_007371*-*136923141	TGAGCCAACGCACCCGGCCACATAAATCAATTTTAATCCAGCTGTAACTTAAGGTGGTTACACGTTGTGTACATTAGACCCCAATAAAAACGTCAAAAACAAAACGAGGTTCCTTGGTGC
chr9:136931852-136931972	BRD3*NM_007371*-*136923141	CACCAATGCACTACAGTCTCCCCTCCTGGTTAACTTTTGCAGACAATGACCAAGTTTAATGTAAGGGGGAGAAATCCCAGTATCTATTTCTGAGCAGAAAGCTTTCAACCAAAATTAAAG
chr19:15389931-15390051	BRD4*NM_014299*-*15381262	GTGAGCCACCGCACCCGGCTAAGCATGCCTGTTTTCAAAGATGTTCTTTGCAATCATAATATTTAAGTGAATTTTGGGAAAATATTAGGGATAGACAGTACTTAACAGAGAACACAACTG
chr19:15389552-15389672	BRD4*NM_014299*-*15381262	AGGATGTTGTGAACCAAGAAAATTTGGGAACTTCTGGGTTAATGAAAATAAAAATGTAAATTTTCCCTCTAAATTCATAGACCTCTGATTAAGCATGCCTGTTTTCTTTTCTTTTTTGAG
chr19:15392100-15392220	BRD4*NM_014299*-*15381262	TGCAACTTGCCTTGGATTAGACAAGCCAAGGCAGAGATATACTGGCCTTGCTGCTAGGGGAGAGTGTGAGCCACACTCAAGCTCTCTGTTCCCCACTGGAGGGGACACAGGCACACAAGG
chr16:2261697-2261817	BRICD5*NM_182563*-*2251069	TGTGAGCCACTGCGCCCGGGCCAGCATTACTTCTGAGCTCTGCTCCCTGCCCTGGGCGCTCTGACACGGCAGCCCACCAGCTTCACTCCAGGGCCCTTTGCTTCCCTGGCTTCCCTTTGT
chr16:2260953-2261073	BRICD5*NM_182563*-*2251069	ATCTGATATCCAGGTCAGAGCCAGGACAGCCCCTCCTCCCACCTGGGGGATGCCTGTCACCAGGCCCGGCTCCAGACACCTGGCCTGTGCAGACTGGAGCTCAGGGTCTGGGAGGCGTAG
chr16:2260833-2260953	BRICD5*NM_182563*-*2251069	TCCTGCAGCCCCTGCTCACAATGTGCCGATTGTCTGCGTCCCTTGTCTGCAGCCTTGGCCAGGGGAAACTCAGAACAGAACCCCTCCCCTCCTGACCCTGCGCCTCCCCCTCAGCTCTGG
chr16:2261323-2261443	BRICD5*NM_182563*-*2251069	AAGACCGGGGGTTCCTGAAGCCTGGACCACAGACAGGCAGCCTGCTGGAGCCTGTGCCCCTGGGACAGTCAGGCCAGCCTCGGGGGCCCGCCTAGCCCAACTTTTTTTTTTTTGAGACGG
chr17:59941325-59941445	BRIP1*NM_032043*-*59930920	AGCCAAACTTAAGTAAGAAGGCTCTGTGACATCGGGCTACAATCTATCTTTCATAATATTCAAGGCTTTCCCGGATGCTAAAATAAGCCAGAGACAAGCTCTCAGGGTCTCCAGTATCAG
chr17:59940568-59940688	BRIP1*NM_032043*-*59930920	ATCCAGTCACCACCCATGGGCCCGCAGGCTGTGCAGAAGAACTCAAGCCCTTTCCGTGGACTTCCCTCCGACTTGCCTGTCTGGAGGGAAACCGAAGCAACGCTCTGAGCTCCGATTCAC
chr17:59940430-59940550	BRIP1*NM_032043*-*59930920	TCCCGCCAAGAATTAACGCAGCGCCCGGGCTAAGAACAGGCCTGCGCTCAAAGGAGGTAAGGATAGGCTCCCTCCTCAGGTTTTCTGCCCCGTATCTCCCTCCTCCCCCAGCCAGTTGAG
chr17:59941553-59941673	BRIP1*NM_032043*-*59930920	ATCTTGCCAAATCATGTTATTTTTTTAAAAAATCTGTATAACCTAAACTTGGCTCAAATAATAATGTCTCCAAAAGGCAAAACCTCATACTGTTTCTCAAATTCAAGTAACTAGTTTGGG
chr19:571699-571819	BSG*NM_198589*+*562453	TACGGAAGGGGGCTGCCTGCGTGGGATGCAATCTCCAGAGCACACGGGACAAAGGAAGGGAGCTTCTGTTCCTCTGTCCTTTCCCTGTTGGCTGGGGTTGGACGCCCACAATCTAAGCTG
chr19:573253-573373	BSG*NM_198589*+*562453	GGGAAAGCGGCCTGGGCGTGGAATCTGGAGACGGGTCCACCCTGCCTGCGAGTGTTAGGGTCAGAGACCCTCCCCTGAGACTCTCTGGGGCCCCCGCAAGGGCCCGTGCGGCCTGGAGCG
chr19:573454-573574	BSG*NM_198589*+*562453	ATCGGGAAGGGATTACCGTTCTTCACGGGATTTAGCCCTGGCGTCTTGCCTAGGGCGTGCACCTGCCCCCGGGTGTTCTCCCAGACTCTTAAGACCTCGCAGGCTCCCTCGAGGGGCCCT
chr19:571611-571731	BSG*NM_198590*+*561276	ATCCAAATGGGATATTTGGGGGCGGCGAGTCGGTCCCGCAAAGAGAAACCAGCACTTAGAAAATTTCTCAGCGAGACCACTTTACTTGTACGGAAGGGGGCTGCCTGCGTGGGATGCAAT
chr19:571098-571218	BSG*NM_198590*+*561276	GTTTGGCTCGTTCAGCGCCCTCGTTCTTCGTTTCCTACTTCCAAGGCCAACCTGACTTCCTCACCCTCTGGGCCTCCCCGTCTGAGTCTCAGTAAACAAGTTTCCCGCCGGTCCTGATCT
chr19:571214-571334	BSG*NM_198590*+*561276	ATCTGCAGAGATGGCACCTGCCACCCACTCTGCACATCCCCCTCCCGTCGCCACGGGCTCTTCCCGCCAGTGTAGCCACATTCCTGCCCCTTTCCAGTTAGCCCTTCGCGTTCGGCTTAG
chr19:571402-571522	BSG*NM_198590*+*561276	CCCCCACCTGTGTCGCCCCAATAGCGACTTTTCTCACCGTGGTCGCCGCGGAACTTCAAGGGTCCTTCCTACCCGCGTTGCTGAGAGTCTGGGTTTACGCGTCACCTCGGGCGGGACCCG
chr3:15642437-15642557	BTD*NM_001281723*+*15632858	CAACTTGGTGTAACAACAGTTAATATTCAACAGTGATTGATATGATATATGTAAAGTAGCAGAAGAGTGGTAAGCGCTATCTGGGTGTTTGCAATGCATACCTACCGCTATTACTGATCA
chr3:15642437-15642557	BTD*NM_001281723*+*15632858	CAACTTGGTGTAACAACAGTTAATATTCAACAGTGATTGATATGATATATGTAAAGTAGCAGAAGAGTGGTAAGCGCTATCTGGGTGTTTGCAATGCATACCTACCGCTATTACTGATCA
chr3:15643610-15643730	BTD*NM_001281723*+*15632858	GGTTTACGCTCTCATAACCTTGTGGTTTTATAGTCCTTAAATTATTGTAGCGCACGTTACTTAAATCCAGAAGCAGATGTGTACCCCAGCAAGAGATAAAATGACGCTCAGAGTCAGTAG
chr3:15643610-15643730	BTD*NM_001281723*+*15632858	GGTTTACGCTCTCATAACCTTGTGGTTTTATAGTCCTTAAATTATTGTAGCGCACGTTACTTAAATCCAGAAGCAGATGTGTACCCCAGCAAGAGATAAAATGACGCTCAGAGTCAGTAG
chr3:15643748-15643868	BTD*NM_001281723*+*15632858	ATCCTGAATCCTGTTTCCTACCCACTATTCAGCCATTGGGTCACAAGCGATGAAAAGAGCACCTTGAAGGTAGTATAGAGCACTGTTTTCTCCAGCCCTTGCTACTAATCCATATTACTC
chr3:15643748-15643868	BTD*NM_001281723*+*15632858	ATCCTGAATCCTGTTTCCTACCCACTATTCAGCCATTGGGTCACAAGCGATGAAAAGAGCACCTTGAAGGTAGTATAGAGCACTGTTTTCTCCAGCCCTTGCTACTAATCCATATTACTC
chr3:15642553-15642673	BTD*NM_001281723*+*15632858	ATCATTCCCAGTAACGCATTCAGCCACCTGAGTCCATACTCACCGCTTGCTCATTCCTCATCCCGATGTACTTGATGCCTAGCTGCTGGGCAGCAATGGCGATTTCGGTCACTGGGATGC
chr3:15642553-15642673	BTD*NM_001281723*+*15632858	ATCATTCCCAGTAACGCATTCAGCCACCTGAGTCCATACTCACCGCTTGCTCATTCCTCATCCCGATGTACTTGATGCCTAGCTGCTGGGCAGCAATGGCGATTTCGGTCACTGGGATGC
chr5:72793869-72793989	BTF3*NM_001037637*+*72784249	TCTCCAACCCACACCTCCAGCAAGGGGAGAGCTGCTTGAGTGGTGAGCACAAGCTGGGCACCTCCGGCGTCTCCAGGAAACGTGAATAGGCCCTTTCTTCGGAGGGCACAGAACTTCAGG
chr5:72794720-72794840	BTF3*NM_001037637*+*72784249	GGGTAGAGCCTTTCATCCGGGCCTGCCAAGAGCGGGGAGCTGTGGGGGAGTGGTGGGGAGGCGGGTGCTCTTTGGGCTCCCTGGAAACCCAAATTTGGAGCTTTGCGGGGTGGATTTGGG
chr5:72794840-72794960	BTF3*NM_001037637*+*72784249	ATCCAGGTTTCGGCCTGTGTAGGACGTTTATTTTCCTGCTGGTATCTTGGGAAATAACGAGCATGGAATGCTAGAGTGAGCTAAACCTATCCTTGCTGAGGATTTCCTCTTTTTCTAGAT
chr5:72793989-72794109	BTF3*NM_001037637*+*72784249	ATCAGGGCCCAATGGAGACTGAGCGGACTTAACCCTAACTGTGCACAGGACCGCGCTCTCCGACCCCTTTGTGGCCTCTCCCAGAGGTACGGGCTGCGCCCCAAGCCAGCAGTCTCTCGT
chr12:92539965-92540085	BTG1*NM_001731*-*92529673	CGCCAGTGCATCCTTCTCCAAGAGTGCGCTGCCTGGGCCCGCTTGCCCTGGAGTGTAAGTGCTGGGTAAATAAGAACCGCCTGGCGCAGGCTGTGTCTACTCTTCACGCCGCCTTCTCAG
chr12:92540085-92540205	BTG1*NM_001731*-*92529673	ATCGGGCTGCATGTCCCCACTCCGTGTTTACATCTCGTTCCCGCTCCGGGTCTCGGTGACTGGCTCCTCAAGCCGGAGACGCGTGTGGTGCGGCGCGATGCGGGCGCCAGCGCTGTGTGT
chr12:92539468-92539588	BTG1*NM_001731*-*92529673	AAAAAAGTTATTTTCGAGACAGGAGGCGGCAGGAGAGAGGAAGAGACGAGCGATGGCGGCCTGGTCACATCGCTCGGACCTCCCCAGCTGCCTCCGCCTCCAGCTCCGCAGCATTCGAAG
chr12:92539588-92539708	BTG1*NM_001731*-*92529673	ATCTCAATAGCTGCATTTCCAGCTCCGAGAGGCGAAGAGATGCAAGCGCCGTGCAGCACCCTTTATAGTGCCACGAAAAGGAAGTGGCGTAGCTGGAGCGTGATGGCCGACTCCAGCCAA
chrX:100645589-100645709	BTK*NM_001287344*-*100635784	AGTTTGCTGCGAAAGGTGTTCCCAGTGACCTTGAGGTGGAACAGGAATGGAACGTGGAGGTGGAGGACCCCTTCATTCGACCCTAGTCCTGGCTTCCCTCGGGGACGGGGAGGCCAGAGG
chrX:100645838-100645958	BTK*NM_001287344*-*100635784	CGGAGTCCTTCCTTAAGCTCCCGCCCGCGGCTCCGAACTGAGTCCTCTCAGCCGCCCGAGGGCGCTGCGCTGAGCCTTACACTCTATGATTGCTCCTACCGACTCCCATGAGGAAGTGCG
chrX:100645838-100645958	BTK*NM_001287344*-*100635784	CGGAGTCCTTCCTTAAGCTCCCGCCCGCGGCTCCGAACTGAGTCCTCTCAGCCGCCCGAGGGCGCTGCGCTGAGCCTTACACTCTATGATTGCTCCTACCGACTCCCATGAGGAAGTGCG
chrX:100645838-100645958	BTK*NM_001287344*-*100635784	CGGAGTCCTTCCTTAAGCTCCCGCCCGCGGCTCCGAACTGAGTCCTCTCAGCCGCCCGAGGGCGCTGCGCTGAGCCTTACACTCTATGATTGCTCCTACCGACTCCCATGAGGAAGTGCG
chrX:100645958-100646078	BTK*NM_001287344*-*100635784	ATCGGGAACCTCCTATATACTTCCGTTTGCCTCGCGGTTTCTTTCTTTCCGCGCCGATAGCGCTCACGCAAGCATGGTAGGACTTGCTGGTGGGGGCCGAGTAACATCCAGCTTAATCTT
chrX:100645958-100646078	BTK*NM_001287344*-*100635784	ATCGGGAACCTCCTATATACTTCCGTTTGCCTCGCGGTTTCTTTCTTTCCGCGCCGATAGCGCTCACGCAAGCATGGTAGGACTTGCTGGTGGGGGCCGAGTAACATCCAGCTTAATCTT
chrX:100645958-100646078	BTK*NM_001287344*-*100635784	ATCGGGAACCTCCTATATACTTCCGTTTGCCTCGCGGTTTCTTTCTTTCCGCGCCGATAGCGCTCACGCAAGCATGGTAGGACTTGCTGGTGGGGGCCGAGTAACATCCAGCTTAATCTT
chrX:100645709-100645829	BTK*NM_001287344*-*100635784	ATCTGGGAAAAACACTGCTCCCTTCACTGAACGCCACTACGTAGCAGAGTCCACCAAAAGAGATAAAGTGACGAAACGTTGAAAGCTGCGGGGCGGGAGGAAGTCGGGGTGAGTGGACCA
chrX:100645709-100645829	BTK*NM_001287344*-*100635784	ATCTGGGAAAAACACTGCTCCCTTCACTGAACGCCACTACGTAGCAGAGTCCACCAAAAGAGATAAAGTGACGAAACGTTGAAAGCTGCGGGGCGGGAGGAAGTCGGGGTGAGTGGACCA
chrX:100645709-100645829	BTK*NM_001287344*-*100635784	ATCTGGGAAAAACACTGCTCCCTTCACTGAACGCCACTACGTAGCAGAGTCCACCAAAAGAGATAAAGTGACGAAACGTTGAAAGCTGCGGGGCGGGAGGAAGTCGGGGTGAGTGGACCA
chrX:100640999-100641119	BTK*NM_001287345*-*100631212	GCAAGGTACATTGCTGCTGCTGCCCAGCCCCTGCCATACCCCAGACCCACCTCAGTCCTGACTTAATGCAGGTAGCTTCCCAGATGCATTGAGATGCCAGGACTTGGAAGGTGGGACTCG
chrX:100641903-100642023	BTK*NM_001287345*-*100631212	GGAGGTTTTCTCAGGGGCCCCCTACATTATGCTCCAACTGCAATGATTCCCCCAGGGATTCTCCTAGGAAATGCAGCCAGTATTGAATGCAGACCATGATGGTGGAGCCCCTGCTGACTG
chrX:100641119-100641239	BTK*NM_001287345*-*100631212	ATCGCAGCAGACACTGGCCCTGGAGACATATTCTTACAGTCCAGAGAGGAAGGACAGTCTGAGCAAACCCCACCCTTTCACAGCCACTCAGTTCCCTTTTTTTGCTTCCTGACCTAAACC
chr15:40453428-40453548	BUB1B*NM_001211*+*40443209	CGGTGAAGAAGGAAGGGGGTGCTCTGAGGTAGGTACGGGAGAAAGCTGCTGGGGGCTGGGCCTGAGAGGACACGGCCTGGTAGGTAATAGAAGGCTCCGCTCGGAGCAGTCGAGGGGGAG
chr15:40453548-40453668	BUB1B*NM_001211*+*40443209	ATCGGCACCGTCAGAACAGACCCCACCGGAGCCTCCTTCCTTTTGGAGTAGAATGCCGGAGGTGGAGGTGAAAACGCAGTGGACTGAGGGCACGTGCGAATCCTGCCGCATCCAGCTTCA
chr15:40452257-40452377	BUB1B*NM_001211*+*40443209	ATCTGCCTCTGGGAAGTGCCACCTCTCTGACCATCCCCACAGTCATAAAGGAGAACTCCCCTGTACCTGGGCTTTCTTAAATGACCCTGTTCCTTCCTCAAGGTGGCTAATGCCTGTAAT
chr17:5342021-5342141	C1QBP*NM_001212*-*5332471	ATCATACGTGGGTTTAGCCCGCTGGTTGCCAATCAATGGAAAAATGTCCCAGACCTCAGAGGTCGGTTGCAGGCCCTATTCCTGGTCTACGTTTTCCCTCTGTTGAACGCAAACCACACC
chr17:5341901-5342021	C1QBP*NM_001212*-*5332471	TCCCAAAGGTCCACTTTCGATAGAATAAGACTAAGGAAAAAGGTACCCTAGTATTTAATTTTATTCACCCCCTACCAAAAGAAAACGAAACTGCTGGATAGGGGAGGTGGGGGAAATATG
chr9:136326585-136326705	CACFD1*NM_001242369*+*136315086	ATCCAGTCCTGTCATGTCTGGTTAGCTGTTTTCCCTGCAGATTAGGGTGGGCAGTGCAGTGGGGTGACATGGTCAGTGGTGAGAAAGGAAAGGTCCTGACTATGGCCTGTAGGCCACACC
chr9:136324482-136324602	CACFD1*NM_001242369*+*136315086	ACCAATAAATAAAACATGCAGGCTGACCGGCGTTTTTTTCTTATAAGCTGTCCAGACCTGGCTTGAAAACCCATCCCATGGCAAGGCAGGGATTCGCTGGCCGCGGTTGGCTCTATCTTG
chr9:136326465-136326585	CACFD1*NM_001242369*+*136315086	CGGTAGGGCAGGCCCTACCCCCAAATCACAAAAAGGCCCCGAGTTTGTGTCACTGCTCTTCAGGGCAAGTACGCTTTTGACTTTGTAGGAGAGACTGGTGGGTTTGAAGTTAGGCATTGG
chr9:136324602-136324722	CACFD1*NM_001242369*+*136315086	ATCTGAGCAAGCCGCTGGACGTCCCTAGTTATCTTCTTCCTATCCAGGAAGAAAATCCAATCAGGATTCCACTCCGAGGATGGCGCATTAGCCAGCTCCCTGCGAAGCCCCACCCGTGTG
chr3:53530143-53530263	CACNA1D*NM_000720*+*53519075	TTTGACTCTTTACTTAGCAATAATTGGCTTTGCAAACGCCCATCTCTCTACCTTGCTGTCACCTCTCTCACTTCTGCTTCAGTGAGGAGACTGTGGCGGAAGGCGGCAGGTGCCTGGGAG
chr3:53529298-53529418	CACNA1D*NM_000720*+*53519075	ATCCTGTCATGGTCCTCCAGCCCCCTCCCCCTTCCCCGCGGCGCTGGATGGGTTGAGGGGGTTGGAGAGGGTGCTGCCAGCTCGGTGTCGTCTACACAGAGAGGGGACATGCGTGACAGC
chr3:53527209-53527329	CACNA1D*NM_000720*+*53519075	ATCAGAAGCAGCCATAGGAGAGGTGGCCCAGGCCAGCTTTATATTGTTACTAGACCGTAGGGCGATTTCTCGCCTCTCCAGTCTCCAAAAACAAAGCACAAAAAAGGACAAGAGCCTGGT
chr3:53528992-53529112	CACNA1D*NM_000720*+*53519075	GTGGCGAGCGGTTTTTTTTTTAAATCAATTATCCTTATTTTCTGTTATTTGTCCCCGTCCCTCCCCACCCCCCTGCTGAAGCGAGAATAAGGGCAGGGACCGCGGCTCCTACCTCTTGGT
chr19:13050075-13050195	CALR*NM_004343*+*13039413	ATCCGGGAGGACTTCCTGGCAGAAGTCCTTGTCTGTACACACACAGCCGGGACAGTCCCCTTGGAGGAGGACAGGTGGAGGAAGTGGGGGAGTCTTCTCTATTCTCTAAGTCGAGGGTCC
chr19:13049515-13049635	CALR*NM_004343*+*13039413	TGCTCGGCCTCCTCGGCCTGGCCGTCGCCGAGCCTGCCGTCTACTTCAAGGAGCAGTTTCTGGACGGAGGTAACGCCTGGTCCCGCCTCGAGGCCGCCCCGACGACGCGGCCGGCCCCCG
chr19:13048207-13048327	CALR*NM_004343*+*13039413	ATCCCCCTCATTCCCTCCTTCCATAGTCCACTCCCGCGCTCCCAGGTCCAGGGCTTATTTGCCCAGAGTTTGGAAAACCCCCAGCTCTCCTTCCTCCTTTCTACAGCGTGGGGGCAGGGT
chr19:13048087-13048207	CALR*NM_004343*+*13039413	AGACCCTTGCCAAGTCATTCCCCCCACTCCACTTTATTTTCCTTTTCATTTTTTCCTTCCTCTCTTTTCTGAGTCACAACCATTAGCCAGGAAGCACCCCCTCCCCACCCTCTTTCCTGG
chr5:134073986-134074106	CAMLG*NM_001745*+*134064169	TGAGCCACCACTCCCGGCCCTGGGTGCTGGTTTTCTTCACCTCCGAGTGAACAGCAGAGGGGGCTGTTGGGTGAGGGCCAGAAGAGTTGGGGAGGCACGAGGGCGTCCAGCGCTGCCCTC
chr5:134073578-134073698	CAMLG*NM_001745*+*134064169	CGCGGGTCTGTAAACAAGCGACTGCCGCTGCAACCTCCATTTTGCTTCCTGGCACCAAATCTAGGCTGACCTACTTACTGCCATCCCTTTCCCACTCCCGGTTTTCTTTTCTTTCTTTTT
chr5:134074448-134074568	CAMLG*NM_001745*+*134064169	ATCATGGGCTTTCACAGGCCCGGGAGCGGCGCGGGTAAGAGCCTCGATTTCCCCTCAGTCTCCCGCCCATCACCTTGAATCTTCAGGGTCATTCTTCCCTCTCCCACCTCCACTCCTCTG
chr5:134074328-134074448	CAMLG*NM_001745*+*134064169	GCTACCGACGGCGGGGAGAGGCCGGGGGTCCCAGCGGGCTCAGGTCTGTCGGCTTCCCAGCGTCGGGCGGAGCTGCGTCGGAGAAAGCTGCTCATGAACTCGGAACAGCGCATCAACCGG
chr1:6846318-6846438	CAMTA1*NM_015215*+*6835383	CCCGGGAAGGGAAGGGGGCCTGCGCAGCATCCCCGCCCCTCGCAGTCGTTCACATCCTACTCTTGCCCTTGCACCCTCACAGCCAGGAGGGTGGGGTCTCCGTTTCTATGGCAAGTGAGG
chr1:6846679-6846799	CAMTA1*NM_015215*+*6835383	ATCATGCATACTCTTACACTTTGCTGGGTTAGGGCGAGCTCATTTCCTAAATACCCTTTGAGTTGCCCTCCTTTTCTTATGGAGACAACTGGACGTTCACCGTGCTCCTTTCGCCATTTG
chr1:6844819-6844939	CAMTA1*NM_015215*+*6835383	GGCCGGCAGCGACGCCCGGACTCCTAGGCAGTCGGACTCCAGGGCGCGGCACCCCTGCGGACCTCAGCCCCGAGGCCCCCCGCGTCCGGCTCCCCACCGGCAGCGGCGGCGGGCTGCGGG
chr1:6844948-6845068	CAMTA1*NM_015215*+*6835383	ATCCCGGCGCGTCCCCCACAGCCACCGGGACCCCACGCGCCAGCAGCGGCTTCCCCGGGAACGTCCTTCAGCCCCGGGAGCACGCGGGAAAAGCCCCAGCGTGCCAATGAGGGAGCGCCT
chr17:77006118-77006238	CANT1*NM_001159772*-*76995899	ATCTTTTGGGGTGGGAGGCATTGAGGGGGGTGAAGGCTACTAGGGAGGGAAGTTCTCATTCTCCGAGCGAGGGCCCCCTTACATGGGCCTCCCGACCCTCGTAGTCTTGGGAGGCGGAAA
chr17:77005998-77006118	CANT1*NM_001159772*-*76995899	GTCCTGCGCCTGCGCGCTGGAGGAGCGGCCGGCTGGCTGCAGGCTGGAGGGGCGCGAGGGTCCGCACTGGCACATGAGGGCCGTCTTCCACCGCGTTGCGCTGGAACGTGGGCCCAGCAG
chr17:77005797-77005917	CANT1*NM_001159772*-*76995899	GGCTGGGCTTGGCTGGGCTAACGGCCGGGACGGAGGAAGGTGGCCGACTTCCGCCCCGCGCGCGCTCGCCCCGCCTCTGGGCCCGCGTTCCCGGCAGCCTCTGCTCTGCGGCTGCGCGCG
chr17:77005480-77005600	CANT1*NM_001159772*-*76995899	CCAGGGATGAGGTGTCCCAAAAGTCAGAGGGGGTGGTGTCCACCGCCTGTCGGAAGAAGGGGACTTTCCCACAGGTCAGAGGGCAGAGTCCCAGCCCAGTCTGCGAGTCAGGGGGCAGAG
chr5:179125715-179125835	CANX*NM_001024649*+*179115929	ATCCAGCGTGGCCCGCCCCTCACCTCCCGCCCAACCAACAGCCACTTCCTGCCTCACTCCCGGCCAATCTTCACACTCCACGAAGAATAGCCGTAGGGGGCGTATGGGACGGTGCGTAGA
chr5:179126873-179126993	CANX*NM_001024649*+*179115929	CGAGTCTTTGATTGGTCATTGGTTGCTCTGTGAACTTCGGCAGTTTTCTTACCCTTTGTGCCCCCGTTCTTGTCAAGTAATGGATATAATAATACCCGATGGATTTGTGAGGATTAAATT
chr5:179127046-179127166	CANX*NM_001024649*+*179115929	ATCATTGCGGTACGTTATTATAATCTGAATGCCTTTGGACCAATACACTGCCATCCTAGTGAACTGGTTCAGTCCTGTTTCGCAGGACCTGAGGTCACAGTTATGGTGATAGAAGAAACC
chr5:179126978-179127098	CANX*NM_001024649*+*179115929	TGTGAGGATTAAATTAAGATATGTATACAATAAGACAGGGAAGTCCGACATTTAGTAACTGCTCGATGATCATTGCGGTACGTTATTATAATCTGAATGCCTTTGGACCAATACACTGCC
chr5:179125595-179125715	CANX*NM_001024649*+*179115929	ACCAGACGGGTGAGGGCTACTGGGGGTTGGGTTGGAACGCCCCGAAGGCACCACAGCAACCGACGCGGGAACGCCTGTTAAACCAGCCCCGCCCCGAGACGCGCGCGCCCGGCGGTCTCG
chr7:3082177-3082297	CARD11*NM_032415*-*3073579	GCGAAAGCGCAGAAGTGGACACTTACGGAGAAATTCCTGTCCTCATATCAATTCCCGGCTCCCGGGATTTCCGGCACGCATTATGCACAGGCTGAGCGCTCAATAAATGTGGAATGAACG
chr7:3082297-3082417	CARD11*NM_032415*-*3073579	ATCGACTATTTTTCTCCCCTTTCTGGTAGGTTGGTAACCTTATACCTTCAAGACGAGTCATAAATATTAGGAGAAAATGTTTTGAACTACAAATCAAAGGCTTTGAGAGCAGGCCAGGCA
chr7:3083895-3084015	CARD11*NM_032415*-*3073579	ATCTAGCTGAATTTCTGAAGAAATTCCAGAGCCTGTCACTGCAATGGGAGGGGAACGGGGTGCCCCACATCAAATCCTGCAGCCTCCTACACCCCAAGCCTCTTTCCTCCCTCAGCCCCT
chr7:3083555-3083675	CARD11*NM_032415*-*3073579	CAAAACCCGACAGGAAATGAGACTAAAAAATGCGAAAGGTTAGAAAAAGATAAGGAAGAGAGGGAGGGGGCGGAGTCGGTGCTTCGGGAGGAGGGCGGCAAGGAGGTGGGGGTGGGAGTG
chr11:3079197-3079317	CARS*NM_001014437*-*3068681	CCCAAGGATATCCCACCCAAGGTTCGTGCACCCATCCAAAATGAGAGGAAATGCTATTTAAGAAACAGAATTTTAATATGTCAAGAAAAATTATTAGCCAGGATTAGTGGCTCATGCCTG
chr11:3078267-3078387	CARS*NM_001014437*-*3068681	ATCCTAGGACGTGCCACCCCTCGAACCTCAGGACCCGCCGTCCCTCAGACCCCGGGCACTGACACCCCTCAGACCCCGAGCACCCCCGCCCCTCGGACCCAAGGACGTGCCGTCCCTCAG
chr11:3078147-3078267	CARS*NM_001014437*-*3068681	CGCTCGGGCTCGGGTCCCCGCGGGGTCTGTGCTCCAGCCACGGGTCTGGCAGACCCTCACGCAGGAGTCCCAGGGGTCCCAGTGGCCGTCCCTCGGAGCCGGGCACCCGTTGTCCTTCGG
chr4:185571234-185571354	CASP3*NM_032991*-*185560629	ATCACAAAAGCCACGAGCTGCGTGGAGTTCCCAAGGAGGCAGTTCTCAGCACTTGCTGGTCACTGGGTAGTCAGAGCCTGACACACAGGCTCAAGCCGCTCACGCATCATAGTAGTGTAC
chr4:185571234-185571354	CASP3*NM_032991*-*185560629	ATCACAAAAGCCACGAGCTGCGTGGAGTTCCCAAGGAGGCAGTTCTCAGCACTTGCTGGTCACTGGGTAGTCAGAGCCTGACACACAGGCTCAAGCCGCTCACGCATCATAGTAGTGTAC
chr4:185571114-185571234	CASP3*NM_032991*-*185560629	AGGTCTCTCTCCCTAAATCAAAAGCCTTAACCTCCTGTCATCAGGGTGCCAGGCTAGAAATAACCAGGTCCACGCATGCTGTGTTTTCCACCATGTCAGGCTGCTGTGGACGCTCTTTCG
chr4:185571114-185571234	CASP3*NM_032991*-*185560629	AGGTCTCTCTCCCTAAATCAAAAGCCTTAACCTCCTGTCATCAGGGTGCCAGGCTAGAAATAACCAGGTCCACGCATGCTGTGTTTTCCACCATGTCAGGCTGCTGTGGACGCTCTTTCG
chr4:185569805-185569925	CASP3*NM_032991*-*185560629	TGGAGTTTAAACCCTGCAACTATCTCTCTGGAAGAGCTAAACCACATTGTCAACCCGGGATAATCCAGGCCCCAGGCATGGAAGGCAGCAGAGACGGAAGCCTCGTCCAAAATTGGAAGG
chr4:185569805-185569925	CASP3*NM_032991*-*185560629	TGGAGTTTAAACCCTGCAACTATCTCTCTGGAAGAGCTAAACCACATTGTCAACCCGGGATAATCCAGGCCCCAGGCATGGAAGGCAGCAGAGACGGAAGCCTCGTCCAAAATTGGAAGG
chr4:185569925-185570045	CASP3*NM_032991*-*185560629	ATCAGCCCCCAGGGCGAGTATCTCACAGTCAGCACCCGGCCGCCCCAGCCCTCGCAGCACCGCTTCCCGGGGCCACTCCTCCGCCGGCGGTAGCGCCGTCCGTTTCCCAGCTTGCCGCTG
chr4:185569925-185570045	CASP3*NM_032991*-*185560629	ATCAGCCCCCAGGGCGAGTATCTCACAGTCAGCACCCGGCCGCCCCAGCCCTCGCAGCACCGCTTCCCGGGGCCACTCCTCCGCCGGCGGTAGCGCCGTCCGTTTCCCAGCTTGCCGCTG
chr11:104838748-104838868	CASP4*NM_001225*-*104829325	TTAAAGTAGTCAGTATCAGGACCAACGAGAAAGAGGAAAAAATTGAATCACTTTAAACAGACCAAGAATGTAATTCACAATAAGAGATGTCGAAGAAGATAACAATTCAGAGGCTCTCAG
chr11:104839577-104839697	CASP4*NM_001225*-*104829325	ATCTCTCAGTTTTTCTTTCTCTGATTACAAAGAACGACAATGACTGAAGAAGTTTAATCTAACAACTCTTTTTCATTTCCTGATAAGAATTAACCCAATAGTTCATATTTCCAGCTTTTT
chr11:104838894-104839014	CASP4*NM_001225*-*104829325	ATCTGGGCAATTAATTTGGAATCAAAAGAAAGATTTCAGAGTGCATTTCGAAACTTCTAGAATTGTCTCACACAAATAACTTCCTCTGGCTTTCTTTACCCTCCCTTTGATTACCAGAAG
chr11:104839457-104839577	CASP4*NM_001225*-*104829325	TGGGGGAAAAAAATGAAAATGACAAAATATTATCCTGTGGGTTGACACCTCAGCTTGTTTCTTTTCTTGTTTCCTGTGGCCACCCAAACTTCTTCTATCCATCTGTCTCTTCTCTTCCTG
chr11:104827289-104827409	CASP4*NM_033306*-*104817422	GAGCCCCCATTCTTAATTCATCAAACTACATTACCTGACAGTTGGTGAAGAGCTTCTTAAAAGAATGTAGACAAGATATTTAAGGGGCTCAGAAAACATTAGTGCATTCCAACAGGTGAG
chr11:104827409-104827529	CASP4*NM_033306*-*104817422	ATCACAAAGGCTTCTGAGAAGAGGTAGCAAAAATGTTAGTCTTGCAACATCAGGTACAGATGTTGCAACACAGTGTGATTTGCAAACAGTACACAGATTAGTGTGTGGGATATCCAAACT
chr11:104827549-104827669	CASP4*NM_033306*-*104817422	TTTTATTTATTTGTGTGCTCAGTAAACTAATATAGTGTTGACTGAATAAATGATATGTGAAGAAATATAATAAGCAATAAAATTGAAGAGTTTTTAACAAAAAAAGTCACATATGACAAA
chr10:115468445-115468565	CASP7*NM_001267058*+*115459103	ATCATTGAAAAATGTTTGTATGCCTCATTTAAAAATGAAGGGCTTTGGTATGCTTCCGTGGTCTCCTATTATTTTTATTCACTTGAGTACCTTTAAAGGAAAAACATAACCTAATGAACT
chr10:115467974-115468094	CASP7*NM_001267058*+*115459103	ATTTGTTTTAAAGTCATTTGTCAATTTTTATTGTCAGGGACCCTACTGGTTTTGTTTTTTTGTTTTTTTTTTTTAGGGGAAAGAGGGAAATGTGGAGGTTGGTATGTTTTGGGGAGGGGG
chr10:115469441-115469561	CASP7*NM_001267058*+*115459103	GCTACTGGGAATCCTATTCATGGTGATGCTTTAGAAAATTAATCGCAGTGGGCTTCTTGCATGCTTATATTCCTTTCCAAATATAGAAAGGCATAATTCACATTTTGAGTAGCCCAGGGG
chr10:115469561-115469681	CASP7*NM_001267058*+*115459103	ATCCATAAGAGGATAAAACCTGTATTTATCCACTCCAGTGATGGGGAAAATTACACTTGCACCCGGAGTGGATTGTAAAAATCCATTGTACTCTTTCTAAGGTTTTTCACTTCTTTGTAA
chr10:115439167-115439287	CASP7*NM_033340*+*115428920	ATCCAGGTTTCGCTAGGGGAGAGCCTCTGGCTATGGGAAAGGGGTCTCCGAGTTGATGTGAAGGCCCAGGTCGAGGTGTACACTGGGGGCGGGGAAGTGGAGGTGACCACACGAGCGCCC
chr10:115439908-115440028	CASP7*NM_033340*+*115428920	AAGAGGGCCCGTTCCGCTCTCTCCATCGCTTGCCTTGCTCAGCTTGTCCTCCCTTCCCTCCTAGCCGGGGGGCTAGGGGACACCTCGTACTATTCGAGATTTAGGAGAGGAGGGCTCGTG
chr10:115438819-115438939	CASP7*NM_033340*+*115428920	TGTGGGGTTGGGGTGAACTAGAATCCGTGGAAGTGCTCAGTCTCTCCCGTGTTTGACTGACTCCCGGCCGCATACCCAGTCCCTGACACACGGGGGCGCACAACAAATATTTCCCGAAAG
chr2:202097186-202097306	CASP8*NM_001080124*+*202088165	ATCTTTTTATGGGATGTAGCTTGGTGTCACCAAAGAGAACAGAGTGGACTTGGAGCTCAGATGCAACACAATGATTGATACTGGCACAGTATACTTACCCTGCTTTTGTAAACAAAATGG
chr2:202098502-202098622	CASP8*NM_001080124*+*202088165	CTGCCTGATACTGAAGTCTAGGCTGGTTCCACCTCTCCGGACTGCTTTCCAGGGAGTAGAAGACAGATATTTTACCTTAGCTGGCTGCTTCTAGAAGTCTGACCCTGCTGGCTCAAAACG
chr2:202098365-202098485	CASP8*NM_001080124*+*202088165	TATTGCTTTATTCACTCCCCACAGCAACCTTACCAAGCAGTTCTTTTCCACGTGAAAAGATGGAGGCTGGGTGGAGCAAAAGGAGGTATTTAGAGTCCTCAGCAAGTGAGAGGCAGAGCT
chr2:202097066-202097186	CASP8*NM_001080124*+*202088165	AGAGCAGGAAGAGAAGCACCAGAACCCGGAAGAGAAATCCAGTCCTCTGCTAGGCCTTGCACCGTCCCTCTGGCGCCCTCTACTGACAAAGCCAGTAAAATTGTGCCGCTAGCAAAGGAG
chr2:202123209-202123329	CASP8*NM_001080125*+*202112753	ATCTGCCCTTCTGAGGACACCTCTGGGTGCTGCCTGGCCCAGGTCTCCTGTGTGGTTTCTCTCTGAGCCGTTGCCTCTGACTTTGCTACTTTTTCACTCTGAGCAGTCTCCAGTTCCTCT
chr2:202122519-202122639	CASP8*NM_001080125*+*202112753	ATCAAGGCAAAGGGAAACTTCCTATTCCCAGACCCTTTGCAAGAAAGAATGGCATATTACTTGCCACCGACAGGGGTTATTATTACTAAATGGAGTCAGTATAAATGCTTTCCAATAAAG
chr2:202123089-202123209	CASP8*NM_001080125*+*202112753	GGAAAGGGTGGAGCGGGTGAGTGCCTGTTGCCAAGGTGGCCTCTTCAACAGGAAACCACAATATTTTTGTTTCTTGACTTGCTCTAGAAACAGGGCTGTGGGGGTGGGGAAGCAACTTGG
chr2:202122399-202122519	CASP8*NM_001080125*+*202112753	GCCAGAACACTTCCTCCTTTTTTCTGAACAATCTACCTACATTTCAGCTACAGGGCTGGCTTTACCCAGTCCGGCGGGAGGGAGGAGAGGGCTGGTCTGTGACTTCAGTGCTGAGGTTTG
chr2:202124503-202124623	CASP8*NM_033356*+*202115222	TTTCAGCTAACTTCATGGTTTCCTCAGCTACACTCATATACAAGGATCACCTTTGGTAAGATGGACTTACCATCTTACCAAAGAGTTTTTGCATTTTAGAGTTTTTTCTTTTTAGATTTT
chr2:202125304-202125424	CASP8*NM_033356*+*202115222	TGTGACGAAGGTGCTACCATCGTGAGAGTAAGGTAAGGATTTGCCTCTTTGTTAAGGTCAGAGGGGCCTTTTGGGAGGAAGGCCTTTGATTCTGGAGTTTTCTAGGCTGCTGAGAGTGAG
chr2:202125616-202125736	CASP8*NM_033356*+*202115222	TTGTATAAAGGCCTCATCCTGATCCCAGTCAAACTTGTGAAATAATAGAAGCCAAAATTTAAATCTCTACTGACTTTGCTGCTACAGCTATCCTCCCACCAACACACATACCCACCAACA
chr2:202124428-202124548	CASP8*NM_033356*+*202115222	TTACTGGTATATCCCTAGAGCCCAACATGGTGAGGGCCCCAGGATTTGCTTCTTTGATAAGATGGTAAACCCAGCTTTCAGCTAACTTCATGGTTTCCTCAGCTACACTCATATACAAGG
chr16:89044991-89045111	CBFA2T3*NM_005187*-*89033504	ATCCTAACGGCGTCAGCTCCTACAGCGTTTCCGGGAGTGGAGACAGCAGAGGCTCTGAGCCGCCACATGGGCCGGGGCCACCGTGAGCATGTGGCTGGGGTTGGTCTGTGTCAGTGCCTA
chr16:89044871-89044991	CBFA2T3*NM_005187*-*89033504	TGCCATCATTCGGTCCCCACGTCCCCTGCTGTTCCCTGTGCTCTGGCTCAGGGTGGGATTCACAGTGAGGGTCCTGGGGGCCCTGACCCTCCTGGTTTCCTCATTTGTGCAGGGTGCACG
chr16:89043166-89043286	CBFA2T3*NM_005187*-*89033504	ATCCCGAGGCTGAACTGGCTGCCCTGTCCCTCAGTCTTGAAGCCGGCATGAGGAGGGCCACCCTCAGGGGCCAACCTGGAGCCCAGGACAGGCCTCTACCAGGACTGCCTTTCCCGACCT
chr16:89043046-89043166	CBFA2T3*NM_005187*-*89033504	TCCCCTCGAGCCTCTTACCTGGGCCGCCCTTCCTGGGACCCCGGGGTGCGGAGCAGCCGGCAGATGCCAGGAGGCCGCTCTCCAGCACAGGGTGCGTCTGGGACATGGAGCCACAGGTGG
chr16:89007445-89007565	CBFA2T3*NM_175931*-*88997608	ATCCGGCGGGCGGCGGACGGCGCACACTCGCGACTCGGTCCGGGAGTCGCTGCTCCTTCCAGCTTGGTCCCCGCCTCCACGACTCAGGGGCGGCTGCGCGCTGTCTTCTGGCGCCGCACC
chr16:89007445-89007565	CBFA2T3*NM_175931*-*88997608	ATCCGGCGGGCGGCGGACGGCGCACACTCGCGACTCGGTCCGGGAGTCGCTGCTCCTTCCAGCTTGGTCCCCGCCTCCACGACTCAGGGGCGGCTGCGCGCTGTCTTCTGGCGCCGCACC
chr16:89010362-89010482	CBFA2T3*NM_175931*-*88997608	CAGAGCCGTGGAGGAGGGAGCTCGAGGGTGTGCCCATGGAGCTCCCAGTGTGTCGCTGTCTGTAGAGGCAGGAGCTCAATTCACTTAAAAGAAACCACCACGGCCGGGTGCGGTGGGTCA
chr16:89011020-89011140	CBFA2T3*NM_175931*-*88997608	ATCCCCCTCCCCAAAGGGCAGCACCCACATCTGATTTCCCTCTCAACCACCCAACAGTGCCCAGCTCAAGGTTTGGATAAAGACGCAGTTTATAAACACTTGCCACAGGCGTCCCTGCAC
chr16:89007235-89007355	CBFA2T3*NM_175931*-*88997608	GCTCTGCTCACGGGGGGCTGCGCTCAGCCCGGATGGGTGGGCGCTGGGCGGGTTGGCTCCACCCTGCCGTGGGCACCAACTTTGAAAACGGCCCGTGCGCTCGGCGCGGCTGCGGCGCAG
chr16:89007235-89007355	CBFA2T3*NM_175931*-*88997608	GCTCTGCTCACGGGGGGCTGCGCTCAGCCCGGATGGGTGGGCGCTGGGCGGGTTGGCTCCACCCTGCCGTGGGCACCAACTTTGAAAACGGCCCGTGCGCTCGGCGCGGCTGCGGCGCAG
chr16:67062780-67062900	CBFB*NM_022845*+*67053049	ATCCCCCAACGACAGCTCCACGCCGAGTGGCCGCGGGCGAGCAGGGGGAAAAGGGCCCTGATGCGGAAGGAGCCCCGGGGCGCCACAGCCAGGCCGCTCCGCCAGCGGGCGGGTGGCGCA
chr16:67062660-67062780	CBFB*NM_022845*+*67053049	GTTCAAGTGACAATCTGGGGTTACTCCGCGCACCTGGGGAACCCAGAAGTTCCAGATGACCGAGGAAGGGCGGTAGAAAAGGCCTGCGCTGGCTACTCCCGTCTGCTAAAGGCCAGGCGG
chr16:67064340-67064460	CBFB*NM_022845*+*67053049	ATCTCGAGGTCCTTGTTTTAGGAGGCAGATTTAGTGCGTCTTCACCAGACCTTGGGTTGAAAAAAAAAATCCAAGGGTCCTAGTTCCTCTCATCTTTTTGGTTTGCCTTGTTGGAGGTGC
chr16:67063990-67064110	CBFB*NM_022845*+*67053049	CATTGTTTAGGCGGCGACACCGAAGAAGGGTTCAGGGTATTTGTAGCAAGCAAACCCCCATTCGGAAAAAGAAGTGGAGCTTCATTCAAGGTCGGCGATAGTTTGTTTCTTAGAAGGTAG
chr3:105589235-105589355	CBLB*NM_170662*-*105577887	ATCCTGAGTTTTCCTTTACAGCCTTGAATTTACATGGTTAAGATTTTAATTTGACGAAAACAGAAAAAAAATGTGCCTTTGCAACCAGTCAGGTGATAAAGTGTGATTCAGGAAGTAATT
chr3:105587677-105587797	CBLB*NM_170662*-*105577887	ATCGCTGAGAACAGCTCGCTCCCGAAGAAGGAGCAACCCAGCGCGCAGGCCTCCGAGACGTGGAAACGCAACAATTACCGTCAAGACAAATCCACACCCGCTCTCCCCTCCCGCCCGACT
chr3:105589115-105589235	CBLB*NM_170662*-*105577887	TTTTTGATTTTGTTTTTTCAAATCTTGCTCTAACCACGTAACCTGATAAAATGTTTCTCAATGGTTCTAACCACTTTCTAGCAACTAAGAATTTTAATACTGTAATTATTACTATGAAGG
chr3:105587557-105587677	CBLB*NM_170662*-*105577887	CGGCGACCCCTTCCCTTCTTGCCTTTCGGCGCCGTAGCTGTCCAGAGACACGCGTGTGCGCGGGTCCCACTCCACACGCACGCAGCCCAGTGTGTGTGGGGAGCCCCGGCTGGGAGTGGG
chr19:45280620-45280740	CBLC*NM_001130852*+*45271125	CTTCCCACCCACACACTGAGAAGCCCCCTCCTACCGCTACCCACCAAAGCCACCCCACCCTGCTCCTTTTTGAGAATCAAACTCAAACCGCACCAGCTAATTTTTTTTTCTTTTTTGTAT
chr19:45282174-45282294	CBLC*NM_001130852*+*45271125	GCCCCAGCCCCTCCTTCCTAAGGGAACCTGGAAAATGGGCCACCCAGTTTTCTCCTTCCTTGGGCACCCATGCCCTCAGCCCGATTTTGCCATTTCCTTGGTCACCCAGCAGCCCAATTC
chr19:45280991-45281111	CBLC*NM_001130852*+*45271125	TGAGCCACCGCTCCCGGCCTCCAAATCCCACCTCTTGAAGACCCACGTGCCAGGTCCTCCAGCCCCCGCCCCCTTTGGAGACACTGGTACCTGCAGGCCCCTCCCCGGTTCTCTAGGACC
chr11:119076790-119076910	CBL*NM_005188*+*119066985	GCGAGCTGCTCGAAGCCGGTGGCCCGGGGATCGTCGCTGCCCAGTCCGGCCGCGGCCGGCCGCTTCCCCGAGCTTACCAGTAAGCCGGTCCGCCTCCGGGACGCGCCCCGCCCGCCCCGG
chr11:119077756-119077876	CBL*NM_005188*+*119066985	ATCTGACTAGGGAATTAGGTTCATGGGCTCTGACTGAGGAACCTGGCTGGGGTCAGGACAGCTCTCAGGGAAGCTGTGCTCTGGGTGAGAGTATAGTCCTTTCTCATTAAGATGTAACAC
chr11:119076699-119076819	CBL*NM_005188*+*119066985	CCGCCCCAGCCTGGCCCCGCCCCGCCCCGGCGTAGGGGCGGGGAAGACGGGCACAGAAACCTGGCCGCGGCTTTCCGGGAGCTGTGGGCACGCGAGCTGCTCGAAGCCGGTGGCCCGGGG
chr11:119077636-119077756	CBL*NM_005188*+*119066985	GTGCGGAGTTTGGGGCTCTGTGCAGGGTGTAGGGATGTAGGTCACGGAATTGGCCTGGGAGGTTAGCAGGGAGGGGGTGAGGAAGAGTGATGTACCGGCTGGGGCTCTTGGCTGGGTGAG
chr4:169930922-169931042	CBR4*NM_032783*-*169921468	ATCGCGGGTTTCTGCACGAGACGCATTCTACCCTTGGAACGGGAGAGCGCCTGCACGCGGCTACATCGAGTAACCCTAGAGCCCTAAAGGCCAGACCCGCTCTTTTTACAAAGGAGATTT
chr4:169931517-169931637	CBR4*NM_032783*-*169921468	CGGCGGAAGAATGGCCTGGAGAGGGCCTCGATGCTTGCTGGGACCTGTAGTCTTGACGCATGAGAGCAACTGGCGCAGGCGCGCTGCTCGGTGGGGAATGTACTTGTGGCACTGAGGGGG
chr4:169930802-169930922	CBR4*NM_032783*-*169921468	CCGCAGGGCGGAGGGTGCGTATAGCGGGGCCTCAAAAGACTACGAGGTCTCAAAGAACACCCCAAGTGTTCAGCCCTCGGCGGCAAGCTGCGTGGCCGGCATTCTGCGAGGCATAGGGAG
chr4:169931762-169931882	CBR4*NM_032783*-*169921468	ATCACGTAGTTAGAACCCAGAGAAAGCATTACTGGGCGTGAGCCGGTCGGGGCTCCGGTATTTGCCCTTCGCCCAGGTGTTGTTTTGGCTACAGACTTGATGTCCTACCTGTTGAAGAAG
chr17:77813285-77813405	CBX4*NM_003655*-*77803213	CAGCGGGCGGGGCCTCGCCGGGCCCAGCTCGGCGTCAGGGGGCGGGCCGCGGCGCGGATTGGCGCAGCCGGGCCTACCGGAGGCCCCGGGCCTGGGCGGCGGGGGGAGGAGGAAAGGGCG
chr17:77812988-77813108	CBX4*NM_003655*-*77803213	ATCCGCTTCTTCTCGATGCTCTCCACCGCGAAGACGTGCTCGCCAACAGCTGGCAGCTCCATGGCCGAGCCGGAGCGCGCCGGGGCGCTGGCGGCCGGCGCGGCTGCAGACGCTGCTAGC
chr17:77813491-77813611	CBX4*NM_003655*-*77803213	GCGGGACCGGGAAGGAGAGGTGTGTCCGCCGGGGCGGAGGCGGGCGGAGAGCTTGACAGCCCGGAAGGGTCTCGGCGGCGACCCCTCGCCCACATCCCGGTGCCCGGGCCTCCCCCTCGC
chr22:39052865-39052985	CBY1*NM_001002880*+*39042657	GGGAAGGGGACGGAGGCCGGGCGACCCCGGGCGGTGGCCGCCCTCCTCTGTGTGTCTCCGCGGTTGTGAATTGGGGCGGTAATTCCTCCCCGTAGGTCGCCGTGAAGATGATTGCATGAG
chr22:39052865-39052985	CBY1*NM_001002880*+*39042657	GGGAAGGGGACGGAGGCCGGGCGACCCCGGGCGGTGGCCGCCCTCCTCTGTGTGTCTCCGCGGTTGTGAATTGGGGCGGTAATTCCTCCCCGTAGGTCGCCGTGAAGATGATTGCATGAG
chr22:39051840-39051960	CBY1*NM_001002880*+*39042657	TCCTGCCCCTCACTGGATGCCCTGATACACCCACTAGGCAGCCGGTAAACTCCTTGAACGGCCTAAGTTTCTGCACTTATCAGACGGAACCAATAACACACGCTTTTAGGACTCTAGGAG
chr22:39051840-39051960	CBY1*NM_001002880*+*39042657	TCCTGCCCCTCACTGGATGCCCTGATACACCCACTAGGCAGCCGGTAAACTCCTTGAACGGCCTAAGTTTCTGCACTTATCAGACGGAACCAATAACACACGCTTTTAGGACTCTAGGAG
chr22:39051918-39052038	CBY1*NM_001002880*+*39042657	ATCAGACGGAACCAATAACACACGCTTTTAGGACTCTAGGAGATCTGGAGTTGATTCTCCAGTAGTTCTCTGTCCCTTCCTCACAATGCAACCTTTAAGTAGTCCCTGGGCCTCAGCTTC
chr22:39051918-39052038	CBY1*NM_001002880*+*39042657	ATCAGACGGAACCAATAACACACGCTTTTAGGACTCTAGGAGATCTGGAGTTGATTCTCCAGTAGTTCTCTGTCCCTTCCTCACAATGCAACCTTTAAGTAGTCCCTGGGCCTCAGCTTC
chr22:39052023-39052143	CBY1*NM_001002880*+*39042657	CTGGGCCTCAGCTTCCCTTGCTTGTAGAAGCCGCCATAACGGCACGGGGAGGGGGCAGGCTGCCAGAGGTGGGTCATGGTGCGTCTGTCCGTCCGTCTTACCTGAAAGCATCGGCGGAAT
chr22:39052023-39052143	CBY1*NM_001002880*+*39042657	CTGGGCCTCAGCTTCCCTTGCTTGTAGAAGCCGCCATAACGGCACGGGGAGGGGGCAGGCTGCCAGAGGTGGGTCATGGTGCGTCTGTCCGTCCGTCTTACCTGAAAGCATCGGCGGAAT
chr22:39052985-39053105	CBY1*NM_001002880*+*39042657	ATCGTGCGTGTGAACGTTTGTTGACAGCTGTTACTTGAGTCCGACAGCCCTGGGGGCCGTGCATCTGCGTAACATGGCTACCTCTGAACTCCTTGGGGGACACGTATATCTTTGAGAATC
chr22:39052985-39053105	CBY1*NM_001002880*+*39042657	ATCGTGCGTGTGAACGTTTGTTGACAGCTGTTACTTGAGTCCGACAGCCCTGGGGGCCGTGCATCTGCGTAACATGGCTACCTCTGAACTCCTTGGGGGACACGTATATCTTTGAGAATC
chr10:61666620-61666740	CCDC6*NM_005436*-*61656414	ATCTAAGCCCACGGCCGCCCAGCCTCTTCCGGGCTCGCGCCCGCCCCGAGAAAAAGGAAACCTGATGCCCCACCAGCCTCGCAGGTGCCGGGGACACGTGGAAAGGTCAGCCGGGCTCCG
chr10:61665200-61665320	CCDC6*NM_005436*-*61656414	GCCCTGTCCAGGCGTGGATGCTGCACTCTCCTCGCTGTAAACCGTCCACCCTCCCAACCCAAAGCAAAGAGCTTCCAACAGAGGTGGGAGCATTAGCGCCGTACCCGCCCTTCCCTCTCG
chr10:61665467-61665587	CCDC6*NM_005436*-*61656414	ATCCCAGCTTCCTCCCTCTTCCAGGACTGGGGTTCCCCAGATTCTGGACGCACCCCTCAAACATGCTAGGGCTGAAAAAAGTCCTACCCCGCCCCCCAGCCACGCCGCCAGCCTCCAGCC
chr10:61666500-61666620	CCDC6*NM_005436*-*61656414	GGTGACCACGGGCGGGCTGGGAACGCGCAGGCACTGCGGGTGCGGGAAAGCCAAGGACTGCCCCCGCACCACCAGCTCGCCAGCCACACGTGTTCCAAGGGAGGGCCTCCGAGCCCCCTG
chr14:20801850-20801970	CCNB1IP1*NM_021178*-*20791471	ATCCAAAGCTGGCCTGATAAAATTTACCTTCAGGTAATCTTTGAACTAACAGGCTTAGTAGATAAAAGGTAGGTGGGTTAAGTGTTTTAGGCTTCAAATAAAATTTAGCTGATTTTGAAT
chr14:20800799-20800919	CCNB1IP1*NM_021178*-*20791471	TTTTTCCATAGCTTTTAAGGACACAATCACCACAGTGGCAACATTAAAAATTAGGAGCTCCTTTTAAGGCTTATCTGTCTTCAGAGTTTGCTGCCCAGGTTCACCAAGAAAGCCGAAATG
chr14:20800919-20801039	CCNB1IP1*NM_021178*-*20791471	ATCTGAGCGAAGGCCAGGAGAAAGACAAGGTACGCTGCAGCTTCCACAAACCCAGTAAGGACCTGGGCCCTCTAGACACTCACCGGAGAATTAAACTCTACTGAGCTGAACGCCTTCTCC
chr14:20801689-20801809	CCNB1IP1*NM_021178*-*20791471	CGTGGGCCTACTGCATTCTATTCTAAAGAATTTTCATCCCTTAAGGGTAATTTCTTATCCTTTGTGACCTCAACATGCTTAACTTATGCTAGGCAACAGATTCCATTATAAACAGTCTAG
chr11:69455680-69455800	CCND1*NM_053056*+*69445872	TTCTATGAAAACCGGACTACAGGGGCAACTCCGCCGCAGGGCAGGCGCGGCGCCTCAGGGATGGCTTTTGGGCTCTGCCCCTCGCTGCTCCCGGCGTTTGGCGCCCGCGCCCCCTCCCCC
chr11:69456135-69456255	CCND1*NM_053056*+*69445872	GATGCCAACCTCCTCAACGACCGGGTGCTGCGGGCCATGCTGAAGGCGGAGGAGACCTGCGCGCCCTCGGTGTCCTACTTCAAATGTGTGCAGAAGGAGGTCCTGCCGTCCATGCGGAAG
chr11:69455848-69455968	CCND1*NM_053056*+*69445872	ATCTTTGCTTAACAACAGTAACGTCACACGGACTACAGGGGAGTTTTGTTGAAGTTGCAAAGTCCTGGAGCCTCCAGAGGGCTGTCGGCGCAGTAGCAGCGAGCAGCAGAGTCCGCACGC
chr11:69456408-69456528	CCND1*NM_053056*+*69445872	ATCCGTATTTTCAAAATAAAAATTGCGGGTATTTTCTGAAGGAGGAAGGGGTGGGGGTGGGGGTGCTAGAAGTAGCGTTTCGTGGGAGGGGAGAAGGGGGTCCGGGAGGGGTGCCTTCGG
chr12:4384431-4384551	CCND2*NM_001759*+*4372901	ATCCAAAGCCCCAGGGGTCGGAATACAGACCTTTCTGGCACCCGAAACCTCTGTTTCGGGAAGCCTGGCTCTTCTTTGGGGTTTTCACGCCAAAAGGGCTTTTCTAGGATATTTCCTCGA
chr12:4382415-4382535	CCND2*NM_001759*+*4372901	CTGGGTATGCGAGGTTGCTATTTTCTAAAATCACCCCCTCCCTTATTTTTCACTTAAGGGACCTATTTCTAAATTGTCTGAGGTCACCCCATCTTCAGATAATCTACCCTACATTCCTGG
chr12:4382564-4382684	CCND2*NM_001759*+*4372901	ATCCGTTTTGAAGAAGCCAAAGTTGGAGGGTCGTATTTTGGCGTGCTACACCTACAGAATGAGTGAAATTAGAGGGCAGAAATAGGAGTCGGTAGTTTTTTGTGGGTTGCCCTGTCCGGG
chr12:4384311-4384431	CCND2*NM_001759*+*4372901	CCAGGGCTCTCTGCTCCCGTCTTTCCCCTCGCTCGTCACCGCGTTCCCTAGTTTCTGTCCTTGTGGGCCGCAGCCGGACACTCCCGCCGCGGCGCTCACCCCTTCAAGTTTCCTCCCGGG
chr6:41909518-41909638	CCND3*NM_001287427*-*41899586	GCCCGCGCGCGCGCGCCGCTTCCCTGACAGGCGCCCCGCCCCTCGCGACGATGTAGCAACCGTGGAATGCTCGGACGTCGCAACGCTCCGAGGGGCGGGGCTGCGGCGCCCCGGACGGAA
chr6:41909916-41910036	CCND3*NM_001287427*-*41899586	GAGCTAGTTCTTAGTGAACGCTGCTCGAAAGCCTCACGATGTAATGACTCACTACATCTTCACGAAAACTCGGAAACCGAGGCAACTGTCATTCAGTTGGTCCGTGGCAGAGCTAGGATT
chr6:41909380-41909500	CCND3*NM_001287427*-*41899586	GCTCCATACTCGGGCAGCGAACAGGCAGGGCGGGAGTGCGGGCTCGCGAGTCCCAAGGCAGGCGACGGGCCGGAGAGCGCGGGGCGCGGGTCTGGCGCTGGCGCTGGCACTGCGCGGCGG
chr6:42016449-42016569	CCND3*NM_001287434*-*42006632	ATCCAGAGCTGGGCAGGAAGTGGGGAAGAGGGGGCGGAGGAGACAAAGGGGCTGGTGCTCTGCTCAGCCAAGTTTCGGTCCCCGGCCTGACTCTCCCACCCCCTGTACACCCTCGGCGAG
chr6:42016329-42016449	CCND3*NM_001287434*-*42006632	GGTCGCAACCACCAGCCGCGAGGAGAGGATTGCACCTCTCCCCCCCGGCCGGCATCCGAACAGAGCCAGTCTCCACCCCTGCAGTGGCGAAGTGTTTACAAAGTCCGCGCCGCGCCGCCG
chr6:42016667-42016787	CCND3*NM_001287434*-*42006632	CGGCGGGGCCGGGGCAGCACGGGTTCCCGGACCGCTGCCTCCCGGCGTTGGCAACTCCTCCACGTGCTATCCAGGAAGTAAACAACATCATGAGGAGCGACTTCTTTTTCTTTTTCTTTT
chr19:30302015-30302135	CCNE1*NM_001238*+*30292900	TGAGCCACCGCGCCCGGCCTCAACTGGAAGGCTTTAAGTGAGAGATGGGGTGCAAGGGAATCCCAGAGTCAGAAAGGTCTTCAGAGAGCCAGGAAGGGCTTGCGGGGGAGGGGCGCATAT
chr19:30303677-30303797	CCNE1*NM_001238*+*30292900	ACCGTTGTGAGTACAAAAGAGACAGGTTGGGGAGCATCCCCCCCATCTCACCTGGGTACCCGACTTGGCTCTGCCTACGGGGGCGGGGGTCCCTTGGGCAGGAACGGAGCTCATAACCTG
chr19:30302998-30303118	CCNE1*NM_001238*+*30292900	TGCCGTCGCCGCCGCCGCCTGCCGGGACTGGAGCGCGCCGTCCGCCGCGGACAAGACCCTGGTGAGTCTACTGCCGCGGGCTGCGGACAGGGACTCCTGGGGCCCAGACCGCGCCGGGGA
chr19:30302878-30302998	CCNE1*NM_001238*+*30292900	CCCGCTCTGAGCCGGGCGCAGGAGCAGCCGGCGCGGCCGCCAGCGCGGTGTAGGGGGCAGGCGCGGATCCCGCCACCGCCGCGCGCTCGGCCCGCCGACTCCCGGCGCCGCCGCCGCCAC
chr19:30302838-30302958	CCNE1*NM_001238*+*30292900	GCGGGCCGGGGCCGGTTCCGCGCGCAGGGATTTTAAATGTCCCGCTCTGAGCCGGGCGCAGGAGCAGCCGGCGCGGCCGCCAGCGCGGTGTAGGGGGCAGGCGCGGATCCCGCCACCGCC
chr12:69979651-69979771	CCT2*NM_006431*+*69969207	CAGAGGGTGGAGGGGCCGCAGCCTTCCGAGGGTGGAAGATGGAGGCCGCGTTCCCTCGCCCGCCCGGCAGGCGTCACCTTGATGGCCTGCAACCCCTCCCTGCCTCATTCTTAGTTCAAG
chr12:69979771-69979891	CCT2*NM_006431*+*69969207	ATCGTCTTTAGTCTCGCTGTACGTAACTGTCAATCTCGCTGGTGTATAATTTATACTCCCGGGGGCCTTGTAAATCCGAAAAGCCATGTCGCTCTCCTACAAGTCCCTCTCTCCCACTTA
chr12:69978569-69978689	CCT2*NM_006431*+*69969207	ATCAGTCCCAAATATTTCAGTTTATTATAAACAAAGACTAATAAGTCGTCTCTACTATTGGAGGAAAAAAAAAAAAAAGACCGAAATGCAAAAATTCCTGAAAATGAGTAAATAGGGCAA
chr1:156308672-156308792	CCT3*NM_001008800*-*156298206	TTCTTAGGAAATGCTTTCAGTGAGGCTGTGAGCAGTACCGGAGGGTGATGGCTTGCGTTTCCTTAAGTTATCCTATCTAAAATATTTTCCCAAGTATTTCCGCCGGGCGCTGTGGCTCAC
chr1:156308016-156308136	CCT3*NM_001008800*-*156298206	CGGCAGAACCTTCTGGAGAGAGAGAACCAGACAGAAGCCCAGAAAACGCTGCCTCCTCAGGGCTTACACCTCAACCCGCTACTCTCAAGGTAGTCGCCAATCACCGCACCCATCTCATTG
chr1:156308016-156308136	CCT3*NM_001008800*-*156298206	CGGCAGAACCTTCTGGAGAGAGAGAACCAGACAGAAGCCCAGAAAACGCTGCCTCCTCAGGGCTTACACCTCAACCCGCTACTCTCAAGGTAGTCGCCAATCACCGCACCCATCTCATTG
chr1:156308136-156308256	CCT3*NM_001008800*-*156298206	ATCGGCACAAAAACAGACCAATTGACAGCCTTAGTCCCGCCCCCTACGCAAGAACGGCCAGACAAGTTAGACAGAGAGCGCACGACGAAGGCACTGGGAGGGCACAGGCGCTTGCGCAGT
chr2:62115078-62115198	CCT4*NM_006430*-*62105806	TCAACAGTTGTGCCAAGTGAAGTTTATTTAATAGTTCTTTAAATAAGAATAACAAAGCTGAAAGATACTGTGCATTCTACCAGTTCCAATAAGCAATAAGCGACAGCCCTCAAGCGTCAG
chr2:62115544-62115664	CCT4*NM_006430*-*62105806	ATCTGGGCTGGCTTGTCGCGGTCCTGATAGGCGCCTTTCCCGCGGCCGCCGGCAGCCCCGGCAGTCGCCCCGCTCCGGGGTGCCACATTCTCGGGCATGGCAAACTCCGCTGTGTCTGGG
chr2:73461818-73461938	CCT7*NM_001009570*+*73451363	ATCGGGACTTGCGTGAAACGAGTGCAGGTCGGCCGTGGTTACGCGGTCGGCAGCTAGACTTGGAAGCTGGGGCTGCTCTGAGATTTGCGGGCTGTAAAGACGTGTGCTTCTTGGAACCGG
chr2:73461097-73461217	CCT7*NM_001009570*+*73451363	CGCTCACGTAAAGTGCTTTGGCACCAGCCTATCCCACACTTTGCGTCCCACACTTTTGCCTTTATTGCATTCCTTGGTCTGGCGTCCGGGGATGGAGGAGGGTGGAATTAAGTTAGTAGG
chr2:73461097-73461217	CCT7*NM_001009570*+*73451363	CGCTCACGTAAAGTGCTTTGGCACCAGCCTATCCCACACTTTGCGTCCCACACTTTTGCCTTTATTGCATTCCTTGGTCTGGCGTCCGGGGATGGAGGAGGGTGGAATTAAGTTAGTAGG
chr2:73461511-73461631	CCT7*NM_001009570*+*73451363	GGTGAGTGGCGTCTCGCGCATCCGTCGCCATCAGCTGCCATCTGGCCGGTGGCCGGCGCCGCTCGGCCTGGGCTTGCTCTGTAGGACCCTCTTTTGCTTGCCGCCTCTGTCCTCGCCCAG
chr2:73460963-73461083	CCT7*NM_001009570*+*73451363	TCCCACGCTCGTCCCGTTGACACTGACTATGTAACTGTGACACTGGACACCTTGACCTCTCAGCCTCCTTTCTGTCATCAGTAAAATGGCCTTAATAGGACCAACGCAATAGGGTTGTGA
chr2:73460963-73461083	CCT7*NM_001009570*+*73451363	TCCCACGCTCGTCCCGTTGACACTGACTATGTAACTGTGACACTGGACACCTTGACCTCTCAGCCTCCTTTCTGTCATCAGTAAAATGGCCTTAATAGGACCAACGCAATAGGGTTGTGA
chr6:109702397-109702517	CD164*NM_001142404*-*109693762	CTCAAACTTATCTTCCTTCTCTCTTTTGTGTTGTCACGGTATATGGCAATTTCTGCTTTAAAATGTATGTATGCCTTAACCAGCCCTATGCGACTGCACATAACAAAAGACACGCTCCTG
chr6:109704300-109704420	CD164*NM_001142404*-*109693762	ATCAGAGCCGCAGGGCGTCTACTCTGTCACTTTCCCAACCTGACTTTTCCGGATTGCTATTTCAGACGGCGGTTGCAGCAGCCGACCTGTCTCAACTCCACCACTGTAGTCAGAGAATCA
chr6:109702517-109702637	CD164*NM_001142404*-*109693762	ATCGGGTTTTAGAAAACCCACAGACCTGGGCACAAACCCCCGTTCCACGACCTACTAAACATACGCTATCTGAGCACAGGACATAGTTAAGAAAATTTTAAAAACAATTGAAAAAAGAAT
chr6:109704007-109704127	CD164*NM_001142404*-*109693762	CAGGCTGTAATTCCGCGGGCCCACGTGACCTCCGGGGCCGCGCCTTCCGGACGCAACTCCACTGGGGCGGAAGTTGGTTTTGTGCGGCTCTCAAGAACTAAGTTTGTGCTGTGCTGCGGG
chr9:5449522-5449642	CD274*NM_014143*+*5440502	GTATTTTGAACTGCAGTTGAAATGAATAAGAAGGAAAGGCAAACAACGAAGAGTCCAATTTCTCAATTTAGAAAAAGAGAAAAAAAAGAAAAGGGAGCACACAGGCACGGTGGCTCAAGC
chr9:5449675-5449795	CD274*NM_014143*+*5440502	GTCAAGGAGTTCGAGAAAAGAGAGCACCTAGAAGTTCAGCGCGGGATAATACTTAAGTAAATTATGACACCATCGTCTGTCATCTTGGGCCCATTCACTAACCCAAAGCTTTCAAAAGGG
chr9:5451039-5451159	CD274*NM_014143*+*5440502	ATCCCTGAACGGAATTTATTTGCTCTGTCCATTCTGAGAACCCAAAGGAGTCCTAAAAGAGGAATGGAGGAGCCTAAGAATAAAAATAGTATAATAAAACATTTCTTAGACACATTGACC
chr9:5450919-5451039	CD274*NM_014143*+*5440502	GCTGGAGGTCTGGACACGGGTCCAAGTCCACCGCCAGCTGCTTGCTAGTAACATGACTTGTGTAAGTTATCCCAGCTGCAGCATCTAAGTAAGTCTCTTCCTGCGCTAAGCAGGTCCAGG
chr2:204571150-204571270	CD28*NM_001243078*+*204561197	ATTTTTCAGTGACAAAAAAAAAGTCTTTAAAAATAGAAGTAAAAGTCTAAAGTCATCAAAACAACGTTATATCCTGTGTGAAATGCTGCAGTCAGGATGCCTTGTGGTTTGAGTGCCTTG
chr2:204571270-204571390	CD28*NM_001243078*+*204561197	ATCATGTGCCCTAAGGGGATGGTGGCGGTGGTGGTGGCCGTGGATGACGGAGACTCTCAGGCCTTGGCAGGTGCGTCTTTCAGTTCCCCTCACACTTCGGGTTCCTCGGGGAGGAGGGGC
chr2:204571010-204571130	CD28*NM_001243078*+*204561197	ACTGCACCCGGCCTGTTCCTTCTTAAGAACACTTTGTCTCCCCTTTAATCTCTGCTGGATTTCAAGCACCCCTTTTACACAACTCTTGATATCCATCAATAAAGAATAATTCCCATAAGC
chr2:204572899-204573019	CD28*NM_001243078*+*204561197	GCAGAGGTACAGTAGTTGCATATATACCCGTTTATTTTATGGTCTGACGTACCAGTGAGCACAAATTGTGTATATTTATAAAACGTGTTGATATAATGAAAGACATGAGTTGGCAATGAG
chr11:33743896-33744016	CD59*NM_001127225*-*33734273	ATCCATGTCCTGAGACTGGAGCACTCACCTGAATGGCAGAAGACAGCCAGGACGAGCAGCAGCCCGAACAGGACAGACCCTCCTTGGATTCCCATTGTGATTGTCCACAGAACCTGGAAG
chr11:33743776-33743896	CD59*NM_001127225*-*33734273	GCTGTCATACAACCCCAGACCTGTAACACTGGAAGGCAAAAGAACCAAAGCCAGGCCTGGAGGAGCAGCTGGGGCTGAAACTGAGGCTTAAGAAGGGAGTTCATGGCCAAGGCAGCCTAG
chr11:33745323-33745443	CD59*NM_001127225*-*33734273	AGGTTAGACAGGGCTCCAGTATACAAGGAACTGCTACAAGTGAGCAGGGAGAGGAAGGTATTGGTCTGAGGTCCCCGAACAGAGAGCTCCAGACACTTCCTAAAAGTTAAGCATAGCATG
chr11:33758518-33758638	CD59*NM_203331*-*33748025	CTGGGCTGCTCGGGGACCAGTGTTTTGAATGAACCTCTTCGAGTGTCTCTATCAACTTAGCTGGTAGCTACTGTTCCCCAGCAGCCACCAGAGGCAGGGACAGAAGAGCAAGACCAGGGG
chr11:33757942-33758062	CD59*NM_203331*-*33748025	ATCCTCTTCCAGCCTCGAGCCGCTTCTGCGCTCAGCCCCCGCATTCTTTCGCTCCAGCCCGCAAGGCTCCGCCCCCCGGCCCCGCCCCTCAGGATGCCCTTGCCCTCCCAGGCTCCCGGC
chr11:33757822-33757942	CD59*NM_203331*-*33748025	GCGAGGACGGGGGTAGCCCCCACAGACCCTCCGCCCGGGCCCAGACTGCCGCCGCCACCTCGGCTCGGCTCACCCAAACCCCAGCAGGCCTTCGGGCCTTCTTACCTGGCGGCGCCCAAG
chr5:149792516-149792636	CD74*NM_001025158*-*149782499	ATCCCATTGGCTGCCCAGGGCCCTCATCACTTGTTTCTGGGCAGGCCTTTGGATTCATAAGGCTCTTTGAATGTTTCAAGAAACAGGCAAATGTCCACTCCCTAGACAGGAAAGCACTTT
chr5:149792396-149792516	CD74*NM_001025158*-*149782499	TTGGTAGATGTGGAAGTGAAAGCTACAAAGGCTGGAAATACCCCACTTTGGTGAAGCTGCCTTTTGCGGGGCAGGATGTGGGGCGGGGGGGCTCCCCAGGCAGGTAGAAAGGCCAGCACG
chr5:149792276-149792396	CD74*NM_001025158*-*149782499	ATCTTCCCGACAGCTCCTGCTTCTCCTCCTGTGCATCTGGGACCCTGACCCCCCGGCTCGCCTCTTAAAGTCGGTGCTGGAGAGGAATCTGATTCGTCCACAGAAGGCCACTCCGCCCAC
chr5:149792987-149793107	CD74*NM_001025158*-*149782499	TTTAACAAAGAGCCGTAAGTCCCATAGAGTGACAGGACAGAGAAGAGGATATCTTCAGGGTTCCAAAGGGCTGGAAATGTGGGAAGGTGAATGTATGGGAACAGTCAAGTCTGATCCAGG
chr19:42380631-42380751	CD79A*NM_021601*+*42371189	TAAGCCACCATAGCTGGCCTGTTTTTTTAAAAAAAGAATTCCAGTAAAGAGCTGATCATGGTTCTCACTCCTTGAATACCAGGAACACCATCTCGTATCACATAATGAGACAGGGAGACA
chr19:42381201-42381321	CD79A*NM_021601*+*42371189	CTGAAGCATACCCGGCAGGGGCTGTCCCCAGGCCCAACAAGCAAAGGGCCCAGTAGCGAGGGCCACTGGAGCCCATCTCCGGGGGGCTGGGCAGGAAGTAGGGTGGGGTTTGGGGTAGGG
chr19:42380795-42380915	CD79A*NM_021601*+*42371189	ATCAAAGTGCCCACCTAGTCACACGGGTAGTCAGCCACAGGTCAGCCTGCCTTATTTATTCTTCATGAGTATTTATAGTGACTAACATTTACTGGGCGCCTACTGTGGGCCATTTCTGTG
chr19:42381321-42381441	CD79A*NM_021601*+*42371189	ATCTGGTACCCTGGGACTGCTGCAACTCAAACTAACCAACCCACTGGGAGAAGATGCCTGGGGGTCCAGGAGTCCTCCAAGCTCTGCCTGCCACCATCTTCCTCCTCTTCCTGCTGTCTG
chr17:62010942-62011062	CD79B*NM_000626*-*61999704	ATCTTGGCCTAGGCCTCGGACCTGATAAGGTGGGGGCCACTCTCAAGGGGTGCAGGCCAGGACCTGAGCCACGGAAGTCAGGGGCAGGAGGGTTAAGGTTTCATCCGAGGAACAGCCCGT
chr17:62008908-62009028	CD79B*NM_000626*-*61999704	TGGGGTGGGGGTACCGGAAGCCCTGCCCCCAGCCCCCTTTCTGCCTTTGACCCTCATGGTGGCTTTGAGCAGGCATCTGAATGAGACAGGAGGGACAGGGAAATCTCAGTATTTTGAGAG
chr17:62010822-62010942	CD79B*NM_000626*-*61999704	TCCTCACAACCCTCCGTTTTCCAGTCTGTGCTGGGGCAGGTCTGTCTGGATTTAGGGAGAAGCAGAACCACCTCCCATGCCATGGTTGGAAGGCAGAGGGTCTGGGTGGTCCCTCTTTAG
chr17:62009187-62009307	CD79B*NM_000626*-*61999704	ATCTTGCATCTTCCAGGGTCCGGTTGGGACAGCCTCTCCCCTCCCGACCCCCAGGCACCGCCCTCAGCCTCTCTTCCTCCTGAGCCTAGTTCTTCCACGGTCCTGGTTGCTAACTCTGGT
chr1:193090609-193090729	CDC73*NM_024529*+*193081087	ACCCCAACCCCAACCCCAAGAGCCCCACTCTTTCAAAAGGGCTTCTCCGGATCACTAAGTCCTAGAGGTCTTTGGCTAGGCCTGGGTCCGATCTAAATAGGAAGGTAATTCTAGTGTTCC
chr1:193090699-193090819	CDC73*NM_024529*+*193081087	ATCTAAATAGGAAGGTAATTCTAGTGTTCCGCAAATCCTTGCCGAATTCCATCCCGGCCAAAGCAGGGACCCGGGGGAGCCTCTGGTCGCACCCGAGACAGTTCGTTAAATACTCAGTGC
chr1:193090507-193090627	CDC73*NM_024529*+*193081087	GTGCCCAGAACTGTTTTTTTTTTTTTCTGGACTCGGTCTTTTCCACTCAAAACCAACAAAAAACCAAAACTCGTTCTTTTCCACATCAAAAGCAAACAAAAAACCCCAACCCCAACCCCA
chr1:193091405-193091525	CDC73*NM_024529*+*193081087	ATCTTCGGGGAGTTCTCCTGGCCCAAGAATGTGAAGACCAACTATGTTGTTTGGGGGTAAGTCCGGCATGGCTGTGGCCCAGGGGTGGCAGGGCAGAGTTGGGCGCCCCCAGGCGACCTC
chr1:193091293-193091413	CDC73*NM_024529*+*193081087	GCGGCGCCCCGAGCCGGCGGAGGCGAGGGGGGGGAAGATGGCGGACGTGCTTAGCGTCCTGCGACAGTACAACATCCAGAAGAAGGAGATTGTGGTGAAGGGAGACGAAGTGATCTTCGG
chr16:65156957-65157077	CDH11*NM_001797*-*65145919	CCGGGCCTGCTTCCTGCCCTCCCTCCCCGAGTCGCCGGGAGAAAGGGCTGGCAGGGCCGGGGCTTAGGAATCACGCCAAGGACTGGGCGGGGCGCTCGCGGTACCGGGAACGGCGTGGGG
chr16:65155180-65155300	CDH11*NM_001797*-*65145919	CCAAACCCACGCTATTAAAGTGCGGGCAATCTCCTTCCGGAGCTGGGGTCTTTCCGTTTTCCCGGGCTTACCCGGCAGTCTCGACTGCAGGGACTAAGCCCCGGGGAGCTTTCGGCAGGG
chr16:65157077-65157197	CDH11*NM_001797*-*65145919	ATCCGCACACCCAGCAGGGAACAACCATGCCTGTGTGGGGACCCCTGGCTTGAACAAGTTTGCAGGGTGGGAGGTGGAGGCAAGAGAGGAGGCGGAGGAAGGTGGAGACGCCAGTGGGTG
chr16:65155300-65155420	CDH11*NM_001797*-*65145919	ATCCGGGAGGATGGAGTAAGAACCCCGCAGAGCGCGGTCATGTCGCCGCTTTGGGGAAGCGGCGCAGGGCTGGCGGGCACCGCGCCGTGGGCGACTTTCCCCAGAGATATGACCGGGGAC
chr16:68771375-68771495	CDH1*NM_004360*+*68761194	ATCCCCTGACTTGCGAGGGACGCATTCGGGCCGCAAGCTCCGCGCCCCAGCCCTGCGCCCCTTCCTCTCCCGTCGTCACCGCTTCCCTTCTTCCAAGAAAGTTCGGGTCCTGAGGAGCGG
chr16:68770921-68771041	CDH1*NM_004360*+*68761194	ATCCCAGGTCTTAGTGAGCCACCGGCGGGGCTGGGATTCGAACCCAGTGGAATCAGAACCGTGCAGGTCCCATAACCCACCTAGACCCTAGCAACTCCAGGCTAGAGGGTCACCGCGTCT
chr16:68771255-68771375	CDH1*NM_004360*+*68761194	CTCCAGCCCGGCCCGACCCGACCGCACCCGGCGCCTGCCCTCGCTCGGCGTCCCCGGCCAGCCATGGGCCCTTGGAGCCGCAGCCTCTCGGCGCTGCTGCTGCTGCTGCAGGTACCCCGG
chr17:37617506-37617626	CDK12*NM_015083*+*37607763	AAGTTTTGGTTAAAAAAAAAAAACTCGGTTTGTTCCGTTTCAATAAAGCTTTGCTCAAACGGGGAGCTCCGGGAGCTCATCGCGAGACTCAGGTGAAACGCGTTTCTAGTTTGGGACCTG
chr17:37618506-37618626	CDK12*NM_015083*+*37607763	ATCCCTGGGCACAGTTATCAAACCTTTGGTGGAGTATGATGATATCAGCTCTGATTCCGACACCTTCTCCGATGACATGGCCTTCAAACTAGACCGAAGGGAGAACGACGAACGTCGTGG
chr17:37617626-37617746	CDK12*NM_015083*+*37607763	ATCTCGCGTTGTTTGATAAGCAGGGGAATGAGGTGAAAGCGAAGCACGAAACATCGCGAGAGGCTACTGGACTCTCGCGACGATTTCTGGGATTGCCCCTCCCCCCTTCCCCAAGTGCCG
chr17:37618746-37618866	CDK12*NM_015083*+*37607763	ATCGATGAAGGACCGGATATCGGGAAGTTCAAAGCGTTCGAATGAGGAGACTGATGACTATGGGAAGGCGCAGGTAGCCAAAAGCAGCAGCAAGGAATCCAGGTCATCCAAGCTCCACAA
chr9:90589434-90589554	CDK20*NM_178432*-*90579695	ATCTGAGCTCGCACGCTGTTGCCTAGCAACAGCGCGGCAGCTGACCACTGGGGCGGTTCCTGTAGGCGACGTCACCAGGAGAACGGAAGCTGCGTCGAGTCAGGGGTGACAGCTCCGGGC
chr9:90589860-90589980	CDK20*NM_178432*-*90579695	GTCCCGGGCTGCGTTGTGGAAAGAGGGTCTGTGGGTCCTCTTGTCTTAAAATGTCAGTTGGCTACGTGTACCCACAGATTTTTAAAAGGGCATACTCTGAGGGCCGGGCACGGTGGCTCA
chr9:90589314-90589434	CDK20*NM_178432*-*90579695	CCGTGGGCGCCCTCCCCGATGCGGCCCAGGATGCAGTACTGGTCCATCCCGCTGCAGTCGTGGGCCTGTGCCCCTGTGCCCCTGAACTTCCAAACTCCACTTCTCCTCCACCCCACGCTG
chr12:58146169-58146289	CDK4*NM_000075*-*58136230	GAACGCCGGACGTTCTGGGCACGTGACCGCCACCCATGCGCTGAGGGGCGGACAGGAGGTGCTTCGACTGGGAGGAGGGCGAAGAGTGTAAGGGGGCGGAGGGGCGATGGCAGCCACGTG
chr12:58146289-58146409	CDK4*NM_000075*-*58136230	ATCTGTTGCTATCACACGTGACCGCTTGACATTGCTCTGAGGAGCAGAGGTGTGGCTACGCGGCGGGCACGTGACTGGCTGCCACAACCCCCGCTGCAGGGGGGGAGCGGTGAGGGGGAC
chr12:58145795-58145915	CDK4*NM_000075*-*58136230	ATCCTACACCTCAGTCCCTAAAATTATACTTTCCCATGACCACAAAGGCCCCACTTCCCGCCCTTGAGCGACCCTTCCATAACCAGCTCGCGAAACGAACGCGTGGAAAGCTGTGAGGGG
chr12:58148310-58148430	CDK4*NM_000075*-*58136230	TAGCACGCCTACCTCCCCTGCTCCCTCCCTCACCTCCTTCACACATTACAATCACAGGCTTCTGTTTCTCAGACAATCCGATTCCATTCCTTACACACCTCTCTTTCCCAGTCCCCATCG
chr7:92466256-92466376	CDK6*NM_001145306*-*92455941	GTGGGGGTGGGGGTGGGGGGGAGAGTTAAATGAAAATTTCCGGCTTTCGCTGAAACTGTAGTAGGGGGATCCTGCGACTAAAATAAGCGGCATTAGTGGGAGAGAGTGGGACGTGTCGTC
chr7:92465395-92465515	CDK6*NM_001145306*-*92455941	TTTAAACCCTAAATGTGAATTATTATGTGAGTGTCCGAGTAGAGTTCCAGTTCCGTTTGGAGAAACTGTATGAGGCGTGTTCCGTGTGGGTGTGTGTGCGTACGGATACGTGGAAGCAGG
chr7:92466154-92466274	CDK6*NM_001145306*-*92455941	ATTAAAGCCTTCCGGAGAGAAATGAGGCGGCCGAGTCCCGGCAGTGCTCCGAGCTCCGGGCTCCCTAGCTCCCTTCTACGAGTCGGGGGCTAGAAGGGCGCGGTGGGGGTGGGGGTGGGG
chr7:92465734-92465854	CDK6*NM_001145306*-*92455941	ATCTCCCCCGGGACCCCCCACCCCGCAGCCCACCCACCCGAGCGCACAGCTCCTCACCTGAGGGGCCCAGTCGCGTCGGGCCTCCCGAGGGGGCTGCGAGTGTCAGTCGGCTCTCCGCAC
chr7:92466324-92466444	CDK6*NM_001145306*-*92455941	ATCCTGCGACTAAAATAAGCGGCATTAGTGGGAGAGAGTGGGACGTGTCGTCGGGAGTCGGCGGAGTTTCCAAACCCAGGGTCGCCCAGAGTTGGGGTTTTGACAGGGTGAAGCGGGGGG
chr7:92463840-92463960	CDK6*NM_001259*-*92453231	ATCCCAAGGGTGGGAGAAAGGGGTGTTCGCCACAATTTCGCTTGTCGTCTCCTTAAAGAATAACTTCAGGAAGGGGATAGCATAATCGCGCCTCGTCCTTAAGTTTTAAACTGATTTCGA
chr7:92462911-92463031	CDK6*NM_001259*-*92453231	ATCCCTCCTCTTCCCTCCTCGAAGCGAAGTCCTCAACACAGACACGATTACATAGCCTCTGCCCAAGCGCGTCTCAGTCCAGAATCATTGCACCTAAAGGAGGAGACGGGAGGATAAGAA
chr7:92463720-92463840	CDK6*NM_001259*-*92453231	GGGAGGACCTCCCTGGTGGAAACCTTGGGAAGACCAGCCATCTGGTCGGGGAGGGTTGGGGCTTATCGGGGGTGGGCGAGCGAGCGGTCCTGGGGGAGGGGAGACACCGTCCCCCACGGG
chr7:92462461-92462581	CDK6*NM_001259*-*92453231	ATGGTGGAGAGCGGCATGCCCTCCTCGCCGGTCTGCACCCGCACGCGCTTCAACGCCACGAAACGGCCTCCGTTCTTCAAGTCGCGGGCCTTGAACACCTTCCCATAGGCGCCCTCCCCG
chr6:36646920-36647040	CDKN1A*NM_000389*+*36636455	TTTGGCTGCGGTTGGCTCCAGGCCCCAGGCGCAGTTTGCTCGCGGCGTGGGGATGAAGTCCGTGTCCCTGGAGGGGCCCAGGAAGGGCGAGGAAAGCGGAGTGGAGTAAGTTCGTCTAGG
chr6:36646078-36646198	CDKN1A*NM_000389*+*36636455	ATCTTTTCAGCTGCATTGGGTAAATCCTTGCCTGCCAGAGTGGGTCAGCGGTGAGCCAGAAAGGGGGCTCATTCTAACAGTGCTGTGTCCTCCTGGAGAGTGCCAACTCATTCTCCAAGT
chr6:36647062-36647182	CDKN1A*NM_000389*+*36636455	ATCCAATCTGCGCCGCCCTGGCCCAGGTCCCAGGTTCAGGTCCTTTACGCCACTGTGTCCACCACCTGGCTGAGCGCTGAGGTCAGCGCGGGCTGTTTCCTGGCCCTTGGGAATGTGCCA
chr6:36645870-36645990	CDKN1A*NM_000389*+*36636455	CATCTGTGAAATAAACGGGACTGAAAAATCATTCTGGCCTCAAGATGCTTTGTTGGGGTGTCTAGGTGCTCCAGGTGCTTCTGGGAGAGGTGACCTAGTGAGGGATCAGTGGGAATAGAG
chr6:36644263-36644383	CDKN1A*NM_001220777*+*36634236	GCTGGTGGCTATTTTGTCCTTGGGCTGCCTGTTTTCAGGTGAGGAAGGGGATGGTAGGAGACAGGAGACCTCTAAAGACCCCAGGTAAACCTTAGCCTGTTACTCTGAACAGGGTATGTG
chr6:36643495-36643615	CDKN1A*NM_001220777*+*36634236	TAAGCCACCACGCCCGGCCAGTATATATTTTTAATTGAGAAGCAAAATTGTACTTCAGATTTGTGATGCTAGGAACATGAGCAAACTGAAAATTACTAACCACTTGTCAGAAACAATAAA
chr6:36643121-36643241	CDKN1A*NM_001220777*+*36634236	ATGAAAATATTTTAAAGGAGGCAATTTATATTTAAAAATGTAGAACACAATGAAATTTTTATGCCTTGATTTTTTTTTCATTTTACACAAAGATTTATATATTTTTTTTTTGAGACGGAG
chr6:36644415-36644535	CDKN1A*NM_001220777*+*36634236	ATCTGATGCATGTGTGCTTGTGTGAGTGTGTGCTGGGAGTCAGATTCTGTGTGTGACTTTTAACAGCCTGCTCCCTTGCCTTTTTCAGGGCAGAAGTCCTCCCTTAGAGTGTGTCTGGGT
chr12:12869451-12869571	CDKN1B*NM_004064*+*12860203	ATCCTGGGCCAGGGGTGTACCCTCGTTTTTCAAAACTAAACGTGTCTGAGACAGCTACAAAGTTTATTAAGGGACTTGAGAGACTAGAGTTTTTTGTTTTTTTTTTTTAATCTTGAGTTC
chr12:12870138-12870258	CDKN1B*NM_004064*+*12860203	GCGGCGCTCGGGGAGGCGGCGCGCTCGGGAACGAGGGGAGGTGGCGGAACCGCGCCGGGGCCACCTTAAGGCCGCGCTCGCCAGCCTCGGCGGGGCGGCTCCCGCCGCCGCAACCAATGG
chr12:12870438-12870558	CDKN1B*NM_004064*+*12860203	GAGCGGCTGGGTTCGCGGGACCCGCGGGCTTGCACCCGCCCAGACTCGGACGGGCTTTGCCACCCTCTCCGCTTGCCTGGTCCCCTCTCCTCTCCGCCCTCCCGCTCGCCAGTCCATTTG
chr12:12870258-12870378	CDKN1B*NM_004064*+*12860203	ATCTCCTCCTCTGTTTAAATAGACTCGCCGTGTCAATCATTTTCTTCTTCGTCAGCCTCCCTTCCACCGCCATATTGGGCCACTAAAAAAAGGGGGCTCGTCTTTTCGGGGTGTTTTTCT
chr4:184364647-184364767	CDKN2AIP*NM_017632*+*184355788	ATCTTACCTAAAGTGACCTTTTTTTGCTTGCTTATTCTGATTCATGCATTTTTACATCAAAGTCTACATTTATTGAAAGAAAAATTTCATAATTTATATCATTTAACGTATTTATCTTAC
chr4:184364527-184364647	CDKN2AIP*NM_017632*+*184355788	TTGTGCCTCCGTTTTTATGTAGTTTCTTTTGGTATGGCAGGAAAATGGGCAATATTGTTTTCATACAATAGCTGTATTTTGTTCCAGCATGCACATAAATTACACAGTTAACCTTATCTG
chr4:184366706-184366826	CDKN2AIP*NM_017632*+*184355788	GATAAAATACTTAGTATGGCTGAAGGCATCAAAGTGACAGATGCTCCAACCTATACAACAAGAGATGAACTGGTTGCCAAGGTGAAGAAAAGAGGGATATCGAGTAGCAATGGTTAGCAG
chr4:184366826-184366946	CDKN2AIP*NM_017632*+*184355788	ATCATAGATGTGAACATACATAGGAGTTTAGAGCATAAGTTTGATATAATTAGGAATTATTGTTACTAATTTTTTTAACAAGCCAGAATTTTTATGTTATTAATAAGTAATAAAGTTGGA
chr9:21995361-21995481	CDKN2A*NM_058195*-*21984490	TCCCCTGCTGGCCGCTCCCCTCCTGTCGCCGCGTCCTCGCGTAGAATGGTTGTCTTGGCGACCGTTGGCCGCTGCCGCCTCCACGCTCTGCCCCGCGCCCAGACACCCCGACTCCCCTTG
chr9:21993603-21993723	CDKN2A*NM_058195*-*21984490	ATCCTTGTTAGCATTTCAGGAAGTCGCTGCCTGCGTGCCCCGTATCTCACGGGTCCTCCACTCTCCTGGAAGGTGGGAGAGGGTGACCCCGCCGGGAGGCTGGGGAGAAAAAAGGCCGCC
chr9:21994396-21994516	CDKN2A*NM_058195*-*21984490	GCGCCACTCCTGCCCCCTTAACTGCAGACTGGGACCCACGCACCGCCCCCTGCCCATCTCCGCCCCGCAGGCGCGCACCCGCCTTCCCTGAGCGCGCCCGCCCCCCACCTTCACCCCCAC
chr9:21994552-21994672	CDKN2A*NM_058195*-*21984490	ATCTCGGAACGGCTCTGAGCCCTGCGCACGCGGGAAGGGCTGCCGGAGGCGCCCGTAGGGAGGCGCGCGCGCGGGCGGCTCAGGGCCCGCGTTCCTCTCCCTCCCGCCTACCGCCACTTT
chr9:21975813-21975933	CDKN2A*NM_058197*-*21964826	ATCCAAAGACCAGCTTCAAATACTGTCCTGTCTCCTTCACACTTCTCACATTTCTCTTTCCTACTGAAAATACCTTGCATTTTTCGTAATTATAAAGGGGGAAGGGAATATGAGTGCCCC
chr9:21974680-21974800	CDKN2A*NM_058197*-*21964826	ATCGGCCTCCGACCGTAACTATTCGGTGCGTTGGGCAGCGCCCCCGCCTCCAGCAGCGCCCGCACCTCCTCTACCCGACCCCGGGCCGCGGCCGTGGCCAGCCAGTCAGCCGAAGGCTCC
chr9:21974560-21974680	CDKN2A*NM_058197*-*21964826	GGAAGCCTCCCCTTTTTCCGGAGAATCGAAGCGCTACCTGATTCCAATTCCCCTGCAAACTTCGTCCTCCAGAGTCGCCCGCCATCCCCTGCTCCCGCTGCAGACCCTCTACCCACCTGG
chr9:21975693-21975813	CDKN2A*NM_058197*-*21964826	TGCCTGTAGGCAGATAGGAAAATGGGGAGGGAGTCATTGGAAGGACGGACTCCATTCTCAAAGTCATAATTCCTAGACCAGAAAAAGTGCTCAGTGTTCTAGAAGCAGAGTTGCACAGTG
chr1:51434503-51434623	CDKN2C*NM_001262*+*51424366	AGGCAACAGAAGCAGCAATTGTTTCAGCGAAAAAAGCAGCAAGGGAGGGAGTGAAGGAAAAAAGCAAAAAAGGGGGCGACACGCAAGTGCCTGTAGGGGTGAAAGGAGCAGGGACCGGCG
chr1:51433798-51433918	CDKN2C*NM_001262*+*51424366	ATCTGGCAGGTGCGAGGCCGAGGCCAGGGCTCAGCGAAGGACGCCGAGTTTACAGAGCGCGCGCGCCTAGAGGAGGCAGCAGCAGCCGCAGCCTGGCCGCCCGAACTTTGCGAGCCTGGC
chr1:51434635-51434755	CDKN2C*NM_001262*+*51424366	ATCAGCTACAAAAGAAACTGTCACTGGGAGCGGTGCGGCCAAGGAGGAAGCAGTGCTGCCAGGCTCTGCTCCAGGGCACAGCTGGCTGGCGGCTGCCCTGTCCGCAGCAAAGGGGCACAG
chr1:51433678-51433798	CDKN2C*NM_001262*+*51424366	AGTTTTCATAAAATTCAGTCTACACAAGACTTGCTTTTTGTGAGCACTGTGCTTAGTGGCAGTCCGGATTTTTCCCTCCACCCCCGCGGCCACCCCTGCCCACCGCGCCGTCGGGCATGG
chr1:51435511-51435631	CDKN2C*NM_078626*+*51425641	CTGGAGGACCTGCCCCTGCAGTTCTGCCTCACACGGCTCAAGTCACCACCGTGAACAAGGGTGGGTGAATGCCTTTTCTTCCCCCTGAATGTCTTTCCTTCCGCGGTATTTTCTGCCCCG
chr1:51435401-51435521	CDKN2C*NM_078626*+*51425641	ATCATCTTTTAACCCTCCGGAGCACGTCAGCATCCAGCCACCGCGGCGCTCTCCCAGCAGCGGAGGACCCAGGACTATCCCTTCGGCGAGACGGATGGAAACCGAGCCCCCTGGAGGACC
chr1:51435763-51435883	CDKN2C*NM_078626*+*51425641	GAGTCGTCAGAATTCTTCATAGGGGTTAAGCTAAAAAAGCGAGGCGAGGAGCCCCTCTCCAATGGCTCAGTTTTGCTGAATAATCACGTGTGAATCGAGGGGCGGGCTTTTGGCAGGCAG
chr1:51435672-51435792	CDKN2C*NM_078626*+*51425641	ATCTGTAGCGTAGGTACGTGACAGCTCTGCCTACATCTGACGTCCGGAGTCATTAACCAGGAATGTATGTGTGTCTGTGTGTCTCTCTGTGGAGTCGTCAGAATTCTTCATAGGGGTTAA
chr19:10680151-10680271	CDKN2D*NM_001800*-*10669631	CACTGTGTGCAGGGAGCGTCCTGGGAGCTGGACGCGCACATTCAAACAACCAAATAATATTAGATAGTGTCAAGCACCGTGAAGAAAGGGAAACGGAGAGACGGAGTGGATGAGGAAGGG
chr19:10679016-10679136	CDKN2D*NM_001800*-*10669631	ACCCACCACCCACCTTCGAAGGGGGACTGTGGGGGAACAATGAAAGCCTAGAGAAGAAGGACCGGTTCCCAGTGGGTCACCACCAGGGCCAGGAGACCAGAGAGGAGCTCTGGGGTCTCG
chr19:10680271-10680391	CDKN2D*NM_001800*-*10669631	ATCACCCTGCCGGGCTCAGACTGAGCCAGCAGGAAAGGAGCCTGCAGCTGCCACGTGGGAAGGCCTGAGAGGACATAGTCGCAGCCAGACAGGGACTCAGAGGTCTTCGTTCAAATATTT
chr19:10679136-10679256	CDKN2D*NM_001800*-*10669631	ATCCTCATCCCGCTTAGCCGCCCCGCCCCAACCTGGACCGGCCCGGCCTCACCTGCAGCGCCGTCTTGCCGAAGCGGTTGAGGGCGTCGGGATGCACCAGCTCCCGGTGCAGAAGGCGGC
chr13:28543909-28544029	CDX2*NM_001265*-*28533505	TGGGCCATTCCTTCCCGCCCTGTGCTCCTGGCCCGGACGACTGCAGCCCCAAACAACTGTCACCTCCAGTTATTTTCTTGCCCAAGGAAATTACTCGCCCTCCGCACAAGACAAATTATG
chr13:28544152-28544272	CDX2*NM_001265*-*28533505	CATGTGGTAGAAGTTAGGCTAGTGGTTATTGGCGTGCATAACTGGAGGCGAGCTAGGGGATCGTTGGTAAAGCAGTTTCTTAGGCTGCTGGTTACACAGAATGTCAGTTTGTGAAAATTC
chr13:28541632-28541752	CDX2*NM_001265*-*28533505	TTAAAAGGGGCACTCAACTAGGACTCTCCCCACCGCACTTCCTTGCCACCTCTAGGCACACTCGAACACCAGAAGGGGCAGACCCAGAGTCAATGAGCCCCACAGTCCGGCAAACCTAGG
chr13:28541752-28541872	CDX2*NM_001265*-*28533505	ATCTTTTTCAGTTGCACACACACACTCACAGACATCCCTGACACCCTTGAAAGGAAGCTTTGGGAGAAATGACCCCTACCTGGAGCGGCGGCTTAATTCCCACCAGGGTTTCCTCCCCGT
chr19:33793881-33794001	CEBPA*NM_001285829*-*33783470	GTCCCGGACCCGCGTCCCGGGGAGGCTGCAGCGCAGAGCAGCGGGGCTGGGGCCGGTGGGGGGCCGTTTGGGACGCGCGGAGAGGTCCTGAGCGCGGTGGCTCTGCGTCTCCTAGCTCTG
chr19:33792841-33792961	CEBPA*NM_001285829*-*33783470	ATCACCAGCGGCCGCAGCGCCGGCGCCCCGACGCGCTCGTACAGGGGCTCCAGCCTGCCGTCCAGGTAGCCGGCGGCCGCGCAGCCGTAGCCGGGCGGGGGCCCGTGCGCTCCCCCGGGC
chr19:33794145-33794265	CEBPA*NM_001285829*-*33783470	ATCCGCCCGGGCTGGAAAACTTTCTTTATAATTACTTCTCCAGGTCGGAGCGCGCGGCTTGCTAGGCGCGCGGGGCCGGCGCTGTTACCCGGCGTGGAGTCGCCGATTTTTTTTCCTGCG
chr19:33792625-33792745	CEBPA*NM_001285829*-*33783470	ACGGGCGTGGGCGGCGGCGTGGGGTGACCGGGCTGCAGGTGCATGGTGGTCTGGCCGCAGTGCGCGATCTGGAACTGCAGGTGCGGGGCGGCCAGGTGCGCGGGCGGCGGGTGCGGGTGC
chr20:48808395-48808515	CEBPB*NM_001285879*+*48797119	ATCCGGCGCGAGCGCAACAACATCGCCGTGCGCAAGAGCCGCGACAAGGCCAAGATGCGCAACCTGGAGACGCAGCACAAGGTCCTGGAGCTCACGGCCGAGAACGAGCGGCTGCAGAAG
chr20:48806904-48807024	CEBPB*NM_001285879*+*48797119	CTCCAGGGTTCGGCCCGGGGAGCCGACCCTGGTCGGCCGTCGGGGCTCTGCTCGGCCCTCCTGAAACCTCCGCCTCCTCCAGCAGGGGGCGGGCCGGGGCCGCGTCTCGGGGGGAAGGCG
chr20:48807015-48807135	CEBPB*NM_001285879*+*48797119	GGGAAGGCGATCAGGTCGCCCCCTCCTCCGATTCCCCCGCCTTCCAGGACAGCCTCCAGCCCAGAGGGGCGGTCCGGGGGCGGGGTCGCACCGCCCCCTCTCGCTCCCAATCCCGGGGCG
chr20:48808275-48808395	CEBPB*NM_001285879*+*48797119	CCGAGCCCCGCTGACGCCAAGGCGCCCCCGACCGCCTGCTACGCGGGGGCCGCGCCGGCGCCCTCGCAGGTCAAGAGCAAGGCCAAGAAGACCGTGGACAAGCACAGCGACGAGTACAAG
chr4:175204574-175204694	CEP44*NM_001040157*+*175194827	ATCTCCACCGCCGCCGCGACGAATTGGCCTCTGGGCGGGGACTTTTAGCCAAAAGGAAAATGGCTCAGCCGGGAACTGGTGCCCAGGCCATGGAGAAGCTGATTCAAACTTTACTTGTCC
chr4:175204817-175204937	CEP44*NM_001040157*+*175194827	TGCCGGAAGTGACGTTAGGCTCCGACTCTTAACGGAGACGCATTTTTATTTCTGTTGTTTACGATTCGCTATAGATTCCTTGTTTCTCACTTCGTAGCACGAGCCACTCTGACCATCAAG
chr4:175205270-175205390	CEP44*NM_001040157*+*175194827	TTCTTTGCTGGTGGCTGCTTGGTGAGCCCCGAGGAGACGGCAAGGCTGCGCCTGGTATTGGGCGGAGGTCGCCTCTCTCCGCCGTCCTTACAGAGACCCCGGGCGGAGACGAATGACCAG
chr4:175205270-175205390	CEP44*NM_001040157*+*175194827	TTCTTTGCTGGTGGCTGCTTGGTGAGCCCCGAGGAGACGGCAAGGCTGCGCCTGGTATTGGGCGGAGGTCGCCTCTCTCCGCCGTCCTTACAGAGACCCCGGGCGGAGACGAATGACCAG
chr4:175204937-175205057	CEP44*NM_001040157*+*175194827	ATCAGAAAAACTTCTCAGCTGCAAGTTAGAAGTGGACTGGCCATTGAGGAGGCTCTCAGCGGAGTCGCTCTTCACAGGAGTCTTGAACGCGGTGTGGAATCGGCAGCGAGGAATCCTGGA
chr4:175204937-175205057	CEP44*NM_001040157*+*175194827	ATCAGAAAAACTTCTCAGCTGCAAGTTAGAAGTGGACTGGCCATTGAGGAGGCTCTCAGCGGAGTCGCTCTTCACAGGAGTCTTGAACGCGGTGTGGAATCGGCAGCGAGGAATCCTGGA
chrX:151999358-151999478	CETN2*NM_004344*-*151989301	GCTCGTCGCCGCCTCTCCCTATTGGTGCAGGGCCGAAGAGGGTGGGACTAACCTGGCAAAGCCCCGGCCCAGCGCGGGGAGGGGCACGCTGGCGACAGAGCCCCGTCTTTATTGGGCAAG
chrX:151999358-151999478	CETN2*NM_004344*-*151989301	GCTCGTCGCCGCCTCTCCCTATTGGTGCAGGGCCGAAGAGGGTGGGACTAACCTGGCAAAGCCCCGGCCCAGCGCGGGGAGGGGCACGCTGGCGACAGAGCCCCGTCTTTATTGGGCAAG
chrX:151999478-151999598	CETN2*NM_004344*-*151989301	ATCACGCCGTGAGCGCCAATTGGCTGAGTCGTCGCCGAGCTGGGCCAATCCTCTTGGTGGAGGAAGCTCGGCTGATTCTCGGCTCACGCGGGAGGGGAGTAAAGGGTGGCGGTCCGGGCC
chrX:151999478-151999598	CETN2*NM_004344*-*151989301	ATCACGCCGTGAGCGCCAATTGGCTGAGTCGTCGCCGAGCTGGGCCAATCCTCTTGGTGGAGGAAGCTCGGCTGATTCTCGGCTCACGCGGGAGGGGAGTAAAGGGTGGCGGTCCGGGCC
chrX:151998886-151999006	CETN2*NM_004344*-*151989301	TTTTCCCAGCTGTGTGTGGAAATTTTGGCAGAATGAGGAGGCCAGGGGGCCAAGGTCTGAGAGAGTCAGGGGCCTGTGAGGGATTCGAGTCTTTTTTGCCCAGGGAGGTTCACCGAGGGG
chrX:151999006-151999126	CETN2*NM_004344*-*151989301	ATCAGGGAATGCAAGGGGAGCCCGAGGGGCGGGTGTGGGCCTGTTGTGGGTGAAGAGGAGGCAGCAGCGAAGCGCAGGCCCAGTAGGTTGGTTAGCGTCTGTACCCTACTCTCCCGGGAA
chr5:89705841-89705961	CETN3*NM_001297765*-*89695603	ATCCCTGTGTGGCTGTTTGGCGGGTGGGCGCTGTGTTCCTCTCTCGTAAAGCCGTGCGGTCTGTGGGCCGCCATTCAGAAACTGGATGGACAGCTTCGGCGGTGGGAAGGGAAGGGACAT
chr5:89705313-89705433	CETN3*NM_001297765*-*89695603	ATCCGGGCAGGCTGCCCTAGGCTCCTTTCCCGCGTCCCAAACTACATCCCCTGCCTCGCCTCGGCCCCAAACGTCCTCCCTTCCACACACACCCTCCCTGGGCCCCGCTCCGGGGTGTGG
chr5:89705025-89705145	CETN3*NM_001297765*-*89695603	AAGAGGAAAGAGTTTTTGTTATTTCCAAAATTTATAGGTGGGTGATTGCATTAGCAGCGGAGCAGCCGAGGTGGGGCCCTGACCAGGCACACGGATGAATGAAGGGATGTCCGCGACCTG
chr5:89705721-89705841	CETN3*NM_001297765*-*89695603	TTTTTTTCTGTGCCCCGCCCACCTCCTAACGCCCCCCCGCCCCCCCAATCTAGGGCCGCTCTCGCCCTTCGGATTGGCTCGATGCGTTTTTCCCCGAATCCTTTGCGGGTCCGGCCTCCG
chr11:65624539-65624659	CFL1*NM_005507*-*65615804	ATCGGCTGGGCCCGGCCCCCTCACCAATGCAGAAACGCGTATCCGAGAGGCAGCAGCATCTCCAGGTCCCTAACCCTGTGGAATCGCCCTAAAACAACGGGTGTATCAGACCCATCTCCT
chr11:65624419-65624539	CFL1*NM_005507*-*65615804	GTGCCCGAGCCAGGAGAGGGAGGGGCAATCCAAGGTAAATCTGGTCCCCCAAACTCCCCGGAACTGCAGAAGAAGCCGGCCACGTGACTCGGCCGCATCCGGAGTGGGCGGGGACAGGAG
chr11:65625828-65625948	CFL1*NM_005507*-*65615804	GGAAATGTAGGCCCAGGTCCTGGGCGGCACCGCAGCGCGCAGCGCGAGCCCATTGGTCCAATTTCCCAGGAACCGCTCTGAGCCCGGCGAGGCGGCGCTCAGTAAAATGACCCGAAAACG
chr11:65626017-65626137	CFL1*NM_005507*-*65615804	ATCCCTTGGCCTGAAATTTTTGAGTGAGGTTAGGGTTTTGCATTTCTGAATCGAAGCAACTATTGATTAGCCTGGAATCCCGACCTAAAGCAAAGGAAATCACAAGTATGAAGGCGTCGT
chr8:57124761-57124881	CHCHD7*NM_001011667*+*57114314	ATCAGATGCTGACGGGCTACACCGCGGAAGGCGGCGAGGCCTCGGGTTCGCCCTTCGTTTCTCCTTGCCCTGCGCGCCCACCTCCGGCAGGCCACCCTTGACTTCTTGCCCCCTTCCACT
chr8:57124761-57124881	CHCHD7*NM_001011667*+*57114314	ATCAGATGCTGACGGGCTACACCGCGGAAGGCGGCGAGGCCTCGGGTTCGCCCTTCGTTTCTCCTTGCCCTGCGCGCCCACCTCCGGCAGGCCACCCTTGACTTCTTGCCCCCTTCCACT
chr8:57122839-57122959	CHCHD7*NM_001011667*+*57114314	TTTTTAAAAATTTTTATTTGGTTATATGCCTGAGTTCTCCCTCCATTTTGGTTGTTTATGATACTGACAACAAGCTGTCCCTGCTCTGTGCCGATCTCCTGCTTTCATTTAGCACCCCCT
chr8:57122839-57122959	CHCHD7*NM_001011667*+*57114314	TTTTTAAAAATTTTTATTTGGTTATATGCCTGAGTTCTCCCTCCATTTTGGTTGTTTATGATACTGACAACAAGCTGTCCCTGCTCTGTGCCGATCTCCTGCTTTCATTTAGCACCCCCT
chr8:57122932-57123052	CHCHD7*NM_001011667*+*57114314	ATCTCCTGCTTTCATTTAGCACCCCCTCCCCCTACCCCCCCTCGCAGCCACACACCCCGGGCTCACACCTCCCTGCAGACCCCGCACCCCGACCCCGGCTTGCCCACCTGAGGAAAGGGC
chr8:57122932-57123052	CHCHD7*NM_001011667*+*57114314	ATCTCCTGCTTTCATTTAGCACCCCCTCCCCCTACCCCCCCTCGCAGCCACACACCCCGGGCTCACACCTCCCTGCAGACCCCGCACCCCGACCCCGGCTTGCCCACCTGAGGAAAGGGC
chr8:57124641-57124761	CHCHD7*NM_001011667*+*57114314	GTAGCCTCTGAAGCGCAGTTACCGGCCCCACCCCCAGTTCCCTGCGTTTTCCTCGCCCCTTGTCTCTCTCGGCATGGTCTCGGCACAGCAAGGTGTGTTCACCTGTGCGCGCCGTCCAGG
chr8:57124641-57124761	CHCHD7*NM_001011667*+*57114314	GTAGCCTCTGAAGCGCAGTTACCGGCCCCACCCCCAGTTCCCTGCGTTTTCCTCGCCCCTTGTCTCTCTCGGCATGGTCTCGGCACAGCAAGGTGTGTTCACCTGTGCGCGCCGTCCAGG
chr8:57122736-57122856	CHCHD7*NM_001011667*+*57114314	GTCCCTGCAAAGTCAAAATGGACTTCAGGGGAAAGGCGGTACATACTTTTACCTTTAGCGAGAAAAGGGGGAGCATCCCGGATTTTTAGGGATTTTTTGCGATTTTTTAAAAATTTTTAT
chr8:57122736-57122856	CHCHD7*NM_001011667*+*57114314	GTCCCTGCAAAGTCAAAATGGACTTCAGGGGAAAGGCGGTACATACTTTTACCTTTAGCGAGAAAAGGGGGAGCATCCCGGATTTTTAGGGATTTTTTGCGATTTTTTAAAAATTTTTAT
chr15:93444065-93444185	CHD2*NM_001271*+*93433550	ATCATTGGTGATAATTTTAAAGATTTATTTGTTTAAGTTTGCCTTGTTTTCTGTAAATACGAGAAATTCTTGGATGACGCAATAAGATACAGAGATTGTTATTTGTATCTAGTGTGCTAC
chr15:93443154-93443274	CHD2*NM_001271*+*93433550	AGTACTTAGCTGAGCTTTAGATTCTCTAAGAATTATCCCTTTTTCAAAATGGCTTGATAAAACACCACTTCCTGTCCAGGGAGGAAGTTATTTTAGCTCAAGGACTGAAATATTTAGCAG
chr15:93443875-93443995	CHD2*NM_001271*+*93433550	GGACCTGTTTTAGTATTAATTATTGCTTTATTTTTTTGACCAGTTAACATATTTGAGGGTTATTTTATTTATTTTTCGTTTTTTAACGGAGGATTTTGCCTTTATTTTTAATTATTTGGG
chr15:93443432-93443552	CHD2*NM_001271*+*93433550	ATCTGTCTCTCTCTCTCTCTCTCCTTTTTTTTTTTTTGGTGGAGATGAAGGGGTGGGTCTATGGTACATCACCTGAGTTGTGGGGTAAATGTAGAGAGTGTCAATCAAAGGCAGAGCTCT
chr12:6715036-6715156	CHD4*NM_001297553*-*6705617	ATCCTACTAGCACAGATGCCCGGCTGGTCTTTCAAACAGAATCCTCAACGCCCCCCTCCACCACCACCACCACAAGCCTCCAGGGGTCCCAGCTACCTGCATTCCTCCGAGGACCCACAT
chr12:6716195-6716315	CHD4*NM_001297553*-*6705617	ATCAAAGGGCGAGGGGGTGGGCGCCGGGCATTGTGGGAGACCAAGCCGGAGGCGGGGGGTCGCGGGGAGCAAGACTCCGGCAGGGTTAGGGCGGGGGCTGGGGAGGAGGCCGGGCGCCCT
chr12:6714780-6714900	CHD4*NM_001297553*-*6705617	GGAGGAGTGCCCTCCCTTCTTTTGCCCCTCTTCACTAGGCTATTACATCCTCCCCGAGCCCCCATCACTTCCCCACTCAAAACATTCCAGCAATCTGCCTGGCTGCTTTAAGCACTCCAG
chr22:29137605-29137725	CHEK2*NM_001005735*-*29127822	ATCTACTGAAAAGGAAGAGAGTCGCCCACACACTCCCCCTTCAGCTCAAAACTACAGACAAAGCGAAGCTCAGGAGACTCCGTTCGCACAAAACGCTTAAGATGGGATTCGAACCACCAA
chr22:29137979-29138099	CHEK2*NM_001005735*-*29127822	ATCCCGCCCCCTCGACTCCCCAGCCAATCAGCAACATTAGTCTGGTTAGACGCTCTCTTTGCTTTTCCCCACGAGTGACCACGGCTAGATAGGCCGCCGGCCAGATGTGGCGGGGGAGAG
chr22:29137979-29138099	CHEK2*NM_001005735*-*29127822	ATCCCGCCCCCTCGACTCCCCAGCCAATCAGCAACATTAGTCTGGTTAGACGCTCTCTTTGCTTTTCCCCACGAGTGACCACGGCTAGATAGGCCGCCGGCCAGATGTGGCGGGGGAGAG
chr22:29137485-29137605	CHEK2*NM_001005735*-*29127822	ATTTTTACGAAGTCACTTCGCTCTGATATTGAAGAATACAACGCTGTTCTTCTTATCCTGTATGTTCAGGCCTGTTTCAGCTTGCAAGTAATACGGGAAGTGAACTTCACCTCGAGGATG
chr22:29137859-29137979	CHEK2*NM_001005735*-*29127822	CCCCTGCCGCCGGACCAATGAGGAGCAGCAGATGTGGCCGTCAGGCGCCGCCTCAATGCCTCCTGGGAGTTGTAGTTTAGAAGGGAGAGCGGAACTTAGAACCCGGGTTCCCCTCGGGTG
chr22:29137859-29137979	CHEK2*NM_001005735*-*29127822	CCCCTGCCGCCGGACCAATGAGGAGCAGCAGATGTGGCCGTCAGGCGCCGCCTCAATGCCTCCTGGGAGTTGTAGTTTAGAAGGGAGAGCGGAACTTAGAACCCGGGTTCCCCTCGGGTG
chr4:54929827-54929947	CHIC2*NM_012110*-*54920815	AAGAACTTGCATTAGTTCTGCGGAAATTAGTGGAAAAACTGGGAGACCTGTGGGTATGTGTGAAATAGACACGAAACGGAGCTTCGCTGCCAATTGTCACTGGGGTCTCACACGGCCCAG
chr4:54930107-54930227	CHIC2*NM_012110*-*54920815	ATCGTCACATCGCCCGGGCCTGTAGGGCCTGCTAAAGGGGTGTGTGGAGGAGGAAGGACAGCGTCCGTCCCCACTTCGGAGACCCAAACAAATGAAAATAAGCCAAGTTCTCACTTCCTG
chr4:54931240-54931360	CHIC2*NM_012110*-*54920815	ATGATGAGAACCAGAGTCTCTTTTTTCCCAATTTGAGGAGTCCAGCAGAGACACTGCAAACATTTGTGCTCACCACAGGATTTTTCAAGACATCTCCAAATTCAAACATCTTATCCCTTG
chr4:54931360-54931480	CHIC2*NM_012110*-*54920815	ATCCCCTTAAGTATAATCCAATATATGAGGCCAGCGATGCTGGTATTTTTTTTTTTTTCTTACAAGAAATCTCACCGTAGTCATGCTATGAAAAAAAACTGATAAATTACCTGGATTCCA
chr10:125853091-125853211	CHST15*NM_001270765*-*125843123	CCGAGCGCTGGGAGGAAAAGTTTGGGAGTGACGTGCAGACGGCGAATGAAACATCCGAGGAGAACCCTCCCCCCGCCCCATGTCGCGCTGACACACATCAGCTCCAGTCTGGAATGTGAG
chr10:125852655-125852775	CHST15*NM_001270765*-*125843123	CTCCTCCCGCTGGGGATCGCTGAAGCCTCGGGGAGGCCGGGCCAAGGAGCCCGGGGCCCAAACCTGCCTCGGCTCGTCGAGCTCGCAAGTTCATTGTCTGCCTGGGCCGCCGCCGCCACC
chr10:125852655-125852775	CHST15*NM_001270765*-*125843123	CTCCTCCCGCTGGGGATCGCTGAAGCCTCGGGGAGGCCGGGCCAAGGAGCCCGGGGCCCAAACCTGCCTCGGCTCGTCGAGCTCGCAAGTTCATTGTCTGCCTGGGCCGCCGCCGCCACC
chr10:125850616-125850736	CHST15*NM_015892*-*125841940	CAAGAAAGAAAATCTTCTGACAGTTTCTCAGGAACTTGGGGGAGAAAAACTTGTTTGCAAAAACCTACCTACTTAGAAGGCATTTTTATTCCTATACTACTTTGAATAAAATCATATATG
chr10:125852550-125852670	CHST15*NM_015892*-*125841940	CTCTCTGCGAGGGAGGGGGCGTGTGTCGCCGCTGGGTAACCCTTCCCGCGGGGTCCTCAAGCGCGCAGGGCGCCCGGAGCGCGGCCAGGACCAATGGCGAAGGGACTCCTCCCGCTGGGG
chr10:125852655-125852775	CHST15*NM_015892*-*125841940	CTCCTCCCGCTGGGGATCGCTGAAGCCTCGGGGAGGCCGGGCCAAGGAGCCCGGGGCCCAAACCTGCCTCGGCTCGTCGAGCTCGCAAGTTCATTGTCTGCCTGGGCCGCCGCCGCCACC
chr10:125852655-125852775	CHST15*NM_015892*-*125841940	CTCCTCCCGCTGGGGATCGCTGAAGCCTCGGGGAGGCCGGGCCAAGGAGCCCGGGGCCCAAACCTGCCTCGGCTCGTCGAGCTCGCAAGTTCATTGTCTGCCTGGGCCGCCGCCGCCACC
chr10:125850768-125850888	CHST15*NM_015892*-*125841940	ATCCTAGTTCAACATTCAGTTTGTAAAATTAGTAAGTGCCATGTTCTGGAAGGGAGGGTTCCTGATTTTGCAAGGTTGCCGGTCCTGGGAGGAGAAGCAGGAAAGCGGGGGATGGATAAT
chr19:42786830-42786950	CIC*NM_015125*+*42778816	TGGTACATCTTGACTGCATGATCTTGCCACAGTTTATTCAATCTCTGAGGCTCATTTTTTCACCTGAACAATGGGTGTAATAAAGCATACCTCCCTAGGTGGCTGTGAGGATTCAATGAA
chr19:42786730-42786850	CIC*NM_015125*+*42778816	TAACTATATTCCCCAGCCTCTGTTTGGAGTTCCCTCCCTGGGTCCACCCTGAGGTTAAGCCTTGAGTAATGGAAACAGCACTTGAGTTAGAGCTCTGGGCTGGTACATCTTGACTGCATG
chr19:42789198-42789318	CIC*NM_015125*+*42778816	CTGGAGCATGGGGTAGAATAGGAACAGCACGAGACCTGCTGGTCCTAGGGGAGGAGGCTTGGATTGGGTAGTGGGGCTAAGGACAGGGCTCAGGAAGCGAGTGAGGCACTGTTAGCTGAG
chr19:42789773-42789893	CIC*NM_015125*+*42778816	ATCAAGGGAAGGCCTGGAATGATGGAGAGCAGGGCTAGGGCGGTTCCCTCCTCCCTTCTTCATCTTCCCCGAGCAGGGGCCTCTCTCCTCTGCTGGTTCCACTTCCCCCAGGGAGCCAGG
chr16:10972425-10972545	CIITA*NM_001286403*+*10961054	CATCTCAGGGGCCATGTGCCCTCGGAGGTGGTTTGCCACTTTCACGGTTGGACTGAGTTGGAGAGAAACAGAGACCCACCCAGGGGTGGGGACAAGCTCCCTGCAACTCAGGACTTGCAG
chr16:10970996-10971116	CIITA*NM_001286403*+*10961054	ATCCCTCACTTGTTTCTTTGCATGTTGGCTTAGCTTGGCGGGCTCCCAACTGGTGACTGGTTAGTGATGAGGCTAGTGATGAGGCTGTGTGCTTCTGAGCTGGGCATCCGAAGGCATCCT
chr16:10972545-10972665	CIITA*NM_001286403*+*10961054	ATCACTTGCCCAAGTGGCTCCCTAGCTCCTGGCTCCTGGCCCGGGGCCTGGGACTCTCCCCGAAGTGGGGCTGGCCACTGTGAGGAACCGACTGGAGGCAGGGACCTCTTGGATGCCCCA
chr16:10970876-10970996	CIITA*NM_001286403*+*10961054	GAAGTGAAATTAATTTCAGAGGTGTGGGGAGGGCTTAAGGGAGTGTGGTAAAATTAGAGGGTGTTCAGAAACAGAAATCTGACCGCTTGGGGCCACCTTGCAGGGAGAGTTTTTTTGATG
chr4:170581691-170581811	CLCN3*NM_001243374*+*170571212	TAAATACTGCAGTACGTTGTTTAGTTGCCCTGGGTTGTTAGTAAGGGGAAAATGCAACCTTCTGAATGGTTGTGTAGCCATCCCTGATTGTTTTCTCTGTGCAGATTAGTACTGCTTCAG
chr4:170581811-170581931	CLCN3*NM_001243374*+*170571212	ATCACGTCGGGCTCCGACTCCATCTTCTGCATGAAAATCTTCTTTCTAACTCTGAAAATGAATTAATCTGCTTTTACAGCCAACTAAAGTCGTGTTGGTTGGCATCTAAAAAGTAATGTT
chr4:170580406-170580526	CLCN3*NM_001243374*+*170571212	ATCTTCAATAAGCATTGTGCGGTTTTTGTTTTTGTTTTTAATGACAGTTTTAAACAAGAAAGTTGCTTTATTTCTGAACTTCATAAAAATTTCTATTAAAGAGACAATTTCTGAATTTTA
chr4:170580286-170580406	CLCN3*NM_001243374*+*170571212	ATGAACAACACCTTTTGTTGTTGTTGTTGTTTAGTGACACTGTGTAACAGGCATTTCAGGAGGAGAATCTCCCAGTCTAGAGGAATCCTCTCAGAGGTAGCTATAAAATATTGAACTCTG
chr4:170541837-170541957	CLCN3*NM_001829*+*170531671	GTTGAAAGCCATCCTACTTTACTCCCGAGTTAGAGCATGGATTCAGTTTTAGTCTTAAGGGGGAAGTGAGATTGGAGATTTTTATTTTTAATTTTGGGCAGAAGCAGGTTGACTCTAGGG
chr4:170541107-170541227	CLCN3*NM_001829*+*170531671	CACAACCGGCGATGACATACAAGGCGAGGTGACACCACTGCACTCCCAGCCCGCACGTCACCTATAAGCACAGGGGGCTTTTGGTGCTGGTTTATTTTTGAAGGCTGGTACTTCTCTTCG
chr4:170541345-170541465	CLCN3*NM_001829*+*170531671	ATCCGAACTCTGCGTGACGCTGGGAACGGCCAGCGTCTGTTGCCTCACGAAAACATCTCCCACAAGGTGGCCGCCTCGCGCGAGGTCAGCAGCAGGGCAAACAGGGATGCGTGAGTGACT
chr4:170541957-170542077	CLCN3*NM_001829*+*170531671	ATCTCCAGAGCGAGAGGATTTAACTTCATGTTGCTCCCGTGTTTGAAGGAGGACAATAAAAGTCCCACCGGGCAAAATTTTCGTAACCTCTGCGGTAGAAAACGTCAGGTATCTTTTAAA
chr6:31704410-31704530	CLIC1*NM_001287594*-*31694322	ATCTCCCACAGGATGGGGATGGGGGTGTTAAGGAGGAGTCCTGAAAACCTCCTTGTTTCTCCGACCTCTCCTGAACACAGGACTCTTTTCTGCCTCAGTTTCCCTGCTTCATTAATCTGA
chr6:31703845-31703965	CLIC1*NM_001287594*-*31694322	ATCCTAGAATTCTCATTACTTGCTAACAAGTTAATGTCTTCCCCTCTCAAAACCACCCCTCAACCAAAGAGTGCACGTGGGATTGGGGGTGGGAGTCAAGGAGGGAAGGGATTGGGGAGT
chr6:31704180-31704300	CLIC1*NM_001287594*-*31694322	GGGCTGTCCCTTCAGCACAACACAAGCTCAATCAGACCTACTTGCACCCAAACTAGGCCTCCCCACCAGCCCAACGCACCCCACACCCAGCTCCTCCAGCTCGGTCCTCTCCCGGGCTGG
chr12:122907836-122907956	CLIP1*NM_198240*-*122897116	ATCCCAGGGTTTGCTCCGTTCGTTTGAGAAAAGCCCCTTTTATTCGCCCTGGCTGCTTGGACGGAAGCCCTGGTTAGTGTCCCATCCTCCTTCCCCCCTGGGATTTCCTTTAAAAGCTTT
chr12:122906356-122906476	CLIP1*NM_198240*-*122897116	CTAGGTTCTGCTTGTAAAATAACCTCTGAACAAGTGTCATCTGCCTTCCGCGCCAATCCCCTGCCGCGGTAGAAGGTTCGGATTACCGGGCAGCGGTGTGATTTCGGAAACCCGAGAGCG
chr12:122906689-122906809	CLIP1*NM_198240*-*122897116	ATCCCACATCCGCCCCGGGGCCCAGGAGAGGGAGCGGGGCGCCAGGGAGAGAGCGGCGCCTGGGGCGGCGCAGGGGCAAGGAGTCCAAGCTCCATCTTGAGGCGGGCGGAGGAAGCGAAG
chr12:122907556-122907676	CLIP1*NM_198240*-*122897116	CCCGCTCTTTGGGGCTGATTCATTTGTTTGCCCTCCCCTTCCCGCCAGACAAGGGTGAGAAATCCTTTGAAACAGGCTGCAAGGCGCTTCCGAAGCAGGTTAAGTTGGGGATTGGGAAGG
chr5:178054500-178054620	CLK4*NM_020666*-*178044054	GGCTGTCTCAGAAAACAAGCTCAAGGGGTGCTAATCTTTTCAAGGCACGTGCTCCTATTCAGAACAAAACAAAAACCCGGAGGTTTCAATGGAGACTCCTGACAAGGTTTTCCTGTTAGG
chr5:178053453-178053573	CLK4*NM_020666*-*178044054	CCGGCTCCTGGGCACCCGGCCAGTGCCTTTGGCGCACTCAAGACAGGGGCAAATGCTTGACTCTGGAAAACCCCCGAAACGCTACAAACGGCCCAGGCCAGGAATCCAGGGGAAGACTTG
chr5:178054620-178054740	CLK4*NM_020666*-*178044054	ATCCCTACCTCCTGAGCAGTTAAGGTCGCTGGAAGTTTCCCTAACGAAGTTTTCCCCATTTTTTTTTGTCCCTGCGGGCTGATTTTATTCAAGGCTGAAAAATGTCTCTGAGCTAGTGAT
chr5:178053573-178053693	CLK4*NM_020666*-*178044054	ATCTCCGACAACACGAATGCCAGAGACGGCTCTCGAAGGGTCTCCCGACAGGTCCTAGCGCCCGCCGGCTGGAAGAGGTCCCGACAGGGTTAACCAACAGCCGCGCTCGCCAGGCAGCAG
chr11:57424430-57424550	CLP1*NM_001142597*+*57415215	CTCAAAGTCACACAGTAATGTAAGCAGTATAGCAAATAATATAAGATTCCAAAGCCCAAGGTAGTAAAAAGAGGATTATAGACGTGGTGGAACCTGTTGGCTGCGGGGCAAATGACTGAC
chr11:57425358-57425478	CLP1*NM_001142597*+*57415215	AACTGTCACCTCCTTGGGGTCTGGGGACATTTTGGTGTCTGGGGAGATTTTGGTGTCTTGGGGAGATTTTGGTGTCTGGGAAGGTTGGGACAAATGCTGGAGCTAGAGCTGCAGTCCAGG
chr11:57425424-57425544	CLP1*NM_001142597*+*57415215	TTTTGGTGTCTGGGAAGGTTGGGACAAATGCTGGAGCTAGAGCTGCAGTCCAGGATCAGAAATAATTCATATCGTTTCCTTGCCGTTTTCTAGTTTACGAAGTGCTTTTTTTTCCTCCCA
chr22:19279435-19279555	CLTCL1*NM_007098*-*19269239	ATCCCTCCGCCCGCTCCGAGGGTCCGCGGAAAGTAGTCCCGCGCGCCCTCTGCCCTGACGCGGTGTGTGCCAGCTACCCGAGTGAAAGGTTTTCGGGGGATTAATCCTGATGGGGTCTGC
chr22:19279033-19279153	CLTCL1*NM_007098*-*19269239	GCGGGGCTGGGGGCGCGGGGTCAAGCCTGGCAGTCCGGCCCGGCGGAGGCGCGGCTGACAGGGCAGCCCCCCAGCCCGCCGGGCCTCACCTGGAAGTGCTCCTGAAAGCGAACAGGGAGG
chr22:19279153-19279273	CLTCL1*NM_007098*-*19269239	ATCTGCGCCATGGCTGGTGCGGGACCTCGGCGGCGGCGGCGGCAGCGGCAGGAATGAACGCCGACCCCTCGCGCGGGCTGACCGGTGGCGACGGCGCAGGCGCAGTGCCCCGAGCTCCCG
chr17:57697118-57697238	CLTC*NM_004859*+*57687049	AGGAAGCGAGGCACCGGGCGCACTGCGCCCCGAATTCCTGCGCCCGCCGCGCGCGGCGCTCCGTGGAGGGGTACATAAGGCGGAGGGGGTGAGGCGACTGGGCGGAGTTCTGTCGCCGGG
chr17:57697407-57697527	CLTC*NM_004859*+*57687049	TTCTCCTCCTCTCCCTTGGAGAGCCCGGGCAGCCACTGCCCCGCAGCCCCAGTGACAGGAGGAGACCATAACCCCCGACAGCGCCATGGCCCAGATTCTGCCAATTCGTTTTCAGGAGCA
chr17:57696266-57696386	CLTC*NM_004859*+*57687049	CCTTACCCTAATTATCTAAATCTTTGAGACGTAAATTATTTGATGTGGCTAAAAATCCTCCTGCTAGAATTTAGGTCCAATCCTTTAATGTTCGGATACTCAAATTCTTTAACGAAACTG
chr17:57696386-57696506	CLTC*NM_004859*+*57687049	ATCACTGAGCTAGGCCGACACAAGTCCGCCAAAATGTCCGCAGAAACGTTAAGAAAAGCTGTCATAAGGCCAGCTTGAAAGACATCATAAAAGGCCTTCGCTGTCCTTTGAGTTAATTAT
chr3:128902929-128903049	CNBP*NM_001127192*-*128892810	ATCCGGGTCCCGGTGCTTCTCGGTTCATTCCCAGCTGGGTCCGGGCCCGGCCAGACTGGGTGGAAATCTGGCTGACCTTGGTGGTCTGTCTTGGCCAGCTGGAGCAAAGGGATGCCAGGG
chr3:128902071-128902191	CNBP*NM_001127192*-*128892810	TGAGCCACCGCGCCCGGCCTAAGAACCCTTTTCTAAGGCCCCCAAAACCCTTGGCACATGGCCCGCCAGGCGCACGACCCCAGCACATGGCCTGCACGACTATACCCACCCCATCCCCCC
chr3:128902809-128902929	CNBP*NM_001127192*-*128892810	TCGGCAGTCCAATCAGAGCCGCCCGCGGCAGGGCCGCCCACTAGAGCGCGGCGCGGGGCGGGTGTTTCTGCGCGCAGCGTCTTTTCCCGCCGTGCCCCGCGCGCGGCCTTTCACGCCGGG
chr3:128903841-128903961	CNBP*NM_001127192*-*128892810	CATTAGTGCTTAATCATTGTAAAGCAGTTAGGAGGTTGCGTTCAACATAGCAATTATCAAAGAATGAATGTATAACTTTAAAGACCAATGATATTTTAAACTTTTTTTTTTTTTTGAGAA
chr19:54642338-54642458	CNOT3*NM_014516*+*54631435	ATCTCAGGTTCCAGCTGCCCGTCTGTATCGGATGGGAGCCTCTTGGGAGAGGAGTGGAGGAGAAACTCCCCGTTAGTTGGAGCCTTTGCCGAAGTTTCCACCTCTGTAGTCTGCAGCTCT
chr19:54641303-54641423	CNOT3*NM_014516*+*54631435	ATCACCCAATCCGCGAAAGGGGGCAGGGCGCATCCCTGCCAGGAACCAATAGAAAGCCTCCAAGGGTCAGGAGCGACGTTCAGCAGGAGCAATGACTGGCCTATATTCGGGACTCGGGGG
chr19:54642218-54642338	CNOT3*NM_014516*+*54631435	GGGGAGGGGGGGTGGTGGTCGGGACGAGGACCCCAGCTGGGTGGGGGAGTCACCCTTCCCAGGACCGAGGCCGCCCTCCGCATCCCTCCTCACTGCTCCCGGGAGCGCAGCCTCCCCTGG
chr19:54641183-54641303	CNOT3*NM_014516*+*54631435	GGGTCCTCGCGCTGGCGTGTTGTGCCCTGAGGCGGGAGGAGGAGGAGGAGCGGGGAGGAAAACCTGAGCCAATCCTAGCAGCCTGCGCGGGAGGCCAATCGAACGCCGCGCCTTGGAGCG
chr9:123850723-123850843	CNTRL*NM_007018*+*123840573	ATCAGAGACTCTACCTTTTCATTCTGGAGGACAGTGGTGTGAGCAAGTTGAGATTGCAGATGAAAACAATATGCTTTTGGACTATCAAGACCATAAAGGTATCACTTTTTAATCTAAGAA
chr9:123850263-123850383	CNTRL*NM_007018*+*123840573	TGCATTCTAGGACCCCGTTATGTGGGTAAAAGGGGCCTTGGGACTAGTTTGGTTCAATAAACAGAACAGGAATGACAACACTTCCAGCTGGAGCATGTGTCAATTCTATCCCCTCTGGAG
chr9:123850576-123850696	CNTRL*NM_007018*+*123840573	TTGATGAACACCTGGCTTTATTCTTGCAATGAAGAAAGGTTCTCAACAAAAAATATTCTCCAAAGCAAAGATACCATCATCATCTCACTCTCCTATCCCATCATCTATGTCCAATATGAG
chr9:123850383-123850503	CNTRL*NM_007018*+*123840573	ATCCCTTTTCTCTCTGGCAAGGTCATCAGTGATGTTTGATACAGTGTCTGCTCCATCAGCTTGGAGTAGTATGGGTCCTAGCATTTATGGCCTCTGAGTTTATAACTTTATAGACCTGAA
chr17:71188811-71188931	COG1*NM_018714*+*71179172	ATCCCGACACCTAACTCCACAGAGAAGCTCTGCTCCTAAGGGAAAGGGAAGACTTCAGCCACAGTTTCGCAGCCAACCTGGCGACCTCACCTCTCTGGCGACCTCACTTCCCAGCCGGCT
chr17:71189077-71189197	COG1*NM_018714*+*71179172	CTCGCGCCCGCCCCCTCGGGTAACAAACATGGCCCCCGGCGGGGCGGAAGCGCTTCCGCCCCCAACGAAGATGGCGGAGGGGGCGGGACTAAAAGGGCGTAGGTAGATCGCCGGGGGCTG
chr17:71189601-71189721	COG1*NM_018714*+*71179172	TCTGTCAGTCCCAGACCCCGCGAGTCCTCACCTTCCTTAGCCAGGAGCCTATCCGCCCCTCACCCTTTGGGCCCCCCTCAGAGGACAGTGCCAGCCTTCCTTGCACATATGCGGCTGCTG
chr17:71189385-71189505	COG1*NM_018714*+*71179172	ATCGAGGCGGCCGACACCATCGGCCAGATGCGCCGCTGCGCCGTGGGGCTAGTGGACGCCGTGAAGGCCACCGACCAGTACTGCGCCCGCCTCCGCCAGGCCGGCTCGGCCGCGCCCCGG
chr13:40229504-40229624	COG6*NM_020751*+*40219763	TAAGGCAAATGTAATTTAAACTTTCAGTTAACTTATATTGAATGTATATGCCAGGCACAAGTCATGGTGTATTTTACATACTACATTTGGTTGTCATCTAATTAGCTCTGAAGGTCGCAG
chr13:40229986-40230106	COG6*NM_020751*+*40219763	ATCCTGGAGACGCGGCTGGACAACGACAAGGTAACCGGGGCTGGCGGGGCCGGAGTCACAGGTTCCTGCGGGGCTGAGCCGGGCCAGGGGCGGCGTCTGTCAGGGACCCACCGCGGTCTC
chr13:40229866-40229986	COG6*NM_020751*+*40219763	GCAGAGGGCAGCGGGGAAGTGGTCGCAGTGTCTGCGACCGGGGCTGCCAACGGCCTCAACAATGGGGCAGGCGGGACCTCGGCGACGACCTGCAACCCGCTGTCGCGCAAGCTGCATAAG
chr13:40229624-40229744	COG6*NM_020751*+*40219763	ATCCATAATTCCAAAGTCCTCTCTAATCCTATAAATTTTCTCCTTCTACCTGAGGGTCTTGTCCCGCCCCCCACATCTTCTCCGCCCCTCACGCTTCTGAGAGCCCAAGCAGGGTTACCC
chr17:48279824-48279944	COL1A1*NM_000088*-*48269000	GTAGGGGTGGGGGATTCTAGGGACACAGAGGTGGGGATTGGGGCTTGCAATCCCCTAAAAATTCATCCCCCAAACTCTTCCACCCCAGAGTTGGGAAGTATTTTTAGTGGGAGGCCTGTG
chr17:48278376-48278496	COL1A1*NM_000088*-*48269000	GCAATCTTTCCTTATGAATCATCCCACGGCCTTCCTGATTGCTTCTACATCTTGGGCTTCAAATGCCCCGCTCGGCGCCCCCATCCCATCTTCGACGTGCTTTCCTCACTCTGCACCCAG
chr17:48279944-48280064	COL1A1*NM_000088*-*48269000	ATCATTGGTGACTTAGAGAAGAGTTTTGTTTGCCATGGCTGTGGCCAGGGGCTGCTTAGAGACCCTCCTTCCCAGCACAGTCAAACCAGAGAGAACCTGGGTGGAGGGAGGGCACTTAGC
chr17:48278678-48278798	COL1A1*NM_000088*-*48269000	ATCATCCACGTCTCGTTTTAAGCCGCGGCCCCCGGGACCAAGCGCAAGGCGCGATATAGAGTATCCTTGCACTCCCAAAAGTTTGGGACTTACTGTCTTCGTCTTGGCCCTCGACTTGGC
chr12:48397510-48397630	COL2A1*NM_033150*-*48388285	CTGCTTTGAGCCCACCAGCCACCAAGCCTTGGACAGGCTGTGAAGTCAACCCTTTGGCGTTTGCTTGCTCCCTCGCTCGCGCTCTCTCTTTCCTACTTCACCTAAGTTCGATGAGTTGAG
chr12:48397630-48397750	COL2A1*NM_033150*-*48388285	ATCTGTTTTTGCTGAACTCGAAGTGCTTCGAAGAGGCGAGCTGTGTGCATGTGCGCCTAATTATCAAAGCTGGTGGAAAAGAGCCCATTTATATCTGTGCGCAAACTTCTCCGAGCCAAC
chr12:48398364-48398484	COL2A1*NM_033150*-*48388285	TGAACCGCCCGCCCCCGGAGCCCGCCTGGGCCCTGCCAGTGCCCGCACCTGCCCAAGCCGGACCCCCCTCTCTGGGAGTCACGCTTCCCGCCCTCCACCCCTAGTGCGCCGAGTGGCCTG
chr12:48398484-48398604	COL2A1*NM_033150*-*48388285	ATCGGGCGGGGCGCAGAGATGGCCCCTGCCCCCCAAACCCGGGGCTGCGGCGCTGCCCCCCTCTGACCACAGGCGGGAAGGGTGGCCTCCGGCCCCTCCCCTCGGAGTTCTGCCGGAGTT
chr16:85833893-85834013	COX4I1*NM_001861*+*85823172	CCAGTCCTCCGAAGGGTCGATTTAAAGGGGGCCGTGTAAGGTTGATGGGCCTGAATAGAGGAGGGCCCGGGTGAGGGGGGGTCTCATAGGTTTTCCGCTCTCCTCAGGGATTGGAAATTG
chr16:85833149-85833269	COX4I1*NM_001861*+*85823172	CAGCCTCTCCAACGCCTGCCGGAAAGCAGCCCGGCCCGGCATTTTACGACGTTCGCAGCGCTACCCTTTTCCGCTCCACGGTGACCTCCGTGCGGCCGGGTGCGGGCGGAGTCTTCCTCG
chr16:85833149-85833269	COX4I1*NM_001861*+*85823172	CAGCCTCTCCAACGCCTGCCGGAAAGCAGCCCGGCCCGGCATTTTACGACGTTCGCAGCGCTACCCTTTTCCGCTCCACGGTGACCTCCGTGCGGCCGGGTGCGGGCGGAGTCTTCCTCG
chr16:85832528-85832648	COX4I1*NM_001861*+*85823172	ATCACCCCATTCCTGGCCACGGCAACCCTAGGGAGCGGGTCCTAGGAGCCTGCTGGAGGGCGACCGCTGGGCCAGCTTCCTCTCTGCTGACTGAGGGGAGGCCAGGCTGCCTGCAAGGGG
chr16:85832528-85832648	COX4I1*NM_001861*+*85823172	ATCACCCCATTCCTGGCCACGGCAACCCTAGGGAGCGGGTCCTAGGAGCCTGCTGGAGGGCGACCGCTGGGCCAGCTTCCTCTCTGCTGACTGAGGGGAGGCCAGGCTGCCTGCAAGGGG
chr16:85833269-85833389	COX4I1*NM_001861*+*85823172	ATCCCGTGGTGCTCCGCGGCGCGGCCTTGCTCTCTTCCGGTCGCGGGACACCGGGTGTAGAGGGCGGTCGCGGCGGGCAGTGGCGGCAGGTGAGACAGGAGGTGGCCGGTGCGGCGCCGC
chr16:85833269-85833389	COX4I1*NM_001861*+*85823172	ATCCCGTGGTGCTCCGCGGCGCGGCCTTGCTCTCTTCCGGTCGCGGGACACCGGGTGTAGAGGGCGGTCGCGGCGGGCAGTGGCGGCAGGTGAGACAGGAGGTGGCCGGTGCGGCGCCGC
chr5:85914031-85914151	COX7C*NM_001867*+*85903783	GGCGTGGGAGATGATAGCCAGAAACCAGGCTGAGACGCAGACTAGCATTCCACTTAGCCCAAGGACCAGTGAGGAAGCTGGGCATCCTAGCGCGTAGCCGCTAAAGGAATGGGCAGGTAG
chr5:85913198-85913318	COX7C*NM_001867*+*85903783	CAGGTGTCAGAGGCCACTTTTCCCTTCTACTCCTCACACATGCTGTACTCATACCAGACTTGAGTTTTCCCTGCCCTTTGTTCTTCCTTCTTTTTTATTCGATTCCCATTATCTTTAGTG
chr5:85913411-85913531	COX7C*NM_001867*+*85903783	ATCATTAGCACATATCTCTCAGCATTGGCAAAAGTCCTCGAAATCATTGACACCTAGCATATACTTTATTTTTAAAAAAGAAAGAAAGAAGAGAAAAGGGATGGGTTTATTGTCCTTTTC
chr5:85914151-85914271	COX7C*NM_001867*+*85903783	ATCCGGAAGCCCTGCCTCCATCAGCCACCTGACGCCCCCTCCCCCGCCCCGCAGAAAGCCCTGAGATGGCTCCGGGAGGCCACGGCTGTAGGTGTGTTGGTTAAATCCGAGCTGGAGGTC
chr2:208394812-208394932	CREB1*NM_004379*+*208384615	ATCCGGGCCGTGAACGAAAGCAGTGACGGAGGAGCTTGTACCACCGGTAAGAGGAGCAGGAGGAGGAGGCAGGAGCCAGAGAGAGCCGGGGGGACGGAGGGGGGACGGGGAGGCGCCGGA
chr2:208394692-208394812	CREB1*NM_004379*+*208384615	GGCGGCTGCTGCTGCCTGTGGCCCGGGCGGCTGGGAGAAGCGGAGTGTTGGTGAGTGACGCGGCGGAGGTGTAGTTTGACGCGGTGTGTTACGTGGGGGAGAGAATAAAACTCCAGCGAG
chr2:208393662-208393782	CREB1*NM_004379*+*208384615	AAAAAAAAAAAAAAAAAAAGACTTGAAACCCCAAGGAGAGGGCTGCAGAGTTCACTATCAAGGAGAATGGGGACCTAGTGGTGCCGTCCTGAGAGACCTCTGAAAGAACAATTCAGTAGT
chr11:46298791-46298911	CREB3L1*NM_052854*+*46289188	GTAATAATAATAAATAAAATTTTTAAAAAGCTGAAAATCTCCCCCGTTGAGGGGAGATCTGTTGAGGGGACTGTGAAATGGAATTCCCTGACTGGGTTTCGTGCAGGCTTTAGTATAAGG
chr11:46298847-46298967	CREB3L1*NM_052854*+*46289188	ATCTGTTGAGGGGACTGTGAAATGGAATTCCCTGACTGGGTTTCGTGCAGGCTTTAGTATAAGGCTGGAAGGATGGAAATAGCTCCCTCATCAATTTACGGGACAGTGGTTGGTGAAGCC
chr11:46299732-46299852	CREB3L1*NM_052854*+*46289188	ATCTGAACGAGTCGGACTTCCTCAACAATGCGGTAAGATGAAGGGTCTCCGTTCCCGTTCCACCCCTCGGCACCCGTCCTCGCGGCGCGCCTGGGCCCCTAGAAGGACCCGACTACACAT
chr11:46299589-46299709	CREB3L1*NM_052854*+*46289188	GCTCTGGACTGGGCGCGCCGCCGCCCTGGAGTGAGGGAAGCCCAGTGGAAGGGGGTCCCGGGAGCCGGCTGCGATGGACGCCGTCTTGGAACCCTTCCCGGCCGACAGGCTGTTCCCCGG
chr7:137686653-137686773	CREB3L2*NM_194071*-*137676847	ATCCGAGAATCCCCAGGGACACGAGCCGGACCAAAGGCTGCCGGGGCTAAAGCGGGATGTGCATCCAAAATGAAGGCAGAAGACCCGCTCTCATCCCAGGAAAATCCCTTAGCCGCAAGC
chr7:137686533-137686653	CREB3L2*NM_194071*-*137676847	CTCTCCGCGTGTGCTTGCGTGTGTGCGCGCGCGTGTCTGTAGTTTTGCACTTGGAAAGCAAACGTCTGCTCCTCTGCCGGAGAGAGGATGGCCAAGCGCTCCCGTCCGGTGTCCTCGGAG
chr7:137687752-137687872	CREB3L2*NM_194071*-*137676847	CAGTGTGGCTGCAGCAGAGGTGCTTGGCAGGGAGGGGTGGGAAAGGCCAGAAAGGTGAGCCAGGGCCAGAGCACCAGGCCTGCCTCCTAGAATAGGGAAGAGATGGCCTGTTCTAAAGGA
chr7:137687470-137687590	CREB3L2*NM_194071*-*137676847	TTCTTTCATCTGCTTGATAAGAGTCAATGGCATGCTTTTCCAGGTCCTACAGAAGTGAGCCCAGTCCTTGAATTCATAGAGCTTTTATCTCAGAGGAGTCAGGCAATAAACAAAGAAATA
chr7:137687645-137687765	CREB3L2*NM_194071*-*137676847	CAGGATGCGTCAAGATCGATGCTATTTTACGTGCTGATCAGGGAAGTTCTTCCTAAAGGAAATGAGATTTCGGGGGAAGCTGGTATTCACGTGATTGCTGGGGAGGCCAGTGTGGCTGCA
chr16:3930655-3930775	CREBBP*NM_004380*-*3920121	ATCGCGCTCGAAGCCCCGGTCGGGTCCGCGACAAGATGGCGGCTGTTGATTCCTCAATTAAAAAAAAAAGAAAGTTTTTTTTCTTCTCTTTCCAGAGCCTGAACGGGGAGGGGGTGGGGG
chr16:3929312-3929432	CREBBP*NM_004380*-*3920121	CTCATTCCAAGAAACTTCGGTTCTAACTCGCAAGCTGGCGGCTGCTGTGAGTGTCCTCTGAATGCAGCCTGGTCAATGTGTCGCCAATCCAGAAAACACACTGCCCTACCTTTGGCCGCG
chr16:3929695-3929815	CREBBP*NM_004380*-*3920121	GCGAGGGGAACGGGCTGCGGGGCCTGCTCCGAGCTCCCGGCTCGATCGGTATCCGCGACCACGACCCCCGGACGCTCTCTTTCAGGTGGGGGTGACAGCGCGCCCCGGGCCCCCGCCGCC
chr16:3929800-3929920	CREBBP*NM_004380*-*3920121	CGGGCCCCCGCCGCCCCGGACCCCCTCCTCACCTGTGCTGTCATTCGCCGAGAAACCGGGCGAGCTGAGTTTGGCTCTTTTGGGGTTGGGCGGTCCGTCCAGCAAGTTCTCAGCCATTTT
chrX:1331457-1331577	CRLF2*NM_001012288*-*1321616	CTTGCCCCAAAGCCATCCAGCCTCCCAGCAGAAAGACGGCAGCTCCCCACAGCAGAACCAGCCGCCCCATGCCTGAAACAGGAGTGGAGAGTGAGGTCCTCAGGGACCTACAACGAACAG
chr19:18794551-18794671	CRTC1*NM_001098482*+*18784424	ATCGCGCTGCACAATCAGAAGCAGGCGGAGGAGACGGCGGCCTTCGAGGAGGTCATGAAGGACCTGAGCCTGACGCGGGCCGCGCGGGTAAGGGGGCTGCCCGCGCCGACCCTTCAGGGC
chr19:18794026-18794146	CRTC1*NM_001098482*+*18784424	CATGAGTGACCAACGCCCTAGTCTGTTTTCAGAGCTCTTAGTCCAAACCCAGGTTCAACTTGGGGTGCCACCAATCCTTGCGGGGGGGGGTGCCTGGCCCCACCCTTGTGAATTGGGAGG
chr19:18794480-18794600	CRTC1*NM_001098482*+*18784424	GAGGAGGAGGAGGAGGAGGTGGCGGCGAGAAGATGGCGACTTCGAACAATCCGCGGAAATTCAGCGAGAAGATCGCGCTGCACAATCAGAAGCAGGCGGAGGAGACGGCGGCCTTCGAGG
chr19:18794205-18794325	CRTC1*NM_001098482*+*18784424	TGTCCAACAGCCCAGAGGCCGCTGTCCAGCGGGCCAGGAGGCGGATCACTGCGTCGGCGTTGAAATTTCCACTCGCGCTCCACCGCCCTTCCCGCGGGCCCCGAGCGCGCGCCTGGGCGC
chr15:91073330-91073450	CRTC3*NM_001042574*+*91063117	GCCAACCCGCGGAAGTTCAGTGAGAAGATCGCGCTGCACACGCAGAGACAGGCCGAGGAGACGCGGGCCTTCGAGCAGCTCATGACCGACCTCACCCTGTCGCGGGTGAGGGCCCGGGCC
chr15:91072039-91072159	CRTC3*NM_001042574*+*91063117	TGACACACGCTCAGGGCTCCCCGGGACATCTTTGTGCACATCAACATTTATGCTGAGAGTAGCTTCTGGACTCCAAAGAGGAAACTCCCCGGGCACTGTGGCCCACGCCTGTTATCCCAG
chr15:91072393-91072513	CRTC3*NM_001042574*+*91063117	CCGGGCGACAGAGAAAGACATCCATTCACTCCCCCAAAAGAAGGGGAAATTCGCTGAGGCTGAGCGCTGGTTTCCCAAGGTGGGGCTGGCACCTGCTGAAGCTGCCACAGGAGTGGAGAG
chr15:91073237-91073357	CRTC3*NM_001042574*+*91063117	CGGGTGGGCCGAGGTACAGGCCCCACGGCCGCCGTCTCCCGCTTCTGCCCGCGCAGAGTCCGCGCCATGGCCGCCTCGCCGGGCTCGGGCAGCGCCAACCCGCGGAAGTTCAGTGAGAAG
chr5:149466149-149466269	CSF1R*NM_001288705*-*149456203	ATCCTCTTCTTCCCCTTTTAGCTAGGCAAGGCAACCACAGAGTTTGGAAATCTTGGGTCTTTAAGAAGAAAACAAAGCCTTGAACCCAAGAGGGAGGGGTCGCAGTCTGGGGCAGGGCCA
chr5:149466656-149466776	CSF1R*NM_001288705*-*149456203	ATCTGACGTTATCTCTAGGTAAATATAGTGTTCAAATTGAATCGGAGGGCACCAGATTCGTGTCTGCTGCAGAATCTGAACAATTGGTTGATTGCTTGGTGTATGGGGAAATATGCCCCA
chr5:149466280-149466400	CSF1R*NM_001288705*-*149456203	GGGGGAGCTAGCTAAGTTTGGGGCCCTTCTAAAGCCATCTTCAAGGGGTCTTGGGAGAAGAGACATGTCCAAGAGCAGCCAGACCGTTAGTCAGTAGCACAAATGAGGGTCTTCAGAGTG
chr5:149465952-149466072	CSF1R*NM_001288705*-*149456203	GTGGCCACCAGCAGGAGCAGCAGAACTCCTGGGCCCATGGCCTCGGTGGGGAAGTGGCAGGCAGGTGCAGGGCTGCAAGGTGCCCAGGGCACAGAGCTCTCAGCTACTAGCTCCGCAGGG
chr5:149492880-149493000	CSF1R*NM_005211*-*149482935	TCCACCTTCTCCTCACTTCGTGCTCTCACGCTTTTGGACACTCTGTCTGCCCTTCTCCTACCTGGGGCCTGATCATGACTCACCTGGACCTGGAATCTGGGCTCTAGCAGCTGCCTGTCA
chr5:149492951-149493071	CSF1R*NM_005211*-*149482935	ATCATGACTCACCTGGACCTGGAATCTGGGCTCTAGCAGCTGCCTGTCACAGAGCACGCCGGCCTCAATCCGGGCCTGTGGGCGGAGTGGAGGGGAGGGTGTCCCAGCTGATAGCCAAAG
chr5:149493487-149493607	CSF1R*NM_005211*-*149482935	AGCATTTCTGCTGTATAAATGTGAGTTAACGTGAGTCCTAAAAATATTTGTAAACCTAGGTGATTATATCTTTGGTACCGTATTGAGAACCCACTCTCCCTCCTTGGACCAACTCTGGGG
chr5:149492532-149492652	CSF1R*NM_005211*-*149482935	ATCTGAGGCTGACATCTGGTCCACCTCAAGTGAGCCAAGTACAGGACTCTGGGCCCAGGTGGGAGGGCCCTAGCACTCTGTCCCCTGCCCCCAGCAACCCTATTGCCCCTGGCCCTGTGT
chr1:36948398-36948518	CSF3R*NM_172313*-*36938915	ATCCCCTACTCACGTTGGCACCTCTGGCCCAGCCCCTGCTTGGCCTCCTTGGTCTCTCTTCTCGTCAAGAGAAGTTCCTGAAACCAGCTGCAGTCCAGCTTCTCTCCCCGAGCTCTGTCG
chr1:36948278-36948398	CSF3R*NM_172313*-*36938915	AAAGGACGAATCCCGGGCCCCAGGCCTAGGACCCCGGACATGAACACTTGGCAGAGCTGTGGGGAGTGGCCCCAGGATTCCAGCTCTCCATCAAGCCCAAGGCTCAGCCCCTCTCTAGGG
chr1:36949816-36949936	CSF3R*NM_172313*-*36938915	GGTATCCCTGTTACCTCCTGGATCCCTCTCCTGTTATTCTCCCCCTTGCTGCCTTGCTCCAGCTACTCTGTGTTCTTTGCTTCTTGAACTTGTTATGCTGTCTCTTGCCTCAGGGCCTTT
chr1:36949599-36949719	CSF3R*NM_172313*-*36938915	TATTGCCTAGATAATCGCAATAGCCCCCTGCCTGCTCTCCTGCTTCTATTTCATCCTTGTTCCCGCACCTGTCTGTAATTCCTTCAGCAGCCAGTGCGATATCAATCAAACAGAAGTCTG
chr16:67596846-67596966	CTCF*NM_006565*+*67586309	CTAGGCCTCCCTCCTGGCAGCGCGCTAGGCCTCGGGCGGCGGCAGAGGCAGAGGCCCGCGCGCCCGGCGACTCCATTTTCCTTCCTTTGTCTGCCCTCGAGGCCGGTTCTTGGCCGGCCG
chr16:67596122-67596242	CTCF*NM_006565*+*67586309	ATCCGGCACCGCCCAGGGGCGGCGGCCTCCGCCCAGGAAGCCCCACCCAGCGGGAGCCAGGACGCCGCGGCGCCGGCAGAGCCCACGAGCGACCCGGCGAGGGCGCGTGCGGCGTGACGA
chr16:67596966-67597086	CTCF*NM_006565*+*67586309	ATCGCCCGGCCGCGGCCCGCCCTCTGTCCTGTGTCCTCCGCCCCTCCCGCGGCGGGTGGCCCCAGCTGAGACACTATCTCCGCGTCCCGGCTTCGGCGCCCGCCTAGCTTAAGGGTTCGG
chr16:67596002-67596122	CTCF*NM_006565*+*67586309	CCTCCTCAGCCCCACTGGCTTGCCCCGCGCGCGCTTCCTCCAGCCACCCCCACTTCCCCAACCCTGTACGGGTTCAGGGGGCCGGAGACAGCAGCTAGGGAATAAGGTCAAGCGGACTGG
chr5:138090358-138090478	CTNNA1*NM_001290309*+*138079084	AGGATGTGTTATTTTGTTTTACAGGAAGAATGAAGAATGAGTGTAGGAGTTACCTATAGTTTCTGCCTAATTATTTACCAATCTGGACTTTTGAACAAACATTTTTTTTAAAGACGGGGT
chr5:138088585-138088705	CTNNA1*NM_001290309*+*138079084	ATCACTTTTCCAGAAGACTGTGACTCCGGGACACCTGTGACACTCTTGAGGGGAGCGTGCCCAGTACCCCTGGTCGCGTCTCTGGGATTCCGCCGGGGTGGGGGCCCGCGCGAGGCCGCC
chr5:138210693-138210813	CTNNA1*NM_001290312*+*138200918	CAGTTTCCTGTTTTCTGTGTCCCAGGCTTTCCAAGTAAAATTGAATCCACCAGGACGAGTTGTTTTTTCCTTAGGATATCCCTCTGGAAAGCATTGGTTTCATTTTCTGTGATTGCTCTG
chr5:138210693-138210813	CTNNA1*NM_001290312*+*138200918	CAGTTTCCTGTTTTCTGTGTCCCAGGCTTTCCAAGTAAAATTGAATCCACCAGGACGAGTTGTTTTTTCCTTAGGATATCCCTCTGGAAAGCATTGGTTTCATTTTCTGTGATTGCTCTG
chr5:138210813-138210933	CTNNA1*NM_001290312*+*138200918	ATCCCTAAATCAGTTTTGAATATAAGTTATTAAATTTCTCCACCTCTAACTGCTCAGCTGGTTAATCAAAGCTTCAGTCTCCTTTCCGCAGCCGTTAGTTCTCTTGGTCTTAACTTGTTG
chr5:138210813-138210933	CTNNA1*NM_001290312*+*138200918	ATCCCTAAATCAGTTTTGAATATAAGTTATTAAATTTCTCCACCTCTAACTGCTCAGCTGGTTAATCAAAGCTTCAGTCTCCTTTCCGCAGCCGTTAGTTCTCTTGGTCTTAACTTGTTG
chr5:138211242-138211362	CTNNA1*NM_001290312*+*138200918	TGAGGTTGTAATAAAGGCTGCATTCAAGAAGACCCATCTGAACAGTGAGTTGGGTTAGCAGAGTGATGATTTTTAATGCTTGTGAGAGCCAGTGTTAGACTGCCGATTCTGCATAGAGAG
chr5:138211242-138211362	CTNNA1*NM_001290312*+*138200918	TGAGGTTGTAATAAAGGCTGCATTCAAGAAGACCCATCTGAACAGTGAGTTGGGTTAGCAGAGTGATGATTTTTAATGCTTGTGAGAGCCAGTGTTAGACTGCCGATTCTGCATAGAGAG
chr5:138211362-138211482	CTNNA1*NM_001290312*+*138200918	ATCATCTAAATGGGCAGAAGCCTGCACAATTTATGAAGTGCTGATTTAACACCAGCCTATGCAAGGTAGTGTCGCTGCACTGGTAGTTTGGAAAGCTATTCAGTTGCCTTGTTGTCATGC
chr5:138211362-138211482	CTNNA1*NM_001290312*+*138200918	ATCATCTAAATGGGCAGAAGCCTGCACAATTTATGAAGTGCTGATTTAACACCAGCCTATGCAAGGTAGTGTCGCTGCACTGGTAGTTTGGAAAGCTATTCAGTTGCCTTGTTGTCATGC
chr3:41241538-41241658	CTNNB1*NM_001098209*+*41230941	GCCGGGCCCTGGGTGGGGGGCGGGGTGGGGACGGGGGGCTCCGCCTTCTCAGCTCTTGCGGCGAGTTGGGGTTCGGGCGCTGAGGCAGAGACGCCACCCTAAGTCCCATCAGTCCTGGGG
chr3:41240277-41240397	CTNNB1*NM_001098209*+*41230941	ATCCACCATCCGGACAGTGGGGGGCTTTGGGGGTGCTGTGAGACTGGGCTGCGACCCAGGTCCAGCAGGGAGTGTGCGGCACAGACCACAAGGTCGGCGAGGCCCCCTAACCCGCGCCCG
chr3:41241658-41241778	CTNNB1*NM_001098209*+*41230941	ATCGGACCAGTGGACTTTCTCTTAAGATTTCCTCTTTCATTCTTAAGAATAGAAGTGTTATTATTTTTTTTAATGCCCTGGCTATGTGAGTTTGAATCGAAGCAACTTTAAACCTTAGAG
chr3:41240157-41240277	CTNNB1*NM_001098209*+*41230941	AATTGCGGGCTTGGCGCCCGTTCTACGGAGAGTTCACAGCCTTCGTGAGTGGGGACAGAAGGCGGCTCGGCCCGGTGATTCAGGTCGAAATTCAAGCTGAACAGCCTGCTGAGAGGTGGG
chr2:225434676-225434796	CUL3*NM_001257198*-*225424542	AAAAAAAAAAAAAAAAAAAGCTTTGGTACAAGCATCTGAGGAATGGCAGTATTTTTTAAATCTGATACAACTAAACTATTAATTACATAAGGAAGCTCCCTCCCAAACTGTAAGCACCTC
chr2:225434572-225434692	CUL3*NM_001257198*-*225424542	GAAAGGGTGAGAATTTGAAATTCCAGGCAATTCAGAATGACACAGCTAGAAAAAAAATAAACAAGGGAAAATACTTGATCTTAATTTCAAGCTCCAGTCTCAAAAAAAAAAAAAAAAAAA
chr2:225434529-225434649	CUL3*NM_001257198*-*225424542	AATAATTTTCTACAAGAAAAAATTTAGAACAGGGTGGGTGGGGGAAAGGGTGAGAATTTGAAATTCCAGGCAATTCAGAATGACACAGCTAGAAAAAAAATAAACAAGGGAAAATACTTG
chr2:225434753-225434873	CUL3*NM_001257198*-*225424542	ATTAATTACATAAGGAAGCTCCCTCCCAAACTGTAAGCACCTCACAGTAGATAAGGTCTTTATGTTATTGTACCCCTTACAATGCGTGGCACAATGTATAGATAATATTAAAAAAAAATG
chr2:225434207-225434327	CUL3*NM_001257198*-*225424542	ATCTTTGCCTCCTTACCTCCCTCCAATCCAGGATTACAATTTTCCCATCAGAAAAGTATCAATAACAAAAATAAATCTATAATGGTCTTTGTTTTCTTTAAAGCAAAATCTTTTCATTTA
chr2:225451730-225451850	CUL3*NM_003590*-*225440114	TATGCTAATTGAACCTCCATTTCCATAACATAATATAATAACAAACAATGTTTTTCTCTTGGTTGTACTCTCATATGGCCCAGTTTCTTTGTAATGTAAGAATATATGTTCAGAATAGGG
chr2:225449974-225450094	CUL3*NM_003590*-*225440114	GGGTCCCCCTCACGTCCGGCTCGGCTCCCTTTATCGCGCTCCTCCGCGATGGCGGCGGCGGCGGCGACGGACAAACATCTCACTGCGCAGGCCGAACGTCGTCCTCCTCCTCCTCCTTCT
chr2:225449673-225449793	CUL3*NM_003590*-*225440114	ATCCGCATCTTGGTGTCCTTCCGGCTGCCCGTGCCTTTGCTCAGATTCGACATGGTGCTCGTCCCCTCCCCGGCGGCGGCTTCAGGTCGCGCTCCGCGACGCCGGTGTCACATTTAAGGC
chr2:225450240-225450360	CUL3*NM_003590*-*225440114	ATCTCGCGAGAAGAGGGCGAGCGCGCTGCCCCCCTGGTGGGCGGGGCGAAGCCCGGGAGAGGGTGGGCGCCACCGGAGGGGAGGAGGGGAACAGGGAACTGAAGGAAGTGGGAGGGGCCG
chr6:33386335-33386455	CUTA*NM_001014837*-*33376065	GTCTTAAGGAGTGGGAGGGTCTGAGAAGGACCCTTCACCCCAAACTCAGGGGTTAAGAGAGCGCCCCCTGCCCTTTTAGTTGGGCAGAGATATGCCTGGGTTTGGGAATGAACAACGGTG
chr6:33385684-33385804	CUTA*NM_001014837*-*33376065	GCGGTCGAGGCTTCGAGGACCGGAAGGGGCGGGGCGGGGCCGGTCACTCACCACTCCGCCGAGCAGGACCGCGGGAGCCCGCCCCCCACTCATGCGGCCTACGCTGGTACAGGAGAGTTG
chr6:33386455-33386575	CUTA*NM_001014837*-*33376065	ATCTAGAAGCCCGCTGTCCCTGGGTAGCAGGGAGTGATTAGGCAGGCACGGGCATGGCAAGACAATAGCTAGCTGAGGAAAGAAGCATTTTAAAACAGAGCGAGACCCTGTGGTAGAGGA
chr6:33385804-33385924	CUTA*NM_001014837*-*33376065	ATCTCAAAGGCCACACGTCACACGGAGAAACAACCCCAGGAAGAGCGGCCTCTTCTTACCTGGGTGGCAGCCACGTGATTAGAAAACAGCGCGCACCATGTGACAGTAGAAGAAGGACCA
chr7:101459207-101459327	CUX1*NM_001913*+*101449183	CTCCAGGCCGGGTTTTGGCGCCGCCCGCCTGCTGCCTCCTGGCGGCTCCTGAACTCCAGCCCCCTCTCTATCAGCCGCTCACTCCGTCTCAATATGTCTCAAGATGGCGGCCAATGTGGG
chr7:101458730-101458850	CUX1*NM_001913*+*101449183	GGGGGGTCCCGGGCAGGTGGTAGCGGCGTCTCCGCGCTCTGTACACTAACCACTACAGGGGCGCTCCGACGTTCCCCCCAACCGGAGTCTTGAAGGCGCTGCGCTCGGCCACCGCGGGCG
chr7:101458856-101458976	CUX1*NM_001913*+*101449183	ATCCCAGCGGGAGACCCCCCCCACCCCCGCAGCCCTCCCCAGGTGCGCGGTGCCGGGGGACCCCGGGCGCTGCCCTCCAGCGCCCCCTCGGGGCCGGGTCTGTGGCCGGCGCGACCGCGG
chr7:101459296-101459416	CUX1*NM_001913*+*101449183	CAATATGTCTCAAGATGGCGGCCAATGTGGGATCGATGTTTCAATATTGGAAGCGCTTTGATTTACAGCAGCTGCAGGTCAGGCTCCTCCGCGCTCGGCCTCGCGCCCGGGGGTGGGGGC
chr7:101461801-101461921	CUX1*NM_181552*+*101450881	ATCAGGGCTCCAGGGTTCCATCGAAAGTTTCCATGTCAGTTTACTTGCACTTTATGTGGATATTAAGAAGAAATCAAAACCAAACCCCAAAACAAAGTCCCTTATTTGAACTTCATTCCT
chr7:101461681-101461801	CUX1*NM_181552*+*101450881	AAGTGTCTTTTTTAAAGCATCCTGGCAAAATTGCCTGGAAAATGGATTTGGTTTCTAGAGTTACTAGATTTTAAGAACTCTAAACCTTCCTGTCCCCCATATTAGCTACTTCTTCAGGGG
chr7:101460517-101460637	CUX1*NM_181552*+*101450881	ATCGCCGCGCGCCTGGGGGCTCCGGCGGCCCCCGGTGACCTGCGGCGCCGGGTCCCTTCCTTGCGTCCCCTCGGGGCTTCTGCCCTCTCTGCAGGGCCCGCCATGGAGCGCGCGGCGGGT
chr7:101460397-101460517	CUX1*NM_181552*+*101450881	GGACCGCCGGGTGCGGGCGCGGGAGGAGGAGGCTGCAACTTTCCCCTAGGCAGGCCCCAAGCTGTTCCCCCGGGTGCCCGGGCAGTGTACGCTGCCTCCCCGCCGCCGGTCCGAGCCGCG
chr11:94707220-94707340	CWC15*NM_016403*-*94696776	ATCTTTACAAAGGTACCATTCCTGCAAAAATATTAACACTTCAAAGCAAAGGTTGTATTCGTAATGTTTGCTAAAATTTCTTATTTAAAAAACGTTAGTTTTAGTGGGAGGGGAGATGTC
chr11:94707220-94707340	CWC15*NM_016403*-*94696776	ATCTTTACAAAGGTACCATTCCTGCAAAAATATTAACACTTCAAAGCAAAGGTTGTATTCGTAATGTTTGCTAAAATTTCTTATTTAAAAAACGTTAGTTTTAGTGGGAGGGGAGATGTC
chr11:94706694-94706814	CWC15*NM_016403*-*94696776	ATCATACAGACGCCATTACCACTCTTGGCTCCCAGAAACCTCTGCGCCCAGAGCTAGCGCCTACGACCCGGAAGCAAAATCCAAGCGCTTCGGGGGCGGAAGCAACGACCAATCCGCAGT
chr11:94706694-94706814	CWC15*NM_016403*-*94696776	ATCATACAGACGCCATTACCACTCTTGGCTCCCAGAAACCTCTGCGCCCAGAGCTAGCGCCTACGACCCGGAAGCAAAATCCAAGCGCTTCGGGGGCGGAAGCAACGACCAATCCGCAGT
chr11:94707100-94707220	CWC15*NM_016403*-*94696776	CTGCTTCCATCCTTTCTCCTGAGCTAGAACCAACAAACCTAGAGAGTTGGGCTTCGGAAAAACTAGTGTTTTCATTTAATTGGATATGAAGAAAGAACAAATATGTACGGGGCAACCACG
chr11:94707100-94707220	CWC15*NM_016403*-*94696776	CTGCTTCCATCCTTTCTCCTGAGCTAGAACCAACAAACCTAGAGAGTTGGGCTTCGGAAAAACTAGTGTTTTCATTTAATTGGATATGAAGAAAGAACAAATATGTACGGGGCAACCACG
chr11:94706574-94706694	CWC15*NM_016403*-*94696776	TGCACTCTGCCGCCGACTCCGACCCCAACTGCCCTTTCCCGTCCCATCGCGATAAGAAAGATAATCTCCTATCCTCTTGCCGCTCACACTGGCCGAGGTCCGATGCAGCAGGCTCCGAAG
chr11:94706574-94706694	CWC15*NM_016403*-*94696776	TGCACTCTGCCGCCGACTCCGACCCCAACTGCCCTTTCCCGTCCCATCGCGATAAGAAAGATAATCTCCTATCCTCTTGCCGCTCACACTGGCCGAGGTCCGATGCAGCAGGCTCCGAAG
chr2:136873958-136874078	CXCR4*NM_001008540*-*136863813	ATCACGGGGGGAGGGCGGGGGCGTTGCAAAGACTCATTCTCCTAAAGCGCAAAAACTTAATTTTCCCACGCCTGCCTAAATACAAACCATTCTGGGCTTCAAGCAACTTGTAGTGGGTAA
chr2:136872892-136873012	CXCR4*NM_001008540*-*136863813	TGAAACTGGAACACAACCACCCACAAGTCATTGGGGTAGAAGCGGTCACAGATATATCTGTCATCTGCCTCACTGACGTTGGCAAAGATGAAGTCGGGAATAGTCAGCAGGAGGGCAGGG
chr2:136873012-136873132	CXCR4*NM_001008540*-*136863813	ATCCAGACGCCAACATAGACCACCTTTTCAGCCAACAGCTTCCTTGGCCTCTGACTGTTGGTGGCGTGGACGATGGCCAGGTAGCGGTCCAGACTGATGAAGGCCAGGATGAGGACACTG
chr2:136873838-136873958	CXCR4*NM_001008540*-*136863813	ACACACAAAGAGGCCACTCCCAGGCGGCGTGGGGGGTGGGGTGGGTGCTGCTAGGAGGGGCAGTGATTAACTTTTTGTAAGAAGTTTTTCGCCCAGGGAGGGAAGAGGGGAGAAGGGAGG
chr2:136876099-136876219	CXCR4*NM_003467*-*136865725	AGTGACTTGCTGGAGTAACCCAACCAGTAGGCGGCAATGCTGGAAGTAGGGCCAAGCTTCCAACGCCATTCCCCGCGCTTTCAGCAGACGCAGCCCATTCAGGAGGTAAAAGGAGTAAAG
chr2:136875499-136875619	CXCR4*NM_003467*-*136865725	TTTTGGAGTACGGGTACCTCCAATGTCCTGGCCGCTTCTGCCCGCTCGGAGAGGGGCTGCGCTCTAAGTTCAAACGTTTGTACATTTATGACAAAGCAGGTTGAAACTGGACTTACACTG
chr2:136875619-136875739	CXCR4*NM_003467*-*136865725	ATCCCCTCCATGGTAACCGCTGGTTCTCCAGATGCGGTGGCTACTGGAGCACTCAGGCCCTCGGCGTCACTTTGCTACCTGCTGCCGCAGCCAACAAACTGAAGTTTCTGGCCGCGGCCG
chr2:136876599-136876719	CXCR4*NM_003467*-*136865725	ATCCAGCGTGAACCAGACAAGGCCCGCATTCGGAGAAACCAGCAAATAAGCCCGGAGAGATGAAATGCCAGGGATGGGCAGGGATTCCAAGCCGGGCTTGAACCCAGGTCTTCGGTCCCC
chr22:43045815-43045935	CYB5R3*NM_000398*-*43035405	GGCCCGCCCGGAGCCTCCTCGCCGGCGGCGCCTCCGCTCCCCACGCCATTGTCCCACTGTGGAGTGATCTTTGTCCCACTTAGCTGAAGGCCTCCTGCGTGTTTCCCCCACTCCCACCCC
chr22:43044207-43044327	CYB5R3*NM_000398*-*43035405	ATCCCCAAGGAGGAGACTCCAGGTCCTCCCCAAGGAGGGAGGACCCAGGTGCCCTCCAAGTGGCAGATGCCAGGCATAGAGGTAGAGGTGGAGGTGGAGGAGCACTGGGCTGATTCCTCC
chr22:43044087-43044207	CYB5R3*NM_000398*-*43035405	TTGGGGTGATGCCCACAGGTTCACCCTGGCCAAGGTTGCCTGGGGTCTGAACATCCCGAAGTTCTGGGTTGGGCCACACTTTCCTTAGCAACCACCCAAGCCAAGAGGCCTTTTGCCTGG
chr22:43045761-43045881	CYB5R3*NM_000398*-*43035405	GGCAGCACTGTTCCCAGCTGCCTCGGGCCGGGTTAAATGCTGCGGTCTCAGCACGGCCCGCCCGGAGCCTCCTCGCCGGCGGCGCCTCCGCTCCCCACGCCATTGTCCCACTGTGGAGTG
chr22:43039858-43039978	CYB5R3*NM_001171660*-*43030640	GGTGGGGAGGAAGGAGGCACACAGCGGTCAGCGCCCCTGAGCTGGCACTGTTCTGAGTAGGGGCCGCGGGTTTCCTGGAATACTCCCCACCTCAACCCTAGGCTGCGGGCACTGTGATCA
chr22:43039992-43040112	CYB5R3*NM_001171660*-*43030640	GAAACTGAGGCCAGGAAAGGGGAGTGACCTGCCCGGAGTACACCAAAGCCAGCCCTCCAAGCATCGCTCACCACATGACACTGTTATCTATCCCTCAGATAGATGAAGTGACCTGCCAAG
chr22:43041278-43041398	CYB5R3*NM_001171660*-*43030640	TATTTGTGGAATGAATTAGTGAAGGGACAACAGGCTCCCACCCTCCCAGTGTTTTTATTTTGCCTAGAAGTTTCCAGAACCAGGACAAGAGCCCAGACTCCTGGATGAGGGCGCGGCACA
chr22:43041099-43041219	CYB5R3*NM_001171660*-*43030640	CCAAGAAAAAGACACCCGCGTATTAGTGGCTCCGATGGCAAGTCCCCGAATGCTGGCCTCCAACCCCAGGCTGCCGGCTCCCCACAAGTCTCCAGAAGTGGCCCTGGAGCAGACCGCAGG
chr22:43041161-43041281	CYB5R3*NM_001171660*-*43030640	ACCCCAGGCTGCCGGCTCCCCACAAGTCTCCAGAAGTGGCCCTGGAGCAGACCGCAGGATCTGTGTCTGTCGTCACCACTGTATCCCCAACACTCCACACAGAAAGCACTCAACAAATAT
chr22:43043248-43043368	CYB5R3*NM_007326*-*43032995	GGAGGGTTGGTGGAGGTCTCCCGACTCCCAGGCAGTGCTCTGCCCCTTACAGAGGACTGCTCAGCCATTCAACAGAAATATATGGAATGAGGCCAAGAACGGCGTTCACACCTGTAATCC
chr22:43043186-43043306	CYB5R3*NM_007326*-*43032995	ATCCCAGCAGCACCCACAAAGGGTAATCCCCACCCACCCTTGGAGAGATGGGGCTGGGCGGGGGAGGGTTGGTGGAGGTCTCCCGACTCCCAGGCAGTGCTCTGCCCCTTACAGAGGACT
chr22:43041465-43041585	CYB5R3*NM_007326*-*43032995	ATCCGGCTCCAGGCTGTTTCCACGCCTGTTCCACACTCAGAGAGGACATACGCAGCTCCCGTGGCTGAGCTGGGAGTCAAGCACTGCTCAGAAGGCCAGGCTCGCCGTGGGCAGCAGATG
chr22:43042709-43042829	CYB5R3*NM_007326*-*43032995	GTTCTAACCGGGAGGAAGTGGGAGGGAGTGGAGGAAGTTCTGCAGTGGGGGGCTCTGGCTTGGCTGGGAACTGTGGGGGAAGGGAACCCAGGAGAAGGAACAGGTGGACACAGAGCTGGG
chr16:50775294-50775414	CYLD*NM_001042355*+*50765960	AGCAAGCGTCCCAGGCTGAATCTGCGGAGGAGGAAGAGATGAACCTTTCCTGAGCTGGTACTGCGTGCCAGGAACTTTAGCTCGGTATTTTGCCACAATCCTGTAAGACAACCGATACTA
chr16:50775432-50775552	CYLD*NM_001042355*+*50765960	TGAGGACATTGAGGCTCAGCGTGGTTGTGACTTCCTCAGGTCACGCAGCCACTGAATGAAAGCGCCAAAGATTCAAACTGAGGTCTGATTCTAAAGCTTTGCTCTCTCACGGCATCCTGG
chr13:49281083-49281203	CYSLTR2*NM_020377*+*49270950	TATATCTGATAATATTTTTCTGGGGAGTCTTGGGAAATGGGTTGTCCATATATGTTTTCCTGCAGCCTTATAAGAAGTCCACATCTGTGAACGTTTTCATGCTAAATCTGGCCATTTCAG
chr13:49281203-49281323	CYSLTR2*NM_020377*+*49270950	ATCTCCTGTTCATAAGCACGCTTCCCTTCAGGGCTGACTATTATCTTAGAGGCTCCAATTGGATATTTGGAGACCTGGCCTGCAGGATTATGTCTTATTCCTTGTATGTCAACATGTACA
chr6:33291364-33291484	DAXX*NM_001141969*-*33280793	ATCGTTATAACACATGCGTACAAATGAGCACAACGCGCCATAAAAGTGTTATTGTTATTACTATTGTTGCTGATTTGCTTTTCAAGCTTCACCACAGAACTAATGACCAGCCAGACCGTT
chr6:33291244-33291364	DAXX*NM_001141969*-*33280793	GTCCCCCAGGTTCCCATTTCCACGGCTTATTCGGCTGACCCAGCCCCTTCCCCTGCAAGGGCGGCGCGCTCCTTGCCGCTGTCCAGCAGCTGTTTCTACTGCCAGGTGCTGCGTCCCGCG
chr6:33290614-33290734	DAXX*NM_001141969*-*33280793	ATCCCCGCACCGTCCGGCCCCCACCTCAGAAACCGTCTCTCGAGGCGACCCTCGCCGCAATTCTCAGAACCTCGCATGGTTCCCTCCGCCTTCCTTCCCACTCCCACCGCAGGCCCCACT
chr6:33290266-33290386	DAXX*NM_001141969*-*33280793	CATATTTCACCCTCCGATGAGTCTCCTCAAACTGGGGCTTTAGGTTGAAGATATTTTACCCAAGTCCCCTCCCTTTCACCCCACCCTAATTTTCCCCATTCTCTCGGTGACCCGTAACTG
chr20:44036678-44036798	DBNDD2*NM_001048225*+*44026628	ATCTCTGTCTCTATCCTATCCTGTCCCTGGCCTTCTGAGGCAAGCGGGGCCAATTAAGGGGAAAACGTACCTCCTCCATTTGTGCTGAACCAATCCCTCCAACCCCTCTCAGGAGGGCAT
chr20:44036558-44036678	DBNDD2*NM_001048225*+*44026628	TTTGTGTGGGTGGAGAGAAAAGGAGGGGCGCGGGAGGAGTTGCTTTAGCCTTTGTCTGGGTTTTGAAGGATGGGAAGGGGTGGGCTGCAGCACTGGAGGAAGGGAACCCTCCACCCTGAG
chr20:44036082-44036202	DBNDD2*NM_001048225*+*44026628	ATCCTCAAGCTAGAAACTCCCTTGCCTCTGGTGATGGGCTCAGAGCAGAACGCCGGGAAGGAGATGAGCGAATGGGAATGAATGCACCGACCTGGGCTGGCCCATAGCCTCAGTGCTCTG
chr20:44037312-44037432	DBNDD2*NM_001048225*+*44026628	CTTGTGGCACTCTCTCCCCTCTGGTTTTCTTGGCCCTCTATGCTTCTAACTTGGGACCTGACATGTAACTCTCACTGTCCTGGTGTGCAGCTTGGGTCCTCCTGACTTGCCCACTTCTTG
chr20:44034302-44034422	DBNDD2*NM_001197139*+*44024632	ATCCCCCCACTCCCCTCCCCGCACCCGTCACCACGCTGCCTTCGGAGCTCTGACCGTAAGGGGGTGGATGGAAGGCAGGAGGAAGGGAATGGCCACGGAGTCTTGGTCCAGGAGCTGCTA
chr20:44035592-44035712	DBNDD2*NM_001197139*+*44024632	GCCTCCTGCCCCCAAATCTCTTCACCCCCTTTCCAGTACCTATAGGTCGCGTAAACAACTCCCTTTCTCCAGCTCTGGGCTCCGCGGCCCCCCGGGGGACAGCTCCTTCAGTCTCGTGAG
chr20:44034147-44034267	DBNDD2*NM_001197139*+*44024632	TTTAGGAAAGAGAATCGACAGGAAATGGAGGTGTATTTTAATATAGGCAGCGAGGGAGAGGGAGGTGGCAAGGATGACTCCTAGTTCCTGACTTGCTCGCGGATGTTTGTCGAATGAATG
chr20:44035712-44035832	DBNDD2*NM_001197139*+*44024632	ATCGGTGGGGTTAGGGGGAGGGGAAAAGAGAGGGGGTGTCCCAGAGCCCCTGGCCCCCGTCAGCTCCCCCACCTTGGCCTCTCCCTCCCCCTCCTCGCTGCTGGAGCACAGGCTCCAGGG
chr2:74618286-74618406	DCTN1*NM_001190836*-*74609214	TCTTCGCCTCTCGGTACCTTAAGTATACCTGAGTAGCCAGTGGTCAACATGGGTTTGCTGCTCTCCTCACTGCAATAAATGACGGTAAGTTTTCAAATCCCTGCCTCTGAAACAGCAGAG
chr2:74618707-74618827	DCTN1*NM_001190836*-*74609214	ATCCCAGGAGAACAATGCTAGGCTGAAGAGCTGAGGTGGGTCAGACCGGCCTCGGGGCAAACGCTCAGGCGGAGCCCCCGGACCCCGACAAGCGCCCACCCCTGCCAGTCCCCGCCCCGC
chr2:74606821-74606941	DCTN1*NM_004082*-*74597482	GACCTCTCTGAGCCATCATCCCCATTCTGAGTCCCCAGGATAGTCTGGACCCCCTCAGGAGCCCCTGGTATGAGGGCCAATTAGAGTCAGAGGTCAGGCCTTGCTAGTCCCCATTTAGGG
chr2:74606941-74607061	DCTN1*NM_004082*-*74597482	ATCAACTCTGTAAAGGGAAGCCTGTCCAGCCTTACACCACCAGGGCTTCGAGGGCTCCTTAGAAAACACAGTCTGAGTGCCCTCAGCTGAGCTCCAGCCTATCTCCCCAGCCCCCACAGC
chr2:74607698-74607818	DCTN1*NM_004082*-*74597482	ATCAGCTGCCTAGAGCCTCCACACAGCCAAAATAAGGGTCTCTCATCTACCTTTCTGGTGCTCTTCTCTCTCCCTCCCCTCTCTAAACTCTGGACTCAGGGTCCAAATTCATGTGAGTAG
chr2:74607578-74607698	DCTN1*NM_004082*-*74597482	GGGCTGGAAGCAGTCTTGACACGTCCTCCTAGTCTGTACCCACTCACCATCACTGTTCCCCTCTCCCCCAGGATGTAAGGCCTCAGCAGGCCCATAAGCATCAAGTGACACTTCAAAGCG
chr2:74601601-74601721	DCTN1*NM_023019*-*74591862	GAGACAGGAGATTAGTGCATCAAATCCCAACAATGCAGTCTCAGCCTCCCGGTGCGGCAGCTTCCCAGCCTGCAAACGGCCGCCGCTCTGACACAGAGGCCCCCGCAGACGTGCAGCTGG
chr2:74602479-74602599	DCTN1*NM_023019*-*74591862	ATCCACATGGGTGAGAGCAGGGGCCCTCTGCTTTGAAAAATAACTACTGGAGAGGAAGACTGGGGTGCTCCGGGGTGGGGGCACTCAACTGTCTGATTGACACTTTCCAACGTGAGTGCA
chr2:74602359-74602479	DCTN1*NM_023019*-*74591862	CAGGTTAAAGCCTGTCTCTAAAGGGTTTCCAAAAAGAACTAGGCACTTTGCAGAGACATCTGAGTTTTCTTCTGCCTTCCCCTTCAAAGCATATTCTTTTGCTCTGGAACCAGCTCCCTG
chr2:74601721-74601841	DCTN1*NM_023019*-*74591862	ATCGCCAGGCTCCGGCAGGCACCGGAGCGGTGCCTGGCCCAGTTCACCAGCTTAGGCTGATGGCAGCCTCAGTGGCCGCAGCACCAGCTCCACCTGACGTCATGCACCCACCCTCCTCTG
chr11:47236645-47236765	DDB2*NM_001300734*+*47226492	ATCTTCGCATAGAGCACAGTACCCCTTCACACGGAGGACGCGATGGCTCCCAAGAAACGCCCAGAAACCCAGAAGACCTCCGAGATTGTATTACGCCCCAGGAACAAGAGGAGCAGGAGT
chr11:47236319-47236439	DDB2*NM_001300734*+*47226492	GCTAAAAAAAAAAAAAAAATCCATAAAGCCGGGGACCATCTTTGCTCCAGGGAGGTCAGCTGACCCGGGCTGGCACTGGCCCTGGCGCAGTTCCCGCCCCTCCCGGGAGCGCTGGCACCG
chr11:47236525-47236645	DDB2*NM_001300734*+*47226492	GTTTGAACAAGCCCTGGGCATGTTTGGCGGGAAGTTGGCTTAGCTCGGCTACCTGTGGCCCCGCAGTTTTGTAGTCCCCGCCTTGTTTCTCCCCAGAGGCCTCTCAATCCTCCCTCCATG
chr11:47235950-47236070	DDB2*NM_001300734*+*47226492	CGGGCGTCATCACCAATTGCAAGGCGGGAGACAGAGCCTTGGCTGGCACCGGGCCTCCTCCCCGGACCCGCAGAGGCCTGGCAGCGCCGCGTTTGAGGAGGGTTCGTGTCAGGAAGTCAA
chr12:57914010-57914130	DDIT3*NM_001195055*-*57904300	GGGGTGGAGAGACGCCGTCGTCCGAAGCAATAGGGGTTTGTAAGCACCACCCCAGAATAAGGGACTCTCCCCATTCCTCTCTCGGACGGTCCCTAACTTCACTGTGGAGGAGTGAGGCCG
chr12:57914130-57914250	DDIT3*NM_001195055*-*57904300	ATCCTAAAGAGCGGACGCCCCAACTTTGAGGAGACGGGAGGGTAAAAGGTAGATGGGAATCAGTACTCGCCTCTCTCCTCAGGTTCCAGCTCTGATTTTGGCTCTGTCGCTGCCACCCGC
chr12:57914862-57914982	DDIT3*NM_001195055*-*57904300	CCCAGCTAATGGGCACATAGGCCTTTTGAACTTTTCTTTTTAAAGTTGGTATCCATCCACTGGGATTGTCGACATCTCGAGTCTTCTTAAAGAGGTCTCCTGGCCGGGCTCAGTGGCTTA
chr12:57915257-57915377	DDIT3*NM_001195055*-*57904300	AACAAAACAAACAAACAAAAAAACGGGGGTGGTCTCCTGTTCTAGCCCCGTAAATCTCCCAAAAGGGGCCGAGGTACTGGAATCCCTTGGTAGTCATTTTCCGCTTCTCTCAGAACAGCG
chr1:162602590-162602710	DDR2*NM_001014796*+*162592227	ATCCCATGTTTTTGGGGGTCTGGATTTATGCTATGAAGGGAAGAATAAAGAGCAGTAATAACCAAAGAAGCCTGAAGCAAAATAAATGAATCTATAGCAGCTGCAAGATACAATAAACAG
chr1:162602470-162602590	DDR2*NM_001014796*+*162592227	GAAAGCTCCGCATATACTTCTTTTGGTGTTTCAGGAAAAGTTTTAAAAAGGAAACAGAAGGGCGTTTTAAGTCAGACAAGGAAGGGAACGTAATGAGGCACCACAGACTCGAGAAATCAG
chr1:162602208-162602328	DDR2*NM_001014796*+*162592227	ATCCCTGGCGCTTTCCCAGGAATCCTCAGAATGTGAGGTTTCTCTCAAAGGCATCTTGCATCAGCCTGTGGATGTATGCCTACCACCGGGCTCCTTCACCAGCAAAGTGGAAAAAGAAGC
chr1:162602088-162602208	DDR2*NM_001014796*+*162592227	TCCCTTGGGTCAAAAGAAATAGTCTCCAAACAGAAAACAGCTCTGATTGGTGACTTTCCTTCTTCCCTCCCCAACCCCCTTCCTAATTGAAACCAAATGTGCAATATATTGGATGCTGGG
chr11:108535733-108535853	DDX10*NM_004398*+*108525751	GGCGCGTGCCCCGGTTTCAAAAGCTCGGGGGCGGGCTTCTGAGTTCGCGCATGCGCCTCTGTGCGTTTGTCCCATGCTGGTTCCGTGAGTCTGGCCTTAGGTGTCTCGTGTCTGGGGTTG
chr11:108535853-108535973	DDX10*NM_004398*+*108525751	ATCCGAGCTGTCGCCGCCGCCGCCGCAATGGGCAAAACGGCCAACTCTCCGGGTTCGGGAGCCCGACCCGACCCGGTGCGGAGCTTCAATCGCTGGAAGAAAAAACACAGCCATAGGCAG
chr11:108536035-108536155	DDX10*NM_004398*+*108525751	TATCAGCCGCCTCATGCAGAACTATGAAAAGGTGAGGCCGGCGCTGGGGAGGGGGCTCGGGCCGGCCAGCAGCGGGGCAGCGTCTCACTGCGGCGAGGAGTTGCAGAGTGGAGGCGGCGG
chr11:108535148-108535268	DDX10*NM_004398*+*108525751	TGAGCCACCGTGCCCGGCCTCTATTACCTACCTCCTTACGTTTAGTTATCATTTTGTCTCCATAAAAGCATTTTAAGGCAAATTCAATTTGATTCCGTTCCAGTTTCCTTGCTGTTGCAG
chrX:41192351-41192471	DDX3X*NM_001356*+*41182560	AGGGGCAAATGTAGCCCGCATTCCTGCGGAGAGCCGGGGTCCCGGGAGGGCGCGCCAGCGGCGGTTCCGGATCAGCGCGTGTCTGTCTCATTGTTCCCTCACCGCGGGGGGCGGGGGCGG
chrX:41192301-41192421	DDX3X*NM_001356*+*41182560	CGCCGGTGGTCACCGGCCCTAAGCCGCTGGGCGCCCCGCGGGAGGAAACTAGGGGCAAATGTAGCCCGCATTCCTGCGGAGAGCCGGGGTCCCGGGAGGGCGCGCCAGCGGCGGTTCCGG
chrX:41192464-41192584	DDX3X*NM_001356*+*41182560	GGGGCGGAGGCGCGCGCGCACACGTCGGGGGGTTGGCCAGGAGGGGCCATTGTGTGTTTCTAGGCGGCGCCCCCGCTGCCTAGGCAACCGCGCAGGAAGGTGTCCGGCCACCTGCGCGCG
chrX:41193005-41193125	DDX3X*NM_001356*+*41182560	AGTGCATAGAGTTGGAAAGGGGAGCGAATGCGTAAGGTTGGAAAGGGGGGCGAAGAGGCCTAGGTTAACATTTTCAGGCGTCTTAGCCGGTGGAAAGCGGGAGACGCAAGTTCTCGCGAG
chrX:41193125-41193245	DDX3X*NM_001356*+*41182560	ATCTCGAGAACTCCGAGGCTGAGACTAGGGTTTTAGCGGAGAGCACGGGAAGTGTAGCTCGAGAGAACTGGGACAGCATTTCGCACCCTAAGCTCCAAGGCAGGACTGCTAGGGGCGACA
chr17:62502419-62502539	DDX5*NM_004396*-*62492484	CCGGCAGCCGCTTTTATAGTCTGGACCGCCTCCTACGCCGCAGGGAACGCTGGGAGCCGCTCTATGACCTAATCGCCCCGCCCCTCGCGCATAGGCCGCAACGCCCGCTGGCGTTCCAGG
chr17:62501498-62501618	DDX5*NM_004396*-*62492484	ATCAACGAATCAAAATTATATAACGCAGGAAAAAAGAAAAGGAGGAGCCGGCGACTACCGGGGGAGGAGTCCCGGCCCGGGCGGAGTCGGCCGGGCGGCGTTCCCGCTGGGGCGGCGCTT
chr17:62502539-62502659	DDX5*NM_004396*-*62492484	ATCGCCGCGCTTTCACCCCTCCCCGCGCCACTCTCTCAGGTCAGGGCCCACCCACCATTGGAATGCCTCATTCTGCACTCTCTTGACCTCACCTTCTTCTGGTCTTTCCACACCTCAAGC
chr17:62503026-62503146	DDX5*NM_004396*-*62492484	GAAGTGCTCCTCTGATGACCAATCAGCGGCGAGAAGCTCTTTTAACGTCCGTCCTTCTTTCACGCCTCCTTCCCCGCGCTTTGGTTCGTGCGTCCGCGCCCCAGTGTCGGGTCTGCGTGG
chr17:62503026-62503146	DDX5*NM_004396*-*62492484	GAAGTGCTCCTCTGATGACCAATCAGCGGCGAGAAGCTCTTTTAACGTCCGTCCTTCTTTCACGCCTCCTTCCCCGCGCTTTGGTTCGTGCGTCCGCGCCCCAGTGTCGGGTCTGCGTGG
chr11:118663343-118663463	DDX6*NM_001257191*-*118651657	ATCCCAATGTCTGTGTTTATCCTTGACAGAAATAATAGAACTGCTGTCTTCTTCCAAGTTAAACAAAACTTTGGAGCTAAAAGCTAGCTAGGTCAAGAGAAACAAAATCTAATCCTCACC
chr11:118663223-118663343	DDX6*NM_001257191*-*118651657	GTCAGTTATAATAGAAATAGGAATTCAGTAAGGAAATGGAGAAGCTTAAGGCAAAGGGTGACTCTCCGGCCTGACCCTCACTATGAAGATATTTATGTATGTTCCCATAATACTTTTCAG
chr11:118660720-118660840	DDX6*NM_001257191*-*118651657	ATCGTAGTTAGCAATTGACAGTTTCACACCCAAAACAGTATCGTCATCGCCAACAAGAGCTTTTGTTTGCAAATGCAGCGCAGTTTTTCTAGCTTTGCCTGCAAGTTGGAGTGACTGGGT
chr11:118660526-118660646	DDX6*NM_001257191*-*118651657	CTCCCTTCTTAAACTGAAACCTGCACTGCAGCTTTTTCTCAGAGAAGGAAATATTCCTCCTACCCCTTCCCAATTTAGATTTGCAAGTTTTCTACATTTTCAAAAACAAAAAACAAAAAA
chr11:118660650-118660770	DDX6*NM_001257191*-*118651657	AAAACAAACAACAAGAAACGTAGACTAGTTGGGAGGAGCCCCTAGCGGAGTTAATTACAGCACTTCACAGATCGTAGTTAGCAATTGACAGTTTCACACCCAAAACAGTATCGTCATCGC
chr6:18262101-18262221	DEK*NM_003472*-*18254799	TTGAAATGTGAGAAACATATGAGAGTTGGGGGACCGGGGGTGCAATGATATGCTTTGGATGTTTGCCCCCTCCAAATTTCGTGTTGAAAAGTGATTTGCAATGCTGGAGGTGAGGCCTGG
chr6:18265051-18265171	DEK*NM_003472*-*18254799	GGAACGGAAGGACGCTAGGGGGCCTGCGTGTTTATTGTTTCCACGGTCGCTTCCTGGAAAAGATGATGAGCAGTCCCGGGCCGCGGAGGGGCGCGGCGGGCGCGGTAAAGAAGTTTAGAG
chr6:18265327-18265447	DEK*NM_003472*-*18254799	ATCCTACCTGCCACGTTAAAGGTTCACATAGCCAGCCACATAGATTTACACCCCTGTAAATATAAGGGGAGAGGCTCCCTCCCACCCCATTCCTTCTCCTCTCCTCTCTCACACACACTC
chr1:55351269-55351389	DHCR24*NM_014762*-*55342921	TGCTGTGAGGATGGCAATGGCACATGGCAGGTCTGGGGTAGAGGCTAGTCCAGCTGGGCCCCTGTTTTCCTGCTCACAGTGAATCTTGTGGCTTAGCCAAGATTAATAGGCACTCGCTAG
chr1:55352780-55352900	DHCR24*NM_014762*-*55342921	GGCGGGCTCCATGGTGCGGCGCCGCGCGGTAAGCGCTGCGGGTTCGCGCCTCCTGTCACTGCCGCCAGCTCCGCGCCTGGCCCGCTCTGCGCCTGTAGCCCACAGCCCGGGGAGCCCGGG
chr1:55352987-55353107	DHCR24*NM_014762*-*55342921	ATCGGACCAGGAACCCGCAGCTTTCATTGGCTGCGGGAGTCGGACCGCTCCACCCTTTTCTCCCCGCCGCCGCGCGAGGCGGGGGTGCCAGGGACTGGGTGCCGGTGGGGTCCGCTGCGA
chr1:55354760-55354880	DHCR24*NM_014762*-*55342921	ATTTACCTAAAAATTAACTGAAGAGTGTTGTGTAGGAGAAACAGTGGAAATTACTGGTTAATCAGAATAGTTTTATACTTGGGAAGAGAAGGATGGAGTCCCAGAAAGTAGATACAACTG
chr16:72042426-72042546	DHODH*NM_001361*+*72032642	ATCAAGCGGGCAGGCTGGGAGAGGGCGGGCGGAAGAGGCGTGGCCGCCGCTACTGCGCACGTGCACCCAACCAGAACCTGGGGGTGGTGCCGGGCCTTCCCCGCTGCGCGGAGGCGTCCT
chr16:72042791-72042911	DHODH*NM_001361*+*72032642	GGGCCCCCCTGGGACGTGTGCGTGTTTCCGGGGTCTCCTGCAAATGCTCGTGCGTGTGCATTTGCACGTGGACTCGGTCAGGCGTGTGCAGACAGCGCCTGCAGGTCTGGGTGGGTGCTG
chr16:72042306-72042426	DHODH*NM_001361*+*72032642	TGTACAAATATTTCTGGTGTGAAACACAGTGTTTTGATGCTCGCGGACTCTTGGATTCGAGGCTGCGGTAGTACGGACAAACACCGTGCAGCGGCATCTCATCTCCGCCAACAGCCGGCG
chr14:24768628-24768748	DHRS1*NM_138452*-*24758666	CCCCTCGGGGCGCGTCCACGCAGAGTCCTGGGCTATCTGAAGCTCCGGTCCCTGGCCTGACCCAGTCCGGCTGAGCCAGAGGCGCAGCTTCCGGGCCGGGGATGAGCGCGAAGCCTGGAG
chr14:24768748-24768868	DHRS1*NM_138452*-*24758666	ATCCTAAGCCCTAAGTGGGACGAGCGTGCGCCGCTTACCTGCCACCTGCGCTGCCGCTGAGGTCTGCAGATTGCGGGGCTGCGGTGGAAGTCTGGGTTCTCGCCCAGATTGAGCCGGCGA
chr14:24768862-24768982	DHRS1*NM_138452*-*24758666	CGGCGACGTGGAGGCAGTGTTCAAGGATTGATTCTGTAGTAGGACCCGGGGCGATTCTGTGCTGAGGTAGAGGGGCAGAGTCCCAGGCCAAAGTTAGAACCTGCGGATGGGGGCGGAGCG
chr14:24768862-24768982	DHRS1*NM_138452*-*24758666	CGGCGACGTGGAGGCAGTGTTCAAGGATTGATTCTGTAGTAGGACCCGGGGCGATTCTGTGCTGAGGTAGAGGGGCAGAGTCCCAGGCCAAAGTTAGAACCTGCGGATGGGGGCGGAGCG
chr19:47852897-47853017	DHX34*NM_014681*+*47842537	TGAAAACTAGAGAGCGTGGGCGAGAGTGCCGATGGGTTCCAGCGAGAGTCTTAGAGCCCACGAGGCCGAGAGGCGTGGTCGCCCATGAACTTGGGGAGTGGAGGGAAAAGTCGGAAACTG
chr19:47853017-47853137	DHX34*NM_014681*+*47842537	ATCGTGGACACTAGAAACAGAAAAAATGGAATTTAGATGGAGAAACGAGACACTGAATCACGGGGGAGACCGAGAGATACGGAAGGATGGAGACAGTTGAAATAGGAAGAACCCCACAAA
chr19:47851876-47851996	DHX34*NM_014681*+*47842537	ACTTGGGGGTCTTCCTGAATGTGTGTGATTGAGTTTATTGCAGAGAAAGGTAACAGAAAATGGGGTTGTAGAAAGAAAAGAGGTAGAGGCTGAGTGAGATGCCCCACATCTGTAATCTCA
chr12:125473378-125473498	DHX37*NM_032656*-*125463667	ATCCCCACCCGAGAGTCCTGAAGGCAGGGCACAGGCCGCCCTGGGAAATCTCCGAAATCCAGCCCCGGTCCGGGGATGTCTTACCCTCCAGTTCCAGCTGCACGGGGGGCGGCTCGGGGG
chr12:125473198-125473318	DHX37*NM_032656*-*125463667	ATGGAACTACTCCTGTTTTTTTTGCCAAATTCTCCATGTTACTATTTGAGGGCGAGAGAAATCCCGGGTATTCCATATACACTGTTAAAACTAGGCTGTCACTAAGCCCCTCTCCTTTGG
chr12:125473961-125474081	DHX37*NM_032656*-*125463667	AACTTCTTCCCCCCAACCCTGGTTTGCGCATCTGTATTTTCTGATATTCCTACAAGAAACGTATTAGTCGTGTACTTTTAAAAAGGCACCAAATATTTCCATCACAGGGATAGATGGAAG
chr14:95598784-95598904	DICER1*NM_001195573*-*95589840	AATCTGTTTAAACATAAAATCCCATCCAATTTCCCCTGCACAACTTGATAAAATAATTTTTTATTACCAGAGTTGACCAAGAACACCGTCCTTTTTCCATTTCTGCTGAAGTCTCCCCTG
chr14:95599858-95599978	DICER1*NM_001195573*-*95589840	ATACCATTACACAATCATGCAGGGTTAAAAACAAAGAAAGCACAGAAACAAGAGAAACATCAGAATATCATTCCTATGAGCCATTCAAACTCTTCCTATAATTGTTTTAGCTTTTTCTTG
chr14:95598987-95599107	DICER1*NM_001195573*-*95589840	ATCCAGAGCTGCTTCAAGCAGTTCAACCTAGAAACATGGTGAAAAAAAAGTTATGCACTTCTTACCTAAGTACAAAATTTATAAAATTGGATTTTATTTTAAATCAGGAAATTTCACTAT
chr14:95599986-95600106	DICER1*NM_001195573*-*95589840	GGATCATTTTAGGAGTCAAGCATTCTGTACCTTACCCAGTGATTCTATGCCTAGAAATTTGTCTTAAAGAATGAATCAAGCAACTTCACAAAGAGATGTACATGAATATTTGTTGTTGCA
chr14:95603204-95603324	DICER1*NM_001271282*-*95593147	ATCAACCAAACTCAAAGCCCAGCCTAACAATGGACTTTCCAATTAACTGAGCCAACAAATTCCTTAACTATCCAAGCTAGCTTGAGTTGAATATTCTGGGATAAAAGCAAACCAAATGAC
chr14:95603003-95603123	DICER1*NM_001271282*-*95593147	TTTAGGACTTTCATTTGATGGTTGAAGAGAAGCAGTTGTCTTTCTTTCCCTCTAAAGATGACTCATGAAATTATTAGTCCCATTTGCTGCTGCAATTACACTACACAGACCCATGAAAAG
chr14:95624364-95624484	DICER1*NM_177438*-*95613759	ATCCCCAGATAATGAGAAATAGATGGTGGCCCTCTGTTTGTAAGCTGTTCATTTGCATAGGTCGGAACCGCGCACCACAGCTTGAAGCTAGGAATTAAAATATCGGTGGGAATTAAATAA
chr14:95624244-95624364	DICER1*NM_177438*-*95613759	CCTCCCTCCCCTTTTTAAAGTACCTTCCCACTCGCCTGCGTTTCCTCGCGTTAGTGGTGCAGGGGCCTCCGCATTTGGGGAAATAACAAACACCCACTTCCGCCCCCCACCCCAACCGGG
chr14:95622792-95622912	DICER1*NM_177438*-*95613759	ATCTTCAGGTTCCTAAGGACACACTCAGTGGTTTGCTGGCTCTGACCTCCAGGCAGAGCCATCAGGGCAACTCAGCTTTTCTGGACAATCTACAGAAATCTGATGTGCTAACTTAAAACA
chr14:95622508-95622628	DICER1*NM_177438*-*95613759	TGCTTAAATCCTAACCTGAGTCCTTTTCCACTGTTTGAAAACAAGCACCACGAAGACACCTGACAATCAGGATTGTAAAGATTCAGAATATTCGAAGACAGAAGCATAGGCGTCCAAGTG
chr13:73355914-73356034	DIS3*NM_001128226*-*73346266	ATCTTCATCACGCCGCCCGCCCGGGTCTTTTTTAAGAACGTCTTGGACTTGAGCATCTTGCCTCGCCGCGCAGAATCCTAACCCCAGCAGCGCTCTTCCAGCAAAAGGCGTCAATCTAGA
chr13:73355914-73356034	DIS3*NM_001128226*-*73346266	ATCTTCATCACGCCGCCCGCCCGGGTCTTTTTTAAGAACGTCTTGGACTTGAGCATCTTGCCTCGCCGCGCAGAATCCTAACCCCAGCAGCGCTCTTCCAGCAAAAGGCGTCAATCTAGA
chr13:73356560-73356680	DIS3*NM_001128226*-*73346266	AATTTTCACGCCGAGTGTATAGGCAGTCCCCGTCTCGGGCCCTTTGTAATCGAGGAGAGAATTTGTCTTTGAATTCACTTTTTCTTACCTATTTCCCTTCAAAAAGAAGGAGGGAGGCCG
chr13:73356560-73356680	DIS3*NM_001128226*-*73346266	AATTTTCACGCCGAGTGTATAGGCAGTCCCCGTCTCGGGCCCTTTGTAATCGAGGAGAGAATTTGTCTTTGAATTCACTTTTTCTTACCTATTTCCCTTCAAAAAGAAGGAGGGAGGCCG
chr13:73356680-73356800	DIS3*NM_001128226*-*73346266	ATCTTAGTATAGTTCTCGCTGTTTCCCCTCCACACACCTTTCCTTATCATTCAGTTTAGAAAAACTGAAATATTTAATAGCATAATTTGTTATATCATGAGGTATTAAAACAAGGTAGTT
chr13:73356680-73356800	DIS3*NM_001128226*-*73346266	ATCTTAGTATAGTTCTCGCTGTTTCCCCTCCACACACCTTTCCTTATCATTCAGTTTAGAAAAACTGAAATATTTAATAGCATAATTTGTTATATCATGAGGTATTAAAACAAGGTAGTT
chr13:73355794-73355914	DIS3*NM_001128226*-*73346266	ACGCTGCTCGCCGGGTCCTGGGGCTGCGGCTCCAGGGCCGGCCCCTCGTGCGCCCCTCCACACGCTGCGCACCCGGGCGCACCGCAGCCGATGTCGTCTCGCAGGTAGTGCTCGCGCACG
chr13:73355794-73355914	DIS3*NM_001128226*-*73346266	ACGCTGCTCGCCGGGTCCTGGGGCTGCGGCTCCAGGGCCGGCCCCTCGTGCGCCCCTCCACACGCTGCGCACCCGGGCGCACCGCAGCCGATGTCGTCTCGCAGGTAGTGCTCGCGCACG
chr3:197025434-197025554	DLG1*NM_001098424*-*197015447	TGCCGTTTCCAACTCCGCGGCAGAGACAGCGCCTGGCGACCCCGGGGGTAGATCCCCACCGGGGAAAAGCCGCCTTAAGGAGGAGCCAACTGCACCTCCCAGGGGGCGGGGAGGGCGGGG
chr3:197023626-197023746	DLG1*NM_001098424*-*197015447	ATCAAAGTATTAGCAACAGTTTCAGATTACCTGATAATGCAAAAGCAGATTATCTACAATTTGTCATCATAATCCAAATTTTTAACATTTCAAAATACAAATTCTTAGTATCCCACAGTT
chr3:197026063-197026183	DLG1*NM_001098424*-*197015447	TCCAAGTCACTGCCCACGTCTTCGAACTTCCTCGGGGTGACGAGGACCTCCCTATTAGGAGGTCCAGAGAGAATTTGCCCAAAGTTACCCCGAGTGAGTGACAGAACTGGAAACCCGGAG
chr3:197025269-197025389	DLG1*NM_001098424*-*197015447	TGGAGGAGCCCGCCTTTACCTTGCCCTAGCCCACCGGCGCGTCCCGCAGTTCCGAACTAAACGCGCCAGGCCGGGAAGGCTCGGGCTGTCTGAAGAGAGGCGTGACCTCGCCTACACCAG
chr3:196910624-196910744	DLG1*NM_001204387*-*196901002	CTCCTCGACTGCCGCGAGAGTATAGAAGTGTGTTGTTTCCGAAAATGTAATTCATCTCTGCAGCCCTGCAGGTGGTTGCCAAGCAGGCTTACTTCTCTACCAGCTGCTGAGTGGTGAATG
chr3:196911189-196911309	DLG1*NM_001204387*-*196901002	TATAAATATGAACTGAATTAAAACATATAAGAGGATTCTCTCTGCAAATAGTTCTGACTGTTAAAATGATTTCACTAAAAGAATCTTTGTCATTCATATCCAAATTTCTACACCAGGCAG
chr3:196911309-196911429	DLG1*NM_001204387*-*196901002	ATCTTACACATTATCTGGCACTGGCTCTAAGTTGTTCAAAGGTGCTGCCTACATTAAACTCTGACTATCTAACGATAGCGCTTCATTACAAATGGATTTTCCTTTATCATTTTATGTAAT
chr3:196910788-196910908	DLG1*NM_001204387*-*196901002	ATCAGTGAAAATAAAAACCTTGAGAAATGATGCTCATTTTCTCAGTGATTTCTTCCTATGAAAGAGCTCGTATCTTCCCTCTGTACCTGTTAGCTGTATGATGGCTGAGTTTATTTTTGC
chr9:33025615-33025735	DNAJA1*NM_001539*+*33015208	ATCTCCAAGGAGCTACTGTCTTCGGCTGCCCCTCCGTGCGCGCCCCCGCGGCCCCCCTCCCCGTCCGTGCTCGCTCGGGGTGGGGGGGGGGAGTGGGGTTGGCGACCCTGCGCACGCGCA
chr9:33025495-33025615	DNAJA1*NM_001539*+*33015208	TTCCTGGGCCCACGATTTCCCTTTTGGAGGGCTGGTGTGGTGCCCTGGCAACCCATCCCCGGCACGCACAGTGAATGGGCCCGAGACCTTTCCTAGACCTCCCTCCTTCCCCAGCCTGGG
chr9:33023928-33024048	DNAJA1*NM_001539*+*33015208	TCCTAAAAACATCATATTCTTCCACACCTTAGTATAGCCTTCCCCTGTGCTTTGTCCACTGCTCTCCTCCCATTTTCAAAACTCAGCTCAATTGCCACTTTCCCAAAGAAATTCTCTCTG
chr9:33024048-33024168	DNAJA1*NM_001539*+*33015208	ATCTATCAGGTTAATATAGGAGGCTCTCCCCTACTGACTTCTACCTCATGGTTTCTCTGGCAGTCTGTTGACTTGTTTGGCTTCTCACTAAAGTCTAACTGGGGCTTTTCAACTCTGCAT
chr19:14629102-14629222	DNAJB1*NM_001300914*-*14618674	ATCTCCTCGTCCGACGCGCCGCGGGCCAGGCCCAACGTCTGGTAGTAGTCTTTACCCATGACCCCCTCCTGCGGCCCGCCGACCCGCTGTCGCCGTCCCCCGGCTCCGCCGCCGACCAGT
chr19:14628853-14628973	DNAJB1*NM_001300914*-*14618674	GGGCGTCCTTCCCGGGGGGCCGCCGAGAGGGGCCAGCGTGCCTCAGTTTCCCTGTCTGTCAAAAGGCGGGGCCGCGCCCCTGGCCGCGAGCACACACCTTCCTCCCCGTAGCGGTCGAAG
chr19:14628217-14628337	DNAJB1*NM_001300914*-*14618674	TTTAGGGCTAATGGTGCGTAGGAAGAGAAGAAAAAAAAAAACAAAAATAAATAGGGAGTTTTTAAATCCTCACACATTAGCATTCACTGCCACCATCCTTGCACAAAAAGTCAGCTCCAG
chr19:14628337-14628457	DNAJB1*NM_001300914*-*14618674	ATCAAGCCCAGAAGCCAGCCTGAATCATCAACGGGCACAGGAACAAAAAGCCCTGCTCTCCTTACCCTCCGAGGCGGCCCCGCTCTCCGGACCTGGGCGGCCGCTGCCTCCTGCGTGCCC
chr1:78470442-78470562	DNAJB4*NM_007034*+*78460635	GTTAATCGTGGAGGAGGAGAAAACATAGCTCAGTACTTTGACTAGAGGCAGCTGGGAAAGTGACGTCCTGTAGCATTTGCTGTTCTAGAAAGTACAGAGACACGTAGTGAAAATGGGAGG
chr1:78471180-78471300	DNAJB4*NM_007034*+*78460635	ATCATATGAATGAGTATTGCAGAGCCATGAATGAAATGTCCTTGTTTGCCTTTTTTATTTTAGCATTTTGTATTATACATATTTTATCATTAGACTTACAATGTTAACAATGTATATTTT
chr1:78470843-78470963	DNAJB4*NM_007034*+*78460635	ATGAAGATATTAAAAAGGCTTACCGAAAACAAGCCCTCAAATTTCATCCGGACAAGAACAAATCTCCTCAGGCAGAGGAAAAATTTAAAGAGGTCGCAGAAGCTTATGAAGTATTGAGTG
chr1:78470562-78470682	DNAJB4*NM_007034*+*78460635	ATCTAGAAGGAGGCTGTCTCCTGTGTAGTGTATATTTATCTGTAAGTGAGCCGTTGGGGAAGGATTGAATACAGAGACGCTGTCTGCTTGCTGCCTTAAGACAGCTAGCTGAATTGCTGA
chr10:22291962-22292082	DNAJC1*NM_022365*-*22282650	ATCTGGGGAAGACGGACACGTCCTTCCAAGGCTGAGGACCCCGGTGACCCGAGCTGAGGGCAGCCAGAGCCCGGGGTGACCAAGCCCTGCCCTACGTGTCCGGCTGTCTCTGAGGAACCG
chr10:22292654-22292774	DNAJC1*NM_022365*-*22282650	ACAGTGGGTGAGGCTTCCCTTCGCCTCAGCCTATCCCAGGCCTCGCTTCCGGTGACATCATGTCTCCTAGCAACCGCGGGAAGGGGGCGTGGCCGGAAGCCTGGACGCCTGGCGCCCCAG
chr10:22292774-22292894	DNAJC1*NM_022365*-*22282650	ATCTGGGCCTGGGTGAAATGCCTCTCAATCACTGGCGCGCACGGAGCAGCTGTACCTGCGCCCACATGGGCTGAGAGACAGGGACGGTTATAGCCATCTCGCGTCCATCTGGAACGCCCC
chr10:22291842-22291962	DNAJC1*NM_022365*-*22282650	GAGGGGGAAGGCTCTTCCCCAGAACGCCGGAGCAGAGAGAAGGCATCGCCACCCTAGGCTAGTGGCGCCGTCCAGCCTGTCACTGGGGCTGGGACTAGAAAAGTTGAAGCAGGAGTAAAG
chr13:96329456-96329576	DNAJC3*NM_006260*+*96319392	GCGTGCTGGTGGGCCACACACCTTTCCTCCTCTTCACTCGCGAGCCCTCGGACATGGTGGCCCCCGGCTCCGTGACCAGCCGGCTGGGCTCGGTATTCCCCTTCCTGCTAGTCCTGGTGG
chr13:96329031-96329151	DNAJC3*NM_006260*+*96319392	ATCAAATAGTCCCACTCGCCAACCTAGCGCGGCGGGACCGGCCCAAAAGGGCCTTTGCAGCCTGCGCATGCGGACTCGGCGGCCGCCACCGACTCCCCGTCTGCTTCCCTCCGGGCGGCA
chr13:96329576-96329696	DNAJC3*NM_006260*+*96319392	ATCTGCAGTACGAAGGTGAGTCCTGCCCTGCCCCGGCCAGGAAGTGGGCTCCCGGACCAGGCCCCCCGCGCTTTCCCGTCTGCGCCCGGGCGCCTGTCCCGGAGCGGCTCGGGAGGTGGG
chr13:96328911-96329031	DNAJC3*NM_006260*+*96319392	CCCCAATTCCAGGCGCCCTGCAGCTTCCCTCAGACTCCCCGGGACCGTGTTTGGCCTTCCCATTCGTACGCTGCGGCTGCGCTTTCCTCTCGTAACACCACGCTGGCGAACCTGGAAAGG
chrX:153639396-153639516	DNASE1L1*NM_001009932*-*153630427	ATATTGCTGTATATATTGTATATTTTGCCATACAGTAGATTATACATTGCTACATACACATAGTATCATGTAGTACTGTAACTATGTCAAATTGTATATGTGGCTGGGCGGGGTGGCTCA
chrX:153639396-153639516	DNASE1L1*NM_001009932*-*153630427	ATATTGCTGTATATATTGTATATTTTGCCATACAGTAGATTATACATTGCTACATACACATAGTATCATGTAGTACTGTAACTATGTCAAATTGTATATGTGGCTGGGCGGGGTGGCTCA
chrX:153641545-153641665	DNASE1L1*NM_001009932*-*153630427	ATCCTGAAACTCCGCCACATCTGGAACCTGAAGTTGATGCGTTGGTGAGGAGGAATGGGCCCCTCGAAGTGGGCCGGGCCGGCCCCACCTGCCTCTGCCCAGATTTGCCCTCCTCCTGCT
chrX:153641545-153641665	DNASE1L1*NM_001009932*-*153630427	ATCCTGAAACTCCGCCACATCTGGAACCTGAAGTTGATGCGTTGGTGAGGAGGAATGGGCCCCTCGAAGTGGGCCGGGCCGGCCCCACCTGCCTCTGCCCAGATTTGCCCTCCTCCTGCT
chrX:153641164-153641284	DNASE1L1*NM_001009932*-*153630427	CTGGCTGCTGGGTGGAGAAAGGCCTATAGATGTCACAGGTGGATCCTGGGAGGCCAGGAAGGAGGACTTGGAGCCATCCACTAGCCTAGACTGGGCTGGTTGCAGTGACAGTACAGGGAG
chrX:153641164-153641284	DNASE1L1*NM_001009932*-*153630427	CTGGCTGCTGGGTGGAGAAAGGCCTATAGATGTCACAGGTGGATCCTGGGAGGCCAGGAAGGAGGACTTGGAGCCATCCACTAGCCTAGACTGGGCTGGTTGCAGTGACAGTACAGGGAG
chrX:153641062-153641182	DNASE1L1*NM_001009932*-*153630427	GGTGGAGGGGTGCCTGGGGCTTCCACTCCTGAACAGAGAGCTTAACTGTCCTAGAGTTCATGGGGAGCCACCTAGCCACACTGGAGCCCTTCAGAGCTCACCCTGGCTGCTGGGTGGAGA
chrX:153641062-153641182	DNASE1L1*NM_001009932*-*153630427	GGTGGAGGGGTGCCTGGGGCTTCCACTCCTGAACAGAGAGCTTAACTGTCCTAGAGTTCATGGGGAGCCACCTAGCCACACTGGAGCCCTTCAGAGCTCACCCTGGCTGCTGGGTGGAGA
chrX:153637372-153637492	DNASE1L1*NM_006730*-*153627575	CCTCTCCCTCTCAAACCCTCCCCAGGCAGAAGGCAACTTCCTCCCTTCTTCCGTCTCCCCAGGGGGCTCCCATACCTGCTCAGACCAGCTTGTCACCAAGTCTGCCTCATCCTTAAGTGG
chrX:153637492-153637612	DNASE1L1*NM_006730*-*153627575	ATCGCGATACCCCAGAAGAGCAGCTCCTGCCTGAATAGGGCTAGGAGGGGAAAAAAAAGAGGAAGAGGCTGTGTTCCTGAGCCACCCGGCCAGGAAGGGCCTGGCTGGGCCGGACGCCCC
chrX:153638082-153638202	DNASE1L1*NM_006730*-*153627575	ATCTGCCCCAGAGAGGAGGAGACCCAGGGAGCTGGCAGTCCAACGTCCTGGGGGTCCTGCAGTAATGCTGTTGGGACAAATGAGGTGCTCGGACAGGGTCTGTGAGCAGGAGGTGGGGCT
chrX:153637925-153638045	DNASE1L1*NM_006730*-*153627575	GGCGTGAGTCTTCTGTCCCTGTTGTTGGGTTCTGAGTCCCAGTGTGGCTGCACACTTCTGAGTTAGGGGTGTTTGATGCAAGCGCTCTGGAGACCCAAAGAGAGGGACAGTCCACACATG
chr19:10828036-10828156	DNM2*NM_001005361*+*10818728	CCATTTGCAGAGCGCATTGGGACCCTGCTCCCAGAGCTGGTTTGCAGTCTGGGAACTGAGATGCGCTCTGGGACTTGTAGTTTTCCCCAGTGCCAGGAAACTCAAAAATCGAGACATCGG
chr19:10828196-10828316	DNM2*NM_001005361*+*10818728	ATCTATCCTATACTTCAGAAGGCTGTTGCAGACATCCAACAATCACAAGGAAGAACGGGAGTTTTTCTGATTGACAGATATGGTTCTCAATGATAGTCAAGATTCGGATGTTAAAGCCCG
chr19:10828825-10828945	DNM2*NM_001005361*+*10818728	GGAGCAACGGCTACAGACGCCGCGGGGCCAGGTCGTTGAGGGTCGGCGGCGGGCGAGGAGCGCAGGGCGCTCGGGCCGGGGGCCGCCGGCGCCATGGGCAACCGCGGGATGGAAGAGCTG
chr19:10829098-10829218	DNM2*NM_001005361*+*10818728	ATCGCGGGCGGGTGGCGGCCTAGGGCGCGGAGGGCGGACCGGGAATGGCGCGCCGTGCGCCGCCGGCGTAACTGCGGCGCTTGCGTGCCCGCGGCGGGGAACCGGACGGGGTCGGGGAGG
chr19:10305230-10305350	DNMT1*NM_001379*-*10295755	ATCAAAAGAGAACCCCCACCCCGCCTAGTTTCTAGCCACCAGGGAGCTACGGGGGAATCCACGGTCCATTTTGGCGCCAAACAGCCCGGGCACGCGCGACCGGAAGTGCCACCCTGCCCG
chr19:10305110-10305230	DNMT1*NM_001379*-*10295755	GTGTCCGTTGGCCGCGGGCTGCCCACTTCCTGTGCGACCAAGCTGGAGTCAAGAGCCCGGCCCACCGCTGCTTGAAGAAGGGGACCCCGGAAACGAACCCAAAGCTTGCTGTATTTGGGG
chr19:10306084-10306204	DNMT1*NM_001379*-*10295755	GAATTTGTAGCTAGTACCAAGAATCTCACAGTGTATAGAGGCCCATGCCACTTCTATACCCAGTGTGTGGGGGGTTTTTTGTTGCCTTTTTTAAGCACCACGTGGCTCACGCCTGTCATC
chr2:25566059-25566179	DNMT3A*NM_022552*-*25554784	GTGCCCTGAGCTCCCTGACTGGCACAGGACATGGCGTGCTCCCTTCCCAGGGACCCGCCATCCTACTTGTGGGCAGGGATTGCTGGAGTTGGTGGTGGGACTCACTTCACAGTGAAGCGG
chr2:25566179-25566299	DNMT3A*NM_022552*-*25554784	ATCCTACTTTTCCCTTCTCCCCATGCAGCCCAGCACCCGCCCCCCCAACGCCACCCTTTTAGCGTCACAGAACCGAGTTGCCAAGTTCTCTGGGACCGGGAGCTGACCTTTCATACAGAC
chr2:25475630-25475750	DNMT3A*NM_153759*-*25465184	GCACAACCAAAAAAAAAAAAAGAAAAAGCTTACAGATAGGAGGCCCAGGAAGCTGTAGGAAAACTCAGCACACAGACGGAGAGTGACAGCAGGCGCGCGCAGGCATTGGGAGCGCTCCAG
chr2:25475750-25475870	DNMT3A*NM_153759*-*25465184	ATCGGGGATTGTTTGGGGGGTCTCCCGCCTCCACACTACAGGTGAATAGAGAAGCGGGGGGGCCTCAAAAAGCGCGGCGTGAGGAGGTCAGGCTTCGAGTCCCAGGGCCCCTGCGTCACT
chr2:25474877-25474997	DNMT3A*NM_153759*-*25465184	GGAAGGCGGCGGGCCAGCACTAAGTCAGCATCTCCAGAACTCGGGCCAGGCCGGGACGCCGCGGCTGCTGCGGGCCGGGGAGGCATACTTCACTCTTTTCAAACCCGGAGGGCTGCGGAG
chr2:25474997-25475117	DNMT3A*NM_153759*-*25465184	ATCCTCCCACCGGCCCTGCCGCCTCCCCGCCCCCGGTCTCCCCGGGGCTCCGTCCAGGAACCTACCCATAAGGCCAGGTGCAGCCCCTCTGCAGTCGCGCTCAGGTGTGAGCCGCGGCCC
chr19:2164933-2165053	DOT1L*NM_032482*+*2154147	ATCTTGAGTGGGCAGGATTGGGCTCACCCCCGGAGTTAGTAAATTTTGTCTTCTTCATCTTGGTGACCGTTGGAAAATGACAGGCCGGGTGGAATGTTACAGAGGCACCCCACCGGGTGG
chr19:2163471-2163591	DOT1L*NM_032482*+*2154147	TGAATCACCGCGCCTGGCCTTTTTTTTTTTTTTTGTACCCAATAAACAGCATTGTTGTCGAATGAATACTGGACTTGGAGCTACAGCAAGTCCTGGACCGTGACTCTTATGGGGGGAAAT
chr19:2164813-2164933	DOT1L*NM_032482*+*2154147	CCGTAATTTTGAGTGGGTATGGGCTGCCCTGGCCCTGGGAAATTAGGCATCTTTGACCTGTTAATCCTAGTTGGTTGGGGACAGGCTTTATTTATCCTTGGAAATTGGGACTTCTCCCCG
chr5:31531608-31531728	DROSHA*NM_001100412*-*31522282	AAACAGAGACACTGAAGGAGCTGTCTTGAATAGTTAACACGGCCAGAACGTCAGTGCATGTAAAAAGAATTTTAAAGTGTGACTACATTTTTATTGAGAACTCCCTCTTTCCCCAGGTGG
chr5:31531608-31531728	DROSHA*NM_001100412*-*31522282	AAACAGAGACACTGAAGGAGCTGTCTTGAATAGTTAACACGGCCAGAACGTCAGTGCATGTAAAAAGAATTTTAAAGTGTGACTACATTTTTATTGAGAACTCCCTCTTTCCCCAGGTGG
chr5:31532569-31532689	DROSHA*NM_001100412*-*31522282	ATCATCAGGAGGTGAGCGGACGGCAACAGGGCTCTGGGGCAGAATCAGCGGAAGCCCTGACGCTCAGAGGGCCAAGCAGAGGGCGCAACCTTAGCATCGGAGGCCAGAGAGTTAACCAGA
chr5:31532569-31532689	DROSHA*NM_001100412*-*31522282	ATCATCAGGAGGTGAGCGGACGGCAACAGGGCTCTGGGGCAGAATCAGCGGAAGCCCTGACGCTCAGAGGGCCAAGCAGAGGGCGCAACCTTAGCATCGGAGGCCAGAGAGTTAACCAGA
chr5:31532121-31532241	DROSHA*NM_001100412*-*31522282	ATCGCCGTCAGAGCAAAGCCAGGCTACTACCGCAGGTACCAAGACAGTGGCACCGCCCGCGCCTCCGGAACAGGAAACCGAGGGAATTAAAAAGCAAACCTGAGAAAGCTGGGCCAAGGG
chr5:31532121-31532241	DROSHA*NM_001100412*-*31522282	ATCGCCGTCAGAGCAAAGCCAGGCTACTACCGCAGGTACCAAGACAGTGGCACCGCCCGCGCCTCCGGAACAGGAAACCGAGGGAATTAAAAAGCAAACCTGAGAAAGCTGGGCCAAGGG
chr5:31532449-31532569	DROSHA*NM_001100412*-*31522282	GTCTTCTCCAGCTGCCACCGCTTTACTGCAAAACTGACGGGCGCAAAAACATGAGTGACTCCGCGGGAGGGCGCGCTGGTCTCCGGCGTTACCCCAAGCTCCCAGTGTGGGTGGTGGAGG
chr5:31532449-31532569	DROSHA*NM_001100412*-*31522282	GTCTTCTCCAGCTGCCACCGCTTTACTGCAAAACTGACGGGCGCAAAAACATGAGTGACTCCGCGGGAGGGCGCGCTGGTCTCCGGCGTTACCCCAAGCTCCCAGTGTGGGTGGTGGAGG
chr19:5790885-5791005	DUS3L*NM_001161619*-*5781249	ATCTCAGGTACCTCCGCTGACCACCCTGCAGGCGGAAGAACGGCCCGGAATGAAGAGCCGGTGGCTTCTCGCCCTCAGCCGCTGCCTAATCTCCCGGCATGCACAGCTCGGACCGCGCTA
chr19:5790765-5790885	DUS3L*NM_001161619*-*5781249	CGTACGTCCATATGCAGGGACTACAATCCCCAGTATGCAGCGCGGGCCTGGCCTCAAATCCCACCTGCCCTAGCATGCACGTGGTGTCCTTCGCGCATGTGACAGGCCCCAACGTGCACG
chr17:35848885-35849005	DUSP14*NM_007026*+*35839950	ATCGGGAAGAACATGAAAAAGCTTCAAAGCTTTTGGTTGAGGACATCGGGAGATGTAAACCCCAAACGCGGGTTTTACTTCTCCCCTCCACCCCTCCCCGCAAACCCATGCCTACTCGTT
chr17:35850980-35851100	DUSP14*NM_007026*+*35839950	TAGTAACCTTAAAAGAATAGGGACCAAGAGATTTAACCCAGAGTCTCCTGGAATTCCTAGTCCCTAAGGCCACTCAGAAGTATGATGGAATGTTGGACCGTCCTCCCTGACATTCTACAG
chr17:35851100-35851220	DUSP14*NM_007026*+*35839950	ATCACTTAAGAGTCAGAGAGGCCGAGGCCAGCCGGCAGCTCCATGCCTGAGACTCAGCTCTGCCACAAAGTTAAGTAACACTGGACAAGTCACAGTTTCTCTCCGCTCATTTCCTTCCTG
chr17:35848765-35848885	DUSP14*NM_007026*+*35839950	GAAAATAAATCTCTCTAGTCTGGGCCTTTTTCGTTTCCCAGGATTATGATTAAAATTATCACTAACTTTTAGATAGTCCAGCACGCACCGGATGACTCTGAAGCCGGTTGGGCAGTGGAG
chr12:89747469-89747589	DUSP6*NM_022652*-*89736636	CCTGCGCGCTGCGCTCCCTGCCACCGCCCCGCCGTCCCCGTCTCCCCGCTTGGGCACGGGGCTGTGCGCGACGCAGTGGACGGGTGCGGGGCTCAGCGAGGGACTCCCGGGTCCATAGAG
chr12:89745649-89745769	DUSP6*NM_022652*-*89736636	ACGTTGATGGCCGACTCGATGTGCGACGACTCGTATAGCTCCTGCGGCCGGCAGTCCATCAGCAGCAGCCGCTCGTTGCCCAGCTCCAGCTGCTCGTTGAGCCACGCCACCGTCTTGCTG
chr12:89745769-89745889	DUSP6*NM_022652*-*89736636	ATCGCCATTTCCGACGCGAAGGGCACGGGTCTGAGCGTATCTATCATGGGGGTCGAGCTGCGGGAGAGGGCGGGGTGCCTACCAGACGCCCCTCGGGGCAGGCATAGGCCGAGCGCACCG
chr12:89747589-89747709	DUSP6*NM_022652*-*89736636	ATCTGGGGAGGGTGGGGGGAGCAAGGACGAGTGCCTGCCGGGACCCCCCTGGCTCCTCGCTCCCAAGGAGTCGAGGGGAACGTCTCTACCGCGCTGCAAAGCCAGCAGGTAACTTTGGGG
chr12:120907267-120907387	DYNLL1*NM_001037494*+*120897659	GCCGGTTCTTGAGCTCGATCTCGCGGATGCGGCCGTACTTGTAGAACAGGTCCTCCAAGTCCTTCTCGCGCACGTCGGTCGGAAGGTTCCCCACGTAGATGCGCCCGTCGCCCTCGCCGC
chr12:120907267-120907387	DYNLL1*NM_001037494*+*120897659	GCCGGTTCTTGAGCTCGATCTCGCGGATGCGGCCGTACTTGTAGAACAGGTCCTCCAAGTCCTTCTCGCGCACGTCGGTCGGAAGGTTCCCCACGTAGATGCGCCCGTCGCCCTCGCCGC
chr12:120907925-120908045	DYNLL1*NM_001037494*+*120897659	CACCCTGTCCCCATTTTACAGTTGCTCAGAACTGACGGTGTCAGCATGAGATGGACTCCATAGCTTGGCCTTGAGTTTGTCGGAGTCGAGGGAGTAAGACTCTTAATGAGTATCACAGCG
chr12:120907925-120908045	DYNLL1*NM_001037494*+*120897659	CACCCTGTCCCCATTTTACAGTTGCTCAGAACTGACGGTGTCAGCATGAGATGGACTCCATAGCTTGGCCTTGAGTTTGTCGGAGTCGAGGGAGTAAGACTCTTAATGAGTATCACAGCG
chr12:120908045-120908165	DYNLL1*NM_001037494*+*120897659	ATCACTATAGAGTGCATCCGACTTGTGCTTTTCATCCTCTCCCGGGCAGAGTCTGAGGCCACAGAGGGGTCAGGAATGGAACCCAGAGCCATGCTCCCATCCTAAGTACTGAGTCCTTAT
chr12:120908045-120908165	DYNLL1*NM_001037494*+*120897659	ATCACTATAGAGTGCATCCGACTTGTGCTTTTCATCCTCTCCCGGGCAGAGTCTGAGGCCACAGAGGGGTCAGGAATGGAACCCAGAGCCATGCTCCCATCCTAAGTACTGAGTCCTTAT
chr12:120907199-120907319	DYNLL1*NM_001037494*+*120897659	GAGGGCAGGGGCGCGGGGGCCTCACCGGGGGTCCTCGAAGCGCACGAAGGCGAAGGGCACGAGGCCGTGCCGGTTCTTGAGCTCGATCTCGCGGATGCGGCCGTACTTGTAGAACAGGTC
chr12:120907199-120907319	DYNLL1*NM_001037494*+*120897659	GAGGGCAGGGGCGCGGGGGCCTCACCGGGGGTCCTCGAAGCGCACGAAGGCGAAGGGCACGAGGCCGTGCCGGTTCTTGAGCTCGATCTCGCGGATGCGGCCGTACTTGTAGAACAGGTC
chr12:120934720-120934840	DYNLL1*NM_001037495*+*120923858	ATCTTGCCAGCCTTCCAGTGGGGAGTTGAGGGAAGGTGGTGGGTGGTGGCGGGGCTGGGGGCTGGGGTAGGGGCTTGGTAAATGGCAGTCTAGAAAGCCGGCAGGACTGCCAACTTCTCG
chr12:120934125-120934245	DYNLL1*NM_001037495*+*120923858	GTCGTCCCGTGGTGGCGCCGGCCGGGGTGGGGGCAGTTAGTGCCTGGGGGGCGCGGCCCAACTCAACCCCTTACCCCAGGCCTTGCCCACTAGGTAACCATGTGCGACCGAAAGGCCGTG
chr12:120933648-120933768	DYNLL1*NM_001037495*+*120923858	TCGTAACCCGGCCGGGGCTCCACCTTCTGGGTGTGTGGGCCTCGTAGCGTGCGGCCCATTGCCCGGGCAACCGACGCCGTGAGCGGTGCATTGTGGTCTGCAACAAAATGCAGGAGAAAG
chr12:120933768-120933888	DYNLL1*NM_001037495*+*120923858	ATCCTGAGGGAACCATGGAGTCAATGGACCAATGGAAGAATGCCGTGGGCTGCGTCAAGCCAATAGGGTCGCGCGGCGAGGGGCGGGGCCGGCGGGAGCAGGGCGGGGCCTGAGCACTAG
chr20:33104468-33104588	DYNLRB1*NM_177953*+*33094188	ATCCCGCTGCCCCTTGACCGGAAGCGGGAGCCCAGCCTCGGCCAGGAAGAGATGATGGGCGAGGGGTGGGCGGCGGCCCTGCAGCCTAGAGTTTTGGGGCCTTGGTGCGCGATGGCAACC
chr20:33104002-33104122	DYNLRB1*NM_177953*+*33094188	ACCAGCATCTTTTCTGCACGGCTGGAGTTGGGAATTTTCCACAGCTTAGCGCACTGCTCCTTAGCTTTTCGCTTTGCCACAGTGGAAAGCAGATTTTCCAAGAATCCTGGCGGAGCCAAG
chr20:33104760-33104880	DYNLRB1*NM_177953*+*33094188	AAATAGTGGAGATGGATTTGAACCCTAGAAGCTTGACGGCCGCCACTCTGTCGGCGTGGTTCTTTCTAGCCGCTGGGACTGGGTGCCAGAGTCAGGAACGGGCGGGGTCTGCTCTTGGGG
chr6:159064310-159064430	DYNLT1*NM_001291602*-*159055818	TTTTTCTTTGCCAACTGCTCCTGAACCAGCTCTTCTCGTCATTATTCACTTGGTTGCCATCAGCATTCAAACACTGATTATGCCACTGTCACAGGAAGTGTGTGCTAGTTAGGAAATCAG
chr6:159066867-159066987	DYNLT1*NM_001291602*-*159055818	ATCTTTGGATGACTAAACTTTTAACATATCTTAGCTCAAAATCTCCTACAGAGAGCCATTCTGTGACCACGGCATCTAAGGTAGCCGACCTCCTCATCCTCCACCCCTGCATCCTGTACA
chr6:159064793-159064913	DYNLT1*NM_001291602*-*159055818	TGAGCCACTGCGCCCAGCCACTAAATTTCATAAATGGTAAGATATCCAACCTTACCAAATGTATCTATAGTTTATATTTTTGACAGGCTGCATAATAAATCCATAGGGCTCTATCTGAAT
chr6:159066747-159066867	DYNLT1*NM_001291602*-*159055818	GGGTCTTATTAGAGCCCTTCAAGAGGAACCTAACCCAACGACTCCTCCCTCCCCTCACCCATTCTGCCCTGCCATAAGTCAATAGTTACTAAGTTGTCAGACTATAGACTAATCTTAGTG
chr2:11606121-11606241	E2F6*NM_001278275*-*11596303	TCCGCGGCTTCCTCCGAGGCGCCGCCCGGCTAGGCCGTCCCGCCCGCCAGTAAACGCGGCACGGCCTCACGTGCCCGGGAGCTCCCGACGCAGACGGAAAAAGAGGAGGGAGACCCGCGG
chr2:11606335-11606455	E2F6*NM_001278275*-*11596303	ATCCTCTCCCGGCGGCTGCCGCCCGGGAAACCCGGACCGCGGAATCCACGGAGAGGCTGGCAAAGGAAAAGGAAGAGGTGGAGCCGAATTCCAGAGGAAGGGAACAGGGGTGAGAGAAAA
chr2:11606462-11606582	E2F6*NM_001278275*-*11596303	CCGGGAAAACCCAGCGGTCGCCTGGAATTCTCGACGGTGATAACTGAAAGTTCTGAGGTGATAACTGAAAGTTCTGAGCCGCAGAGATGTTCATTTATTCCTTTTTTTTATTTTAATTTT
chr5:158526709-158526829	EBF1*NM_182708*-*158516788	GAAGAAAGGGAAAATCCAACGAAAAGACCAAAATAATAAAATTAGAGATGTATGCTTGGCTGTTGGGGGTTGTTTGGTTGGTTGATTTTTGGTTTGGGTGCTTTTTTTTTTTTTTTGCTT
chr5:158526634-158526754	EBF1*NM_182708*-*158516788	ATCAAGGCGGGCTGGAAAGCAAATTTTTAAAAAATGTAAACCTCTGCTCAAAACTGAGCGATAACCCGAAAAAAAGAAGAAAGGGAAAATCCAACGAAAAGACCAAAATAATAAAATTAG
chr5:158527545-158527665	EBF1*NM_182708*-*158516788	GGCGAGCGAAGGAGCGCTGAGCACTGACGTCTGGGCTGGGGAGGAGCGGGTCCGAGCGAGGACGGAGAGGGGACAGAGGGAAAGGGAGGCGGGTGTCTTCCTCAGGAATTTGAGCTGGGG
chr6:139117072-139117192	ECT2L*NM_001077706*+*139107247	GCTCGCACGGCGCGGGCGGCTTTGCTCACTGCAGCTGGGGAGATGCAGGTTGGCCGTCCGGGCGCGGCGGCGGGAGGGGCTGCGGGCCTGTGGGGCGGGGTGGTGGCTCCGTGTTGTTGG
chr6:139117609-139117729	ECT2L*NM_001077706*+*139107247	ATCGAAGTAAAGTTCTTGAACACTTTGGAAAACGCTGATTTTCATAGGTTCACACCAACTGCCTTCTTCCTTCTGACAGTTCTCTCCCTCTTTCCTCCTATGGGGTCCAAAAATGTAGGG
chr6:139117192-139117312	ECT2L*NM_001077706*+*139107247	ATCCCTATGGAGATGACCCTGTCCCTGCCCCACCCCTCTCCGGAGCTGCGGCCCGAGTTGGCGCACTCGATTTTCACTGCGCGGTTCCAAGAGGAGACAGCCGCCACTGTACCGGGCCTC
chr6:139117489-139117609	ECT2L*NM_001077706*+*139107247	CTCTGGAATTAACCAAGATTCTGAAGAGGCTCTGGGGAGAAACAAAATCCACGCGTAGGGTAGGGTTTGCATCGGGCCATGCCAAGTAAACTCTTACCTCCTCCAGAGAACTGATTTGGG
chr11:85955711-85955831	EED*NM_152991*+*85945805	AAGGAAACGTGGCATGCACAGCTAAAGCAAGAGGTGACGTCTTGTATCTTCCCCCGTTTCCTGGGACATTGGTGGTGTAGCCCATTCCACAGACTTTCGCTCCCTAGCAGCGGGTCGGAG
chr11:85956713-85956833	EED*NM_152991*+*85945805	AAGGCACGTTAGAGACTTTTCTAAGAAAGTTGGAAGGACGGGGCAGAGTTAGGGACCCTGTTAAAGGAGCGTAAGGGTTGTCACTCTAAGACCCTTGTGGAATTTTCAGGATGGAAAGTG
chr11:85953992-85954112	EED*NM_152991*+*85945805	CAGAATATTTTTCCTTTAATGTAGTGACAATAACGTAGTAATATAAACTAATTTCCATTTATCACCCCTGATTCATCAGAAACATTTTAAAAATAACCCCTTCAAGTTTTAATAAGCCTC
chr11:85953890-85954010	EED*NM_152991*+*85945805	GCTGTAATTTGGAGTTGAGCCTGATCTCTCTCCTATTGTGATAGTCTTGACAGCTATCAAAATAGTCCTGAATTAAGTGTTCCTTACTATTTTAACAAGTGTCAGAATATTTTTCCTTTA
chr11:85955831-85955951	EED*NM_152991*+*85945805	ATCGAAGGAACGGGCCAATTGCGGCTGAAACGTCTTTGGAAGGAGGAAGGGGGTGAGGGAGCATCCCTTTGAGTTTCGCCTCTTCTCGAGGCGGTGGTGGGAAGGGAGACATACTTAATA
chr6:74230496-74230616	EEF1A1*NM_001402*-*74220755	CCAGATTCGCACGCGGCGGCCCCAGCGCCCAAGCCAGGCCTCAACTCAAGCACGAGGCGAAGGGGCTCCTTAAGCGCAAGGCCTCGAACTCTCCCACCCACTTCCAACCCGAAGCTCGGG
chr6:74230899-74231019	EEF1A1*NM_001402*-*74220755	CTTCTCGGGGACTGTGGGCGATGTGCGCTCTGCCCACTGACGGGCACCGGAGCCTCACGCATGCTCTTCTCCACCTCAGTGATGACGAGAGCGGGCGGGTGAGGGGGCGGGAACGCAGCG
chr6:74231019-74231139	EEF1A1*NM_001402*-*74220755	ATCTCTGGGTTCTACGTTAGTGGGAGTTTAACGACGGTCCCTGGGATTCCCCAAGGCAGGGGCGAGTCCTTTTGTATGAATTACTCTCAGCTCCGGTCGGGGCGGGTTGGGGGGGGTGGT
chr6:74230616-74230736	EEF1A1*NM_001402*-*74220755	ATCAAGAATCACGTACTGCAGCCAGGGGCGTGGAAGTAATTCAAGGCACGCAAGGGCCATAACCCGTAAAGAGGCCAGGCCCGCGGGAACCACACACGGCACTTACCTGTGTTCTGGCGG
chr11:62340543-62340663	EEF1G*NM_001404*-*62331460	CTCTCCTCCCTTCCCGGAGCCCTCGCTTCATTCATTGATGGTTCCGAGCGCCTGCCTACTCTACTGCTCAGCTGCTCACCGCTTCAAAAGCATCGTCCTGTCTCTAAGGCACGCACGACG
chr11:62342499-62342619	EEF1G*NM_001404*-*62331460	AATGAAAGGAAACGGGAGACTGTATTAATAAACTAGCAGCTTTATTGCCCTTCAGGGGCCATGTCTTCACTTGAGATGTCGAATTGCTTGAGGGAGGAAAACCTGTAAGAAATGATGGAG
chr11:62342640-62342760	EEF1G*NM_001404*-*62331460	ATCCTGGAGCGGGGTCACAGTGAGCATTCGGTCAGCCGGGGAGACAGACGCCACAAAGCTCAGCAGGGGCTCAGTTTCTGGCCTCTCTTCGCCACCACTCAGTCCTTTCAGCTCCTGGGT
chr11:62340663-62340783	EEF1G*NM_001404*-*62331460	ATCGAGAGATTTCTAGTTCCCCTCAGACTAGCCAGAGATAGGGGATGGCATGCCGTCTTCTTAAATCAACTCCTCTCTCTCAAAAAGCCTTTCTTTCCGTGTCGCGAATATCATCCCTCC
chr19:3985016-3985136	EEF2*NM_001961*-*3975461	ATCTCAAACTCGCGGCCCGCGGGTTACATAAGGCGCCTCCCTGTCTCCCCGCTTCCACCGCGGTGCCCGCCATTACTACGCCTGCCACATCATCATTCCCCACCCCCATCCCCGCTAACA
chr19:3986114-3986234	EEF2*NM_001961*-*3975461	ATCAATACCACCCTATTGTTTGGGGGAGAGTGAAACGAACTAAAGACATCTAAAAGAATTAGGACCGTGCCTGATACCCAACGCTCAATAAACGCTATCTATTTTAATTAGCTAAGATTG
chr19:3984896-3985016	EEF2*NM_001961*-*3975461	CTAAGGTCGACGATTAACAGCATCAGGAGAAGGTATTTGGAAGGAAAAGGGGAGCCTTTCAGGTGTCGCTTTGCTCGTTCTGCCATTCCCTGCCGCCCCTAGTCCCCCGGCAGAAAATCG
chr19:3985912-3986032	EEF2*NM_001961*-*3975461	TTTCTAAATAAAAACTTTATAAGAAGCAGGCATCGGAATCACTGATCCCACAAATGCATACTGAGCATCTATACACCAGGCATTGTTAGGGGTTTTGTAGATATAGCAGTGGACCAAACA
chr19:3985802-3985922	EEF2*NM_001961*-*3975461	AATTTCCCTGTTTGGACATTGTTACGTAAGACGATACCCCTGGGAGAAGCCGAGGGAAAAAGGACACTCGCGACCACTATACTGTTTTTGCAACTCCTTACCTGTAATTATTTCTAAATA
chr2:56150850-56150970	EFEMP1*NM_001039348*-*56141298	CGGCCGCGCTGCGCTCCGGGCCCGGGCAGCGAGGGGAGTGCGCAGGGGAGGGCAGCCCCGTGGGTCTGATCTGGCGAAGTCCGGCAGCGGCCGCGGCGGCAGGAGGAGGAGGAGAAAGGG
chr2:56150798-56150918	EFEMP1*NM_001039348*-*56141298	GTGAGTACTGGGCTCGCTCGGGGCGACCCCCCGTTGGGGGCTCCTACCTGTGCGGCCGCGCTGCGCTCCGGGCCCGGGCAGCGAGGGGAGTGCGCAGGGGAGGGCAGCCCCGTGGGTCTG
chr2:56150989-56151109	EFEMP1*NM_001039348*-*56141298	AGGGGGGCGGAGGAGAGAGCTGAGGGAGGCGCGAGCGCTGAGCCCAGCGTTGCGAGCCCGGCGGTAGAGCGCGCAGCGCAGCGAGGTCCGCGCCCCCTGCTCCAGGGGCCCTCTTTGCCG
chr7:55087384-55087504	EGFR*NM_201282*+*55076724	ATCGGCGTCAGTGGGCGAAAGCCGGGTGCTGGTGGGCGCCTGGGGCCGGGGTCCCGCACGTGCGCCCCGCGCTGTCTTCCCAGGGCGCGACGGGGTCCTGGCGCGCACCCGAGGGGCGGG
chr7:55086813-55086933	EGFR*NM_201282*+*55076724	CCGGCGGCCGCCGCCGCCCAGACCGGACGACAGGCCACCTCGTCGGCGTCCGCCCGAGTCCCCGCCTCGCCGCCAACGCCACAACCACCGCGCACGGCCCCCTGACTCCGTCCAGTATTG
chr7:55086494-55086614	EGFR*NM_201282*+*55076724	CCTCCCATGCGCCGCCCCACTCCCGCCGGAGACTAGGTCCCGCGGGGGCCACCGCTGTCCACCGCCTCCGGCGGCCGCTGGCCTTGGGTCCCCGCTGCTGGTTCTCCTCCCTCCTCCTCG
chr7:55086669-55086789	EGFR*NM_201282*+*55076724	CCTCCCGCCCTGCCTCCCCGCGCCTCGGCCCGCGCGAGCTAGACGTCCGGGCAGCCCCCGGCGCAGCGCGGCCGCAGCAGCCTCCGCCCCCCGCACGGTGTGAGCGCCCGACGCGGCCGA
chr5:137801033-137801153	EGR1*NM_001964*+*137791180	GTCACTCCGGGTCCTCCCGGCCGGTCCTGCCATATTAGGGCTTCCTGCTTCCCATATATGGCCATGTACGTCACGACGGAGGCGGACCCGTGCCGTTCCAGACCCTTCAAATAGAGGCGG
chr5:137801220-137801340	EGR1*NM_001964*+*137791180	AGCCAGCTTCCGCCGCCGCAGGACCGGCCCCTGCCCCAGCCTCCGCAGCCGCGGCGCGTCCACGCCCGCCCGCGCCCAGGGCGAGTCGGGGTCGCCGCCTGCACGCTTCTCAGTGTTCCC
chr5:137801375-137801495	EGR1*NM_001964*+*137791180	CTGTGTCCCCTGCAGCTCCAGCCCCGGGCTGCACCCCCCCGCCCCGACACCAGCTCTCCAGCCTGCTCGTCCAGGATGGCCGCGGCCAAGGCCGAGATGCAGCTGATGTCCCCGCTGCAG
chr5:137801095-137801215	EGR1*NM_001964*+*137791180	CATGTACGTCACGACGGAGGCGGACCCGTGCCGTTCCAGACCCTTCAAATAGAGGCGGATCCGGGGAGTCGCGAGAGATCCCAGCGCGCAGAACTTGGGGAGCCGCCGCCGCCATCCGCC
chr5:137801505-137801625	EGR1*NM_001964*+*137791180	CGTTCGGATCCTTTCCTCACTCGCCCACCATGGACAACTACCCTAAGCTGGAGGAGATGATGCTGCTGAGCAACGGGGCTCCCCAGTTCCTCGGCGCCGCCGGGGCCCCAGAGGGCAGCG
chr15:42264501-42264621	EHD4*NM_139265*-*42254755	ATCATGGGCTTGTTCTCGAAGTCGGCGTCCTCCAGCGCAGGCGAGTGGAACTCGTGGAAGCGGTACGCCTCCTCCAGCGGCAGCACCTTGCGCAGGTAGAGCGAGCGCAGCCCGCCCGTC
chr15:42264381-42264501	EHD4*NM_139265*-*42254755	GGAGGCGGCCGACTGCGGCGCACACGTGGGGAGGGCGGAGCGGGGCGGGAGCCGGGCGAGGGGCGGTGACGGTACCTGATGAAGGTGGTCTTGCCGGTGCTGTACTGGCCCACCAGCAGG
chr15:42264767-42264887	EHD4*NM_139265*-*42254755	CCGCGCTGGCCGCCGCCCGAGGAGGGCCCCGCCTTGTGCTGCCACAGCCAGTCTTCGGCCGCTACGTCACGCGCGCTCGCCCACTATTCAGACGAGCTCTCTCAGGTCCTTCCTGATTGG
chr15:42264887-42265007	EHD4*NM_139265*-*42254755	ATCTCTGCCAGAGAGGGCTGAAGGCGTCAGCCAATTGAGAGGAGGTTCTTAATGAATTATTGATGACGGAGTCATTCTAGAGGACTGGGCGGGGAGATGGTGTCTTCCCGGCCGGGTGGC
chr15:49170722-49170842	EID1*NM_014335*+*49160289	TCAGTGGTGCCGGCTACAGAGTATCAGCCGCTCTTGAAGAAGCCGACAAGATGTTTCTGAGAACAAGAGAACCAGCCCTGGATGGCGGGTTTCAGATGCATTATGAGAAGACCCCGTTTG
chr15:49169811-49169931	EID1*NM_014335*+*49160289	ACCAAGTATTTCTTCACTATAACTAAAAAAAAAAAAAGTACAATATATCTGTTGTTTGTGAATTTAACTTTTTAAATGAAAACACTAAAAGGACAAAATGGATTAGTTCTTAATATGCTG
chr15:49169931-49170051	EID1*NM_014335*+*49160289	ATCTGTGGTTATGGATGTTGTCTGGTTTGGAGACGTGGATTTACAAGTCATCAGTACATCGGTAAATTGCCCAGGGGAAGAGGAAGGGGGGGAAGGAGCATTAAATGTTACGAAGGCCAT
chr15:49170842-49170962	EID1*NM_014335*+*49160289	ATCAGTTAGCTTTTATCGAAGAGCTTTTTTCACTGATGGTTGTCAATCGTCTGACCGAAGAACTCGGCTGTGATGAGATTATTGATAGAGAGTAGTTAGATGCTGTTAAAAGAGGAGGAA
chrX:20159800-20159920	EIF1AX*NM_001412*-*20149966	GTAGCGGCGACCGCGGCGGCTGCTGCTCCGAGGGGCGACACGAGGGAGCGCGCGGGACCAAGTAGGTGCTGGAGGCCAGGCAACGTGCGCGGGAGAGGCTGGCGACCCAGCTCTTCAGAG
chrX:20159920-20160040	EIF1AX*NM_001412*-*20149966	ATCCGCCTGCGTCCACGCTCGGCGGCAGCAAATGGCGCCGCGACTCTTTGCGTCGCTTTTCCCCGCCTCCCGTCGCCGGCTGGGCCCGCCCCCAGGCTTTATGACGCAGGCGTGGCCGAC
chrX:20160213-20160333	EIF1AX*NM_001412*-*20149966	ACCAGACCTCTGCTGCTTTGTAGCAAACGCGCGTCTCCCGGTTTCACAAGTGGCTGACTCGTTAACCTCGTGGTTAGCTCAGTTTTTAAAAAATATGTATATTTTTATTTTTATTTTATT
chr17:39845800-39845920	EIF1*NM_005801*+*39835126	ATCGGCTTCCCAGGGAGGGCGGGAGGCCCGGGCGTTCCCCGAGCCTGGGGAAGCTGGCCGTCCCGGACTGACCTGCTCGGGGAGAGCCAGCAAAGGACACATTCGGCCTGGCCCAAGCCC
chr17:39844912-39845032	EIF1*NM_005801*+*39835126	ATCAAGCTTTCCCTCCCCCTCCCAGCTCTCCTAGAGTCAAGAGGACGCCCTCCTGCCGCAGACTTCCTGCGCAAGCGCCATCCCATGTCCCCGCCTCCAAACCAATTGGAAGCGGCGCCG
chr17:39845343-39845463	EIF1*NM_005801*+*39835126	GGCCCGGGTGGGGCAGCGGGGCCTTCCGGGCCCGGAGACGTGTTCCGGGAAGTTGCCAAGCGCTCCGGGCCTTCGTAAGCTCGGGCAGGGGAAACTTGACCAGGGTCGCAGGGCAGCGGG
chr17:39844792-39844912	EIF1*NM_005801*+*39835126	CAACAGGGTCAAGAAGGTGGAACGTACCAAAGGACACAGTGCGTAGGCGCGCTCGAAACCTGGGCCGGTATTCTCGGCACCCAGACACCGTCCACTCGCACTGCGCAGGCTCCGAGACAG
chr8:109261134-109261254	EIF3E*NM_001568*-*109250959	ATCCCTCTATTTGTAGGTTTGTCGGTATCCTCTTTCTAATGCTGGCCTTCGATTACCAGTCAGTGGCTTGCAGTCTATTCCGTTAATAACTATTGAAAGCTCAGAATTGATTGCTGAGGC
chr8:109261721-109261841	EIF3E*NM_001568*-*109250959	TGACAAGGGTCAGGTCATGATTATGGTAAGGAATATGGGGTTTTTTTCTAAGTACTCTGCAGTGTCCTTTGCTAGTTACTTCTCATCTTTTAGGCCTTTTCATTTTGAAGAGCCCCAGGG
chr8:109260584-109260704	EIF3E*NM_001568*-*109250959	CTCCCGCACTGACACCTCAGTAAGTGAAAGAGACTTCTTTTCTCTCTCCGTAACCTCCCTCCTCCTCACTGCCGAATAGTGCGGTGCTTCTTAACTGAGACGACGCTAAACTACCAGAAG
chr8:109259726-109259846	EIF3E*NM_001568*-*109250959	ATCTTAGCCGTTACCTAACGTCAACAACTTTAGAGTTGTCTATGTTTAGAAAAGGTGCATATGAATATGAGGATTATACCTGTCTAACGAGCCACAACACCTGGACGCTGGTTTTTGGGA
chr17:7476036-7476156	EIF4A1*NM_001204510*+*7466023	TGCCGAGTTGCTGAGCGCCGGCAGGCGGGGCCGGGGCGGCCAAACCAATGCGATGGCCGGGGCGGAGTCGGGCGCTCTATAAGTTGTCGATAGGCGGGCACTCCGCCCTAGTTTCTAAGG
chr17:7475268-7475388	EIF4A1*NM_001204510*+*7466023	ATCCTTTGTTGATACGTAAGTGGTGGTCTTCCTTAAGGGGCTTCAAATTAGTGGATATGCTTAGCTCAGACCTTCCAGCCAGTCTCTTGAGACTAAAGGGTTCAGCTTTCCATCCCTGGC
chr17:7475007-7475127	EIF4A1*NM_001204510*+*7466023	CCCTTTCTTCCTCTGTTTGCAGGGGAGTGTGGCCCTGTGGCCTGGGTGGAGCAGTCATCCTCCCCCTTCCCCGTGCAGGGAGCAGGAAATCAGTGCTGGGGGTGGTGGGCGGACAATAGG
chr17:7476156-7476276	EIF4A1*NM_001204510*+*7466023	ATCATGTCTGCGAGCCAGGATTCCCGGTAAGAAAGGCATTTGCAAGAGATTGTGGCTGCTTATTTTGCCGCCCCCTTCCGACGGGCCCGCCGGGGGTAGCTGAGAGGCCCACCAGGGTTG
chr3:186501143-186501263	EIF4A2*NM_001967*+*186491360	AGAGTCCCAACCCAACCCCGGGCCCTAGGATTTCCAGCGACCCTGTAATATCGAGAAATTACCACATTTGGGTTTTTCTACCAACTTGCTTAGGATTTTATCCGAGGTAACGACCCCAGG
chr3:186501883-186502003	EIF4A2*NM_001967*+*186491360	GAACCGTTGGCATCGCCCTCGCCAGGCCGCTCCGCCCGCGTCAATCACCCGGCTTGCGCATTGTTGGGGGCGGAGTTCGGCGCTCCGAGCTCTCGCGAGACGCTCCGCAGTTGAAACGGG
chr3:186501396-186501516	EIF4A2*NM_001967*+*186491360	ATCATGTCTGGTGGCTCCGCGGATTATAACAGGTATGCAGTCTGTTGGCGGTCGCGGTCTGTAGTGAAGGTCATAGGGCGCCAGGGGAGATGATAGTGGATGGCACGGAGGCAAAAACTC
chr3:186500826-186500946	EIF4A2*NM_001967*+*186491360	ATCTGAATGGATGTTAACGGTCGGGCTAAATGCCAGGCAGGTCTTCATTGTGGAATTAAACAGCGGTGGGAGCAAGCGGAATAACCGAGTTCCCCTCCCGCACCTGAGTGCCGGCAGCGA
chr11:10830356-10830476	EIF4G2*NM_001042559*-*10820582	GAGGGAAGGGGGAGGAAGGAGTCGGGGACGGCCTCAAACTCAGCTCAGAGGAGTCGCTGCTGCAGCCGCCACTCGGTACCCGCTGCCACCTCCATAGAGCTCCGACTCACTGCTGGCGCT
chr11:10830356-10830476	EIF4G2*NM_001042559*-*10820582	GAGGGAAGGGGGAGGAAGGAGTCGGGGACGGCCTCAAACTCAGCTCAGAGGAGTCGCTGCTGCAGCCGCCACTCGGTACCCGCTGCCACCTCCATAGAGCTCCGACTCACTGCTGGCGCT
chr11:10831721-10831841	EIF4G2*NM_001042559*-*10820582	AGAGCACCTGGTCCTTAATACAATTTTCCGGAAAATTGCAGTTTTTCCTACGACATTTAAATGTAATAGAAGGCTGTGGTGTGGCTCTGAAGGTTTTTAACACAATTCCAACATCTGTAG
chr11:10830176-10830296	EIF4G2*NM_001042559*-*10820582	CACTCGAGAAGAAGCGACCAGGGACGGCGGCCATTTTAGAGCGCTCCACTCGGCGGCGGCAGCGGCTCAACTCACCTTCACCGAGAACTCAGCAGCTGCCACCGCAGCTGCCTCCTCAGG
chr11:10830176-10830296	EIF4G2*NM_001042559*-*10820582	CACTCGAGAAGAAGCGACCAGGGACGGCGGCCATTTTAGAGCGCTCCACTCGGCGGCGGCAGCGGCTCAACTCACCTTCACCGAGAACTCAGCAGCTGCCACCGCAGCTGCCTCCTCAGG
chr11:10831841-10831961	EIF4G2*NM_001042559*-*10820582	ATCTTTGCTATAGAATAGTCACCATTCCCTACTTTACTGTTACTACACTTATTGCTATTACATCAATTTTACTTGAACTTTAAAACTTGGAAGAGATATTCTAAAAAAAAAAAAAAACTA
chr11:10830356-10830476	EIF4G2*NM_001172705*-*10819543	GAGGGAAGGGGGAGGAAGGAGTCGGGGACGGCCTCAAACTCAGCTCAGAGGAGTCGCTGCTGCAGCCGCCACTCGGTACCCGCTGCCACCTCCATAGAGCTCCGACTCACTGCTGGCGCT
chr11:10830356-10830476	EIF4G2*NM_001172705*-*10819543	GAGGGAAGGGGGAGGAAGGAGTCGGGGACGGCCTCAAACTCAGCTCAGAGGAGTCGCTGCTGCAGCCGCCACTCGGTACCCGCTGCCACCTCCATAGAGCTCCGACTCACTGCTGGCGCT
chr11:10828853-10828973	EIF4G2*NM_001172705*-*10819543	GACAACGAAGAATCTTCAAAAGAATAATATTAATAGATGGGGTGGGGAGGGGAGGGGACAGGAGAAATGAAATACCTGGAACGAGAAAGAGCACCAAAATTAGACACTGCTAACATACAG
chr11:10830176-10830296	EIF4G2*NM_001172705*-*10819543	CACTCGAGAAGAAGCGACCAGGGACGGCGGCCATTTTAGAGCGCTCCACTCGGCGGCGGCAGCGGCTCAACTCACCTTCACCGAGAACTCAGCAGCTGCCACCGCAGCTGCCTCCTCAGG
chr11:10830176-10830296	EIF4G2*NM_001172705*-*10819543	CACTCGAGAAGAAGCGACCAGGGACGGCGGCCATTTTAGAGCGCTCCACTCGGCGGCGGCAGCGGCTCAACTCACCTTCACCGAGAACTCAGCAGCTGCCACCGCAGCTGCCTCCTCAGG
chr11:10829218-10829338	EIF4G2*NM_001172705*-*10819543	ATCAATAGAAAAGTCTAACTACAGACACGAGCAACATCACGTGGAAAATGTCTGCCCTAGGAATTTTTACTGCCTTGACGAGGCCAGCGACTAGATGAGGTCTCTCCGAAAGCTCTTCAG
chr4:140006402-140006522	ELF2*NM_001276458*-*139995568	GCTTCCCTGGTTTCAGAATTTAATAATACATAAATTGTTTGAAACAAAGGGTTATGCTAAAGTTGTCTGCACACAAAACTTACATAAAGGAACAGTGCCTCCTACAGAGTAAGTGCTCAA
chr4:140004983-140005103	ELF2*NM_001276458*-*139995568	ACCGCGGCTCCGTTCTCCAGCACCCGCTGCCAGCGCTCAGCCCGGCAGCTGCTGCTGCTGCTCGCCGAACCCACCCTGAAGCGACAGCGCCGGATTCGAGGCAGGTTACTCTCCAAGGTG
chr4:140004004-140004124	ELF2*NM_001276458*-*139995568	ATCCAGGGCCCTCACTGCGCTGTCTGCTATTAAGCAAAGCTGCTTTTTCTATGTAACTTAAGTCCGTGCCCTTCCGCTGCAGCAGTGGCGCCGCACATCCCCCACCCCTGCGGCCACTTC
chr4:140005650-140005770	ELF2*NM_001276458*-*139995568	ATCCTTCCGCCCCGCGCCCAAACAGGAAGTCCCGGACGCTTGCTCCAGAGAGCGGCCGCAGCCTGCGGCGAGAGACACCTGAGGCTGGGAAACGGCTCCGGGAGCCGCGCGAGGACACAG
chr4:140060992-140061112	ELF2*NM_201999*-*140050630	GGCTACAGGTATAACCCCTGCTCCCCAGGAGTATAAAATCAAGTTTGAAAAATAGGACTAGCCCAAAAAACTACTATAAAACAATGTTTAAGGAAAAAAAATTTTTTAGAGTTGGGGTCT
chr4:140060424-140060544	ELF2*NM_201999*-*140050630	ATCTTATAAACATAAAATGGAACAGAAAGTCTTTGTATCTTAAGAAGAAAAAATAATAAAATTCCACAGTCCCATCATACTATCACCATATAAGGTACTATTCCCAATATATATAATAAT
chr4:140060279-140060399	ELF2*NM_201999*-*140050630	CCTTGTATTATGTTTGCCTGCTGGCAATATACAGATATGGAAATAAAATAATAAAGAATTTCCAGAAACTTCTAGAATAGAATGAAATACCTGAAAAAAAGCAGAAATTTCATCTTACTG
chr1:201980138-201980258	ELF3*NM_001114309*+*201969689	ATCTTCCTGCCCCTGGGGGCTACTCTTGCCCAGGGTTGGGCAAAGCAGAGTAGCTGGGAGTGTAAGGAGAGGACCCTCGTCCCCTCACCAACCTCATCCTCTCTCCCCCTACCCACAGGT
chr1:201979443-201979563	ELF3*NM_001114309*+*201969689	GCAACGTTCCCGCCACCTGCCCAGGCCAGTGCCCCGTGCCCAACCCCAGAGGGTGCGGGATGACAGACTCTGACAATCATTAAACCAGCCGGGCCTGATTTCCCAGCACTGCCTGCTAAG
chr1:201979812-201979932	ELF3*NM_001114309*+*201969689	ACAGCCGGACTCCGCCACTCCGGTAGGATTCCCCGCCTGTCATTCCCTAGCCCAGCTCTTGGGAAACTGCAGAGGGGTCCAGAGGATTTGCAGTTCTGAACCTGCACACTCCAGTCTAGG
chr1:201979563-201979683	ELF3*NM_001114309*+*201969689	ATCCGGGCCAAGTGGCACTGAATATGCAAATCACCTGGGGCCAGGAGCCCAGTCTAAAGGCCAGGAAATCCCCTCCATCCAATGAGACACCAGCTCAGGTTACTGCAGGGGACACACTAT
chrX:129245925-129246045	ELF4*NM_001421*-*129234475	GCCTTGGCAGAAAGCATCAAGACTGAAGGAGCCCCAGGGGATGGGGCCTTCTAAAGGGCTTGAGGTTGAAGGACCTACTCAGCCTCCAGCATCGGCCTGCTTCTCCTGCCTTGGGAAAGG
chrX:129246249-129246369	ELF4*NM_001421*-*129234475	ATCCTGGAGACACACAGTTCTCTGCTGGCCTCTCATCCACGAGGTCCCCTCTCAAATTTGGGGTAGGTTCCGGATGTCCCTAAGCCCTCTTTACCTTGACTTTGAAATTCACGAATGGAC
chrX:129243725-129243845	ELF4*NM_001421*-*129234475	CGGCCCAGGAGGGAACCCGGAGGCGGGAGAGTCGGGGAGAGCGGGAACGCGGGAGCGGGAAGGCTGGCGGCTGGCTCACACGGAAACTCCGGCCCCTGCCAAGAGGTCTCTATTTTGGCG
chrX:129244111-129244231	ELF4*NM_001421*-*129234475	ATCGGGAGCCCGGGTTCTCCATCACACGCGCGGCGGGGCGACTCCAGGGCGGCTCGCGACACTCCGCGACTCTCCCGCCCTTCCCTGGGCCCCCAGCCCCACGCCGGGGCCCCGGCGCTC
chr1:205602663-205602783	ELK4*NM_021795*-*205592000	ATCTGCACACTACGCTGCTCTGTTCAAACTGGCAGTAAACATCTGATTCGGCCTTAGGGCCAGTAGTTGTGTCATATCCCTTTTAGACTGAGCTTACGGCATTGTCAATTGCAGTGTATT
chr1:205601433-205601553	ELK4*NM_021795*-*205592000	GGGACCACTTCTGTTGGTGCTAAGCTTTGGGGAGAGTCTCCTCCCTCCTGTGTCCCTCGTCCTCCTTACCACTCGCTGTTAGAAGTTGGGGCCGTCACAGCTTTCTCATCGAAGTGCCAG
chr1:205602543-205602663	ELK4*NM_021795*-*205592000	GAAACCAAGAAAAAAAAAAGTATTAAGGTAGGCTGTTTAGGATACACCTATTGGAAACATTTGTTTATAAAAAGATTTCATTTTAAAGCCCCCTACCAAGAACAGTTAAGGGTTGTGGAG
chr1:205601553-205601673	ELK4*NM_021795*-*205592000	ATCCCAGGACACTACAAACGCTTGATAAATACTAAATTAGCACTGTGGCTTTCTAGCCTGGGGACTGACAAATGGAAGCGCTGGAGTCGTGGGAAAAGCTTGCCCTGACGATGGAGGCAG
chr19:18633303-18633423	ELL*NM_006532*-*18622937	ATCTCTACAGTCTTCCGTCTTTGGCTTCTGTGGAAAGCCGCAGAGAGGGCGTGGAGGGGCGGAGCCGGCTCGAAACACGTGGGTGGGTAGGCCCCGCCGCGGGCCGGGAGGGTGGGCGTG
chr19:18632136-18632256	ELL*NM_006532*-*18622937	CAACCTGAGTGGCTTCATCGGAACGCGTCAAAGCCAGCCCCCAGCTGCAAAGCCTTCCACCCAGACAGAACAGACCCCCACAAGTGCCTCGCTGACCACCCCCTGCCGGGCACCCAGACG
chr19:18632256-18632376	ELL*NM_006532*-*18622937	ATCGCTGCTTCCCAGGAGGACAGACACAGTCACCCCCACCAACGGCGCTGCCCCGGCCCCAGATGGAAAAGCCCCCAGCTTCCCCCTATCACGGTGCCGGGACCGTGCGGCCCACCGCCT
chr19:18633183-18633303	ELL*NM_006532*-*18622937	CTCAACACGCGCACCCCTCCAGGCCCCGCCTCCATAGTATTATACATAACCCTGACTCAGCCAGCCAGGCGCGTCAAAGCCCCGCCCCTACAGCCGCTGACGTGATGCATTATTTATGAG
chr7:73442781-73442901	ELN*NM_001278939*+*73432118	GAACCTGTCAAAGAGACACCCTCGACTCAGAATAGTCCCAGCCCAGCATCCAGGCTTTGCTGCCCTGCGAGGGCTGAGGGGGCCCCTGCTCAGGTGCCCGGGTGCCCGCCCTGTAGGGGG
chr7:73443078-73443198	ELN*NM_001278939*+*73432118	AGCCGGGATCCCCCCGTCAGGAAGGTCAGGGCTCCGCTGAGGATGGGTTTGCAGGTTGGGAAGCTGCTGCTGTGTTCTCCCTGCTGAGGCAGGCAGGGACTCCTGGTATGCATTTGTGTG
chr7:73441689-73441809	ELN*NM_001278939*+*73432118	GCATCTGCAGGCATCCACCCCAGACCCACCCAACACCTCCTCCCCAGCTTCAGGCGCTAGGCAGAGACCTTGGCCCCTGCAGAATGCAGCCCTGTCCAGGGTCCCCTACCTTCCCCCCAG
chr7:73441809-73441929	ELN*NM_001278939*+*73432118	ATCCCTCCCAGAGCAATACCAACCCGGGCCTACCTTCCAGGCCATTCAACCTGCAGCCCCCCGGCCTCTGTAGACATCGCACCCCCCAAACCCCCAGACCTGCCCAATGCCTCCCCTCCC
chr2:42397088-42397208	EML4*NM_019063*+*42386489	CTCACGGCTCCCTCCACTTACCCCCCTTCAGAGTTGGGACATTTCTTCAAATCCAGGCTCCTCTTCAGGGTACAACCTTCCACCACCTTTCCACATACACGCCTCTCTTTCAGGGTGGGG
chr2:42396079-42396199	EML4*NM_019063*+*42386489	AGAACCTCTCCCTCTTGGTTGCTTCTTTAGTGTCCTTGTAGGACCCACGTGGTGGTCATCTCCCGTCACGGGGGTCCAGTCTTGGCTCTGCGGGCTTCCCAGGGGCCACATAGGGAGAGG
chr2:42397208-42397328	EML4*NM_019063*+*42386489	ATCGCCTTCACCCGAACAGAGGCTCCTTTTTAGGGGAGGGACCCTCATTCCCTCTTCAGGAAGGGGGCATCCCCCGCCCCCAAGTCTTCACTTTAGATTTGAAGGCGACTTTCCAGTATC
chr2:42396199-42396319	EML4*NM_019063*+*42386489	ATCCTTCATGCATCAGAGTATCGCAGGCCAGAGTCTATGCCTTATCCCCACCTGTTTGGAACCAGCTTCCAAACCGTGGTCCCCAGCCTTCAGCAGGCCTACCGCGCAGGCGCAACCACC
chr16:67699743-67699863	ENKD1*NM_032140*-*67690628	ATTTAATGGGTAACAAATGCATAAAGCAGAGCTAGGGCTTCGTGGGAACTACCTCATTCAGTTCACCTCCTTCGAGAAGGTAGCATATTTCTCCCCCTTTTATAGTTGGGGAAACTGAGA
chr16:67699743-67699863	ENKD1*NM_032140*-*67690628	ATTTAATGGGTAACAAATGCATAAAGCAGAGCTAGGGCTTCGTGGGAACTACCTCATTCAGTTCACCTCCTTCGAGAAGGTAGCATATTTCTCCCCCTTTTATAGTTGGGGAAACTGAGA
chr16:67700056-67700176	ENKD1*NM_032140*-*67690628	ATCTCTCCGGCACCGGGACCGATGCAGGGGCCACGGGGAGCGGTGGTGTCCAGGGCCCGGTCGGAAGTCAGCAAGTCCAGCTTCAGCGCGTTTCCCTCGAGGCGCCCTTGAGCTGTGGGG
chr16:67700056-67700176	ENKD1*NM_032140*-*67690628	ATCTCTCCGGCACCGGGACCGATGCAGGGGCCACGGGGAGCGGTGGTGTCCAGGGCCCGGTCGGAAGTCAGCAAGTCCAGCTTCAGCGCGTTTCCCTCGAGGCGCCCTTGAGCTGTGGGG
chr16:67701023-67701143	ENKD1*NM_032140*-*67690628	AGAGGTGGAACTGAGCGCCCCGACCCGCTAACTGCCAGGCTGGGCCCTCCAGGCGGGGAGGGGCACAGGCTGGTGTCCTTATTCCCGTTTCGGTGTCTAACGTTAGGTGTTCAGTGACGG
chr16:67701023-67701143	ENKD1*NM_032140*-*67690628	AGAGGTGGAACTGAGCGCCCCGACCCGCTAACTGCCAGGCTGGGCCCTCCAGGCGGGGAGGGGCACAGGCTGGTGTCCTTATTCCCGTTTCGGTGTCTAACGTTAGGTGTTCAGTGACGG
chr16:67701143-67701263	ENKD1*NM_032140*-*67690628	ATCCCTATGTCCTTTGCCCGGCCATGGTGACCGATGGCCTGTGTGTCATCTCTAGTGTCCAGTGGCGGGAGACCAGTTCCTGGTGCCTGCCCATGAGGCCCGCGGAACCCAGAGTGAAGA
chr16:67701143-67701263	ENKD1*NM_032140*-*67690628	ATCCCTATGTCCTTTGCCCGGCCATGGTGACCGATGGCCTGTGTGTCATCTCTAGTGTCCAGTGGCGGGAGACCAGTTCCTGGTGCCTGCCCATGAGGCCCGCGGAACCCAGAGTGAAGA
chr16:67699852-67699972	ENKD1*NM_032140*-*67690628	GGAAACTGAGACTCAAGAGATGCAAAGCCTGGGCCCACGTCAGGGTGGAAAGAGCAGCTGCTTTTGATCTCTTTCCACCCCGCACTGCCTCTCTGTCCCTTCTTCCATTCCTGGGACTTA
chr16:67699852-67699972	ENKD1*NM_032140*-*67690628	GGAAACTGAGACTCAAGAGATGCAAAGCCTGGGCCCACGTCAGGGTGGAAAGAGCAGCTGCTTTTGATCTCTTTCCACCCCGCACTGCCTCTCTGTCCCTTCTTCCATTCCTGGGACTTA
chr1:8931580-8931700	ENO1*NM_001201483*-*8921635	ATCTCTGGAGGGCCCACAGAACCCTCCTGGGAGATGGGGAAACTTTTCTTTAGTTAACAGGCCCTGTTCTCATGCTTGGGTTCCTGTCCTAACCGTGAAGGAGTATTTCGCAGATTGGGA
chr1:8931431-8931551	ENO1*NM_001201483*-*8921635	GCCAGAGGCTAGCTCTGCCACAGAGCAGGGCTCCTATGAGTCAGTCAACAGGAAAATCACACTAAATGACACACCTGCAGCTCACCATTCAGGGCAGGTCATTGGTTAGACCTTCCCTGG
chr1:8932199-8932319	ENO1*NM_001201483*-*8921635	CCTTTCACATGTTTATGATCCTGTACTGCAGAACTTACTGCAAAGATGACTAATTCCTCTAGCAGAAAGAAAGTGTTCTACAGCAGAGCCTACATGCCACCTGGAGGTCTTGTTAAAATG
chr1:8932096-8932216	ENO1*NM_001201483*-*8921635	ACAATCCCAAGTCCCCTCCCGCCCACAGATGCATTTGTCATTAGGGAGCTGTTTCTTCCTCCTACCAGCTGTGTGAATTAAACGCTCTGGGCTGTTCTTCATGCCTTTCACATGTTTATG
chr1:8939511-8939631	ENO1*NM_001428*-*8929151	GCCTTCTAGGTGTCCGGCGCGCCCCCACGTGCTTCCCCAGTGTTAATTCATTCTCTCTCTAGTCCATGTCATGTTGCCTCTCAAATTTTACATCCCTCTCATTCCCATCTAGGGAACTAG
chr1:8938949-8939069	ENO1*NM_001428*-*8929151	ATCTGGGGGGCCCCGACTCCCCAGCGGCCCTGTAGTGGTGCGGGCGAAACTCTGGCCCCAGATAGGACCGGTGAGCCGAACTGGGGTGTGCGGAGCCGGGGCTCCGGGGGATGGCCCGGG
chr1:8939235-8939355	ENO1*NM_001428*-*8929151	ATCCGAGAGACCCCGTTGGCGTCGAGTCGTTGAGAGGCTGCGCGCCTCGGCCCCACTCCGGGGTTGGGGCGCTGGCCCCGCCGCAGCGCTGCGTGTCCGGGGCCACGTGCGCCGCCTGCG
chr1:8939115-8939235	ENO1*NM_001428*-*8929151	GTCCCGCACGCACTCAGCGTCGCTCTGGGGCCCCACGTCCGGCCCTCGACCTTGCTGACAACTTTGGCGGCCCGGGCCTGCCGCGGCCCTCCTGCCCCGCCCCTCCTGCCTCGCGCCGCG
chr22:41487475-41487595	EP300*NM_001429*+*41478613	GCCCCCGCCCCTCCCCCCTTAAAATCCTCCCCACTCTTAAAATCCTCCCCTTTAAAGGGAGCCACAGGGTGACGCCGGGGGAGTTTGCGGAAGCGCTAACCGCGTTGGGGCCTAGGGCGG
chr22:41489889-41490009	EP300*NM_001429*+*41478613	TTGAAAGAGTTCCAATCATGAACTACAAACGTGAACTGATTGTACAAAAGTTTAAAATGTGCATTAGGTTTGGTGTTTGTGTGTGTCTTTGTCTTTTTACACTTTTAAACATACTTGGAG
chr22:41487595-41487715	EP300*NM_001429*+*41478613	ATCCCGTGATTGGGACAGGCCCCGCCCCCGGCTCCACTTCCCCCATTGTGTGAGCGGCTCGGGCCTAGGCCCCGCCCCCCTCCGGAGGCCCGGCCACTCCCCTTTTCCACCCCCCCTTGG
chr22:41490009-41490129	EP300*NM_001429*+*41478613	ATCAAGATTTTCGTTTAAAAGCTTTACGACCAGTTCATTCAGTTGTGGACTAGCTCCTTTGTCAGGAGAAGTTCAGGGAGACTTCTTCCATCATCCCTTCATTCTTTTCTTACAGTTAGT
chr2:46524976-46525096	EPAS1*NM_001430*+*46514540	GAGGGCCACAGCCCCCCACCCGCCAGGGAGCCCAGGTGCTCGGCGTCTGAACGTCTCAAAGGGCCACAGCGACAATGACAGCTGACAAGGAGAAGAAAAGGTAAGCGGGCGTCCGGGCCG
chr2:46523628-46523748	EPAS1*NM_001430*+*46514540	CAAATTTCCAACACCTGTAGCCTTTGGGTTTCCCAGGACTTCCATCGACCCTGGCGGCAGAGAGGGCAGGCCTGAGATGCAGTGACTTGAGGGCACATGGCCAACTCTTGTCACTCCAAG
chr2:46525247-46525367	EPAS1*NM_001430*+*46514540	ATCAGCAGCTTTGCAGTGGAGACTTCTGCGGCTCGGAGGAGTCGGGGATTTGCGCGCACGGCGAGGCCAGGAGGCCGAGGGAGATGGCCTGGAGGTCGGAGGTGCTTCCGCGGTGCCTTT
chr2:46523915-46524035	EPAS1*NM_001430*+*46514540	ATCAATTTCCTTGCACTGCTTCTCCCAGACGGTCAAGTCAGCTGCGTCCCACCGAAAAGGGCGCATCGCCCACGCCCGAAACGCAGCCGCTGGGGGCCGAGAAATTATCCCCACCTGGCC
chr1:16482797-16482917	EPHA2*NM_004431*-*16472582	ATCTCTGAGCCTGGTATCCTCGGTGGAAACGTTTAATGGTTTTGCGCTGAGCCATACCCATTCTGCCCTTCACCTCTGAGACTGAGCTCAATGCGACTGAGCTCAACGCTGGCCTGAAGG
chr1:16482331-16482451	EPHA2*NM_004431*-*16472582	CGCGCACTCACCTTCCTTGCCCTGCGCCGCCGCGGCCGCGGCCAGCGCACAGCCCCACAGCAGGGCGAAGCAGGCGCGGGCTGCCTGGAGCTCCATGCCGCGCTTCTCGCTCTCGGTCCG
chr1:16482451-16482571	EPHA2*NM_004431*-*16472582	ATCCCCCCGAGCCCGGCTCCCGCACACCCGCACGCCTGCACGCCGGCCTCGGTGTCCGCTCCCGCCCGCCGGCCTGCGCGCAACTTCTGCCCCTCCTGCCCCGAGTCCTTAATGGAAGTT
chr1:16482677-16482797	EPHA2*NM_004431*-*16472582	GGAAGTCCGGAGGGGTTTGGAGGAGGACCTTGGGGCCCTCTGGACTCGCGGGCTCCCCGCAGGCCTTCCAAAGTTTGAGCGTCTCAAAGCGCCAGCGCCCCTACGGATTAGCCCCCAGGG
chr3:89156304-89156424	EPHA3*NM_182644*+*89146673	ATCACATTGAACACAGTAAAGGAATAACTATAATCATTTTTTTCAATTATACAAACATGATTGACTTTTTAACGAAAGACTGCTATTCTTTCAAAACACACGTTTCTCTCGCATTTCAGT
chr3:89157312-89157432	EPHA3*NM_182644*+*89146673	CAGTATTTTATTTTCTAATTATGACCATGTGGTACTCCGAGAAGTTTGAAAGAAAATTCAGCCTTCCTCTCTAGACTCTTTAGTATGTTTAAAGGTAATGACAGGTTGTTCCTACTTGGG
chr3:89157432-89157552	EPHA3*NM_182644*+*89146673	ATCATGGCATTTATGAATGGACTAAAGGGAAATCAGAGTTTGTCGAAGCGGAGGTGCGTGTTTATGGTGCAAGGGCTGTGTTGAAGTTGTGTGTATCCCGCCAGGCAATGGTTTGCTCTA
chr3:89155867-89155987	EPHA3*NM_182644*+*89146673	TAGCTTTTGGATTTGGAATGTTAAAGAATAAGAATACCCCAATATTATTAGACTATCAGTGGTTGAAAGTTGAATGGAGGAGCTGTGAATTATGCATTGTTTCTCTTGCAGAACCCAGAG
chr6:94129184-94129304	EPHA7*NM_004440*-*94119300	ATCGGCTGCTCCACGTTTAGCTTTTTTTAATTTCCCCCCCACTCCTGTTCGCTCGCACCGTGTTTGCTGCCTGCAAGTCTCCGACTGCAGACCGGCCGCTTGCTCCACACTCCAATAATA
chr6:94129557-94129677	EPHA7*NM_004440*-*94119300	AGCCGAGGTGTGTGCTGCTTTGGACGCTCTGCTTTTAGCAACCGCAGCTTTCGCGTAGCAGAATAAATCCGAGAATAACGCTCCCAACTTACACTCTTTTCTATAGCTGTACTCCGCGCG
chr6:94129677-94129797	EPHA7*NM_004440*-*94119300	ATCTTTTAGAAACCAGAGGCGAAGCAAGCCTTCTCTCAGCTACCAAGCACGGAGCCCGGACAGTGAAATGAGCTGTGCCTTTAAGTAAAGTGTGTTTTACTTTTTTGTTGTTAGAACCTC
chr6:94129064-94129184	EPHA7*NM_004440*-*94119300	ATGAGCAGGTTTTATTTTAGGTTTCAGTTATCTTGAGTCGTGGATTTTTAAATGCTGTTTGTTCCGAAGTAGCTTTTGTTTTATTGTGCTCCTTGCATCGATTCCCCTTCTCGGTCCCCG
chr3:134516895-134517015	EPHB1*NM_004441*+*134504098	ATCAATGAGCTGCCTACGGAGAGCAGGTCCCTCCCAAACTCGGCTGTGGTCAGGGGGCGCCTCTCCCTGCTGATTTCAGACTCTCATGTGTCTGTCTGCTTTCCCCTGGGGTCTGCGGTG
chr3:134516763-134516883	EPHB1*NM_004441*+*134504098	CTCTCCTAGAATGAACACAGGCAGGCTCATTTTCTACTCTCTACACACGGAGCCGCCTTCCCGCCTGCCTAGCTGGGTTGGGGCCAGCGTTATTTGGTTCGTGATGAGTGAGTAATAGTG
chr3:134514081-134514201	EPHB1*NM_004441*+*134504098	ATCCCGCTCCCTCCCGCGTCAGTCTGGCCGGCTCCGTCCTCCCGTAGGCTCCGCTGTAGCTAGCAATGTGACACCAGGACGCACTCGCTCTCGCGCGCTCTCCCAGGCTCGTTCTCCCTC
chr3:134513961-134514081	EPHB1*NM_004441*+*134504098	TAAACTAACAATGCCAGTGTAAGGAGGTGCTCGCGCCTGATTGGCCGGGGGAATTTTGCAGGTTTGATTCCTTGATTGGACAGGAGGTGTTAGGGGTGGGGAGAGAGCTGATGGTGGGGG
chr1:51888132-51888252	EPS15*NM_001159969*-*51877793	ATCAAATATACAAACAGTATATATAAAGTAAAAAAAGAACCACAGCAGCATTTATCTCTTCTGCTCTTCAAATCAAACATGCTGGGCTCCGCTTTTACTTTGAAACATCGTTACCTAAAT
chr1:51888012-51888132	EPS15*NM_001159969*-*51877793	TCAATTTTAGAATGAAACAACAGAGAAAATGGGAAAGATTATTAATACACAGGCAATTTGCTCTATCAAAAATTACATCTCAAAAAAAGCTATTTTAGGACCATATATCAAATCCAATTG
chr1:51886982-51887102	EPS15*NM_001159969*-*51877793	GTATCATCTCCCACCCTACAAGTATTATGAGAAACAGTCCTTTAACATACTAGGTCTCCTAGCTAACAAAAACCTCACATGCATGAAAAAGCATACTGGTTTTTGATGATGATGATGATG
chr1:51887120-51887240	EPS15*NM_001159969*-*51877793	TCTCACTCTAATTTTACTGGTGCAAAAATATTAACATTGTAAGTCATGCAAACTTACCCCTTTAATGATATAATATGCAGGTAAGTACCATTTAAAAAATACTTTCAAAACTAGAAATCT
chr1:51987758-51987878	EPS15*NM_001981*-*51974995	AGTAAGTACATTATAAAAGTTTGTTGAATTGAACTGAATACAATCTCATATATAATTGTTATTTGGATCTTCACTTTATCCCCATAAGAAAATCAAGGAACAAATATTTTATAAATTTAT
chr1:51983975-51984095	EPS15*NM_001981*-*51974995	CAACGAGGCAAGAGGGAAGCTCGAGAACAGGTTTTGCTGAGGATTCCCCCCAAGAAAAGTGCTCCCCGGGAGGCCGTTCCTGGCACCAAGACTGGCGGAGCCACCACACCCGTTAAAGGG
chr1:51987869-51987989	EPS15*NM_001981*-*51974995	TAAATTTATTTTATAAATAGCTTCTATAAGTAAGAGCCATTGACAGCAGGCTTGGGTCTTGGTTAACAAAAAATAAAAAGAATCAGATGCCCTAGCAAGGGAAGACTTGCTTAAAATCTT
chr1:51984203-51984323	EPS15*NM_001981*-*51974995	ATCAGGAGGGGGGAGAGGCTGAACGGAGGAAGGGGCCGGCAGAGTGGGTAGTTGAGTAGGATGAGACTTCTTTGGAGGCGAGGCTAACTACATTAAACTCTGGGAAGGGAGGGCTTCCGT
chr17:37844399-37844519	ERBB2*NM_001289936*+*37834336	GATTTTTGTGGGCGCCTGCCCCGCCCCTCGTCCCCCTGCTGTGTCCATATATCGAGGCGATAGGGTTAAGGGAAGGCGGACGCCTGATGGGTTAATGAGCAAACTGAAGTGTTTTCCATG
chr17:37844399-37844519	ERBB2*NM_001289936*+*37834336	GATTTTTGTGGGCGCCTGCCCCGCCCCTCGTCCCCCTGCTGTGTCCATATATCGAGGCGATAGGGTTAAGGGAAGGCGGACGCCTGATGGGTTAATGAGCAAACTGAAGTGTTTTCCATG
chr17:37843549-37843669	ERBB2*NM_001289936*+*37834336	TTGACATATTGTGACACCTGTCACACAGTGAGTGCTCAATACGTTGGTTCTTTGCCCACTATGGTCCAAATCGAATGTACCAGTCCAAAGTCCCTCCTTCAAACAAAACGTTCCAAGATG
chr17:37843549-37843669	ERBB2*NM_001289936*+*37834336	TTGACATATTGTGACACCTGTCACACAGTGAGTGCTCAATACGTTGGTTCTTTGCCCACTATGGTCCAAATCGAATGTACCAGTCCAAAGTCCCTCCTTCAAACAAAACGTTCCAAGATG
chr17:37843669-37843789	ERBB2*NM_001289936*+*37834336	ATCCCTGCCCCCACGTCTTCAAAGCCGGAACTGACACCTTCCTATCCCAAATGCTTCCTAATCAAAGAGTCTTTCAGGGGCTCAAATCATTCTCTGCCTTGCACTTGAAAAGGCTCATGT
chr17:37843669-37843789	ERBB2*NM_001289936*+*37834336	ATCCCTGCCCCCACGTCTTCAAAGCCGGAACTGACACCTTCCTATCCCAAATGCTTCCTAATCAAAGAGTCTTTCAGGGGCTCAAATCATTCTCTGCCTTGCACTTGAAAAGGCTCATGT
chr17:37844491-37844611	ERBB2*NM_001289936*+*37834336	TAATGAGCAAACTGAAGTGTTTTCCATGATCTTTTTTGAGGTAGGGCTGTTTACTGTCACCACCCCTGTCGGATTTTACTTCCTAAACGTACCTGTAACTATCCACTTCTCTCCATCTCT
chr17:37844491-37844611	ERBB2*NM_001289936*+*37834336	TAATGAGCAAACTGAAGTGTTTTCCATGATCTTTTTTGAGGTAGGGCTGTTTACTGTCACCACCCCTGTCGGATTTTACTTCCTAAACGTACCTGTAACTATCCACTTCTCTCCATCTCT
chr17:37855329-37855449	ERBB2*NM_001289937*+*37846230	GCAAGGGGCAAAGAAGAAACCTTGAATGCATTGGGTGCTGGGTGCCTCCTTAAATAAGCAAGAAGGGTGCATTTTGAAGAATTGAGATAGAAGTCTTTTTGGGCTGGGTGCAGTTGCTCG
chr17:37858024-37858144	ERBB2*NM_001289937*+*37846230	ATCTGCCATAAACAGAGGGAGGTAGCCTTCTATGGCCACGCCTTCTTGCTGAGGAAGAAGGTTCCTCTCTTCCAGGGAGTACATCCTTGCCCTCCCTGTTTCCCAGACAAGCATCTTCAC
chr17:37857904-37858024	ERBB2*NM_001289937*+*37846230	GTGTGGTCTTTGTATTTGTGTGTCTGGGCTTTGTGTTGCCAAACAGCAGTCTCTCTGCTGACTTGGGGACACAGGCTGAACTCTGTCCTCTGCAGGAACTCCCTTAAGGTGCTGGGCCAG
chr17:37855775-37855895	ERBB2*NM_001289937*+*37846230	ATCATGCTTTTCAGATACTTCAAAGATTCCAGAAGATATGCCCCGGGGGTCCTGGAAGCCACAAGGTAAACACAACACATCCCCCTCCTTGACTATCAATTTTACTAGAGGATGTGGTGG
chr12:56474845-56474965	ERBB3*NM_001982*+*56463808	ATTGAGCATCTACTATACACAAGGCCCTGGGCCAGGAGCTGTAAGGGCAAGGATGTCCAGCCTCTGGTCTTTTCTCTCCCCAACCTGAGGATCAAGAGGGCACCTCTGCTACTTTCTAAG
chr12:56473734-56473854	ERBB3*NM_001982*+*56463808	ATCTGCTCCGCCAAGTTGCGGGACCGCGGGGCGTGGCACGCTCGGGGCAGGCGGTCCGAGGCTCCGCAATCCCTACTCCAGCCTCGCGCGGGAGGGGGCGCGGCCGTGACTCACCCCCTT
chr12:56473539-56473659	ERBB3*NM_001982*+*56463808	ATCCACCAAGTGAACCAACCGGCTAGGGGAGTTGAGTGATTTGGTTAATGGGCGAGGCCAACTTTCAGGGGGCAGGGCTTTGGAGAGCTTTCCACTCCCTCATTCATTACCCTTCCCTGG
chr12:56474935-56475055	ERBB3*NM_001982*+*56463808	ATCAAGAGGGCACCTCTGCTACTTTCTAAGCCTCCTGCCTTGGGGAGTCCTTCCTGGGCTCAGCTTGTGCCTCCCGCCCCCATTTTGCTTATTGTCTGACACTGTCTCTAGGACCCTAGA
chr2:213403366-213403486	ERBB4*NM_005235*-*213393352	GCGGGCGCGGCGCGCGCGGTGTGGCGACTCCCAGGGCGGGCGACCGAGTCCGCGCCCGCGGGTCCAGGGCCGGGGCCCGAGGAGGGGGCGAGTGTGAGCGCGTGTGTGCGCGTGTGGGAG
chr2:213403150-213403270	ERBB4*NM_005235*-*213393352	CGGAGTGCCAGAAGGAACCCACCTGACTGAGAATCGCTGGGCTGGACGGTCCCCGCCGCCACGAGAAGGCTCACCCAGACCCAAAGTCCTGTCGCCGGCTTCATTTTTTGGAAGTCTCAG
chr2:213403776-213403896	ERBB4*NM_005235*-*213393352	ATCCCGTCCTTCTTTTTCCTCTCAGCTTTCCTCACACTTGTCCGGCGGCTGCGGTAATTAAAGCTCCGAGCGTCATTTCCAGCGCTCCGCGGTCTCCAGCTGCAGCCCACAGAGAAATTA
chr2:213403656-213403776	ERBB4*NM_005235*-*213393352	GGTAGGTTTCCGGCCTCTCCCCGCAGCCGGGCTATGTTCTGCTCCTTCTTCAGTTTCCTTGCACCTCCAGTCCAAATCGGGAGGGGAGCGGGGCGGGGGGAGCTTCTCGCTTCTCCCCGG
chr12:1136706-1136826	ERC1*NM_001301248*+*1126913	TATGTTTTCAGCGTTCAGTTTTGAGACATCTAAAATATCTCTAAAATATTGTTTACTATGAGTACATTATGCTGTAATCACATTCTGAATGCGTGAGTACATACATGGTAGAAGGGCTAG
chr12:1136898-1137018	ERC1*NM_001301248*+*1126913	ATCTTTTCATTACAGATATGGTGTAAGATACTTCTTCAAGATTGGACAGCTGGGGACCTTCTTCTGATTAACCTTAAACCAACTTGTAGCCATAGAGACACCTCACAAGGTTCCCATTTT
chr12:1137406-1137526	ERC1*NM_001301248*+*1126913	TAGCTAGCAGTGGGGTTGCTAGTGACACCATAGCATTTGGAGAGCATCACCTCCCTCCTGTGAGTATGGCATCCACTGTACCTCACTCCCTTCGTCAGGCGAGAGATAACACAATCATGG
chr12:1137565-1137685	ERC1*NM_001301248*+*1126913	ATCTCTTGCGGAAGGATGTGGAAGTAAAGGAGAGCAAATTGAGTTCTTCAATGAATAGCATCAAGACCTTCTGGAGCCCAGAGCTGAAGAAGGAACGAGCCCTGAGAAAAGATGAAGCTT
chr12:1101354-1101474	ERC1*NM_178040*+*1090373	ATCTCTTTATACCACCCTTTTACAGGCTTTATCCTGGCCCCTTGAGAGAAGGCCCCAAACTCAGGTGGTTGCTTTGGAAGGCACATTGCTGAATAATAGTTGCAGGTGGTTGTGGTTGAC
chr12:1100645-1100765	ERC1*NM_178040*+*1090373	AGCTGTAGGTGAGGCTTCGCGACCCCCTCCCCCTCCTCGGCAGCCCGGGGGGTGGGGAGGGGCGGGCCCCACCCAGACCACCGGCGCCCACCCGCGGGCTCCACCCAGCCGGGCTCCGGG
chr12:1099604-1099724	ERC1*NM_178040*+*1090373	GCCCGCCGATTCGCTTAGCTGTCGGAGGCTAAATAAACAGCTCCCGAAGCAGCGTTTGGCACAGCGCAGGGTCGGAACGTGGACACTAATTTCCGCCCACGCTCCCCGCGTCCTGGCGGG
chr12:1099604-1099724	ERC1*NM_178040*+*1090373	GCCCGCCGATTCGCTTAGCTGTCGGAGGCTAAATAAACAGCTCCCGAAGCAGCGTTTGGCACAGCGCAGGGTCGGAACGTGGACACTAATTTCCGCCCACGCTCCCCGCGTCCTGGCGGG
chr12:1099892-1100012	ERC1*NM_178040*+*1090373	ATCCCGGCGCTGCTCCCGCGGCGCTTGGCTGCCCCGGGCGTAACGGGCCACGAGAAGTAGGGGGTGGGGCGCCGCTTAGGTTTGGGAAGACACGAAGCGGCTCCTCGGGCTTCCAGCGTC
chr12:1099892-1100012	ERC1*NM_178040*+*1090373	ATCCCGGCGCTGCTCCCGCGGCGCTTGGCTGCCCCGGGCGTAACGGGCCACGAGAAGTAGGGGGTGGGGCGCCGCTTAGGTTTGGGAAGACACGAAGCGGCTCCTCGGGCTTCCAGCGTC
chr19:45873906-45874026	ERCC2*NM_000400*-*45863845	CCATTGGCTAACCTGCCCGTCAATCCGCTAGGGCAGAGCCAATCGGGATACTGCGCGTGCGCACGGAAAAGCGAGGGCGGCTGACTCTCGGGTGAGGCGGTGCGGGAGGCGTCACTGAGG
chr19:45873214-45873334	ERCC2*NM_000400*-*45863845	CGAGCCACCGCGCCCAGCCTATTCACCATTATTGTTTTAGATAACGGAAGATTATGGGGTCCTGGATTCCCAGGGACCTCGGACTTCTAAAATCCAGACGTCCTGCAATCTGTCTTAGGC
chr2:128051709-128051829	ERCC3*NM_000122*-*128041752	GCATCCGCTCTGGGGGGACTTCCGGCTCAATCCGGAAGCTCCCTGTTGTCCACACAGGATGTCCCGCCTCTAGGCGCCGTGATGTGGGTGGCTGGAAGAGCGGAGAGCCAGCGACCGCCG
chr2:128050026-128050146	ERCC3*NM_000122*-*128041752	ATCCAGAGTGTAGCGGCTGGGGTAATCAGTCGTTATGCTCCCCACAGGAAATCTGAATGGCACATTCTCATGGCTGCCACAGGCTGACAACATGGAGCACCTATGCCTATTGTTACATTA
chr2:128051829-128051949	ERCC3*NM_000122*-*128041752	ATCTGTTAGCTCGTGCGACCCAGCGGCGGGGGTCCTCCACTGTTCATTTCTCTACAACTGAAGGAAAATACTGTGTGTTGAGCACCTGTGTAGTGCGCGAATTAAAGGCCTCATCCTTCT
chr2:128051945-128052065	ERCC3*NM_000122*-*128041752	TTCTGGAACTTAAATTTTAATGAAGCCATGTGGGCAATAAATGTGTGTGTGAGAGAGAGAGAGAGAGAATGTGACCTGAGTCCATGGGTAAGGAAGAATTCTTTTTTTTAATTAAAAAAA
chr16:14013878-14013998	ERCC4*NM_005236*+*14004013	ATCATCTCAGTCTCAGCTCTCCTCGGCTACGTTCGGCTGGCTGCCGTCCTCTCGGACTCGGCTCTCTTCGGTTGAGTTCGGCCTACTCTCCACTAGGAGTCGGCTTCCTTCGGCTGCGTT
chr16:14014713-14014833	ERCC4*NM_005236*+*14004013	AGAAGGATGCAATTCCCTGACAACACTAAGAGGGATGGGAGGGGTCCCCAGAAGGATGCAGGTCCCTGACATGGGTGCAAGGGCACTGAAAGGTGAAGGGGCTCTGAGTGGTAGGAGAGG
chr16:14013758-14013878	ERCC4*NM_005236*+*14004013	ACTCGGCTCTTCTTCGGCTGAGTTCGGCCAACGCTTGCCTTCTCAGGCTCGGCTCTCTTCGGCTTTCTGAGAGCGCGCCTGTCGTGGCCTCGGCTCCTCTTCGGCTGCGTTCGGCCCACG
chr16:14014976-14015096	ERCC4*NM_005236*+*14004013	ATCTCTGAGGGTGATGGGGAGACATGAAAGGAGATGCTGAGGCGCTGGAAAAACCCCAATAGGGAAAAGGAGGGACCAGGAAATAGGACATTCACCAAGGCTGTGTTAAGAGGGCCATAG
chr13:103497057-103497177	ERCC5*NM_000123*+*103488190	TTTCTAGTCCTTTCTGATCTACAAGCCGCGGCATTATAACTTTTAGATGCTGAAGAAAACTAAACTATATGTCAAGGATTAAGGCTTGTGAACCCCCAAAATTTGGGACAGGTCTCAGTT
chr13:103496953-103497073	ERCC5*NM_000123*+*103488190	CTTCAGGGATGCTAAACACCATAGTGAGGCACGATGCGGGGATTTGAATCTTGGCCTGAGGGTTCCAGAGCTGTGGCCTTTTCTGGGGTTACTCTGTTAATTGATTTCTAGTCCTTTCTG
chr13:103498691-103498811	ERCC5*NM_000123*+*103488190	ATCCTGGCTGTTGGTATCCTTAACGCCGCGTTGGGACTTGGGGTGCAGGGATTCGGGGCTGGATTCCTCGCGGGGCTCTGCCTTGGGCACAGTGGCATCTGCAGGATGATGGTCTTGGGT
chr13:103498571-103498691	ERCC5*NM_000123*+*103488190	TAGAGTAGAAGTTGTCGGGGTCCGCTCTTAGGACGCAGCCGCCTCATGGGGGTCCAGGGGCTCTGGAAGCTGCTGGAGTGCTCCGGGCGGCAGGTCAGCCCCGAAGCGCTGGAAGGGAAG
chr21:39870323-39870443	ERG*NM_001136155*-*39860428	ATCGTTAATAAATGTTAATAATAATTATTGCTTCTCTCTGACCAGAAAGTAGTTTTGATGAGGTTGTTTAGAGCGGATGAGATTGTGCTAAGTCTGGGAAATGAAGTCAGCCAATGGCAG
chr21:39871184-39871304	ERG*NM_001136155*-*39860428	ATCCTCATAGAACTTTTGGCTACCCAGAGATGCCATGTGAGGGCCCCATTACATGTCTAAAATCCAAGCTATAAGTTCAGGGTCACAGGTCTGTTTTCTCCTCGAAGGAAGTACAGCGAA
chr21:39870190-39870310	ERG*NM_001136155*-*39860428	TTGCCCAACCCTAACTTATCTGCCTTGATAAAGGAAACCAAAGAAAAGAGTAACAAGAACAAGATTTTGTCAAATTAAAAGGAACCCTTTCCTTACCTTAATAGTGCTGGCCATAATGCG
chr21:39871064-39871184	ERG*NM_001136155*-*39860428	CCTTCCTAAGTCTTGTTTTCAAGTATTTATTAAAACCCAAATAACTGAAGTGACTACAAATGTCCCGGAATATCAGTGAGCTGGTCTCACTCTGACAGACATCCATGTTGCAGACAACAG
chr21:40033665-40033785	ERG*NM_001243428*-*40022591	ATCTCTTGCACACTCTCCCCATTCCGACCAAGTGAAAACTACCCATGTCCCTCCCTCTCCAAACTTTAACAGCCAAGAATTTCAGCAAACAGCCAGAAAGAAAGCTAAGTCTCCCCCCGC
chr21:40033665-40033785	ERG*NM_001243428*-*40022591	ATCTCTTGCACACTCTCCCCATTCCGACCAAGTGAAAACTACCCATGTCCCTCCCTCTCCAAACTTTAACAGCCAAGAATTTCAGCAAACAGCCAGAAAGAAAGCTAAGTCTCCCCCCGC
chr21:40033520-40033640	ERG*NM_001243428*-*40022591	GCTAAGCCCCTTCCAGAAGTTTTCGTTTCTACGCGAATTCCGACCGCAAAATCCAGCTTACCTGAGCGCCGCTCCTCTTCTCTCATGTCCCTCGGGGGCCGTCACGACCGTCCCGGAGCG
chr21:40033520-40033640	ERG*NM_001243428*-*40022591	GCTAAGCCCCTTCCAGAAGTTTTCGTTTCTACGCGAATTCCGACCGCAAAATCCAGCTTACCTGAGCGCCGCTCCTCTTCTCTCATGTCCCTCGGGGGCCGTCACGACCGTCCCGGAGCG
chr21:40031307-40031427	ERG*NM_001243428*-*40022591	ATCCTCCTGTGGATGAAGGCTATGAGCTCTGGCCTGCCCCGGGAGCGGGCACCAGCCAATGCCAGCGGAGCAAGGGTTAACTTTGGGACTGTGACAGTTCTCCCTTCAGGGGCTCTAAAC
chr21:40031187-40031307	ERG*NM_001243428*-*40022591	TTTACATAGCTCACCGTTTCTGCTAGAATTATAATTTCAATGGTGTAATTAGCTTATTAATAATTTGACACATGGTGAATTAATTTACATGGTTGGGTTCTTCGCAACGTCTGTTGCCTG
chr21:39956147-39956267	ERG*NM_001243429*-*39946869	ATCCCTGCGGTGCTTCTCCAGGGGAGCCCTAGCATTCCAGCTGGCCTCATGGGCATGCCTTAGAGAGAGGGAGCTGACCCTCTCCTTCTTCAACTGGATTTTATTTTTATTTTTTGGCAT
chr21:39956927-39957047	ERG*NM_001243429*-*39946869	ATCAACTGTACATGTACCGACAAAACCTATTTCTTAAACATTATTTTAAAATATCCTAAAAGGGGAAAGAACTTAAATCCTTCCCCTTAAAAAAAGAGGGGACAACATTCCTCTCCTCTG
chr21:39956736-39956856	ERG*NM_001243429*-*39946869	CATAAGATTATTTGGGTTCTGTTCATTTTACCTTTAGTTGCCCTTGGTTCTGCCATCTTTTTTCTCTGTGAGTCATTTGTCTTGCTTTTGGTCAACACGGCTTTCCTCGGGTCTCCAAAG
chr21:39957083-39957203	ERG*NM_001243429*-*39946869	GAAAGCAAGGCCAAGCCTAACTGGCATGCTGAAGCACACAGATGCTTTTGCACAGAAAATATTTTGAAAATGTTTTCTTTTCCTTATAGCCCCCAGCTTTGGTAATAATGGCTTCCCTAG
chr21:40033665-40033785	ERG*NM_001243432*-*40023704	ATCTCTTGCACACTCTCCCCATTCCGACCAAGTGAAAACTACCCATGTCCCTCCCTCTCCAAACTTTAACAGCCAAGAATTTCAGCAAACAGCCAGAAAGAAAGCTAAGTCTCCCCCCGC
chr21:40033665-40033785	ERG*NM_001243432*-*40023704	ATCTCTTGCACACTCTCCCCATTCCGACCAAGTGAAAACTACCCATGTCCCTCCCTCTCCAAACTTTAACAGCCAAGAATTTCAGCAAACAGCCAGAAAGAAAGCTAAGTCTCCCCCCGC
chr21:40033520-40033640	ERG*NM_001243432*-*40023704	GCTAAGCCCCTTCCAGAAGTTTTCGTTTCTACGCGAATTCCGACCGCAAAATCCAGCTTACCTGAGCGCCGCTCCTCTTCTCTCATGTCCCTCGGGGGCCGTCACGACCGTCCCGGAGCG
chr21:40033520-40033640	ERG*NM_001243432*-*40023704	GCTAAGCCCCTTCCAGAAGTTTTCGTTTCTACGCGAATTCCGACCGCAAAATCCAGCTTACCTGAGCGCCGCTCCTCTTCTCTCATGTCCCTCGGGGGCCGTCACGACCGTCCCGGAGCG
chr21:40034332-40034452	ERG*NM_001243432*-*40023704	ATCTTTAACCCTAGAGATGCCAAAATGAGCTCATTAAAATGTGAGACTCCAGCCAAGGAAGTTTTTCCCCTGTTAAGATGGACAGCCTTCGTGAAACTACAAATGCATTCCTAGGAAATT
chr21:40034212-40034332	ERG*NM_001243432*-*40023704	TAGGAAAAAAAAAAAAAGTTTCAGGGCTCCATTTCCTGTTTGCTGGGGGAAAAAAATAAAATGGACCTGAGCAGCTGAGTTTAGAAACCGCCTTTTCCAGTACCTATAGGTTCTGAGAGG
chr14:69865524-69865644	ERH*NM_004450*-*69855021	AACTTTGCTGCTGAACCCCTAGGACCCATCGTTAGAGACCTGCAGGACTCCTTTCCTCATCCCAGGCTCGGAGGAGAGTTTGCTGGGACTGGTGGGCTGGTTTCCTGCTCTGGGGGGCGG
chr14:69865524-69865644	ERH*NM_004450*-*69855021	AACTTTGCTGCTGAACCCCTAGGACCCATCGTTAGAGACCTGCAGGACTCCTTTCCTCATCCCAGGCTCGGAGGAGAGTTTGCTGGGACTGGTGGGCTGGTTTCCTGCTCTGGGGGGCGG
chr14:69864969-69865089	ERH*NM_004450*-*69855021	TACAGCAGCTGCCGACACCGCCGCCGTTACACGAGCTTAACTACAACGCCGCTAACAGCCAATCCTCGCGAGAGGAGCCGCCGGAAGTCGTCGAAAGTGCAACGCAAAAGAGCCTTTTGG
chr14:69864969-69865089	ERH*NM_004450*-*69855021	TACAGCAGCTGCCGACACCGCCGCCGTTACACGAGCTTAACTACAACGCCGCTAACAGCCAATCCTCGCGAGAGGAGCCGCCGGAAGTCGTCGAAAGTGCAACGCAAAAGAGCCTTTTGG
chr14:69865257-69865377	ERH*NM_004450*-*69855021	ATCACCGGTATAGACAGTGACATCAGACATCTTTCATTAGCCCTACTCAAAAATGGCGGCAACGTAAGTATCCTGGGCCGGAGGTCGGTTGTAACCCGGAAGTGCCTTTGTAAAGGAGGG
chr14:69865257-69865377	ERH*NM_004450*-*69855021	ATCACCGGTATAGACAGTGACATCAGACATCTTTCATTAGCCCTACTCAAAAATGGCGGCAACGTAAGTATCCTGGGCCGGAGGTCGGTTGTAACCCGGAAGTGCCTTTGTAAAGGAGGG
chr14:69864628-69864748	ERH*NM_004450*-*69855021	TCTATCTCAAAAAACAAAACACCTCCCCCACGTCTCCCTCTACCGAGTAACAATCGGGAGAGAGTTCATCCTCAGGCCCAAGGCACGCCGGACCCGAGCGAGCAGGCGGGCGCGCAACCG
chr14:69864628-69864748	ERH*NM_004450*-*69855021	TCTATCTCAAAAAACAAAACACCTCCCCCACGTCTCCCTCTACCGAGTAACAATCGGGAGAGAGTTCATCCTCAGGCCCAAGGCACGCCGGACCCGAGCGAGCAGGCGGGCGCGCAACCG
chr9:102861612-102861732	ERP44*NM_015051*-*102851330	TGTACCGGCCCGGCAGGAGGGGCGGCCCGGTCCGGGTTGCGCCTCCTGGAGCCGCCCCCGGGACGTCAGTCCTGGAGGAGGCGAGGGTGAGTAGGAGGGGGCCTGGCTGGGGAGGCTCAG
chr9:102861612-102861732	ERP44*NM_015051*-*102851330	TGTACCGGCCCGGCAGGAGGGGCGGCCCGGTCCGGGTTGCGCCTCCTGGAGCCGCCCCCGGGACGTCAGTCCTGGAGGAGGCGAGGGTGAGTAGGAGGGGGCCTGGCTGGGGAGGCTCAG
chr9:102861732-102861852	ERP44*NM_015051*-*102851330	ATCATTCGGTCCGCACCGCCTTGGCCCCTGCTGCAGACTCACGGCCTTCCTGGCCTAGGCTGTGGCCTGAGCCTCCATCATTGGCCTCCTCGCCCGCTGCCTCTTCTTTCTGCTCTAATT
chr9:102861732-102861852	ERP44*NM_015051*-*102851330	ATCATTCGGTCCGCACCGCCTTGGCCCCTGCTGCAGACTCACGGCCTTCCTGGCCTAGGCTGTGGCCTGAGCCTCCATCATTGGCCTCCTCGCCCGCTGCCTCTTCTTTCTGCTCTAATT
chr9:102860639-102860759	ERP44*NM_015051*-*102851330	ATCTAGACCCAGTGAGAGTCACACAACCCCAGCACCTGTCGACCTCACACTCTTCCCAAATGGAGAGGGTGGGAAGGAACGCTAGGTCTATGCTTGGTCTTTTCCGATTCAAGCTACCAC
chr9:102860639-102860759	ERP44*NM_015051*-*102851330	ATCTAGACCCAGTGAGAGTCACACAACCCCAGCACCTGTCGACCTCACACTCTTCCCAAATGGAGAGGGTGGGAAGGAACGCTAGGTCTATGCTTGGTCTTTTCCGATTCAAGCTACCAC
chr9:102860491-102860611	ERP44*NM_015051*-*102851330	TTGAGCTGAGATTGTCAGGTAACCACACCTTCCACCCTTCAAACTCTATTCTCCCAGTGGAATCCAAACCAGTCTCCAGTTCCGGGTTCCCAACCAATCGCATCAAGCCACAACAGAGGG
chr9:102860491-102860611	ERP44*NM_015051*-*102851330	TTGAGCTGAGATTGTCAGGTAACCACACCTTCCACCCTTCAAACTCTATTCTCCCAGTGGAATCCAAACCAGTCTCCAGTTCCGGGTTCCCAACCAATCGCATCAAGCCACAACAGAGGG
chr6:152128672-152128792	ESR1*NM_001122740*+*152118453	ATCGCTCCAAATCGAGTTGTGCCTGGAGTGATGTTTAAGCCAATGTCAGGGCAAGGCAACAGTCCCTGGCCGTCCTCCAGCACCTTTGTAATGCATATGAGCTCGGGAGACCAGTACTTA
chr6:152127818-152127938	ESR1*NM_001122740*+*152118453	ATCGAGTTGTAGGACTAAAGGATAGACATGCAGAAATGCATTTTAAAAATCTGTTAGCTGGACCAGACCGACAATGTAACATAATTGCCAAAGCTTTGGTTCGTGACCTGAGGTTATGTT
chr6:152128404-152128524	ESR1*NM_001122740*+*152118453	ACACTACGTATTTCTAGCCAACGAGGAGGGGGAATCAAACAGAAAGAGAGACAAACAGAGATATATCGGAGTCTGGCACGGGGCACATAAGGCAGCACATTAGAGAAAGCCGGCCCCTGG
chr6:152128978-152129098	ESR1*NM_001122740*+*152118453	TGGCCCGCCGGTTTCTGAGCCTTCTGCCCTGCGGGGACACGGTCTGCACCCTGCCCGCGGCCACGGACCATGACCATGACCCTCCACACCAAAGCATCTGGGATGGCCCTACTGCATCAG
chr6:152011120-152011240	ESR1*NM_001122742*+*152001630	ATCATATGACAGAAGGAAGGGCTGAAGAGTGTGAGAAGCTAGACCTCTGCAGGTTACCGAAGTCAAGAACCTCATTAATCGGTAACAAGAAGTGCAGAGCGGGCTTTTGAGTCCATGCCT
chr6:152011996-152012116	ESR1*NM_001122742*+*152001630	TACAGTGGAAATTCACTTCTAGAATAATATTTAGCTGAGGCAGAGGGCAATCCGACTACCCTTTTCTTAGTACAGCACACACAGGCTGCCTGTCTGTTCCAGATAACATAAATGTATTGG
chr6:152011003-152011123	ESR1*NM_001122742*+*152001630	ATATGATTTTACAGCCCCTTTGCTACTTTAAAATGTTTATCTTAGTGTTAAACAAACAATCAATAACCTCATAAACTTAAAAATTGCTGCAGGAAATACCGGACAGTTTATGGAAGGATC
chr6:152012116-152012236	ESR1*NM_001122742*+*152001630	ATCTAGCACTAGCTAGGAGACACTGTATTGTTGAACTGTGTTAGAATTTTATAAGCTCTTAATTGGACAAATCTCAGAGTAGCATGAACACACTACCTGTTTTCTGAATCTTTGGAGCCA
chr6:152126945-152127065	ESR1*NM_001291230*+*152116807	ATCCAGCAGGGTAGGCTTGTTTTGATTTCTCTCTCTGTAGCTTTAGCATTTTGAGAAAGCAACTTACCTTTCTGGCTAGTGTCTGTATCCTAGCAGGGAGATGAGGATTGCTGTTCTCCA
chr6:152126825-152126945	ESR1*NM_001291230*+*152116807	TCTCTGCCTAGTTCACACACTGAGCCACTCGCACATGCGAGCACATTCCTTCCTTCCTTCTCACTCTCTCGGCCCTTGACTTCTACAAGCCCATGGAACATTTCTGGAAAGACGTTCTTG
chr6:152126394-152126514	ESR1*NM_001291230*+*152116807	ATCCACATGTATCCCAGAAGGCTTTTATTGTTAAATTATATTCTTTCGGAAAAACCACCCATGTCCTATTTTGTAAACTTGATATCCATACACTTTTGACTGGCATTCTATTTTAGCCGT
chr6:152126274-152126394	ESR1*NM_001291230*+*152116807	GCTGGAAACACATCCCTAGAATGCCAAAACATTTATTCCAAAGTCTGGTTTCCTGGTGCAATCGGAGGCATGGCAATGCCTCTGTTCAGAGACTGGGGGCTAGGGCCAGTAAGGCATTTG
chr4:159593186-159593306	ETFDH*NM_001281737*+*159583252	ATCTCGAAGGGCACTCGTAGAGAAAACTACACCTCCCAGGAAGCCGTGTGCGTCGCCCCGCCTTCTACTGCCTTTCACTGCGCGTGCGTCGTGCTGTGGGATTCGCGGACCCCTCTGGCC
chr4:159593186-159593306	ETFDH*NM_001281737*+*159583252	ATCTCGAAGGGCACTCGTAGAGAAAACTACACCTCCCAGGAAGCCGTGTGCGTCGCCCCGCCTTCTACTGCCTTTCACTGCGCGTGCGTCGTGCTGTGGGATTCGCGGACCCCTCTGGCC
chr4:159593066-159593186	ETFDH*NM_001281737*+*159583252	GCCCAGTCTCCTCGTGGGTCTCAGCCCCGGACCACAAAGACGTTTCATTTTTCGGGACAGCCAATCATATGAGTCAATTCACCTTAGGCAACTCACGGCTCCTGCGCGAGCCTCCAATCG
chr4:159593066-159593186	ETFDH*NM_001281737*+*159583252	GCCCAGTCTCCTCGTGGGTCTCAGCCCCGGACCACAAAGACGTTTCATTTTTCGGGACAGCCAATCATATGAGTCAATTCACCTTAGGCAACTCACGGCTCCTGCGCGAGCCTCCAATCG
chr4:159593965-159594085	ETFDH*NM_001281737*+*159583252	TTCAAACCTCTGTTGGAAATGGAAAAAAAAAAATCGTATTTGCCCAGTTTTTCTCCCTGGTCCTGACCTGACTTTCGTCTTCGGAGCCATTCTAGTTCAGTCTAAAGAAATTGAAGTCTG
chr4:159593965-159594085	ETFDH*NM_001281737*+*159583252	TTCAAACCTCTGTTGGAAATGGAAAAAAAAAAATCGTATTTGCCCAGTTTTTCTCCCTGGTCCTGACCTGACTTTCGTCTTCGGAGCCATTCTAGTTCAGTCTAAAGAAATTGAAGTCTG
chr4:159594606-159594726	ETFDH*NM_001281737*+*159583252	ATCTCATATTCTGTCATAACTGGCTTAATTTTTTTAAATCTTTAGTTTACTTAAGTTTTGGTGATAGAATCATTAAGTCTAAATATTCCAAATTCAAGGATATTCTTATGAAATTTCATG
chr4:159594606-159594726	ETFDH*NM_001281737*+*159583252	ATCTCATATTCTGTCATAACTGGCTTAATTTTTTTAAATCTTTAGTTTACTTAAGTTTTGGTGATAGAATCATTAAGTCTAAATATTCCAAATTCAAGGATATTCTTATGAAATTTCATG
chr4:159603409-159603529	ETFDH*NM_001281738*+*159593259	GGCTCTCTGCAGCTGTTCGTCTAAAACAGTTGGCTGTGGCACATGAAAAGGACATCCGTGTGTGTCTAGTGGAGAAAGCTGCCCAGATAGGAGCTCATACTCTCTCAGGGGCTTGCCTTG
chr4:159603529-159603649	ETFDH*NM_001281738*+*159593259	ATCCAGGTGCTTTTAAAGAACTCTTCCCAGACTGGAAAGAGAAGGGGGTATGAAAAATTGTTTTTTATACAAAGTCTAATCTTTTGTAATTGTATTTCAGTAATTGTTCCCAAATTACTG
chr12:22778067-22778187	ETNK1*NM_001039481*+*22768075	GCGTGACGCCAGCGTCAGGCCAGCCCCGGCATGCTCTGCGGCCGCCCGCGGTCCAGCTCCGACAACAGGAATTTTCTCCGAGAGCGGGCCGGGCTCAGTTCAGCTGCTGTCCAGACCCGG
chr12:22778802-22778922	ETNK1*NM_001039481*+*22768075	GCCCCTCCTCCCACTCCCCAGTCCACGGTCACTGCAAAATGAACCTTTCCACTCCCCTTGCACGGGGTCCTCGTCTACCTCCTCCCCTCCCACCAGTAATGCAGTCATTAATCCTCTCTG
chr12:22777769-22777889	ETNK1*NM_001039481*+*22768075	ATCCTGGGGTTATTTTAGAACGTGTCCCTTGCTTCCCAGAAAAATTCAGTCGTTAACTCAAGTCCAGATGCCCAATGACCATTCGGATAAGGTGAGCTAAAGCTTCAATGCCTTGAGGGG
chr12:22778431-22778551	ETNK1*NM_001039481*+*22768075	ATCAGGAGGAGCATCGCTGCCGGGAGGGGGCCCTGAGCCTCCTGCAACACCTGCGGCCTCACTGGGACCCCCAGGAGGTGACCCTGCAGGTAACGCCCACACCTCAGCTCTGGGTCTCTT
chr7:14031889-14032009	ETV1*NM_001163149*-*14020865	ATCTTCATAGTAACTGAAAATGATGTTCTCGTGTGAATAAGCAGCTAGTCTCGCTACAGCTCGGTTTTGTTGAAACAGCCTAAAATTTTGAGATAAATGTGTCCCTCTTGACTGTGAACG
chr7:14030492-14030612	ETV1*NM_001163149*-*14020865	GTGCTGCAGTTCTCAATTTCTATTTGAAAGTTTCCTTCCTTAAATAGAACGTTATGGAGACACATTAAAATGGAGTGTAAGAGCGCACAGCACTCAACCCCGGACCTGGGCAGGAGAAAG
chr7:14031769-14031889	ETV1*NM_001163149*-*14020865	TTAGTGGACTGGCACTCTCAGGCGCTGCGCTGTTAAGCCTCAGATTTTACTACGTATTGCGGTGGCTTCATATTTTCCCTTTTGAGTTCTTTAAACGAACTCATATCTTTTAACTCTTTG
chr7:14030612-14030732	ETV1*NM_001163149*-*14020865	ATCTACTTAAAAAAGAAGCAAACAAACAAACAATCAACACTTATTACTGGGAAAACAACCAATAACTATGGACAGCAAAGACAGACCCCGCGCATTCCCGGAAACTACTAAATCGGAGTT
chr7:14025954-14026074	ETV1*NM_001163152*-*14016139	ATCAATTGCAATTAAAATCTGAACAGAGGCTTAGAACTTGAAGTCTTGGTGCATTAGTTCTTGCCAAAAGCAGATGTGATTGTGAGCTGGAAGCAATTTCTCCTGGTAATTTGTGATGAC
chr7:14025834-14025954	ETV1*NM_001163152*-*14016139	GCCATCAGAAAAGTCCTCCACCAGAACACCAAATAATGATATGCGCTGCTCTAAAGGAAACAGCAAGCCAGCCGGGTTCTGGCTCTAGGAGGTCTCTGGAGGTACAATAATATAAACCTG
chr7:14026176-14026296	ETV1*NM_001163152*-*14016139	TGAATATTAAGACAGCAAGTTCAGGACTTCTTTTCTTTCTCCTTCTAGAGTTGCTTTCCCCCCTTTTAAAGCAAATTTTGCCTTACCTTCTGCAAGCCATGTTTCCTGTAATTGACTTAG
chr7:14026284-14026404	ETV1*NM_001163152*-*14016139	TAATTGACTTAGATCTTGAAAGAGTTCTAAAAAACAAGTCAAAGACATAAACATAAGATTTGCAAATCTTTAATCTTCATTAAATGGAAATATTTGTCATGAAATTGGTATTAAATATAA
chr7:14029395-14029515	ETV1*NM_004956*-*14019642	ATCAGATTTCGGGCTGTCAATCAGGCGGCTTGCTGCCCCTTCCCGCGGGTCTCCCTCGCCCCTCTGCCCTAGGGGGTGCTCGGCCGGTAGGCGCTGGGTCCTCAGCCTGGAAGCGCCACG
chr7:14029563-14029683	ETV1*NM_004956*-*14019642	GGGGATACTGAAACCGTGTGTTTCGAGTCGCCAGTTCCCATTATTGGGGTGTTAGGTCCACTATTGGGCTGGTTTCCTTAAAGTACTGTTGTGCGGTTCTGGTATACCCTTAGAGCCGCG
chr7:14029893-14030013	ETV1*NM_004956*-*14019642	ATCCTATCGTTCGTGGGACAGAAACATAAAGAATCTATAAGGAAGGCACCTAGGAGATGCAGAATTGCTGATTAGCAGAGGTTGTGATGGGAGGACAACAGAGCAAGCTAGGTGAAAAAG
chr7:14030201-14030321	ETV1*NM_004956*-*14019642	TCCAGCTTTTAAACAGCCAGAGCCCAGGGTTGGGGGCGAGCGGTGAGATGGCTCGGGTTTCAAGGACAATAACTAGGACGTTAAGCAGTGAGGGCTGCATCTCTGAAGCCACTTGCCCTG
chr17:41622590-41622710	ETV4*NM_001261438*-*41613305	GTGTGTGTGTGTGGCGGAGGAGGGTCGCGGTTTGTCTCTCTTGCTCTTTACCTTCAGAGTCGAGGGGCGGCAGGGAGCCCGGGTCCATGAGCTTCCCCAGCGGGCCGATCAGCGCTTCGC
chr17:41622697-41622817	ETV4*NM_001261438*-*41613305	ATCAGCGCTTCGCGCAAGCTCCCATTTCCGGGCGATTTCTGCGAGAAGCGGGGAGAATGCCCGCGAGTCACCCTGAGGCGCTTAGTCTGGGGGACGAGGTTGGGGTCCTCGGGTGACTCA
chr17:41624446-41624566	ETV4*NM_001261438*-*41613305	AAATGTAAACTGGCACAGAATCCAGGCTTTTCCTCAAGGGTCTGTTCTCTGCAGAGCTGTTTTGTGACCCACTTTCTACTGATTGCAGCAGAAACCAGAAGCCCCAGGGTAGATGATTTC
chr17:41624137-41624257	ETV4*NM_001261438*-*41613305	CTGTGTGCGCCCAGGAGGGAGGCGACCGGGCTTGTGTGCCCAGAGGAACAATAATAACTAGCATTTATGAAGCGCTCCGCTTCCACGTGCTCATTTCGTTCCCATAACCCGGCGAAATGG
chr17:41607228-41607348	ETV4*NM_001261439*-*41597803	CCATCAACAGTCACTTCTCTGACCTTCAAATTTCTCAGGGACAACGCAGACATCATCTGGGAATGGTCGCAGAGGTTTCTCATAGCCATAGCCTTGTGGAGGAAATTGGGGGTTGCTCAG
chr17:41608485-41608605	ETV4*NM_001261439*-*41597803	TCTTAGTTGGACAGCCTGGGGGGTTGTGGTTCATCCCCCTGCCCTTGAACGGTTGTGGGCACCACAAAAAGGGAAATTCTAAAGTTCTAGCTAGCTCTGGGCCTACTCTAATAAACTCAG
chr17:41608605-41608725	ETV4*NM_001261439*-*41597803	ATCTAGGGCTACTAATGTAACAAAAGCCAGGAGGAAAGAAGAAAAGGCAGGGTTTTCTGGACCCTTCCTGGGACTGGCCCTCCTTCGGCCCTTGAGGCTTTGAACTATAGCTATTTATGA
chr17:41607348-41607468	ETV4*NM_001261439*-*41597803	ATCTGGGGGTTCACCGATGAGACCCCAGAGAGTCCAGAGGGACTCCTGGCCAGGGAGACCCTCCCCCATGGCAGCGCTCCCTCCCCCAACATGGAGGGCTTGGCAGGGGAAGGGGGGCTG
chr3:185827799-185827919	ETV5*NM_004454*-*185816901	CGACCTGGAAACCTAAATCCCTCCGAAACGGGCATGCAGACTCAGACTTTTTGCCTCCCTCCCCGGGCTGCTTGTTTTCCATTTAAGTATTGAATGCAAGATGGTGTATTTGCGAATTAG
chr3:185826696-185826816	ETV5*NM_004454*-*185816901	ATCTCCCCCCTGCCCCCGCAAAGCCCCCTCACCTGAGGCGGCCTCTCTCCTCCCCTTGCAGCGGCCCCGGCGGCGCAGGCGCGCTCACGCACGCGCGCAGCGGGCCTGGGCGCCTGGGCG
chr3:185827919-185828039	ETV5*NM_004454*-*185816901	ATCCCGTGCAGCTGGGAACGACGAGAAGCGGCTCTGCTTGCCAAACGATAGGGCACTAACTGCAATTGCTGAGATTCTTAACAGGGTGTTCCAGGAAACAAATAAACAAACAATCCTCTC
chr3:185826576-185826696	ETV5*NM_004454*-*185816901	GGGGCGGTCAACCCGGGGGGGGTCACCCCAGCTACTGCACCCCGACTTTGAAGATTCTGAATCAGCCCGTGAACTCTAGCCGGCTGGGCCTGTCGGACCAGTGGCCGGACGCCCCTTCCG
chr12:11802922-11803042	ETV6*NM_001987*+*11792787	GGGGCGGCTGCCGGGAGAGATGCTGGAAGAAACTTCTTAAATGACCGCGTCTGGCTGGCCGTGGAGCCTTTCTGGGTTGGGGAGAGGAAAGGAAAGTGGAAAAAACCTGAGAACTTCCTG
chr12:11803042-11803162	ETV6*NM_001987*+*11792787	ATCTCTCTCGCTGTGAGACATGTCTGAGACTCCTGCTCAGTGTAGCATTAAGGTAAAAATCTTCTCCCCTCCTTCTACGTGGTGGAAACCCTGAGCTGCACCGGCCAGGGCAGTCGTGCT
chr12:11802517-11802637	ETV6*NM_001987*+*11792787	GCAGCTTTTATTTCCCCGATGCCGGGCTGTAACCCGAGCTTTTATTTCCTGGTGGCTCCTTTAAGAGGCAGAGCTCAGTGCTGGGAATTCACGTCAGTTTCTGCACTGAAACTCTCAAGA
chr12:11802617-11802737	ETV6*NM_001987*+*11792787	CTGCACTGAAACTCTCAAGATCAATGAGCAAAGAGCTTTCTCAGTTCTGCCTTTCAGTTTCTCTCTTCCAGGAAGGAAAACATTCGAGAGAGCGAGGGAGAGCCGCGGGAGGGCGGGGGG
chr22:29663954-29664074	EWSR1*NM_001163286*+*29653997	ATCTCCGTCTCCCTGCAGGGCCGACTCTTCAGCGACCGTCCCTAGAGCCAGCGGACGGAACCATTCCAAACAGCCTAGTCTCGTGCTGAGAGCCTCTCCGGTTTCACGCTGAGACCCGCT
chr22:29663954-29664074	EWSR1*NM_001163286*+*29653997	ATCTCCGTCTCCCTGCAGGGCCGACTCTTCAGCGACCGTCCCTAGAGCCAGCGGACGGAACCATTCCAAACAGCCTAGTCTCGTGCTGAGAGCCTCTCCGGTTTCACGCTGAGACCCGCT
chr22:29664362-29664482	EWSR1*NM_001163286*+*29653997	CGCCGGCGGTAGCCGGAACGCCCAAACTGGGGGTCGTTCGTCTCTGGGCTTGGCTGGGAAGACTGAGTGGAGTTGCCGAGAGGGGGTTGAGGCACCCGCCGCGGCCCGACGAGCTCGGGG
chr22:29664362-29664482	EWSR1*NM_001163286*+*29653997	CGCCGGCGGTAGCCGGAACGCCCAAACTGGGGGTCGTTCGTCTCTGGGCTTGGCTGGGAAGACTGAGTGGAGTTGCCGAGAGGGGGTTGAGGCACCCGCCGCGGCCCGACGAGCTCGGGG
chr22:29663834-29663954	EWSR1*NM_001163286*+*29653997	TCCGCGCACACCCGGCCGCGTGACCCCTGCCGACCGGCTGGCGCGCCACCCATTCCCCGCGGCCCGCGGATTAGTCAGCAGTTGTTCTAGTCCGGGTCCCTTCCCCCAGCCCTCCCGCCG
chr22:29663834-29663954	EWSR1*NM_001163286*+*29653997	TCCGCGCACACCCGGCCGCGTGACCCCTGCCGACCGGCTGGCGCGCCACCCATTCCCCGCGGCCCGCGGATTAGTCAGCAGTTGTTCTAGTCCGGGTCCCTTCCCCCAGCCCTCCCGCCG
chr22:29664443-29664563	EWSR1*NM_001163286*+*29653997	GGGGGTTGAGGCACCCGCCGCGGCCCGACGAGCTCGGGGATCCGCATTCCTCTCCCCTCCCCCAACCGGGCGGGCCGGTTCTGGAATCTTCCGGCGCCCGTGGCGCGCGGGGGGCTTGCT
chr22:29664443-29664563	EWSR1*NM_001163286*+*29653997	GGGGGTTGAGGCACCCGCCGCGGCCCGACGAGCTCGGGGATCCGCATTCCTCTCCCCTCCCCCAACCGGGCGGGCCGGTTCTGGAATCTTCCGGCGCCCGTGGCGCGCGGGGGGCTTGCT
chr8:119123773-119123893	EXT1*NM_000127*-*119114058	ATCCCGGGTTCAGCCGGCTAGTGCATCTTGCAGCTGGGGCGCCGTAACCTCACAAATCCCTGCATCTCTCTTTATTCCCTTCTGCAGCGGCTCCAAGACTCCGGCGGTGTTTACTCCTGC
chr8:119123653-119123773	EXT1*NM_000127*-*119114058	GAAGTGATTGCCTTGCCTCTCGGATTCCTCTCGGCAGCGTGGAAAATGAGCCCCGGGAAGGCAACTTCAACTCATCCACCACTCTCCGTGCAGAGCACTCCGGTTCCAACAAGTCAGCCG
chr8:119124242-119124362	EXT1*NM_000127*-*119114058	GCGTAGGGGGCGCAGGGAGCCGGGGCTCCCGGGTTGCAAGCTGCCGGCGGGCTGCCGGGCAGGTGGAGCGCGGGACGGCCCGGTGCGAGCCCCGCGGCCCCTCGGCGCGCCCAGGCCCGG
chr8:119124362-119124482	EXT1*NM_000127*-*119114058	ATCTCGGCCTGCGCCGTGCCGGGGACCAGAGGCGCCTGCGGAAACGCGGCGGCCGGGGAAGGAGGCACCGGCAGGGGCCCCGTGCCGCGCGGCCCCGGGCGCCCTGGAGAATCTGGCCTC
chr11:44117307-44117427	EXT2*NM_207122*+*44107098	TTCGGACCGATCCGACCTGGGCGGAGGTGGCCCGCGCCCCGCGGCATGAGCCGGTGACCAAGCTCGGGGCCGAGCGGGAGGCAGCCGTGGCCGAGGTAAGCGCGGCTCTCCAGGGCGGCG
chr11:44116609-44116729	EXT2*NM_207122*+*44107098	AGAAAAAAGTTATACACATGCCTGAATATAAGCACCTACTTTATATATTTCTCCCTCTTGTTTTTGCATATGCATAGTTTACCTAAAAGTGACTTGCCCGCTGTTTTGGACTACGCTTTG
chr11:44117118-44117238	EXT2*NM_207122*+*44107098	GGAGCCTGAGCGCGCCTGCCTGGGAAAACACTGCAGCGGTGCTCGGACTCCTCCTGTCCAGCAGGAGGCGCGGCCCGGCAGCTCCCGCATGCGCAGTGCGCTCGGTGTCAGACGGCCCGG
chr11:44116729-44116849	EXT2*NM_207122*+*44107098	ATCTTAACTAATATCTTGGAGATATTTCCTTACCCAAATATATTGCACTATCTCACATTACTCAAATCAATCAAATTCCATAATTTATTTCGATTGTGTCTAGCATTTCGCTATGATTAG
chr7:148580314-148580434	EZH2*NM_001203249*-*148570601	ATCGTGCTTCTCGATTCCTCCCGCTTTCAAAAAGTAACCCTGTGGCACAGATTTTTGGGGGGAACGGAAGGGGATGTACACAATGAAGTGGGAATTCAACAGGACGCCCTCCAGAAACAC
chr7:148580194-148580314	EZH2*NM_001203249*-*148570601	AGCACCTGTCGCCATTCTCAGATGTATCACACAAGTTGGCCAAAACAGCTTGTAATGTTTAAGGATTACGATTCTTTAGAAAGTGGCAACTCACTAGGCGTTCACCAAGTTTTCCAAAAG
chr7:148582333-148582453	EZH2*NM_001203249*-*148570601	AGGCGTGAGCCACCGCCGCCGACCCGGGCCCTGTTTGATTATGTCTGCTGCTGCCTTGGCCGTTTTTTCCCCCACCGCTGGACTTTGGCTGGCCGAGCTTGCAGTGCTTATCGCCCTAGA
chr7:148581967-148582087	EZH2*NM_001203249*-*148570601	GGAGGGGAGGGCGCGGGCCCCGGAGGTCGGCTCAGCTGTGGCGCCGCGTTTGCCGGGAGACGCTCGCCCGGCCCGCGCGCTGCCGCCGGACCCGTTACTACTTTTTTTTTTTTCTCCTGA
chr6:159241306-159241426	EZR*NM_001111077*-*159230456	AAGCACTTAAATCTATCCTGGTAGAAAGAGAAACCAATGACTTTGGGCGAAGTTCCAAACTCTGTTTCCCAATTTGTTGAGTGAACATACTAGTAGCCCCACCTACATAGACTTGTAAGG
chr6:159239785-159239905	EZR*NM_001111077*-*159230456	GAGGAACACCTAGGAGGAAGGAGTCCCGGGACAGCCAGCGCGAGCCCGCGGGGCACCCGACAGGGAGGGGTCAGGGGAGAGGGGGCACAGGGCGGGCGGGGGGGCACTCGCTGGGGAGGG
chr6:159239905-159240025	EZR*NM_001111077*-*159230456	ATCCGTGGAGAGGGGGCGCGGGCTCGGGGTCCGCCGAGGAACTTCCCGGGGCTGCCAGGAAGCCCGTGAGAAGCCGAGCACTCGGCAAGTTTCACTTTGTGTAGCAACCGTTGCCCCGCG
chr6:159241546-159241666	EZR*NM_001111077*-*159230456	CTCCCACTTGCAGATCCAGGGCATTTCAGAGGTCAGAGAGAGGAGGGAGGCCTCTTCTGAGATTTTGACCTCTATTCAGGTAAGTGTATTCCCTCTGAAAGACTGAACTTTTCTTTCCCT
chr6:159239575-159239695	EZR*NM_003379*-*159229340	ATCGGGGGGAGGGGGCGCGGGCCCCGGGGAACACTCGGCCAGGAGGGTCAGGGGAGAGAGCGCCGGCCGGGCGGGGAGGGGTCTGGGGGACACTCGAGGTGCACCCAGCGGAGAGAGGCG
chr6:159239030-159239150	EZR*NM_003379*-*159229340	ACTGCCCCAACACCTCGAGCAGGTGCCTCCCCTCTCCAATGAAGCCTCTCCCGTCCGCCCGGCCCAGAAACTGGGCAACTTACTGGTTTCGGCATTTTCGGTTTCTGGTGAGTATCCTCG
chr6:159239455-159239575	EZR*NM_003379*-*159229340	CCCAGTTGGGGGTGGGTCCGAGGAGAGGGGGTGCGCACCCAGGGGACCCCCAGCATGAAGGGGCTGGTGGGGGGCGCAGGCCCGGGAGAGAGAGGGCAGGGGGAACACTCAGTGGGGAGG
chr6:159239150-159239270	EZR*NM_003379*-*159229340	ATCCCCGAAAACACGACTATCCAGCAGCAGCGAAGACGCTGTCCCAACCTGGAGTCAGAGCAGAACCCTTAGAGCGCCCGCCCGCCCTGCCTCGTCCTCCTGCCGCGCCCGACACTCGGC
chr9:71395080-71395200	FAM122A*NM_138333*+*71384963	ATGGCTCAGGAGAAGATGGAGCTAGACCTGGAGCTGCCTCCGGGTACGGGCGGGAGCCCGGCGGAGGGCGGTGGCAGCGGCGGCGGCGGGGGCCTCAGGAGGTCTAACAGCGCCCCCCTG
chr9:71395368-71395488	FAM122A*NM_138333*+*71384963	ATCAACCGAGAGACGGTCCACGAACGGGAGGTGCAGACCGCAATGCAGATAAGCCACTCCTGGGAGGAAAGTTTCAGCCTGAGTGACAACGACGTGGAGAAATCCGCCTCCCCCAAGCGC
chr9:71393864-71393984	FAM122A*NM_138333*+*71384963	ATCTCAACTCTAATTGTCCCCTGACTTCTATCAGTAGTGCTCCATCACACCATCTTACTTTTCCTAAGGCTTACCACTATCTGAAAATAGCCTGCGTTTCTCTATTTTCCCCTCAGTAAG
chr9:71393502-71393622	FAM122A*NM_138333*+*71384963	CCCTAGTCCAAGAATCTTATCTGTACTGTTGCCATAGGTCCTGAATTCATCCTTCTGCCTCCACTCTGGTCTTCTTTCAGCCTGTTTTCCACAGAGCCTAAGTGATATTTAAAACATAAA
chr4:84407673-84407793	FAM175A*NM_139076*-*84396290	ATCACAATTGATTCTTTGGATGAGCTTGAGGGATTGCTTGCAAAGAATTCTTTGTGGAAGTTGGATGAGCCCAAACAGCAGTCAATAACTTAGTACAAAGTTCCTCTGGGCTCTAGATTT
chr4:84404815-84404935	FAM175A*NM_139076*-*84396290	ATCCAGAATCTAGTGTTCTTGATTTTGATACTCAAAAGACGAACTCAGGGAAGGGAAGCAGGGGGGCAATGCAAGTGCAACTAGCCAGAAAAACCACCCTTTAAAGACTTCAGGAAAAAG
chr4:84404935-84405055	FAM175A*NM_139076*-*84396290	ATCTGAGAAACAGGGGCCTCCCTAGCACTCAGGTACTTCCCAAGGGCTAATCGTTTAAGCTACCGAGGATTTACGGTCCCACTCTATCTACACTACAGGTATTCCAAAATAATTTCCACA
chr15:52944050-52944170	FAM214A*NM_001286495*-*52934247	ACACTTCACTACACACCTTCTCTGTGAAGCCCTTTGTTTCCACTGAAAACCATACTGGAATCCTTGTATAAAGGAAGTTGCCTTCTGGCTATCAATAGCTATACTATCAGTAACTGAGGG
chr15:52945371-52945491	FAM214A*NM_001286495*-*52934247	ATCTTTGTTTATCTTGAGTGTCTTGGGGTTAGGGAGTGGAGTCTGATGGAAGTGTTGGAGTTACTAAAGTGCCCCATGAGCACTATGAGGCTATTTTTAAGTGAGAAGCCACAAATAGCA
chr15:52944218-52944338	FAM214A*NM_001286495*-*52934247	ATCCCGCTTCCCTCCGTGTAAGGTTTTTCACAAAGGCAGCAGAGTAAGAGCGCACATAGCAACAGCACTCACAGCTGATTGGACAGAGGGTGTGCTCAACCTCCCCTGCTCGCTAGGTCC
chr15:52945251-52945371	FAM214A*NM_001286495*-*52934247	CTCTTTATTTGCATTCTTCCTATAAAATGCATTATCAGTGGTGGCTCTAGGATTTCCATACAGGAAAGGTTTGTGGGAGTAGGCTGAGGCCGCAGCAGAAGCATGCCGTTTATTACTCAG
chr15:52972061-52972181	FAM214A*NM_019600*-*52960831	ATCGAGCCCCAAGTGGATTGCAGCGCATAATGGAACCCGGGTTTAATGTGACCGGGACGGGGGGTGGGCAGCTATGCGGGTCAGGGAGTGGGAGAATTTAAGAACAGGAAGCCCACCCCC
chr15:52970366-52970486	FAM214A*NM_019600*-*52960831	GACCTTGCAAGTAAACTACTGTTAAGTTAGGCCTCTTCCTGGCACCAACTGCGGTGACAGCACCCTCGGCTGGTCTGAAAAAAGCAAAACTCTCTGCACCGCCTCCCCCATCTCCTCCGG
chr15:52972019-52972139	FAM214A*NM_019600*-*52960831	CTCCTCCTCCTCCTCCTCCCGGGATGCTGGCACAGAGTTGTGATCGAGCCCCAAGTGGATTGCAGCGCATAATGGAACCCGGGTTTAATGTGACCGGGACGGGGGGTGGGCAGCTATGCG
chr15:52970563-52970683	FAM214A*NM_019600*-*52960831	ATCTATTTATAACCTGGAGGTACAGGCAAGAAGAAGAAAAAGATTTGAGCAACACAAACTAACCCCTTCGTACAAAAACGCCTCTGGAAACAGAGGCACCTCCGCAGGGCTGGTATGGAA
chr1:27338784-27338904	FAM46B*NM_052943*-*27329333	CCCGTTCCTCAGTTTCCCTAGCTGTCTAGAAAGTCAAACAGACTACAAATGCCTTCCAGCCACGAGAGCCTCAGAAGGGATTCCCCCACATCCCCCGCCTGGCGTCCTCTCACCTGCACG
chr1:27339668-27339788	FAM46B*NM_052943*-*27329333	CAGAGTCAGACCACTGAGAAATTCCAGGTTTCTGTTTTTTTTTTTTAGCGCTGGAAGAAATTGAGAAGTCACCTAGCCTTGTCCTGCTATTTTCAGAAGCCCAAAGAGATTGAGCCACGT
chr1:27338904-27339024	FAM46B*NM_052943*-*27329333	ATCTGCCGGGGCTGCACGCTCAGCGTGGGGAAGTTGCCGCGCCCGTGAATGGGAATCGGCTCGCTCAGAAGAGCGTCCAGTCGCTTCACCTGTGGCCAGCTCAGCCCACTCAGGTGCCGT
chr16:89882875-89882995	FANCA*NM_001018112*-*89873065	ATCGGGGAACCGGCGAAACCGTCCCGGGCCGGACGCCGCCCACTCCCGCGGCCTGCCGCGCCCACCTACCCAGCAGCTCGGCCCAGGCCCTCCGGCGGCCCCCTGGGTCCTGGCCCGAGG
chr16:89882737-89882857	FANCA*NM_001018112*-*89873065	GCGGCTGGGGGCGTCCGCCCAGGCGCAGGAGGGGCCGGGTCCGAGGCAGCCGCGCCGCCCCAGCCGGGCGCCCACCCCGCACAGCCCCCCGGGCGCGGCGTCCGGGGATCCGACCGGCGG
chr9:98079753-98079873	FANCC*NM_001243743*-*98069536	CAGACCCCCGAGGGAAGCCTCCGCCCTCGCTGCGTTCTGCGGCCTGCCGCTTACCGGGTGGTCCTCGCGGGAGCTGCTTCAGCAGTTTGGGCAGTGGCGGAAAGGAAGCCACCGCCCGGG
chr9:98079043-98079163	FANCC*NM_001243743*-*98069536	ATCATAGAGGGTTCGTAGTTGTAAACGCACCCACCTAAAAAATTAAAAAGAGCAAACCAACAAACAGCACCTGAAAAATCTCTCACGGGCTTTGAAGATATGGCCTGGCGTCCACAAAAA
chr9:98078923-98079043	FANCC*NM_001243743*-*98069536	GGCACATACAGGACTTTGCTAGAAAACTCCTTGGTCTCTTCCCTTAAGATTCTGGTACCCAATTTCCCATGTTATAAAACTCCAAGTCTTTTCCCCCATTCGGTGCGCTGGACACATAAG
chr9:98079873-98079993	FANCC*NM_001243743*-*98069536	ATCTGTGGCTTGAAAATTTGGCTTTGCCTCGTATTGGCTTTTTGAGTTTTTTTGGAATTTTCCCGCGGTCGCCCGGCAGTGGAGCCGCGCGCGCGCACACGTGTCAGCAGTGCATTCTGG
chr3:10068916-10069036	FANCD2*NM_001018115*+*10058112	TCTAGTGTGAGGTAAGGGCCCCTAGGTATACCCTGTGGAGCAGGGAAGCTGCAGTAGCAAACTCCCTTAGGGATAGGAGGAACACTTTTCAAGGAAGATGACATTCGATTGAATGTTTAG
chr3:10067670-10067790	FANCD2*NM_001018115*+*10058112	TCTTGTCCAAGGTCACGGCGGTGTGAGGTAGGCTGGGGAAGGGAGGGCGCTGACCTGTCAGATACTTGTTCCTGGGTGAGCTTCTTGTCGCTCTCCAGCAGGATGGACACGTAGTGGCGG
chr3:10069036-10069156	FANCD2*NM_001018115*+*10058112	ATCTGAGTAGGAATTTCCAGGCAAATAAGAGCACTTCAGATGAAAAGAACACCTTTGTGCAAAGGCACTGAGACCACGAAGGTTCTGATTTACAAGATTAAAAGGTCATGTGATTCAGGC
chr3:10067790-10067910	FANCD2*NM_001018115*+*10058112	ATCATGTCTACGAAGAGTGATAACGATGGGTAGGACCACCCAGAGGCAGATGTTGGAGTCAAGCAACAGTTCTGGCCCTGCCATCTTCACTGAAAGCTGGCTCCCAGCCGGTGATGGGCG
chr6:35419891-35420011	FANCE*NM_021922*+*35410137	ATCCACCCCTCCATCAACCCCCGCCCCCGCCCCGCTCCAGGCTCCCTGGCCCGACACCGCCCACAAACTAACCACTTGTTTTGTCCACGCCCCCTCCCATGGGCACGCCCCAGGCCTTGG
chr6:35420613-35420733	FANCE*NM_021922*+*35410137	GGGCTGTCGGGGGAACGACACACACAGAGGTGAAATAAGCCCCTTCAGCGACGGCCTGCCGCGCACCCTATGAGCAGGGGCACCCTTCACTGAGCACTTGCTGTGTGCGGGACATCGAGG
chr6:35419771-35419891	FANCE*NM_021922*+*35410137	ATGCCGTCAGCGTAAATACAGCGCGGGTCCTCTAGCACAACAGAACCCCTGACATCCACTCCATTCCACTACTTTGGGGAGTGATGAAGAAAGGGAGAGGGTTGGGGTCGTCAGCGGCGG
chr11:22647674-22647794	FANCF*NM_022725*-*22637387	CTTAAGTAGAAATTTTCTGAGCTTTGCCTAAAACTAGAATCTGTGTTGAGGTTTTTCAAAATTAAGTAACGCCAGAGACATACTGTGACGTGAGGAAACGCTCTTAAATGAAATTTTAAG
chr11:22647329-22647449	FANCF*NM_022725*-*22637387	ATCCAGGTGCTGCAGAAGGGATTCCATGAGGTGCGCGAAGGCCCTACTTCCGCTTTCACCTTGGAGACGGCGACTCTCTGCGTACTGATTGGAACATCCGCGAAATGATACGCCTCTCTG
chr11:22647209-22647329	FANCF*NM_022725*-*22637387	ACCAAAGCGCCGATGGATGTGGCGCAGGTAGCGCGCCCACTGCAAGGCCCGGCGCACGGTGGCGGGGTCCCAGGTGCTGACGTAGGTAGTGCTTGAGACCGCCAGAAGCTCGGAAAAGCG
chr11:22647794-22647914	FANCF*NM_022725*-*22637387	ATCTATTTGAGAAACATGTACTAAAAATGTACTGACCTCCTATTAATGCCAGGCGCTATGCTGAATTCTGGGCCTTCACATTGTCCTTCCATTATTAGAACTGAAGCCCAGATTATTTGA
chr9:35080195-35080315	FANCG*NM_004629*-*35070013	GGTCGGCTTTCTACCGCGTGTAGTCTGCTGGCAGTGCCGCTCTGTACTTGCACTGCTCAAAAGTACCTGCCCAATCATTTCAAATTAAATGGAGCTAGGAGAATTGAATATCCATATGCA
chr9:35078515-35078635	FANCG*NM_004629*-*35070013	ATGTTGTTTATCCTCCCATCTCCCTGCAATAACTTAAACCCAGACTGAAGATGGCAGGGGAATCAGGGACAATCTCTGGCCCTCACCTCTCTCTAGGCTCCGCTGGATATCCTGGGCCTG
chr9:35079396-35079516	FANCG*NM_004629*-*35070013	ATCTTGAGGCTGCAAACCGAGGGTGCCAGCAACCGTGTTACCTTGGCCTGTCGAACGAGCCGGTCATTCTTTTCCCTCCACAGGTCCAGGCAGCTGGAGCCCACAGAGGTGGTCTGGCGG
chr10:90748912-90749032	FAS*NM_152872*+*90740287	GGGCTATAATGATAAGTATTAAGTAAGGAAGATCCACATATGTGAGTTGCTGGCTTATAATTCACACTCAAGAGATACTGATTTTGTCAATTGTCCTTTCCCCTTTTTTTCTCTCTTCCC
chr10:90750286-90750406	FAS*NM_152872*+*90740287	CCCTACCCGCGCGCAGGCCAAGTTGCTGAATCAATGGAGCCCTCCCCAACCCGGGCGTTCCCCAGCGAGGCTTCCTTCCCATCCTCCTGACCACCGGGGCTTTTCGTGAGCTCGTCTCTG
chr10:90750286-90750406	FAS*NM_152872*+*90740287	CCCTACCCGCGCGCAGGCCAAGTTGCTGAATCAATGGAGCCCTCCCCAACCCGGGCGTTCCCCAGCGAGGCTTCCTTCCCATCCTCCTGACCACCGGGGCTTTTCGTGAGCTCGTCTCTG
chr10:90751507-90751627	FAS*NM_152872*+*90740287	ACTCGTTCCCACCGCACAGAACCCGGCGCCTATTATTGGCCAAGAAACTTGAGCAGCCTGTTTTGAAAAGTCCCTCGCTCAGAAATGCCAGCTTGCAGATGGCTAATCAAAGAGACGTGG
chr10:90751507-90751627	FAS*NM_152872*+*90740287	ACTCGTTCCCACCGCACAGAACCCGGCGCCTATTATTGGCCAAGAAACTTGAGCAGCCTGTTTTGAAAAGTCCCTCGCTCAGAAATGCCAGCTTGCAGATGGCTAATCAAAGAGACGTGG
chr10:90750406-90750526	FAS*NM_152872*+*90740287	ATCTCGCGCAAGAGTGACACACAGGTGTTCAAAGACGCTTCTGGGGAGTGAGGGAAGCGGTTTACGAGTGACTTGGCTGGAGCCTCAGGGGCGGGCACTGGCACGGAACACACCCTGAGG
chr10:90750406-90750526	FAS*NM_152872*+*90740287	ATCTCGCGCAAGAGTGACACACAGGTGTTCAAAGACGCTTCTGGGGAGTGAGGGAAGCGGTTTACGAGTGACTTGGCTGGAGCCTCAGGGGCGGGCACTGGCACGGAACACACCCTGAGG
chr4:187644866-187644986	FAT1*NM_005245*-*187634987	CGTCTCAGCGCGCCCCCGAGCAGGGACCGGGCCTGCCGGGGCCCTCGCCGGGCTCGCGCGTCCGCATGGTACCTGCCGCACGAGCCGCTCCCGCGCCCTCTCCCCGCGCCCGGCCGCCCA
chr4:187644579-187644699	FAT1*NM_005245*-*187634987	ATCGGTCCCGCGCGGTCGCCTCCTTTTCCCGCTCCGCCGCCGGGACCCCCCTAGCCAGTGCTGAATTTCCCAACTGGGAAGGACCGAGTCACTCCACCCTCCGGGAAGTCGCGCGCTCAT
chr4:187645037-187645157	FAT1*NM_005245*-*187634987	GGCCCCGCCCGCCGGCGCCGGCGCTCATTTCTCGGGCGCGGAAACTCGAGCCCACTTTCCCCGGCTGCCGGCTCTGGGACCGCGGGCTCGGCCACGCAGTCCCGCCCGGACCCAAAGAGC
chr4:187645835-187645955	FAT1*NM_005245*-*187634987	CGCGGAGCCCATCCCCGGTGCGGGCAGGGCTCCAGCCGCAGGCTCGGCGCAGGGCGGACTCGGCCGAAGCCCGGAGGGCCGGAGGCGCTGGGACGCAGCCCGGACAAGAGGGCGGACTTG
chr4:126236005-126236125	FAT4*NM_001291285*+*126227566	CGCGGTAGGAGTGCCGGTCGGGGCTGCTTCAGCTCCGGCCCAATGGGGCTGGGGCGAGGGAGGGGCAGAAGGTGACAGGACTGGGAGCTAGGGGGAGTCCAGGCGAACTAAAGTGCGGGG
chr4:126236107-126236227	FAT4*NM_001291285*+*126227566	GCGAACTAAAGTGCGGGGATCAATGAGTGTCGAGCAAAGTTTCTGAGTGCTGCTCCAGCTCGCGGTCTTCCCTCCCCCTCTGTTTGTGTTTCGGCGACGCGCTGTGTGTGTGTGTGTGCG
chr4:126237881-126238001	FAT4*NM_001291285*+*126227566	ATCAACCTGGTGGTCCTTTCCAGCGCGCCCACCTACCCCACCGAAGTGCGAGTGCTGGTGCGGGACCTCAATGACAACGCCCCCGTTTTCCCGGACCCCTCTATCGTGGTCACTTTCAAG
chr4:126237761-126237881	FAT4*NM_001291285*+*126227566	ACGCGCCCCGGCTTCACCTACAGGCTCAGCGAAAGCCACGCCCTGTTTGCCATAAACAGTAGCACCGGAGCCCTGTACACCACCTCCACCATCGACCGCGAGAGCCTGCCCAGCGACGTG
chr12:133067395-133067515	FBRSL1*NM_001142641*+*133057156	GGTCATCGACGGCTTCGCCATCGCCAGCTTCAGCACCCTGGAGGCCCTGGAGGTAGGTGGACGGGTGCGGCTTCGCAGGCGTTGAGGCGAGAACGGGGCCCGGAGTTGACGCGTCGGGCG
chr12:133067515-133067635	FBRSL1*NM_001142641*+*133057156	ATCCCGGGACCCCTGGGCTTGCGACCGCCCGCGCCGTGGGCAGCCCTGAGGGAAGCCCCGGCCACTTGGTACCCGTTCCAGGGACCCTGGGTGCCCACCGCTCGCCCAGACCGTCGCATC
chr3:33318568-33318688	FBXL2*NM_012157*+*33308933	TAGCTACTTCAGGTGCTGGGGTGAGTGTCGTTTTATCCTTTTAAATTCTTGTTATTGGTAATTTAAAATGTTTTCAATAATCATGCATTACCTGTATAACGTTTTTTTTAAAAAAAAAAA
chr3:33320661-33320781	FBXL2*NM_012157*+*33308933	TGATTGATAAGGTGTCCAGGCTTCCATGGAAGTGGGGAATGGTTGGTACAGGAGGGAGAGGGATGAAGCGGCTGCATATATATGTCATCCCCAAAACTGTATTCTTTTTTTTTTTTTTTG
chr3:33318672-33318792	FBXL2*NM_012157*+*33308933	TTTTTAAAAAAAAAAAAATCCATGGTCTCTTTCAGCTGGGCAGTCTGCGGCTGGGTAATCTGTCAGGTGAGGGACATCAAGGTGATCAGACTGAGAGGATGGACCAGATACGAAGTGGGA
chr3:33318756-33318876	FBXL2*NM_012157*+*33308933	ATCAGACTGAGAGGATGGACCAGATACGAAGTGGGAGAGGCGAAGAGGCCCAGTTCCAGGGCCGGGGGCGAGGGGTGGGCGGTCCAAAGGGCACCGCCCCTGCGGGTCACGTGCTCGCCG
chr3:33321038-33321158	FBXL2*NM_012157*+*33308933	TGAGCCACCATGCCTGGCCCCCAGAACTGTGTTCTAAATCACATTACACTTCCTTAACTGCTTGAATCTAAACAAAACTTTAGCCGTTGATATAAATGACTTGGCACATTAATTTTGGAA
chr4:15657561-15657681	FBXL5*NM_012161*-*15647035	TCCCGGGCGGCAGCCCACAGCGGGCGCGGGGCCTGGGTGCGAGGGGCGGGGCAGAGACCGCGAGAGAGAGTTCTCGTGAAATTCGGGAGACTCAACGTGGGGGAAAAACAGTATCTGGGG
chr4:15655882-15656002	FBXL5*NM_012161*-*15647035	ATCATTTCCACAAGAAACGGGACTGCCTGAGGTTTGCAGATATCCATGACTTTCCCCAACATAAACTGACAAATACGTGGAATGTTAATATTGTTTTAAAATCACTAGCAAAGGGCCCTG
chr4:15657082-15657202	FBXL5*NM_012161*-*15647035	ATCCCTGCGGCCCACGTGACCGGGCGCGCGCAGAGGCTCGCGGCTTCTGCCTCCCGCCCCCACTCTTTTCGTTTTTTGTCGTCTTCATAAGCCGCAGAAGGAACCCAAACCTTTTCCCTG
chr2:48132083-48132203	FBXO11*NM_001190274*-*48122932	AAGTTCCCCTGCCAACACCACAGACCACCCCGATTCCCCTCTCCCGCTCCTCCTCAGGAAGGGGTAGGCTAACACAGAAAAGAGGGGGAAAACAAGTTCCCCAGCCAACCCCACCACCCG
chr2:48133070-48133190	FBXO11*NM_001190274*-*48122932	GGCCGGGAGGGCCTGACGCACGGGGAAGGCCGAAGCCGCCGGGCGGGGCGGCCGCGAGGGACGAAGGCAGAAAGACGGGCAGACCGAGAGAAAGAAAGAAAGGGCGTCCGCCGCTTGGGG
chr2:48132203-48132323	FBXO11*NM_001190274*-*48122932	ATCGCTCCCAGTCGCTCCCCCCACCTACCACTAGAAAGAGGCAGACTAAACCATGGAAGGCGGCAGAAAAGGGAGAAATCACGCCGCTCGCCTTCCCCCCGGCCACCAACAGACTCCCGC
chr2:48116418-48116538	FBXO11*NM_025133*-*48105858	TGTGATTGGCTCTTCATAGAACCATGTAGACTATTCCCTAGAATCTATACTTACTGATTTTTCCTTAACCACATCAGTAGCTTCCAATTAAAAAACAAAAAGCAACAAAATTTAGTTGAT
chr2:48115328-48115448	FBXO11*NM_025133*-*48105858	ATCAGTAGGTCCAACAACTCATTAAAATGAAAAATGACTAGAATGATGATACAATTTTGGAACCAGAACAGGTAACATTATCATTACTGACTGGGAATCTGGAGACTTGGGCTCTAAATC
chr2:48116536-48116656	FBXO11*NM_025133*-*48105858	ATCTCTTTAATGAAGGTTTTCTAGTGTGCTTTCTCAGGAAAACACTTGTTTTCTCTTGGTTTAGGTTTATAAGAAGCCTGTAAGATGGTCCGACAACTTATCAAGTGAGTGTGAGATGAG
chr4:153303316-153303436	FBXW7*NM_001013415*-*153293664	ATTTTTCAAATGTGTGAGACTTACCCGTCTTCGACAAAAAGGGAGGCCTTGGGCAATGATGCTAATGCTAAATATCTTCATCACAGTTTGATGTGGTAGAGGCTCTTTTGCACTTTTAAG
chr4:153303436-153303556	FBXW7*NM_001013415*-*153293664	ATCAACAGGAACCAAGCCATGGTTTAGAGTAGGTTTTCCCGGTTTTGACATTTTAAAACTCCTCTTGGTTGACGAATACTCTCTACATGTAATACAGGCACATTACTAAAAGCTCTAACC
chr4:153274087-153274207	FBXW7*NM_018315*-*153264110	ATCCGCTCCAGGGAACCCGTAAGAACACAACGCACTGAACAGAGGGAGGATGTGGGCAGCAGAGACCGCCCCCACACGACAGCCCCCTCTCCCCTTTCAAACTTTCAAGAGGTTATTTTT
chr4:153275826-153275946	FBXW7*NM_018315*-*153264110	TCTTAACTTTGTATATTCAAAGGACTGCTCCCATGGTTATATGGCTCCTACTTAGGGCTGTGAGTTACAGGAAAACCTGTTCCCTACAAATATTGTTTGTATGTGGGTACTGTCCTGTAG
chr4:153273887-153274007	FBXW7*NM_018315*-*153264110	CATGCAGCTTGACTGAGAAGAACTCGAGGGAATAATGAGAGAGAACGGAGAAGATTATTGGAGGAGACTATGCCCTGTCAAAGCCTTGACTGAACAGATTCCTCCCTCAGCAGCAGAGGG
chr4:153275946-153276066	FBXW7*NM_018315*-*153264110	ATCCATGTTTTATTACCAGGTTTGTATGCTTCAAACATCAAAATGATATACAAAAAATTCTACACTGAGAAGTCTTTCTACTACCACATATCCTCCATCTACCATGGTTCCCATTTGGGA
chr4:153457000-153457120	FBXW7*NM_033632*-*153446185	GCGTGTGCAGCCGCCGCTGCCGGCCGGGAAGGTGAGGGGGGGAAAGGAGTGCGGCCGCGGCTCCCGCTGGCCCAGGTGAGAGCGAAGGTCTCGGCGGCGGCCAGTGCAGGGGGACTGGAT
chr4:153457164-153457284	FBXW7*NM_033632*-*153446185	GGCAGCGGCAGCGGCAGCGCCCGGAGCTCAGCTCGCTGTCTCCCTCGCTCTGTGCGGGGCTCTCGCCTCACTCCAGAGAGAGGGGCGGGAGGAGAGCGGCGCCTGCCGATGACGCAAGTC
chr4:153454996-153455116	FBXW7*NM_033632*-*153446185	ATCCTGAATGGAGAACTTCGAAAAGAGAGATAACCCCAGGCTTACATTCATTCCCACAAAGTATCTCTCAGCAGTGGCTTCAGACAGAACGAGCCCACAGTTGTCTAGACGGACCACAAT
chr4:153457047-153457167	FBXW7*NM_033632*-*153446185	AGTGCGGCCGCGGCTCCCGCTGGCCCAGGTGAGAGCGAAGGTCTCGGCGGCGGCCAGTGCAGGGGGACTGGATCTCTCGGATGCTCCTTCGCTCTCAGTCTCAGCGGCGGCGGCGGCGGC
chr4:153454826-153454946	FBXW7*NM_033632*-*153446185	CTTGAAACACAAACTCTGACTGTGTCCTGAAAGTTTAGGGACACAGGTATGGAATATGTAAATGAACTGTCACATAATACACAGGCTAATAAACTTGCAGAACTCATTACTTTAAAAAAA
chr19:12807006-12807126	FBXW9*NM_032301*-*12797455	GCGCGTACGCGGCGTAGCGCGCGTAGCCTCCAGGTGACATGGTCAGACACGAGGTCGCGGAGCGCGTGGCACACCCGCGACAGGACGTGGAGCACGAGGCGGGCGTCCAGGTAGGAGCAG
chr19:12807560-12807680	FBXW9*NM_032301*-*12797455	GGCCTTAGGCTGGAAAATGCAGGTTCCTGTTTCTGCGCTTTTTAAACTAGCCGATACCGAGAGCCAGCCAACTCTAGCTAAAAACGAAACTCAAGCCAGGCGGGGTGGCGCGCGCCTGTA
chr19:12807524-12807644	FBXW9*NM_032301*-*12797455	CATCGCCCCGCTTACAGGGTCTCTTGCAACTGCGTCGGCCTTAGGCTGGAAAATGCAGGTTCCTGTTTCTGCGCTTTTTAAACTAGCCGATACCGAGAGCCAGCCAACTCTAGCTAAAAA
chr19:12807790-12807910	FBXW9*NM_032301*-*12797455	ACCCTGTCTCTTTAAATTAGACATAAAATAAACACTGCTTTAACGAAGGCATCTGTTATATGTGACACTGAGCTTAGAAACCCAAAGGCCCCTTTCCGAGTTCAAGGAGTAGAGATTGGA
chr19:12807126-12807246	FBXW9*NM_032301*-*12797455	ATCTCGAGCAGCAGCTCCGGGGGAAGGCTCAGAAGGCCCGGCTCACTTACGGCCGAAACCCTGGACGCGGCCCGAGGCTCCGAAGCGCTCGGGGACGCGGCGGGTGTGGATAGCTGCGAG
chr1:161631476-161631596	FCGR2B*NM_001002273*+*161622904	TTGTATGCCTTTGTTTCTAATGATATTTATAAAGTATTGATGCCAGCTCATTGTTATCACATTGCCAGTTAAAAAAAAAACTAATTTTTAACCTAAAAATTAGATAAGAGCTGGAGATGG
chr1:161633809-161633929	FCGR2B*NM_001002273*+*161622904	ATCAGCAAGAGAGACAGGGTCTTTGGCCAAAATGGAGGGCTCTTTTCTAACCATGTTCTCAGCTGTTGGATAGGGGACGACGACTGATTTTGCTGAGTGGTTTGAAAAGCCTAGGGGAGG
chr1:161633553-161633673	FCGR2B*NM_001002273*+*161622904	AGATGCATTTTTGGGAGGAGGTGGCAGTGGCCATTCTCTGTGCCCCTGAAACCACTTTGTGTAGCAGAAGCCTATTGTCTTCATGTGTAAGAATATTCCCCTAGGCAGAAGCACAGGGAG
chr1:161631596-161631716	FCGR2B*NM_001002273*+*161622904	ATCTGGGGGTAGAACGGGGGCAGTAGTAAAAGCACGCGTCAGAGTGGGTGGGGCTGTCGAAGGTTTCTGAAGACCACAGAGTGTGATAACAAGGTTTTACAGTGTCATTTCCTTAAGTAT
chr1:157568226-157568346	FCRL4*NM_031282*-*157557870	ACCTCCAGCAGGCCGTCTGTAGACCTGATGAAACATCTCAATCACAAGACAACTCTCACCTTGTCTGATATATATGAAAATATCCTGACTCATCAGTCCAGGGGGAAACCACAACTTTTG
chr1:157567319-157567439	FCRL4*NM_031282*-*157557870	ATCCTTTCTACCTGAGTTCACAATCAGGACTTTATCCTTCACAAATAACTCAGTCCATCTTTTCCTCTGGGTCCTCATGCTCTGTGACGTAGGGACTGAACCTAGCCATAGGTTTCTTTT
chr1:157568346-157568466	FCRL4*NM_031282*-*157557870	ATCTGAGTAGAAGGCAAGCTGAGGAGTAAATTATAGCCCCATCATGCTCTTCCTAGATAATAGGCCATAACATTTTTACTTAATGTCCTAGAATCCAAAATTTGCTACAGGAATGTCTTG
chr1:157567199-157567319	FCRL4*NM_031282*-*157557870	GCAGGAAGAAAAAAATCAAAGGGAAATCATCTTATCTCTTCTCTTCTCATGCTCTTTGCAAACATCAGAACAGGTTTGAACTTAGAATACAGAGAAGGAAATAACTATTCTCAGCAGGTG
chr8:11653985-11654105	FDFT1*NM_001287742*+*11643081	CACAAACAAATAAGGTTCTTGATTCGGAGCTTGCTGTAGTAAGGGAGTTTTGTACTTAGTGGACACTCCGAGGCAGGCAGGGGAGTGGGAAGCTTTACGGTGGAAAAGGGGAAGGCTGCA
chr8:11653682-11653802	FDFT1*NM_001287742*+*11643081	ACAAAGCCAAATCCTACTGTAATGGGAGTATGTAAAGTGTTTCTGTTAATGGAAAAAGTGCTGTGTGAGGATGGGGGTTAAGTGACTGGACTGTTTGTGTTCTGAGCTTTCTAGGACTGA
chr8:11665601-11665721	FDFT1*NM_001287749*+*11655451	ATCAGATACTGAAGTTGGGGGATTCTGGTCAAATCAATTTAGCAGGATTCTTGGTAAAACTGGGCGATGCAAAGACAGATGCGTTGAGTACAAAGTCCAGGCCTTATTGGGAAGAGGATT
chr8:11664561-11664681	FDFT1*NM_001287749*+*11655451	CCTCCCACCAGAGCCCAGGGTTCACTGTTACCATTCTGAAGTGACTATGGAATTTCCTAGAAGTGGATATGCCATATTTTTTTAACCACTCCTATTGGATATTTGTTTTTTATTTTTTTG
chr8:11665886-11666006	FDFT1*NM_001287751*+*11656652	GCGGGGCTGCGGGGCGGGCCCGTTGTGGGTCGGCCCAGCGCGTATTCGAGTAGAGGGCGAGCCCGTCCCGCCCCTCGTCGGGCGCTTCCCAGATCTGCTTGAGTCTATGGAGGAAAAACT
chr8:11666687-11666807	FDFT1*NM_001287751*+*11656652	ATTTCTCGGCTTCCCTTATCCAACTTTGCATTTCTATTTCTAGCATATTGGGTTGATTCTTTTGAAGCTGCCTCTGTGCACATTACACCCATGAACTTAGACCAGTTGCCTTTATGTATG
chr8:11665978-11666098	FDFT1*NM_001287751*+*11656652	ATCTGCTTGAGTCTATGGAGGAAAAACTCCGCGGGGTCCGCGATTCCCATGGCCGCAGCCGCCTGCGGCACCAAGGCCATGGCCCTCTTCAAGCGCACCTTGGTGCTGAGTCCCGCCGCG
chr8:11666807-11666927	FDFT1*NM_001287751*+*11656652	ATCGTATTTATACTGAGAAGTTACTGTGTTTTTTGACTTTCTTTTCTATTTGCTACATATTAGTTCGGTCTAAACGTTTGGTCTTCTGGTCTCCATAGTTCTACATTGGTTAAATGCAAC
chr8:11659605-11659725	FDFT1*NM_001287756*+*11650119	ATCTCAAGTAAACACTAGAGAGGGGGCAGCTGAAGCTCCAGGAGTGTGTGGGGCTCCCTGGGGCTGGATGGCGGTGGCGGGCAGGCGAGCTGGGCTGTGCTCGGGTGTGTTACAGTAAAG
chr8:11660520-11660640	FDFT1*NM_001287756*+*11650119	ATCTGGGGCAAGGGGCGCGGCGAGCAGGGCCGACGCCTGGGTGTTCCCGTCCCCCTTTCCTCGAGCCTTCCCCCTGTAGGGCCCGGGTGGACGCGGCCGTCCTGGCTGACCTGTCCCTGC
chr8:11660281-11660401	FDFT1*NM_001287756*+*11650119	TGAGCGCCTGGGGACCGCAGAGGTGAGAGTCGCGCCCGGGAGTCCGCCGCCTGCGCCAGGATGGAGTTCGTGAAATGCCTTGGCCACCCCGAAGAGTTCTACAACCTGGTGCGCTTCCGG
chr15:91428705-91428825	FES*NM_001143785*+*91417664	ATCTGAACTCAGGGCCCCTGAGCAAGCTGAGCCTGCTCATCCGGGAACGGCAGCAGCTTCGCAAGACCTACAGCGAGCAGTGGCAGCAGCTGCAGCAGGAGCTCACCAAGGTGAGCGGGC
chr15:91427054-91427174	FES*NM_001143785*+*91417664	CCCAAATGGAAAACTCCACGCCTGTCCGCTCCCCAACCCCTGCCCCTTGATTTCCCCAGGTCTCCCTTGGGACAGGAAGCCCCTGCCTGGGGGTAGGAGGATGGGGACAAAACCACTAGG
chr15:91427174-91427294	FES*NM_001143785*+*91417664	ATCTGTATCCGAGAAGCAGTCTCTGTTCGGGATATTTACTTGGAAATTTTATTCAAATGGAAGCTGGCGCCTGAGCCTCTCCTTAGGGAATTCCGTGAGGTGGGGAGGGCTGGGACCAGG
chr15:91428454-91428574	FES*NM_001143785*+*91417664	CCGGGCCATCAGCCCTGACAGCCCCATCAGTCAGGTGGGTCTCTATGGGACTCTGGTGGGTGCTGGCTGTATCTGCCTTCTCCTTCCTCTCCTGGGGGCCCTCTGGGGCAGTGGCTGGAG
chr2:219851696-219851816	FEV*NM_017521*-*219840379	ATCCCAATCCCTCTCCTTCTCATTCCTCTTTCTGCTTCCCCCACCCACTATGGACAGAAAACAAGGAGCAGGAGGTAAGAACAGAAAATAGCCAGGGGCAGGAGGTAAGAGCTGGGAAAG
chr2:219849875-219849995	FEV*NM_017521*-*219840379	ATCCCCGCCCGAAGCGACCGCGGGTGACAAGGAGGAGAAGACGGCGCCGGGTCCGGCAGGGCCTGGCGGGAGGGGGCAGCCCGGGCGTGGCGGGGGTTGCGGGGGGGTCCTGGAGAAACG
chr2:219851421-219851541	FEV*NM_017521*-*219840379	CTACAGGGCCCATGTTCACCCTCATTTGCTGCAACTTCTGGAGTGTTCATCTTTGCTCGTGGAGGGTGCAAAGGAGCCAGGGAGAAGAGTGGGAGGCAGAGTGTGGAGGGAAAAAGAGGG
chr2:219849642-219849762	FEV*NM_017521*-*219840379	ACACTTCTCCTTCCCCTGGACCCCAGCACTCTCTTCCCATGCCTGAGCCTAGACTTCCCGCCCCAGGTTCCGGTGCCACCAGCCTCCGGCTGGTCCCTGGTACCTGGCAGGTACATGTTG
chr8:38327262-38327382	FGFR1*NM_001174067*-*38315363	CTCAGTGGACCAAAAATATTACACAAATGGAAGTCACTATGAAAGGTAGTGGCAGGGCCTGTTCCCTTACCATCACCCACCTCAACCCCGAAACTTGTAGAAGTTTGAATACTGAATGAG
chr8:38325211-38325331	FGFR1*NM_001174067*-*38315363	CAGCTCCCGAGCGCGAGTTGGAGGAAAAGTTGGGCGGCGGGAAGAGCGGCGGGACGAGCGCAGGGAGGGGGCGCAGGAGACGCGGACGGAGGGAAGGGAGGGGAGACCCAAGGGGCGCGG
chr8:38324780-38324900	FGFR1*NM_001174067*-*38315363	ATCACCCCTTCTGGAAAGGGGAGTCGTTTTTCGCTCTCAGCTCAAGCAGATTCAGCCATTTGGTGACGACACCTCCTTAAAACCTATTCCAAGAGAAGCTAACCTAGCCCTCCACGTCCT
chr8:38325474-38325594	FGFR1*NM_001174067*-*38315363	ATCCGGGGGCGCCGCGGCTCTTACCTCGCTCGGCGTGGAGGTTCCGCCTCGGGAGAGTCCGCCGTGGCTTGTGCGAGCGGGCGTGTGCCCGCGTCCCCGGCTCCGGCCCGCCGCCCCCGG
chr6:167412914-167413034	FGFR1OP*NM_194429*+*167402804	GGCCGCAGTGGTGGCCGAGGAGGACACGGAGCTGCGGGACCTGCTGGTGCAGACGCTGGAGAACAGCGGGGTCCTGAACCGCATCAAGGTGAGGCCGGAGGCTGGGGCCGGGCCTGGCGG
chr6:167412465-167412585	FGFR1OP*NM_194429*+*167402804	ATCTTGTGCGGCGATGGGATGCGGCCGTGGGCGGTGGAGTCCAGGCGGAGTCCGCTCTCCACACGCGAGGGCGCCTCCTCCTCACCGCTCGCCGGCTTCAAAGCTCGCGCCTCAGGCGAC
chr6:167412345-167412465	FGFR1OP*NM_194429*+*167402804	CTTCCCCGGCGCCCCCCCGGGGCTGCAGGGGCTGCAGGTTCGGTCTCGGGGCCTCCTTACCGCAGTCCGCCCGGCTTTAGGCTAGTGGGCTTTAACTACGTCGATAATATGACTCCGGCG
chr6:167413034-167413154	FGFR1OP*NM_194429*+*167402804	ATCCGCAGGGCTTGCGTGGACAGCGGGCGTCACAACGGTCGCGGCGAGGAGGCCGCCTCCCTGGCGAGGGACCGGGGCCGGCGGGCACTGGGGGCGCGCCCCGGCATGGCCTCCGTCCTG
chr10:123358616-123358736	FGFR2*NM_000141*-*123347972	GTAATTTGCCTAGGACCACACAGCTGGCTACTAGGACAGCCTGACTTTGAATGTGGCTCTCTCAGAAAAAGCCAAAATTGCATCAAAAAAAAAAAGTGTTTAATAATATATGTTTGGATT
chr10:123358616-123358736	FGFR2*NM_000141*-*123347972	GTAATTTGCCTAGGACCACACAGCTGGCTACTAGGACAGCCTGACTTTGAATGTGGCTCTCTCAGAAAAAGCCAAAATTGCATCAAAAAAAAAAAGTGTTTAATAATATATGTTTGGATT
chr10:123355836-123355956	FGFR2*NM_000141*-*123347972	GGTCCCCATGCCAGGCCTGTGCTGGGCTCTTCAATTTACCATGACATTCCCAAAACCCCCGCCCTCCAAGAAGGCAGACCAATACAGTGCCCTCCGCTTTGGGCTTCCACCTAAGGGGTG
chr10:123355836-123355956	FGFR2*NM_000141*-*123347972	GGTCCCCATGCCAGGCCTGTGCTGGGCTCTTCAATTTACCATGACATTCCCAAAACCCCCGCCCTCCAAGAAGGCAGACCAATACAGTGCCCTCCGCTTTGGGCTTCCACCTAAGGGGTG
chr10:123358480-123358600	FGFR2*NM_000141*-*123347972	AGGAAAAAACTGAATATTAATGGAGGCCCTACTATGGGAGGGTCACACTACATAGGTGATTCTATTTCATCTGCCCAACCACCCTGCAGAGTACTATTCCCAGTTTCTGATAAGGAAACA
chr10:123358480-123358600	FGFR2*NM_000141*-*123347972	AGGAAAAAACTGAATATTAATGGAGGCCCTACTATGGGAGGGTCACACTACATAGGTGATTCTATTTCATCTGCCCAACCACCCTGCAGAGTACTATTCCCAGTTTCTGATAAGGAAACA
chr10:123355985-123356105	FGFR2*NM_000141*-*123347972	ATCACCTGGTGTTTTGTTCCTGGGTAGATTTCACATCAGGAAAGTCAACAGTGTCCGGCTCCTCCAAAGTGCAGACCCATCTCTTCGCTTAAGGCCTCCCTACTTCTCCCCAGCACTGAG
chr10:123355985-123356105	FGFR2*NM_000141*-*123347972	ATCACCTGGTGTTTTGTTCCTGGGTAGATTTCACATCAGGAAAGTCAACAGTGTCCGGCTCCTCCAAAGTGCAGACCCATCTCTTCGCTTAAGGCCTCCCTACTTCTCCCCAGCACTGAG
chr10:123354178-123354298	FGFR2*NM_001144913*-*123343481	ATCCAAAAAGGACTTCGAAGCCTGAATTCCCTTCCCCTGTGACTAAATGGCAGTCCAGGGCTGCTAAATGTCTTCAACCTCTGTAGAAGGGTGAGGAAACTGAGCAGATGCAAATTCTGA
chr10:123352981-123353101	FGFR2*NM_001144913*-*123343481	CACCCAGCACAGAGAAACACACACAGCAAGAAACCACCAAACTATACCATCCTGCCTGCAGTGCTGCGGCAAAGGACCTTCTCTCATCAGCTCTGCCTTGCCGGGAGCCAAGAGACCACG
chr10:123353101-123353221	FGFR2*NM_001144913*-*123343481	ATCTGGTGCTCTTAGAAGCCCCATTTACAATGCAAGGGTAGCTGATTCTAAAACAGGCCTTAACAATCTGCCCCCAGACAAATCCCAAAACAAACCTGAAAAGTGAAATTAAATGACTTA
chr10:123354058-123354178	FGFR2*NM_001144913*-*123343481	AAATTCCCACCAGTTTACACTTGTCAGGATTCATTTTCAAATGGAGAAGTGTCTTTCAGTCTTCCGCCAAGCAGCCACTTACGAAGAGTGAACACAACTGCAGCGCATTCAACGCAGCTG
chr10:123358616-123358736	FGFR2*NM_001144915*-*123346159	GTAATTTGCCTAGGACCACACAGCTGGCTACTAGGACAGCCTGACTTTGAATGTGGCTCTCTCAGAAAAAGCCAAAATTGCATCAAAAAAAAAAAGTGTTTAATAATATATGTTTGGATT
chr10:123358616-123358736	FGFR2*NM_001144915*-*123346159	GTAATTTGCCTAGGACCACACAGCTGGCTACTAGGACAGCCTGACTTTGAATGTGGCTCTCTCAGAAAAAGCCAAAATTGCATCAAAAAAAAAAAGTGTTTAATAATATATGTTTGGATT
chr10:123355836-123355956	FGFR2*NM_001144915*-*123346159	GGTCCCCATGCCAGGCCTGTGCTGGGCTCTTCAATTTACCATGACATTCCCAAAACCCCCGCCCTCCAAGAAGGCAGACCAATACAGTGCCCTCCGCTTTGGGCTTCCACCTAAGGGGTG
chr10:123355836-123355956	FGFR2*NM_001144915*-*123346159	GGTCCCCATGCCAGGCCTGTGCTGGGCTCTTCAATTTACCATGACATTCCCAAAACCCCCGCCCTCCAAGAAGGCAGACCAATACAGTGCCCTCCGCTTTGGGCTTCCACCTAAGGGGTG
chr10:123358480-123358600	FGFR2*NM_001144915*-*123346159	AGGAAAAAACTGAATATTAATGGAGGCCCTACTATGGGAGGGTCACACTACATAGGTGATTCTATTTCATCTGCCCAACCACCCTGCAGAGTACTATTCCCAGTTTCTGATAAGGAAACA
chr10:123358480-123358600	FGFR2*NM_001144915*-*123346159	AGGAAAAAACTGAATATTAATGGAGGCCCTACTATGGGAGGGTCACACTACATAGGTGATTCTATTTCATCTGCCCAACCACCCTGCAGAGTACTATTCCCAGTTTCTGATAAGGAAACA
chr10:123355985-123356105	FGFR2*NM_001144915*-*123346159	ATCACCTGGTGTTTTGTTCCTGGGTAGATTTCACATCAGGAAAGTCAACAGTGTCCGGCTCCTCCAAAGTGCAGACCCATCTCTTCGCTTAAGGCCTCCCTACTTCTCCCCAGCACTGAG
chr10:123355985-123356105	FGFR2*NM_001144915*-*123346159	ATCACCTGGTGTTTTGTTCCTGGGTAGATTTCACATCAGGAAAGTCAACAGTGTCCGGCTCCTCCAAAGTGCAGACCCATCTCTTCGCTTAAGGCCTCCCTACTTCTCCCCAGCACTGAG
chr4:1793227-1793347	FGFR3*NM_000142*+*1785038	CAGTCCCATCCAGTCCCCCAGGGGAAGGGGCAAGACGGTCAGGTCAGGACCCACACGCATGCTGGTGCTTTCAGAACCTGATGACTTAGTTGGTTAAGAGAGCTCACACCTGCAATCCCA
chr4:1795908-1796028	FGFR3*NM_000142*+*1785038	TTGCCGGAGAGCGCGGCCAGAGCTAGCGCGGCGACTTGTGGTGCGCCCGGAGCCGCAGCTACCCTCCAAGTGCGAGGCCACCACGGGGAGCCAGGCTGGGGGTTGGCGTCCGCAGCCCCG
chr4:1796028-1796148	FGFR3*NM_000142*+*1785038	ATCCCCTGCGACTCCCTAGCCCTGGCCTGTCGGGAGGGCGCGGGGGGCCCCATTTCCACGATTCCCGCTGTTGTTATTCGGGTTCTGCGCAGACGGAAAGTTCCCATTGTTGGCGTCCCC
chr5:176514625-176514745	FGFR4*NM_001291980*+*176503872	GGCAGCCTGGGGTAGGAATAAACTCCCCGGGCCTCCCCACCCACTCCCAGCCCAAGCTGTGTACCCAAAGAGCTGCCCTCCCTGCCAAGCCGAGCTTGGTAGGGAGTTTTACCAAGGAGG
chr5:176513654-176513774	FGFR4*NM_001291980*+*176503872	GGTCCCGGGAGTGGGCTGACTGGGTCGGGGGCGGGGCTCTCCAGGTGGGCGGGGATCTTGGCCACCCCTGGCCACACCTCTCTCCGGCTCGAGCTGGTCTAGGCGGGGCGGGCCCGAGGG
chr5:176513588-176513708	FGFR4*NM_001291980*+*176503872	GGCGGAGCCTGAATGGGGTGTGTATAGGGGGGTTGCGTGTAGGGGTGTGTGTATAGGCTGGGGCGGGGTCCCGGGAGTGGGCTGACTGGGTCGGGGGCGGGGCTCTCCAGGTGGGCGGGG
chr5:176514745-176514865	FGFR4*NM_001291980*+*176503872	ATCCGACTGGATTCGAGAGTTGAGGTGGGCCAGAGACAGCAGTATCTGAGTCAGGTAGAGAAGAGCAATGAGGGGCACAGAGGGATGGGCAAGAGAGCACATGTGCCCAGTTTTGAAAGC
chr5:176516114-176516234	FGFR4*NM_022963*+*176506550	ATCAGATGCCATCCAGATGCTGAAGTTTGACCTTGTGTCATTTTTCACTTTCTTTTTTGGCTCTTCTGCAATCAATTCATTTATTTAGCAAAAAAGAAATTATGTGTGCCGAGAGCATGC
chr5:176516781-176516901	FGFR4*NM_022963*+*176506550	ATCCTTGCCCAGGCCCTGAGAAGGTGGCGGCAGGGCAGGGCTCAACCACTGAGACTCAGTCAGTGCCTGGCTTCCAGCAAGCATTCATCTATCACTGTGTCTGCGAGAGAGGACTGGCCT
chr5:176516661-176516781	FGFR4*NM_022963*+*176506550	TGTCCCTGGAGGCCTCTGAGGAAGTGGAGCTTGGTATGGCTTCTGAGGTGGGAGAGGGTGGCAGGGGTGGGAAGAGTGGGCACCAGGAGGGGGCTGCTGGGCTGAGCAAAGCTGGAAAGG
chr5:176515989-176516109	FGFR4*NM_022963*+*176506550	AGTTGGTGCATAACAAGCAGAGGTATCCAGGGTCGCGGTCCTGCTTGCCACGGAAGGGGCCGCCTTGTCAGTTGTGACCACCCAGCCCTGGAAATGTCAGTAATGCTGTAAGGAGTGGGG
chr3:61237388-61237508	FHIT*NM_001166243*-*61227133	ACGTGTAACGAAAGGCTGTACCGCACTTTTGCTTTTTTCTTTCCTCCCAAAACGCGTTTAACTATCCCTTCACGACTTCCCACTGGCTGGATTTCTTTTCGTTTCATTTCCCCACTCTGG
chr3:61235964-61236084	FHIT*NM_001166243*-*61227133	ATCCGGCTTAACATCAGGTGCGAGTAGGGACCACCCTTGGTAGTCTGGGCCCGGCCCAGGTCAGAACCTTACTAAAACAACCACTGTGAGTATTTTCTATTGGTCCCAGCACATTTCTGA
chr3:61235844-61235964	FHIT*NM_001166243*-*61227133	ACGCCACGAGGTGGAGTACCTGCCCGACGAGAAACAAGAGGCGGGACTGCAACTCCCAGAAGCCTCCGCGGCCAAGGCCTCAGGCCGCAGGCTGAAGCCAAGGAGGGAGAGTTCAGGTAG
chr3:61237554-61237674	FHIT*NM_001166243*-*61227133	AAACACAGACTTGCAGTCCCTGGCTTGATCCATCAAATAATGTGGTCATTTACGACTACGCTCAGCCCTCCCTGGCATCCTAACAAAATTGCACCACATGCGCCCCTTCTCTTTTCCTTT
chr1:241682033-241682153	FH*NM_000143*-*241673085	TCTCAAACGTTTCCTAACAATATACATATGTATTTAAAGCTTTTTAAAAGCCTGCATTCCTAAAGATGACACTCTAAAGAGCAAAATGACTTACGTAAGCATGTCATAACCTGAACTTGG
chr1:241683464-241683584	FH*NM_000143*-*241673085	TCTTCTGTGTAGAAATTTTGGGAAGTGCAGCAAAGTGTAGATAATGAAATAGTAATTATTCATAATCCCACAACTGAAAAATAAGCTACTTACTTATTTCTTTTAACTTATCATTTTGAG
chr1:241682153-241682273	FH*NM_000143*-*241673085	ATCTTTAAGTTCTTAGCTGGCTTTCTGAATAAAAAGTACCGATTCAGCTCCTAGCCAATCTGCTCAAACATGCTTCAGAACACTATGCCCGCGGTATTCGGAATTGAAGAGTTTTACAAC
chr1:241683584-241683704	FH*NM_000143*-*241673085	ATCGCTACCGTTTCCTTTCTCTTCTTAGCCTATACCCTCAGAACTCTTTTTTTTTTTTTAATGTATTGTGGAAGACGTACACAATTATAGGGAACCTCGGAATTTTTATTATTTGTATAT
chr6:110012204-110012324	FIG4*NM_014845*+*110002423	ATCTATCCTGCAACTCGGAGAACCCTTTTCAAAAGAAGCTACCCAATCCCAAACCTTCCGCTTTTTTCCAAAGAGAGGGAGGAGATAAATAGACTCAATTAATCCGTCGACTTTTTCTCC
chr6:110012204-110012324	FIG4*NM_014845*+*110002423	ATCTATCCTGCAACTCGGAGAACCCTTTTCAAAAGAAGCTACCCAATCCCAAACCTTCCGCTTTTTTCCAAAGAGAGGGAGGAGATAAATAGACTCAATTAATCCGTCGACTTTTTCTCC
chr6:110012364-110012484	FIG4*NM_014845*+*110002423	TCGCTTCCTCTCTCGGCAGCACGCAGGTCCCGGGAGCCTCTACCCGACCTCTCTATGATACGTCCTCCAGCCCCGCTCCCGACGTGAGGGGCGGGGCTTGCCTGGAGGCGGGGCGCAGGG
chr6:110012364-110012484	FIG4*NM_014845*+*110002423	TCGCTTCCTCTCTCGGCAGCACGCAGGTCCCGGGAGCCTCTACCCGACCTCTCTATGATACGTCCTCCAGCCCCGCTCCCGACGTGAGGGGCGGGGCTTGCCTGGAGGCGGGGCGCAGGG
chr6:110012499-110012619	FIG4*NM_014845*+*110002423	ATCATCTATAGGTTTAGTGCCTAATGGGTGTTGTTCCTGGCTGGACTTGATGTCCAGGGCCTGAGGGGTTTTCTCGCCGAGTCTCCTGGGGCGGTCCGGAGGCTCGTGCCCTGTTGTGGG
chr6:110012499-110012619	FIG4*NM_014845*+*110002423	ATCATCTATAGGTTTAGTGCCTAATGGGTGTTGTTCCTGGCTGGACTTGATGTCCAGGGCCTGAGGGGTTTTCTCGCCGAGTCTCCTGGGGCGGTCCGGAGGCTCGTGCCCTGTTGTGGG
chr6:110013222-110013342	FIG4*NM_014845*+*110002423	TGTTTAAAGACAGATAATTTGTTTGGATAACATCTTGCTTTTCACTTGACTTTTTTCAACATAACATTTACTTTTAAAATTTTATTACTTTGAATGGCCATGTAAATAGTGAATAAGCAG
chr6:110013222-110013342	FIG4*NM_014845*+*110002423	TGTTTAAAGACAGATAATTTGTTTGGATAACATCTTGCTTTTCACTTGACTTTTTTCAACATAACATTTACTTTTAAAATTTTATTACTTTGAATGGCCATGTAAATAGTGAATAAGCAG
chr4:54243703-54243823	FIP1L1*NM_001134938*+*54233819	ATCCTAGAGGGGCGGGGCCCACCTCAGCGCGCAGGCGCAACCAGGCCCAGGTGGCCGCCGCGGAAGCGAAGCCACCTATACGCGCCGCGCCGCTTGGGTCTCCTGCGCATGCGCAGACGG
chr4:54243973-54244093	FIP1L1*NM_001134938*+*54233819	ATCGCCGCGTTTAAGTTGCGCTCGGGGCGGCCATGTCGGCCGGCGAGGTCGAGCGCCTAGTGTCGGAGCTGAGCGGCGGGACCGGAGGGGATGAGGAGGAAGAGTGGCTCTATGGCGGTA
chr4:54243583-54243703	FIP1L1*NM_001134938*+*54233819	GGAACAATGGTGTACTCGCCAGCAATGGCAATACGGGTTATTAAAAAGAAGGGTGGGGGCGGGGAACCCTGGCCGACTCAGGACGCCACGGGAGGAAGCCACGCAAAATAGCAAACCGGG
chr4:54243853-54243973	FIP1L1*NM_001134938*+*54233819	GCTGCCGTCGCCTTCCTGGGATTGGAGTCTCGAGCTTTCTTCGTTCGTTCGTCGGCGGGTTCGCGCCCTTCTCGCGCCTCGGGGCTGCGAGGCTGGGGAAGGGGTTGGAGGGGGCTGTTG
chr12:2903856-2903976	FKBP4*NM_002014*+*2894107	AGGGAGGGAGGAAGGGCCAAGGGAGGCCGCCGGGGAGATCCCGAGTCCGAGGGTCCCAGGAGAAGGGGGAGGGGGCAGGCAGCCAGAAGGAGGCAAGAACCAAAAAAAAAAAAAGAAAAA
chr12:2905434-2905554	FKBP4*NM_002014*+*2894107	TTGGGGACCTCAAGCGTCTGCTCCAGCGGCTCTCCTGTGGCATGTGACTTCCCCTTCTCGCTCCAGCGTCCTGCCGTTTTCTACGAGATTGTTATTCCAGGAAAGCTCATTTCCCCTTTG
chr12:2903961-2904081	FKBP4*NM_002014*+*2894107	AAAAAAAAAGAAAAAAAAATTCCGAAGCGCCCGCAGCACTGAGCCCGAACCGGCTCAGTCCCGCCGTCTCTAGAAAGTTCTGCACCCCGCCCCCTCTGTCTGCGCTCCCGCTCCTCCCAG
chr12:2903679-2903799	FKBP4*NM_002014*+*2894107	GGCCACGCCGCCCGTGGTGACGGCCGGTCCCGGGGAGGGGGCGCCGCCACTGCCATCCCGCAGCCTGCGCTCCCCACACCCCGCCGCAGGCGCAGCGGACTGGTGGAGTGATGTCGGGAG
chr12:2905554-2905674	FKBP4*NM_002014*+*2894107	ATCCATCATTCCTTCCCTTTTACCTTTCTACTCCTCAAAGCCCCTGTCTATTCTTCGTGGAAGCTTTCCCTTGGAGGGTAACCACACACCTACCAGGTGGCGCTAAAGAAGCCTTTACGT
chr17:17141418-17141538	FLCN*NM_144997*-*17130502	TGAGCCACCGCGCCCGGCCTGAATAATATTTTTTAAAACTAGAGCGCCCATTACTAAATTTAGCTACTTAGAAGTTAATTGTAAAGCCATTAGTTTGTGATGTAGTGTGGGTCCTTCCAG
chr17:17139927-17140047	FLCN*NM_144997*-*17130502	CCTCCTGAACGCCAAACTGGGAGAAGAGGATGACACACACCCTCTCCTCCAAACAGAGCGAAGACAAAACCTGGGAGAAGGGAAGGCAAACAGTCCCGTTTCATGGCAACATCAAATGAG
chr17:17140047-17140167	FLCN*NM_144997*-*17130502	ATCACAGTCCTCATCCCCATAGACTTGGTTAATGGGCGTGCCCCCAACCTATCTTCAAATCTCAGGGTCTCGGCGACGCCCTGGACTCTGGCCCTAAACCCTCCCCCATTACTCGTCCAC
chr11:128562975-128563095	FLI1*NM_001271010*+*128553810	TTCCCTGGGGACCAGGAAGGGCGACTCTTGCCTGGGAGTCAGTGCTTGGGCCGTCGGGTCCGGGTAAGCGCTGGGGGTTTGGCTCGAGAAGATGCGGATAGGTGGCCTAGGGCGCCGCGG
chr11:128564586-128564706	FLI1*NM_001271010*+*128553810	CGGAACACGGCGGGGGCGGGGGCTGCAGTCGCCCGGGCTCGGGTCCCTGCCTGGTGGGCCCTGGGGTGGGTAAGTGGCCTCGTTGCACGAGGGTAGGGGTGCAAGTGAGTGTGTCGGGGG
chr11:128564884-128565004	FLI1*NM_001271010*+*128553810	ATCCCTAGCGCCCCGAGCCCCCGCCCTTCGCGCCTAGGCGTGCGCCGGCTCCAGGACCAGGGCTCCTGGAGCTGTCGCCTCCGAAAGGGTCCTGCGTCCTTCGGAGCCGCCTCCGTTGCA
chr11:128563095-128563215	FLI1*NM_001271010*+*128553810	ATCTCCGCCCTCTGCGGGCACCGGGAGCCCAGGGTCGAGGCGCGCCGCCCCGAGGGGCCCCTTCTCCTAACAATGCGCCCGGAATGGAGTCCGCGCCCTGACAGCGCGGGTCAGCCCGAA
chr11:128556288-128556408	FLI1*NM_001271012*+*128546429	TGGTGTGAGGTGGCTCTCAGTTCTCACCGTCCCCTGGCCTGAAGCCCGGGGACGGGACTGAGGCGTAGGGAGAGTGCTCAACACCCAACCACTCGGACCCTCCCTCGCCGGACTAGGCGG
chr11:128556408-128556528	FLI1*NM_001271012*+*128546429	ATCTGAGCTTCCCAAACCCCTACAGTCTCTCCATCTGCATCCCCACTTCATCACCATCCCACCGTCTCTCCCTCGCTCCACTCGCGGGTAACCGAGGCTTCTCCCTCCCAGGCTGGTTCT
chr11:128556726-128556846	FLI1*NM_001271012*+*128546429	ATCTCAAGCTAGGGCGCTCCTGGCCAGATGAGAGTGGCACAGACCCTCGGGAATCCTAGGTTGAGAAGCAACGCTCCTGGCGGCTAGTGTTTGGGAAACTTGGAGCAGGAGAGCCTGGCG
chr11:128556606-128556726	FLI1*NM_001271012*+*128546429	GCAGCGTCTTTAAACAGGTGATGACCCCCAGCTTCTACCCCACCCGGGCCTATGGTCCCTTTTCCCTTTCCCCGGGAAAAAGGGGTAGGGGTGGAAGTGGGCCCTACTCTCGGCTCGTGG
chr13:28674038-28674158	FLT3*NM_004119*-*28664729	ATCCAACCAAAATTCGGCGGGGCTGGGGGGTATCGTTATTGAGGATGACTCGCTCTAGGGGAGAACGCGGACGCATTTTCCCATCAGAGTTCCCTCCATAAATCAAAACCTCAAAAGAAG
chr13:28673918-28674038	FLT3*NM_004119*-*28664729	AGTCCTTGAAAACCCCTTTGGGGTTTATGCCAGGATAAGAAGAGACTAGAAGAAAGGGACAGCTAGTATTTTAATATGTAAATCTGTTTGCATAATATTTCCTAGGTAAACTATTCGTTG
chr13:28674927-28675047	FLT3*NM_004119*-*28664729	CCCCCGGGGCTCCCCGACTGCGGCGGGGAAGATTGGGCGCGGTCCCGCCGGAGAAGTTGCACTGGCTCCGCGGCTCTGCCGCCTTGCTGCCCCTGTGAGTCCCCGAACTCTGTCGTTTGG
chr13:28675268-28675388	FLT3*NM_004119*-*28664729	ATCAAGAAAAACAGGCAGGGTTTCAATGTCAACCAAGGCAATTAGGGAGGTTAACAAACAGCCTTCAAAACAAAACACACAGAAAATACATCCCAGAGGATGTTGCGAATCATCCGCTCA
chr5:180076155-180076275	FLT4*NM_002020*-*180066624	ATCCGGGCTCAGCGCGCAGCCCGGCAGGGCCCGGCTCCGAGGACGCGGAGCCACCGACGGAGACGCGGATTCAGGGGCCGGGAGAGCTACCCCTGCGCCGAGGCGCGGCCCGGCCGCCCT
chr5:180077180-180077300	FLT4*NM_002020*-*180066624	AAAAAAAGCAAAAACAAAACCCGTTCAGCAGTGTTTACCTGCACAGTGTCGACGGACAGTGTCGACGGAAGCCGCACCCGTGAGCGGGACACCCGGGATGACCGACCCCCTCCCTGCAGG
chr5:180075964-180076084	FLT4*NM_002020*-*180066624	GCCGTCGCCGGCCACGGGGAGGGGGAAGCCCGCCTCGAGCGCCCTCTGGGGGACCGACCGCGAGCGGAGGCGCTGGGCGTCGGGAAGTGCGCACCCAAGTCCGGGGCCCGGCCGGGATGG
chr2:153191686-153191806	FMNL2*NM_052905*+*153181750	TGTCTGCTCCAGGTGCTAGCCAGGCAGGCGCAGCCGTGGCCGGCTAGGGCTGGAAGTGTCAGCGGCGGCCGCGGGCCCGGCAGAAGGCCGAGTAGGAGGGACCACGCGCCGGGGGCCGCG
chr2:153193055-153193175	FMNL2*NM_052905*+*153181750	AATCCAGGACTCTGAAAACTCCCCTCTTTCTCCCTTTCCTGCTGGGACAGTGTCTGGGCCCCTCCCAGCCGAGGCTTGTGCTGTGAGCTGCAGAGGGTGTGGCGGCTTGCCCCAGCCAGG
chr2:153191495-153191615	FMNL2*NM_052905*+*153181750	ATCGCCTTTGCTGCAAATGGTCCCAACCCGGCCTGGCGCTCTAGAGCAGGCGTGGTTTCTGCGCGCGGACACTTTGGAGAGAAACTACGCGTCCCGGCAGTCCGCGGGGCGAGTGGGCGG
chr2:153191806-153191926	FMNL2*NM_052905*+*153181750	ATCTCTGGCAGGGGGCGGTGTGCCAGCGGAGCACCATGCACATAGGCGCCCAGCGCCCCAACTACCCCTCCCGAGGAAAAGAGGCCGGGGCCGCGCTGGGGCGGCGGAGAGCATGAGGGA
chr9:132805199-132805319	FNBP1*NM_015033*-*132795473	CATCTGCCCGCGGGCCCAGCCCCTCACTCACCCAGAGCTCGGTGCCCCAGCTCATGGTGCAGGGGACGCGAAGGGGCGCTCCGCGCGGCGGGCGCGGCTCTCTGGTCCCCCTCCCCGGCG
chr9:132805337-132805457	FNBP1*NM_015033*-*132795473	ATCCCCGCGACGGCGGAAAGCCCGGAGTCCGCGCGGCCTCCTCCGGCTCGCAGCTCCTCGCCCGGGGTCTCCTCGGCGGCTCCTCCTCCCCGCCGCTCCACAGCAAAATGGCCCGAGGAA
chr9:132805589-132805709	FNBP1*NM_015033*-*132795473	CCCGGGCTCCCCCGGCCGGGTCCGCGTCGCCCTGGGGTCCGGAAGGACGCGGAGGGAGGTGTGAGGGACGGCGGGACCCGGATCCCTAGGACTCCCCCTGCCAATCTGGTAATGACTTCT
chr9:132805795-132805915	FNBP1*NM_015033*-*132795473	ATCGCTCCCCTGCGCGTATCGCCGCTCTGGATTTAAGGACAATACTTTCCCCTGGCAGCCATGCGCGCCGAGCAGAGTCAGCCCGGGAGGCTCTTTTCCCACCGCCCGAGGGAAGCCCGA
chr14:75746078-75746198	FOS*NM_005252*+*75735480	ATCTCTGACATTAGCTGGAGCAGACGTGTCCCAAGCACAAACTCGCTAACTAGAGCCTGGCTTCTCCGGGGAGGTGGCAGAAAGCGGCAATCCCCCCTCCCCCGGCAGCCTGGAGCACGG
chr14:75744606-75744726	FOS*NM_005252*+*75735480	TTTTGCACAGTGTTTATCTGCTGGTGTCTCAGGGATTTGACAGTTTCCTTAATATTCCCACACATGGCCGAGAAAAATAAATAAATAAATGCGCTGTCTTCTTTAAAAAAATAAATAAAT
chr14:75745958-75746078	FOS*NM_005252*+*75735480	TGCCGGCTCGGGGGCTCGGGACTTGCTCTGAGCGCACGCACGCTTGCCATAGTAAGAATTGGTTCCCCCTTCGGGAGGCAGGTTCGTTCTGAGCAACCTCTGGTCTGCACTCCAGGACGG
chr14:75744710-75744830	FOS*NM_005252*+*75735480	AAAAAAATAAATAAATAAAGTACCCAGTATCGTAAAGTAGGTTATCGTATTCTCTTATTTTGGATCCTCCACTTTCTGCTTCCAAACGCAGGAACAGTGCTAGTATTGCTCGAGCCCGAG
chr14:75744773-75744893	FOS*NM_005252*+*75735480	ATCCTCCACTTTCTGCTTCCAAACGCAGGAACAGTGCTAGTATTGCTCGAGCCCGAGGGCTGGAGGTTAGGGGATGAAGGTCTGCTTCCACGCTTTGCACTGAATTAGGGCTAGAATTGG
chr14:38064473-38064593	FOXA1*NM_004496*-*38054325	GCTGATGTGGATCTTACGTCGCTTGAGTGCCCACCTCCTCGTCCTCTCCCCATTTGTCCGCCGCACAAAGACGCTCGCACCTACAAAGCCCGAGGTGCACCTGCAAGGCGGCCGCCCGCC
chr14:38063119-38063239	FOXA1*NM_004496*-*38054325	TATGAGAACAAATAGATTTAAATAGGAACACCCAGTAAACTATGGTATGCAAATAAACTCAGAGGTAAACTTGTGAATACATAAATCTAAATAAGTCAGTTACCATCAAAATATTACGTG
chr14:38063239-38063359	FOXA1*NM_004496*-*38054325	ATCCTATATTTTTCTGTCCACGTCTTAAAAGTATTTTTTACCTTGGGGCTTTATTTTCTTTCCCTCTTCCCAAGATTATCCAAGGCAGTTCCAATACGCGTTTTCAATAATGGTAATTAA
chr14:38064400-38064520	FOXA1*NM_004496*-*38054325	CCGCGGAGCGCGGCGCCGGGGAGCGCCTCCGCGGGAAGTGAGCGGGCTGCCTCTGCGAGGCAAGTGCAGTTGAGCTGATGTGGATCTTACGTCGCTTGAGTGCCCACCTCCTCGTCCTCT
chr3:138665244-138665364	FOXL2*NM_023067*-*138655982	CTGAGGTTGTGGCGGATGCTATTTTGCCAGCCCTTCTTATTCTTCTCGTAGAACGGGAACTTCGCGATGATGTACTGGTAGATGCCGGACAGCGTGAGCCTCTTCTCCGCGCTCTCGCGG
chr3:138665244-138665364	FOXL2*NM_023067*-*138655982	CTGAGGTTGTGGCGGATGCTATTTTGCCAGCCCTTCTTATTCTTCTCGTAGAACGGGAACTTCGCGATGATGTACTGGTAGATGCCGGACAGCGTGAGCCTCTTCTCCGCGCTCTCGCGG
chr3:138666423-138666543	FOXL2*NM_023067*-*138655982	GCTGCTCTGAGGCTTTGGGAAAGTCAGCCCAGAAACGGGTGTGACTGTACGAAGAAGCCTCGGCCTGGCCTGTCCCTCGCGCTCTCAGAGTGACTGGGCTGGAATGGGGCAGGGGAGAGG
chr3:138666423-138666543	FOXL2*NM_023067*-*138655982	GCTGCTCTGAGGCTTTGGGAAAGTCAGCCCAGAAACGGGTGTGACTGTACGAAGAAGCCTCGGCCTGGCCTGTCCCTCGCGCTCTCAGAGTGACTGGGCTGGAATGGGGCAGGGGAGAGG
chr3:138665364-138665484	FOXL2*NM_023067*-*138655982	ATCGCCATGGCGATGAGCGCCACGTACGAGTACGGGGGCTTCTGCGCCGGGTCCGGCTTCTCCGGGGCTGTCCCGCCGCCACCCCCACCGCCCTTGCCTGGGCTCGGCGGCGGCCCTTCT
chr3:138665364-138665484	FOXL2*NM_023067*-*138655982	ATCGCCATGGCGATGAGCGCCACGTACGAGTACGGGGGCTTCTGCGCCGGGTCCGGCTTCTCCGGGGCTGTCCCGCCGCCACCCCCACCGCCCTTGCCTGGGCTCGGCGGCGGCCCTTCT
chr3:138666609-138666729	FOXL2*NM_023067*-*138655982	ATCTAGGAACCAGGAATCCGTGTACTAATCCTACGGGGTTGGAGTGAAGGTTGGATGTGTGCTTTAACAGCACCAAGTAGATGCCCCTCAGCTATTGCACTAACACAGGCGGGGCTGTTG
chr3:138666609-138666729	FOXL2*NM_023067*-*138655982	ATCTAGGAACCAGGAATCCGTGTACTAATCCTACGGGGTTGGAGTGAAGGTTGGATGTGTGCTTTAACAGCACCAAGTAGATGCCCCTCAGCTATTGCACTAACACAGGCGGGGCTGTTG
chr14:90085906-90086026	FOXN3*NM_001085471*-*90075494	ATCGATAAAGATAGATTTCAAAAATATAACGCTAAAAAGAAAAAAGGTTGAAAATGTGTGTGTTTAAAACAATGTTTTAAACTGTTTTTCCCAATATTTTCCCCCTGTTGACAACAGGCC
chr14:90085079-90085199	FOXN3*NM_001085471*-*90075494	AAAATTTTAAAAAGCGACTATCCACACATTCCTAAGAAACTTTTTTTTTTTTTAATGAACTTACTTTTGAGACAAAACTAATGAAAATAAGCAACTTGCCATGGCTGGATCTTTCCCATT
chr14:90085488-90085608	FOXN3*NM_001085471*-*90075494	ATCGCGGCCGGAACCCCGGCTCCTGCGCCCGGCGCCCGCCCGGGGTCGGCGGCGCGGCTCCCACCCCGGCCTGGAGCCCTGCTGGGTCCTAGTGCGCGCCGCGCGCCCGCCTCGCGGCCC
chr14:90085682-90085802	FOXN3*NM_001085471*-*90075494	CCCTTGCGAAAGCGGCCGCGGGGTGTGCGGATGAACTGGAGCTTAATGTCAAATCCTGGCACAAGATGTTCAAAAGAAAGACATTGGCTCCAACTGAACTCTTAGAAGGCAGATGCTAGG
chr14:89882893-89883013	FOXN3*NM_005197*-*89873454	ATCGGAACCCCCTCCCCGGCCCGGAACGGCGGGGACCCCGTCCTCCGCAGACAATACCAACTCTGTTCCTTGCGGGCGTCTTTTCGGAAACCGAGGCACCGGGAAGCAGCACGCACGTCG
chr14:89884907-89885027	FOXN3*NM_005197*-*89873454	GTGGAAGCCCAGGGGTAGCCTGAGGTCATCCAGCCCCACCCCTTTGATTACTGAGCACTTGATGCGACCTACCCAAAGTCACTAAGCAAAAGGCACAAGGTGGCAGAGACAAGTCAGATG
chr14:89885027-89885147	FOXN3*NM_005197*-*89873454	ATCTTTGAAGTCTCACGCCAGAGATTCTCAGGGTTAGAAGTGGTAACAAAGCCAGGATGAGACAATGTGTACCCTGCTTTCCTGTAGCTCCGGCTAATGCAGGTCCTGCCCCTCCATCAG
chr14:89882730-89882850	FOXN3*NM_005197*-*89873454	CAACTTATCCAGGGCCCAAGGAGGGTTTCAAACAGGGCCGGGATGAGGGGGGTCGGGCCTCGGGGGTCTCCGGAGACGTTCGTTGCCTGTGCCAAGTCTGCACAGTTTGGCCGGGGGGTG
chr13:41240655-41240775	FOXO1*NM_002015*-*41230734	GACGGACGGACGCCGCGGGCCGCTTGCTCTCCCCAGCGGCGCGCCCGCTGCGCTGCTGCCTGTTGAATGTGGCGGCTGCGGCAGCGGCTGCTGCGACTACCAGGCCGCCCGACTTACGGG
chr13:41240320-41240440	FOXO1*NM_002015*-*41230734	ATCTCCACCACCTGAGGCGCCTCGGCCATGGTGACCCCCGCCCCTCCCCCAGCCGCAGGAGAGCCAAGAGGGGGAGAACGCAGCACTGGGGGCGGACGGGGAGGGGGCGCGAAGGGACGG
chr13:41240804-41240924	FOXO1*NM_002015*-*41230734	GCGCGCGCCGGCCCGCCCCTGACCGACAGCCCGCGCGGCCAATGGGCATGCGGCACCGCCGCCCGGGCAGCCAGTGGGCGCCGGGCTGGGTGGGGCCCGGTTTTCCACGGGGAGGCGGCG
chr13:41240871-41240991	FOXO1*NM_002015*-*41230734	CAGCCAGTGGGCGCCGGGCTGGGTGGGGCCCGGTTTTCCACGGGGAGGCGGCGGTGGGCTGGTGGGGGGTAGTGGGGTGTTTTTCTCTTTCACACACTCACCTCCTTTTTTTTTTTTTGG
chr6:108882392-108882512	FOXO3*NM_001455*+*108872068	GGGCGGGCGGGCGGCGAAGATGGCAGAGGCACCGGCTTCCCCGGCCCCGCTCTCTCCGCTCGAAGTGGAGCTGGACCCGGAGTTCGAGCCCCAGAGCCGTCCGCGATCCTGTACGTGGCC
chr6:108882645-108882765	FOXO3*NM_001455*+*108872068	ATCGGCGGCGGCGGCGGGAGCGGCACGCTGGGCTCCGGGCTGCTCCTTGAGGACTCGGCCCGGGTGCTGGCACCCGGAGGGCAAGACCCCGGGTCTGGGCCAGCCACCGCGGCGGGCGGG
chr6:108881385-108881505	FOXO3*NM_001455*+*108872068	TGGCAGCAGCGGGAGCAAGGAGGTGATGAACGTGCTGGTCCGGGTTTTCTAGCAGCCCGGGAGACTTGGCGCTTCCCGACCTGTTGGAAGATTTATGTTCCGACTCGCTCCCTCCCCCGG
chr6:108881505-108881625	FOXO3*NM_001455*+*108872068	ATCCCGACTGGGAAGGGGGCGGAGGGGACGACGTCCGCGAGAATGCAAACCACACAAAACCCCGAAGTGGCCGTCCCCGCCGGGCTCGAACCTCTGCGAACACCCGCTGGGCTGCTGCTC
chr6:108880236-108880356	FOXO3*NM_201559*+*108871025	GCATTTCTTCCGGAGTTAGTTACACCTCTCCCCCGTTTGCCATGAAACCCATGAAAAGTGAAACACGACTGTGGTCCACCGTCCGAGGTGAGAGACTCAGTGCAAACCTTTTGGTGCCTG
chr6:108881055-108881175	FOXO3*NM_201559*+*108871025	GAAGGTGGCGGCGCGCGAGCTGACAGGCGGTTCCTCGGGCGGGCTGCGGCGACGGCCCGAGCGCTTCTCCTTCGCCGAGGTTGCGCGCCCCCTCCTCGCCGTGCCCCGGGCCCGCGCGGG
chr6:108880356-108880476	FOXO3*NM_201559*+*108871025	ATCGAATCTGTGAGCATCAGCTTATCGAAGTTGTGCAGGCACCAACATCTTCGCCGTTCAGTATTTCCACACCGCGATAACCCTGCCCATCTTGCGGCCAGCATCTTATCTCGGGTGTTA
chr6:108881267-108881387	FOXO3*NM_201559*+*108871025	ATCTGCTTCCGAGCTGGGCCGGGCGCTTCCCTTTCCCCTCCCTGAGCCGCGGTGTGCGCGCCCCCCTTCTCGCCCGCTAGTGTTTTTAAAGGACTCGGGAAGGGGGAAACTGTCAAGATG
chrX:70314428-70314548	FOXO4*NM_005938*+*70305998	TGGCACATAATAAGGGCTCCATAAATTTTAGCCATAATTACCAGACATGTTTCTTAGAACGGTAACCTTGCTGGCAGCTCTGAATATAAACTGTAGTGAGGTAAAGACTGATGGAAGGAG
chrX:70317034-70317154	FOXO4*NM_005938*+*70305998	ATCACAGATGAATAAGACACTGTCCCTGCCCTGGAGAAAATTGAATTCTCTGCTCACTGCTCAATATTCGCAGCACTTTGGCTTGGGCTGCCCCAAACACTTATTCCCACAGAGAAGTCT
chrX:70316071-70316191	FOXO4*NM_005938*+*70305998	CAGGTTTAAAAGAGCAGGAAGCTGAGTGAGAGGTTGCAGAAAAAGTGTCTTCGCTCGGCAGAGGTTACAGGTGGCATCTCAGAAAGAGCTTTGAGGCTACAGGCTGTAGTCGGGAAGGGG
chrX:70314991-70315111	FOXO4*NM_005938*+*70305998	ATCAGGACTACCATAAGTCAAATTCAGAGATAAGGGTAGCCAGAGGATAGGGGTGCGGGTGCAGGAACAGATAATGAGTTTGGACCTGTTGAATGAGAAGTGAAGCCGTTGGAGATGTGA
chr3:71632366-71632486	FOXP1*NM_001244808*-*71622904	ATCTCGCCTCCTCACAGTCGCCACCGCCCCCGCCCCCATTTGACTTATGCAAATAAACCCAAAGGGTGCGGGCGCCGCCGGAGCTCCCTCCACCCGCGCGCCGGCCCGCAGCCCCCACCC
chr3:71633227-71633347	FOXP1*NM_001244808*-*71622904	TTGTTATTTTTTGCTGTTGTGCGTCCCTGACGTCACATCCACCTGCTGGGTAAACAACCGGGCTCCCAGAAAAAAAAAATCGCAATTGCCAAAGAATGGGGGGGGGGGTTGGGGGGAGGG
chr3:71632228-71632348	FOXP1*NM_001244808*-*71622904	GCCCCGCGCCCGGGCGGCCACCGGACGCCAACGCCGGACATCGAAAGTTGCGCCAGGCGGCCTGGGCTTATTGATTTCTCTCCCCTAGGCGATCGTGGAGAGCGCAGAGAGAGGCGTGAA
chr3:71633464-71633584	FOXP1*NM_001244808*-*71622904	ATCTGGCAGGAAAGACCTGGAAAATAAGGGGCAGGGGGGCGGAGGGGGAGATTCCTCAGGAGATGGGAAATGGGGGGCCCATTCAGACAGCGGAAAAAACGAGAAGGGAGAGTGTTAACT
chr3:71354111-71354231	FOXP1*NM_001244812*-*71343911	TCTTCACACAGGACATATCTTCCTTGGATGGTTCACCCTTGTTAATTGTGGCAACTTATTTTTGAAATAACACTCTACCCTCAAAAAGAAAGCAGAATACCCCCATCATACCCCAGAATG
chr3:71353245-71353365	FOXP1*NM_001244812*-*71343911	ATCATAGTACCTAACTTTGGAGTCCATTCTAGTAGGGCAAAAACCTAAAATATTATACATTAAGCCACGTGGTGCAGTAAACCCCAGTCGATGCTTGCCCATGAAATTACTTCAGGCTGG
chr3:71354231-71354351	FOXP1*NM_001244812*-*71343911	ATCTAAGTGTACACTACATGAATTTCTCTGAGTCTGTTTTTAAAAATTCACTTTAAAAAAAGACTGGATTAGCCCCTGAATATGGTGCTTTCTAAAGACAGTACGGGAACAAAAAATAGC
chr3:71353125-71353245	FOXP1*NM_001244812*-*71343911	TTTTACTTGTCTCTATCAAAGAAATGTGCGACTTTGAATCCACCATTCTTCAAATCTCTCTCCTATCCCTGCAAGTAACATTTTACTTCCTTTCTCCTCATCCTCTGGGGCCCTCATCAG
chr3:71115359-71115479	FOXP1*NM_001244813*-*71104074	TATTGGTAATATTTCCAATCAAGCAAATGCCTGAATTTCAACAGGGTCAGCGGGGAGCAGACAATTCCCTCTTTACTCTGGCTGTAAAAGAGACAAGCGCGAAGTGACCATCAAAGTATG
chr3:71115506-71115626	FOXP1*NM_001244813*-*71104074	ATCGCTCTTCACCCTAAAGTGTTTTTGTGTCAGATACCAAATTTATTAATGGGATTTTTTCAGGTCACAAAATGTGACCCCACCCTCTCATGAATATTCAACAGAGAACCAAGGGCTCTT
chr3:71113897-71114017	FOXP1*NM_001244813*-*71104074	GAGGCCCCCAGGAAGCGGGCGCCGCGGAGCCGGGGGAAGGAGAGCGAAACCGGCAAAGATCAATCAGAAGGACCAACCTGACACTCTCCATGTAGCCGCCAGGCGCGCGGAGCCGGGCTC
chr3:71113835-71113955	FOXP1*NM_001244813*-*71104074	ATGAGGATGATTTTTTAAAAGACTCAACTTCAGAACCCTCGGGCTCTCCTGCCTTCCCCAGCGAGGCCCCCAGGAAGCGGGCGCCGCGGAGCCGGGGGAAGGAGAGCGAAACCGGCAAAG
chr3:71293351-71293471	FOXP1*NM_001244814*-*71284316	CAAACCTAACGAGTCCATTCTACTAAAGATGCTGCCGCTACTTTAAGTTGCATAAAAATAAACTCCACTACATAAAAGCTGCCACAGTGCGTGCGCTCTCATCCCTCGGCTCCAAGCATG
chr3:71295024-71295144	FOXP1*NM_001244814*-*71284316	AATAAAAAATATTATGAAGAATGAGTTCCCAAAATGTTACATTTTTAAGAAAAGTTCTGCAGGTCCAAAGACAACAATAAAAAGTAAGGCTGCTTTCTTGCCATGATCACTTAGTACGAA
chr3:71293764-71293884	FOXP1*NM_001244814*-*71284316	ATCGGGGGTGTTTTCAGCAGTGTTTACACCACACCAGTGAGTACACACCTCTGCTACATCTCATCCACAACTGGTGGCATTTTTTTTTTCTGAATCCATGCATGACAATTAAAAGCACTG
chr3:71295129-71295249	FOXP1*NM_001244814*-*71284316	ATCACTTAGTACGAAAACCACCCCCCCCCCACCACAAAGCAGTGAGTGAAACATCCCACTCAAAGGTCAGGGCTAGGCTGATAAGGAGGGTAACAATGCTGATGGGGACCACAGAGAACT
chr3:71180309-71180429	FOXP1*NM_001244815*-*71170092	ATCTGGCTTTGACTGGCTGTCCTTTACATTTTCTTTCTCCACCATCAACCAAACTACCTGTTTATCTCCAGATGCCTAGCTTGCCTAATGGAACACTCCTTAACCCGCCCCAAAATGATT
chr3:71179952-71180072	FOXP1*NM_001244815*-*71170092	ATCAGTTGGAGCTTGCAGGTAATTTTCAAAGTTGCATTTAGCACTTAAAGAAATCTATTAATGCCACACATATCTAAACCGCTCCAGGTCTGCAAGCAGCGACACAGCACACGCAGTGCG
chr3:71179832-71179952	FOXP1*NM_001244815*-*71170092	ATTGCCCTTTGTAGGCAACCTCAGGGAGGTTTGCCTCCACAGTAGCTGGCTGGGCTCTCACTAAATGACAAAGAAACCACAAGAATTCCTCAAGTAATTCTTCACTTTCAAAGTTGAAAG
chr3:71180189-71180309	FOXP1*NM_001244815*-*71170092	GATGCTTTAAAAGAAAAAAAAAAGAAGAAGAAGAAAATTCAGATTTTGCAGACTTTAGAGGATTTTGTCACATGTATTTTTAAAGAACACATCGTCCCGTATTCCAGGGATATGCCCTGG
chr3:71592735-71592855	FOXP1*NM_001244816*-*71582708	ATCCAAGGGTGTATGTGACAAGTGGCATCTACGTGACTCTCAGCTAGCCGTGGAGGCACATGTGGCCAAGCAAAGCTTGAGCTGACATCCCCCAGTTTCTGCCTCAAAACAGAGTGGGGA
chr3:71592899-71593019	FOXP1*NM_001244816*-*71582708	TACTTCTGTGCCTGGAGCAGGCAGACTGAATCATTTCTTTCTGGTTTACTCACCTGCTTTCAAATACAACTAACAAAGAAAGTGACAGAAACCTTAGACCACCACATAAAGGTAGAAGTG
chr3:71591575-71591695	FOXP1*NM_001244816*-*71582708	ATCGAAATCTCGTTTTTATAGCTGCTATCTTGATGCAATTAGTGTAAAATAATTGTCTGCACAGGCCAAAGTAGAGGCTAAGTTGAGGCACTTGAGTGCATTCCCGAAAATGATTTCCCT
chr3:71592615-71592735	FOXP1*NM_001244816*-*71582708	CTGTGTCCTCCAAGTGTCATCATCCCAAATGTAGTTGACACCAAGCCCTGGTTAGCCACCTGGCCATGCTGAGCCCCAGCACCAAGCTGTGATGTGTGGTAACACCCTCAAGCAGCTCAG
chr19:676118-676238	FSTL3*NM_005860*+*666388	ATCCACCCAAAAGGCTGCCACCACCTCGAACCCACACCCCTGTCCCGGTTCCGCCCTGGGTCCAGCCACATCTCCCCAAATGCATTCTCTGGCTCCGGAAGGGGACCCGGGCGCTCGCCC
chr19:677564-677684	FSTL3*NM_005860*+*666388	GTGGTGAGGCTGTGGGGGGGGGCACGTGGAGCTCAGAGGGGAGGAGACATTTCCAGGGTTCTGGAGCCAGGGTGGGGACACCCATGTGGTTTTCTGCCCCTTCTTCCTGGGTGGGGGTAG
chr19:677684-677804	FSTL3*NM_005860*+*666388	ATCATTCCGTGCGTAACTACTCAGCACCACCTGCATGCATCTGTGGGCGGGCCAGAAGCTGGGTGTCAGGAGTGGCCCAGGAGAGCACCCCGTTCCCCGGCCCGCAGGTGGTGTTTGCTG
chr19:675900-676020	FSTL3*NM_005860*+*666388	TCCAGCTGAGGTTTTGGGTGTGTGGGGCGGGTCGGGAACAAGGAGGCCGGGTTGGGGGGCTCAGACCACACTTGGACCATGAAAGTGACCACATGCAAATCACAGAAACGGGATGCAGGG
chr11:61734808-61734928	FTH1*NM_002032*-*61725132	TAGAGCTCCAGGTTGATCTGGCGGTTGATGGCGGCCTCTGAGTCCTGGTGGTAGTTCTGGCGCACCTGCGAGGTGGACGCGGTCGTCATGGCGGCGACTAAGGAGAGGCGGCGGCGGCGG
chr11:61735331-61735451	FTH1*NM_002032*-*61725132	AGTGGAGTTGGAGGGAAGCTGCGAGGAGGCGCAGGAAGTCCACCTCAGAACCCCCCCCCCGGTCTAGGGGCGCCCGGGCGTTGGAACCGGCGGGGGAAGGGTGCGGGGGCGCATGGGGTG
chr11:61735451-61735571	FTH1*NM_002032*-*61725132	ATCCTGATTCGGCTCCCATTTTCCCGAACGGGCACCCTGAGGCTCCTGGCCCGGGGCATGGTGTTAGAAATCATAGCTGCGGAGAAGCCCTTGTGACACCTTGCTGCAGATTGGGAAGCT
chr11:61734739-61734859	FTH1*NM_002032*-*61725132	ACCGCGCCCGGCCCCCGCCACCGCTTAGGCCCGCCCGCGCTCACCATGGACAGGTAAACGTAGGAGGCGTAGAGCTCCAGGTTGATCTGGCGGTTGATGGCGGCCTCTGAGTCCTGGTGG
chr19:49469505-49469625	FTL*NM_000146*+*49458565	TGTATTCTGAGCCATTTCTCCCTTCTATATAGAAGCCAGCTGAAGATGAGTGGGGTAAAACCCCAGACGCCATGAAAGCTGCCATGGCCCTGGAGAAAAAGCTGAACCAGGCCCTTTTGG
chr19:49468502-49468622	FTL*NM_000146*+*49458565	CCGAGCGCCCTGCCTCCGAGGGCCGGCGCACCATAAAAGAAGCCGCCCTAGCCACGTCCCCTCGCAGTTCGGCGGTCCCGCGGGTCTGTCTCTTGCTTCAACAGTGTTTGGACGGAACAG
chr19:49468622-49468742	FTL*NM_000146*+*49458565	ATCCGGGGACTCTCTTCCAGCCTCCGACCGCCCTCCGATTTCCTCTCCGCTTGCAACCTCCGGGACCATCTTCTCGGCCATCTCCTGCTTCTGGGACCTGCCAGCACCGTTTTTGTGGTT
chr19:49468071-49468191	FTL*NM_000146*+*49458565	ATCCGGAGACTCCTTATCTCGCAGCGCAAACCTCAGGCAACTACAGGTCCTCCCTGCACCTTTGAGGTGCCCCTCCCCCCACTCAAGGTTCCAGAAAAATCCATGCCCTCGGAAACCCCA
chr1:78445922-78446042	FUBP1*NM_003902*-*78434777	AGCTTCTTAGGCGTAGTTTCTCCCACCCCATCCTGTGGGTACTCAAATGTAAGATCATATTCTGAATTGTCATCACAGGACTAGGTATATATATATATATATGTGTGTGTGTGTGTGTGT
chr1:78444273-78444393	FUBP1*NM_003902*-*78434777	ATCTTTATCTAAACTAGCTCACTGGAGACACGCGAGTGCCGCAGAAGCGGGAGAAAGACTTCAGGCCTTCTTTGCGTAGCACGCGTCGGGGTTCTAAGTGGATTAGGCACCAAGAACACA
chr1:78446039-78446159	FUBP1*NM_003902*-*78434777	TGTGTGTGTGTGTGTGTGTAAATTGGTATTTTATGTTATGTACTTCAGTTACCAAGTAATGCCAGACATTTCTTCAGACCTTCTCCAACATATCGTGGCATGTAATTTACTGTGTTAATA
chr1:78444153-78444273	FUBP1*NM_003902*-*78434777	AATGATAAATCCCTTCCCTTGCTATGGCTCCAGGACAGACCCTAGTTCTTTCCCAAACTCATTACCAGAACCTTCCATTAAATTGTGTGAAACTAACTGCGCTTTATCCCCTGGAAGAGG
chr16:31191103-31191223	FUS*NM_001170937*+*31181430	CCACCCCGCTACTCCCGGCTGTGACTCCAGTTTCGTCCCCAGCCGCCGGGACCGCCCCCTCGCCCCGCCCCCAGCGGGCACTCAGGCCGTACCACTGTGCCTTCATGGGGGTGGAGATAG
chr16:31191223-31191343	FUS*NM_001170937*+*31181430	ATCGTGGGCTAGTCCTGCCGAGGAGAGAGGGGTTCTTCCTCAAAAAATATGATTATGTATAGTATTCGCATGATTCTAGTTAACTTGTTTCCCTTCTGCCTGCTCGGACCCTCTACCTGC
chr16:31191516-31191636	FUS*NM_001170937*+*31181430	TGTGCGCGCGTGCGCGGACATGGCCTCAAACGGTAGGTAAGGGCGCGAGGCGACGGCGGCGGCGCACCCGGCCGAGGCCTCCCAGCTGGGCTTTTCGTTTTCAGTGGGACCGGGGCGGCG
chr16:31191636-31191756	FUS*NM_001170937*+*31181430	ATCCCGTGTGGGATTTTTTGGCGCCCCTGTGGCGGGAAGCCGCGGAGAAGAGTAACTGGAGGAGGCTGGTGTCGCCATTTTGTTTCGCTCCTCTGGCCCTCGCGCGCGGGGCGGGAAGTC
chr8:104310900-104311020	FZD6*NM_001164615*+*104300660	ACCTCGGCACCCCGAGCCCGTTCACCGGGGCCGGGTCCTGGCGGGCCGCGGAGTGAGGCCGGGCGGCGCAGCGCAGGCGGTGCCCGGGCGCAGGGCCAGTCCCGCCGCCGCCGCCGCCGC
chr8:104311019-104311139	FZD6*NM_001164615*+*104300660	CCGCCGCCGCCGCCGCCGCGAGCCCGGACCTGCCCGCCCGACCTGGCGGCGCAGTCTCGCGGGATCGCTCAGCTCTCGCTCCCCGTGCGGCTCTCGAGGCAGCTCCAGTCCCGGACGCAA
chr8:104309765-104309885	FZD6*NM_001164615*+*104300660	CAAAACTATCGTTTTCAAATGATACTTTAAAAGTATCGTTTTCAAACGATATTTTAAAAAGTATCGTTTTTAAATGATACTTTTAGTGATACTTCACTGCCTGGTAGTCACTAGAGCCTG
chr8:104311082-104311202	FZD6*NM_001164615*+*104300660	ATCGCTCAGCTCTCGCTCCCCGTGCGGCTCTCGAGGCAGCTCCAGTCCCGGACGCAACCCCGGAGCCGTCTCAGGTCCCTGGGGGGAACGGTGGGTTAGACGGGGACGGGAAGGGACAGC
chr8:104309896-104310016	FZD6*NM_001164615*+*104300660	ATCTCATTAAGTTCGTAGAAACTGGAGAGAAATAGTCTTCCAATGTAGAAAATTAGAAATTTAGGGGAAAATATTCTTCCTACATAGAAATTTATTCTGCAATACATCAACTATCCAGCT
chr12:6644290-6644410	GAPDH*NM_001289745*+*6633570	ATCCCGACCCGGACCCCTAGGTGGGGGACGCTTTCTTTCCTTTCGCGCTCTGCGGGGTCACGTGTCGCAGAGGAGCCCCTCCCCCACGGCCTCCGGCACCGCAGGCCCCGGGATGCTAGT
chr12:6643294-6643414	GAPDH*NM_001289745*+*6633570	TCCAATTCCCCATCTCAGTCGTTCCCAAAGTCCTCCTGTTTCATCCAAGCGTGTAAGGGTCCCCGTCCTTGACTCCCTAGTGTCCTGCTGCCCACAGTCCAGTCCTGGGAACCAGCACCG
chr12:6644170-6644290	GAPDH*NM_001289745*+*6633570	CCTGGCGGAGCCCCGCACCCAGGCTGTGGCGCCCTGTGCAGCTCCGCCCTTGCGGCGCCATCTGCCCGGAGCCTCCTTCCCCTAGTCCCCAGAAACAGGAGGTCCCTACTCCCGCCCGAG
chr12:6643414-6643534	GAPDH*NM_001289745*+*6633570	ATCACCTCCCATCGGGCCAATCTCAGTCCCTTCCCCCCTACGTCGGGGCCCACACGCTCGGTGCGTGCCCAGTTGAACCAGGCGGCTGCGGAAAAAAAAAAGCGGGGAGAAAGTAGGGCC
chr13:114567305-114567425	GAS6*NM_000820*-*114557076	TTAAGCCTCTTTCCAACCCCCACTCCCCCCGAATCTACTGCATCCTTTTTGGAGTCTTCATTCTTAGGCACATTTTGTCAAGACTTAAAACCTACCAAAGAAAAGATACACTGAGGTCAG
chr13:114567128-114567248	GAS6*NM_000820*-*114557076	ATCCGGGCGCGGGGAAAGCGGAGCGTCCGGGACGCGGCGGGACTCGAGTGTTTCGGAAAAGGAGCGTCTCCCCAGGCGGTGGTTGTCTTCACTAGCGATGGGGTAAAAGGAGGACGCAAT
chr13:114566369-114566489	GAS6*NM_000820*-*114557076	ATCCCGGGGTCGCCGGGGGATGGGCGTGGGGGACGCGGGGCGGGCCGGGGCTCCTGGGACCCTGAGGCCAGGCCTCGCCGCGCGGAGCTGGGGGGCGGCAGCAGCGCTGCCTCTCGGGAG
chr17:10102316-10102436	GAS7*NM_201433*-*10091868	CCCACTCGCGCCCCCACCGCCGGGGACCGCGGGAATGGAAACGCCCCTCTGTTCTGTGCCTGCTTTGTAGGCCTGGCGGCCCGTGGCGTGCGGGCGGCTTCTTCGAGGTGTCTGCGAGGG
chr17:10101827-10101947	GAS7*NM_201433*-*10091868	CGTCTCTGGGGTGCGCGGGGGTCCTCAGGCAGGCGGGGGACGCGCGCTCCGCGCCGGGAAGCAGAGACTCGTTGGCTTCGCAGAGCGAGCGGCGACGCCCCCGGGCCGGGCAGCTCGCGG
chr17:10101942-10102062	GAS7*NM_201433*-*10091868	CGCGGATCCTAGCTCTGGGCTGGGGGGCGGGGCTCAGGGGGAGGAGACCCAGGCGCCGCGGGCTCCGGAGACAACTTCCCGGGAACGCGGAACGCGGGCTGCCGCCGCGAGGGCTGGCCG
chr17:10101621-10101741	GAS7*NM_201433*-*10091868	ATCAGCTCGCCCGCGGCGAAGCGCAGCCCCTGGCCGTGCCGCTCCCCGGAGAAGGGGTACAGGGTCCGGCAGCGAGCGCCGGACATGGCCTTGGCGCCCGGGTTCACAGCGCAGCCTGCA
chrX:48644939-48645059	GATA1*NM_002049*+*48634981	GAGGGAGGGAGGAAGGGAGCCTCAAAGGCCAAGGCCAGCCAGGACACCCCCTGGGATCACACTGAGCTTGCCACATCCCCAAGGCGGCCGAACCCTCCGCAACCACCAGCCCAGGTCAGT
chrX:48643747-48643867	GATA1*NM_002049*+*48634981	GGCTGAGGGCAGAGCCACAGGCTACATCAATCCACATCCTCCCATCCTACCTGCATGGGCACCACATGCCCAGGGTGTGATCCAGTCTGCCTGGACCTTCTTCTGAGTCTGTCTCTGAAT
chrX:48644994-48645114	GATA1*NM_002049*+*48634981	ATCACACTGAGCTTGCCACATCCCCAAGGCGGCCGAACCCTCCGCAACCACCAGCCCAGGTCAGTCTCAGCCCCCAGAGAGCCCCCACCAAGGCAACCCTGGGCCTGCTGCCCCTACCCT
chrX:48645178-48645298	GATA1*NM_002049*+*48634981	TTTACAGCTCCTCCAACCCACCTGTCTTTCCAACTCCCATTTCTACCCCAAATCTACCCCCTAAACCCCACCTCTTTCTGCCCTCTCATCCACTCCGTCCAAGATATCTATATCCTCTGG
chrX:48644806-48644926	GATA1*NM_002049*+*48634981	AGGGTGGAAGAGGGCCTCCAGTGCCCAAGAGGTGCCCCACAAGCATGGGACCCGCCCCCTCCCCTGGACTGCCCCACCCACTGGGGCACCAGCCACTCCCTGGGGAGGAGGGAGGAGGGA
chrX:48643748-48643868	GATA1*NM_002049*+*48634981	GCTGAGGGCAGAGCCACAGGCTACATCAATCCACATCCTCCCATCCTACCTGCATGGGCACCACATGCCCAGGGTGTGATCCAGTCTGCCTGGACCTTCTTCTGAGTCTGTCTCTGAATA
chr3:128206365-128206485	GATA2*NM_001145662*-*128196764	ATCTCAACCCCGAAAACATGCACACGCAGCCCCCTGAGCGCAGTACTAAGCGGCACAATCAGGACCTCTCAACAAAGCACACCAAAGCAGTCGCCCGCAGCCTGGCCCCCCGCCCTAAGT
chr3:128207034-128207154	GATA2*NM_001145662*-*128196764	ATCCCTCGATGCTCTGGGCCTCCCTAGCAGTAACTAACCACCAACTGCCCCCTCCCCAGGAGCCCGGGCCGCACACCCTCTGGATGGCCTCTCCCCGAGACCCTAACCCCGCCACGCTCC
chr3:128206196-128206316	GATA2*NM_001145662*-*128196764	AACGCACAGAGCAGCACTTCAGTCAGACACTCACACTGAGCCCCCCCGCCCGGTAGACAAACACATGAACACAGACTCAAAAGTTGGAGACAGGCGCCCGGGCACCCAGTGTGGCACTTG
chr3:128206922-128207042	GATA2*NM_001145662*-*128196764	CGGGCCCCCTCCCTGCGCGCTCCTGGCGGCCCCTGCTGCCAACGCGCCCCACCACTAAGGGACCCTCACCCCAAGGCCCGACCCCTGCAGCCCCTCTTGCGAACACTCCGGGATCCCTCG
chr3:128212932-128213052	GATA2*NM_032638*-*128202030	ATCAGGGAGAGTGAAAGTGGCCTGGGGACCTTGAGCCCAGAGGGAAAGTGCTTGGGCTTGGAAGGACTGGGAAATCTGTGCTCCCGTGCCCAGGTGTGCCCCAGAGGAGTGTTTCTGTCC
chr3:128211141-128211261	GATA2*NM_032638*-*128202030	ATCTTCAAGCCCGCGGCGGCCCCATTCTTATTGAAATCCCACTAAACGGATTCCGACTCCGGCTTGGGGCGGGGGGAGACTTCCAGACCCGGCGCTCTCCCCCACACGCACCCCAGTCAC
chr3:128210988-128211108	GATA2*NM_032638*-*128202030	AAGGAGCGTTCGCCACACACGGGGTCCCTGAACGCGGGGCCTTTCCCCTCGTGGTTGGAGCAACGCGGAGTTCAAGCCTGGCCGCCACAGAATAATTTTAAATGCCCCGTTTTCAGACAG
chr3:128212812-128212932	GATA2*NM_032638*-*128202030	CCAGAAGGCCCCTGGGTTTGTGGGCAAAGACAGTCCAGTCCTTGTGCTGCCAAAGTTCTTACTAAGGGATTCAACCAGTCAGCGTCCCCCCACCCCCACCCCTGATTCCCATTCCAGCAG
chr10:8098417-8098537	GATA3*NM_002051*+*8086666	ACCTTTTCCCAGAGCTAGTGCCTTTGGTTTTTAGACAGGTCTCTTACCTCCTGGCTTCAGGAATGGAATTCTGATGCTGAAGGGGTTTGGGGGGGAAGACCCCTGTCTTAAGTTTGAGGG
chr10:8096557-8096677	GATA3*NM_002051*+*8086666	ATCCTGTCCCCTACTCGCCAGCGCCAGGCTCCTCCCCCCCGGCGCGGATGACACTAGAACCTCCTTAAGTTGCGTCGCGCCACAGCTGTCTGCGAACACTGAGCTGCCTGGCGCCGTCTT
chr10:8096441-8096561	GATA3*NM_002051*+*8086666	CGCCCTCTGCGGCGCCCCTTTCCGGTCAGTGGAGGGGCGGGAGGAGGGGCGGGGGTGCGCGGGGCGGGGGGAGAAGTCCTGGAGCGGGTTTGGGTTGCAGTTTCCTTGTGCCGGGGATCC
chr10:8098537-8098657	GATA3*NM_002051*+*8086666	ATCTGAGATTTCCCAGATTCCCGGCTGCACAGAATTTTCTTGCGTCTTTGCTTTCAAGTCGCCTCCTTGCCTGCAACTCTTGCCTTACTCTGTCTCTGGGTACTGCCCTCCATTAGCCTC
chr5:74063320-74063440	GFM2*NM_170681*-*74053196	ACCCGTGGGGTGGGCTCTGAGGAGTGGAAACAACTTCACATTCGAGACACAGACGGTATTTGCCAGAACACAAGCTTTGGAGCAAGATTTTACTCTGTCCTGTTTTCTTTTTTCTTTTTG
chr5:74063320-74063440	GFM2*NM_170681*-*74053196	ACCCGTGGGGTGGGCTCTGAGGAGTGGAAACAACTTCACATTCGAGACACAGACGGTATTTGCCAGAACACAAGCTTTGGAGCAAGATTTTACTCTGTCCTGTTTTCTTTTTTCTTTTTG
chr5:74063440-74063560	GFM2*NM_170681*-*74053196	ATCCACCGCTAAGAGTCCTAAAAATTCCTGATTTCACCACAAGCGTGGTTATCAGCCCCAGAGCCTAATGGGAATATGGTTGTCCCTTGTACAGTCTTAGATGTCAGTCCCGCCCCCTTC
chr5:74063440-74063560	GFM2*NM_170681*-*74053196	ATCCACCGCTAAGAGTCCTAAAAATTCCTGATTTCACCACAAGCGTGGTTATCAGCCCCAGAGCCTAATGGGAATATGGTTGTCCCTTGTACAGTCTTAGATGTCAGTCCCGCCCCCTTC
chr9:131266160-131266280	GLE1*NM_001003722*+*131256970	TCTGTCTCAAAAAAGCAGCATTAAACCCAAAACATTTATTAGGGAAGCTTACAGAGTGGGCTGCAGCAATTCTCGCGACAGACAGAGAGAAGCGGTGTTTCACCTAGGTACATCCCCAGC
chr9:131265782-131265902	GLE1*NM_001003722*+*131256970	GCGTATCATCAGCACTTTATTTTTATGGCCCCATAACATTCCATTATATAGATGTGGTGTTTCCTCCTGCCAAACAGGGCTGGTTGGGATTCCAAAGAAGCACTATGGCCGGGCGCAGTG
chr9:131268132-131268252	GLE1*NM_001003722*+*131256970	GTTTTCCACATGAATCGATACCTCTATGACGTTGCCAGATCCTGTTTCTTTATATCCGCTATTCCTTCTGCATTTGTTAGTTGGCATTCTACTGTAAGGAGGTGCTTTCTATTTTATTCA
chr9:131267870-131267990	GLE1*NM_001003722*+*131256970	GACCAAGGTTAAGCATTCTTGGCAGGAATACCACAGAAATGATGCCATGGCTTTCTCAGTAAGTCACATGAGGAGGCACACAGATGTCAACCCATCCCAACACTGGTGATGCTAATCTTG
chr12:57854811-57854931	GLI1*NM_001160045*+*57843917	ATCGAGGCCCCTCCTCTGGCTCAGACCACCCTGCCTGCCCTTGCTCCCCGCTCTGAATCCTCTTTCAGGTCCCATGACCCCGAAACAATCAGCACTGGGCAGCTAGCTTTCGGGACAGGA
chr12:57853377-57853497	GLI1*NM_001160045*+*57843917	GTTAGCACCAACCAAAGGCGACTACCCTACCTCCACTATTATCGTTCTCGGTTGAACTTCTCCCCCTGCCCCGCAATATTTTCCTCAATCTGGTTGTCGGGGCCTCTTTGGGGCCAGCCG
chr12:57853602-57853722	GLI1*NM_001160045*+*57843917	ATCCTGGGGGTCCTGGGGGTGCAATAAGCCCGGCACCCCTTCTCTTGCTTCCAGCTACCCCGCCTCATCCTCCAGAACGGCAAGAGGGAGGGAAATAGAAGGGAGGTGAGGGGCGAGCGG
chr12:57854691-57854811	GLI1*NM_001160045*+*57843917	CAGGACCACCGGGGCAGCGGGAGCCAGCCGCAGGGAGACCCCTACCGGGGCTGGGCGGGACCACTGGCCACTGCCAGCCTGTGTATCCCCGTTGGCACCCCGCCCAAACGGGAGCTGGGG
chr9:36135105-36135225	GLIPR2*NM_001287012*+*36126532	GAAATACAGCCTTCTAGAGATTCTAGGGGCAACATGGAATTCTTCCTACTGTGTTTATTTGATTATTTCAATAGGCATTTGTTGACAAAATGGGAGAGGGAATTGAATAGAGGGGGTTAG
chr9:36136809-36136929	GLIPR2*NM_001287012*+*36126532	CTGCGGAATGGTTCGGAACCCCGCGCTCCCGGACCTCGCCGTCTCCCTCGTCCGCCGCAAGCCAGGTCCTGGGGAGTGCGGGAGCCCGGGGTGCGGGTGGAGGGCGCGCGGGCGGAGCGC
chr9:36136920-36137040	GLIPR2*NM_001287012*+*36126532	GCGGAGCGCCCCGGCGCGGTTTCCGGGGAACCCGGGGGGAAGGCGAGCCCGAGGGAGGCCCCCGCCGGAGAGCCGGGGATCGCGCCAAGTTGGGCTTCCCGACCCTGAGGGGCTGCGCGC
chr9:36135149-36135269	GLIPR2*NM_001287012*+*36126532	CCTACTGTGTTTATTTGATTATTTCAATAGGCATTTGTTGACAAAATGGGAGAGGGAATTGAATAGAGGGGGTTAGATCCCCACCTAGCACCAGGAGTCCCTTTTGTTTGTTTATAGAGA
chr9:36136998-36137118	GLIPR2*NM_001287012*+*36126532	ATCGCGCCAAGTTGGGCTTCCCGACCCTGAGGGGCTGCGCGCCGCGGCCCGCCAAGGCGTGGCTTCTGCTTTGTTTCAGGAGGCCAGACTTAGAGTTGGAAAAGTCACCAAAGTGTGACA
chr16:4382687-4382807	GLIS2*NM_032575*+*4372224	ATCTGGAACAGAGCTGGTCGGGCAACCAGGCATTCAGAAGGAGCGGCAGTAGTCCCAGGACCTGCACCCTAGGCTGTGGGGTGGTGCCGCTGGCCAACCTGGGCAGTAGAGGCTGGGTCT
chr16:4381940-4382060	GLIS2*NM_032575*+*4372224	ACTCTGTCAGCAAATAAAATTCAGTTTCATGGCAAAATGAAGAATGTGAGCTTTGTCTTCCCCAAGAGACTCATGGGAAGCAGATGCGGAATCTCTGAGGAGGCTGTTGGCTCTCCCCCC
chr16:4382370-4382490	GLIS2*NM_032575*+*4372224	GGTCCGGCCCCGTGCTCTGCACAGGGAGCTGGGCCTGGTGGATGACAGCCCCACACCTGGCTCTCCAGGCTCCCCGCCCTCAGGTACTGGCCCTGGGCAGGGCAGGGGGACTTAGCCCTG
chr3:155588884-155589004	GMPS*NM_003875*+*155578324	ATCTTGTCTGCGTGTCGAGGTCCGGGCGTCGGGGAGGGCATCAGCTCCCCGCGGCCGCGTCGCTGGCCCCCGCCTCCCCCGCGCCGCTGTGGGGCGCAGAGCCCGCGAGCGCGGCGCGAG
chr3:155587795-155587915	GMPS*NM_003875*+*155578324	CACGACCAGTTCCCTGGGCCAGCTGCTCACCAGATTACCACTCCCAAACTCCCTTTTCTTTGGAAATACTGCACCTGCTGTATTTGTGGGGAGCTGTATAACTTTTGAAGTATCTAAGTG
chr3:155588764-155588884	GMPS*NM_003875*+*155578324	TTCCCCACCCCCTTCCCCCAGCCCGTCCGCGCAGCCCTGCGCCCCGGGCAGCCACGCGTCGTAGAGTCCCTGGTCGGGGCCTGTGGCATGTTTTATCTCGGGAGCGGCGATGCTTTGTTG
chr3:155587915-155588035	GMPS*NM_003875*+*155578324	ATCAGTTCCTACAATGACATCCTTGAGATATGGCCACGGAACTTTCCAAAGCAGCCTTGGCCTCCTTCATGTCCAGCAACCTGAGATAAGGCCACGCCACCGGCTAAGAGTTCCGCCAGG
chr19:3093893-3094013	GNA11*NM_002067*+*3084407	TGAGCCACCGCGCCCGACCTCCATTAACGCTTTTTAATGGATGAGTGAAGGTTCCTGTCAGGCAATGTCAGGGCGCTTCCCGGGGGCAGCGACTGCTGCCCAGGCACCTGGAGACCCAGA
chr19:3093207-3093327	GNA11*NM_002067*+*3084407	CACCTGATGGACAGCAGGCACTCCATTAATCTCTGGTCCGTGCCTGGCATATAGAATGTGTCCCATTAATGCCTGATACACAGTAGGTGTCCCATTAACGCTTTTTAATTTTTTTTTTTG
chr19:3094627-3094747	GNA11*NM_002067*+*3084407	CGCGTCGGCCGGGGCCGGGACGATGACTCTGGAGTCCATGATGGCGTGTTGCCTGAGCGATGAGGTGAAGGAGTCCAAGCGGATCAACGCCGAGATCGAGAAGCAGCTGCGGCGGGACAA
chr19:3094721-3094841	GNA11*NM_002067*+*3084407	ATCGAGAAGCAGCTGCGGCGGGACAAGCGCGACGCCCGGCGCGAGCTCAAGCTGCTGCTGCTCGGTGAGTGCGGCCCCCGGGCCTGCCGGCTGCGGGCCCTGCCCTGCCTGTGCCTGCCC
chr3:50284870-50284990	GNAI2*NM_001166425*+*50274325	ATCAAAGCCTATTAAGGAGTTAGAGGGTCCAAGATGAACAGATGCTGTGACTTGAATGCTGGGGCCTGGACTAAGCATCAAGTGACAAGACCTGTGGGCCTGTCTCTCCTGCTGCAGGGG
chr3:50284642-50284762	GNAI2*NM_001166425*+*50274325	TCCCATTTCACAGATGAGGTGCCAGAGAAAGGGCAGGAAAGGAGCTGAAGCTCTTGAGGATCTCAGGAAGGATCAGAGTGGACATCAGGGCTGTGGCAAGTCTGGACCTCCTTCTGGGAG
chr3:50283735-50283855	GNAI2*NM_001166425*+*50274325	AACGCTCCCCAGTGCTGCCCAGCCCCCACTTCCTTCCACAGTGTCTCCGGCTGCCGGGCGCCCCCTGGTGGTGGCGGGGCATGGGTCCCTAGGACTGCAGGGGACGTGGGGGTGCACGGG
chr3:50283855-50283975	GNAI2*NM_001166425*+*50274325	ATCTGAGAACCACAGGCTGAGCTGGAGATGTGGCACCTTCCTGGGATAAGAGAAGGAGGTGGTGTCCGGGCTGCCTTTGTGGTGGGCTCAGGGCTACCCCCACCTGCCCCACCATATCCC
chr3:50284538-50284658	GNAI2*NM_001166425*+*50274325	AGATAAATAGTGATAACTTTTACCTGAATGCTCACATGTGCCCCACACTGTGAGAAGAGCTTTGCATTTAATCCTTACCCATCTCTCAGAAGGAGACAGCGTTGTCCCATTTCACAGATG
chr3:50267736-50267856	GNAI2*NM_001282617*+*50258207	GGAGCAAGCTGTAGCCACGAGGTCTACAAGCAGTAGCTGCAAGGCTGTGATTGAGTTGGTCACAGGTCCTTGGCCAGGGACTCCCTGTCATCTGGGAGCCGTGGAGGTAGGGTGGTCAGG
chr3:50267856-50267976	GNAI2*NM_001282617*+*50258207	ATCCTGAACTCTGGGCATCCCTGTGGGGTCCTACCTAGTCCTGGACTCTGGGCAGGGACAGGCACACCCACCCCGAAACTGCCTTTGGGGAAGTGCTAGCAGCTTCCCCTTCCTAGAGCC
chr3:50269221-50269341	GNAI2*NM_001282617*+*50258207	ATCGAGGGATGGAGAGAGCAAGGCAAGCCAGATGGTTGGAGTGCCAGTGTGTTGCAAGTGGAGGGACATGAGGTGGACCCTTGAGTGGGGACAATCATAAAGCCTTACAGAAATCGCTAC
chr3:50268598-50268718	GNAI2*NM_001282617*+*50258207	CTTCCTGACCTTCCCAGGCACTATTGGTTTCTCTTTTCTCTGCGTATACAACTACATGAATATTTCCAGAGGGGCAGCAGCTCCCAGCTCCAGGATGAAGAGATTGATTGATGGATTGAT
chr3:50273737-50273857	GNAI2*NM_001282618*+*50263588	CGGGCGGCGGCCGGGCCGGCGGACGGCGGGATGGGCTGCACCGTGAGCGCCGAGGACAAGGCGGCGGCCGAGCGCTCTAAGATGATCGACAAGAACCTGCGGGAGGACGGAGAGAAGGCG
chr3:50273302-50273422	GNAI2*NM_001282618*+*50263588	ATCCGCCCTCCCGGCTGTCCAGCAACAGAGCTCCCGGCGCTCCGCACCCAATCACAGCCCGGTCCCGCCTGCAGCCCGCCCAGTGCCGGGTCCCGGGGTTTGGAACCACCCCTATTGCCT
chr3:50274050-50274170	GNAI2*NM_001282618*+*50263588	ATCCTGCCCAGACTCTAGACCAGACCCCTGTCTCATCCCAGACCCCAGACCTCCAAATCCAGTCAACAGTGCCCCAACACCCGCGGTCCAGTGCCCTGCTTGGCCATCCCCCCTTGCTAA
chr3:50272647-50272767	GNAI2*NM_001282618*+*50263588	CCTGCCGAAGAATGCCTCCCGGTAGATTGGGGAAGGATGGATATGAGAAGCCACCCAGCTAAAGGAGACAGCCTAGGCAAAGGTGTAAAGATGGAAACCAATTTTTTTTTTTTTTTTTGA
chr3:50263945-50264065	GNAI2*NM_001282619*+*50254119	GGACTGCCTGACCTTGGGGGAAGCCCGGAGTAGAGGAAGAGGCCGGACCCCCAGACCCGCCATTGACTATGTCCGCCATTGACTATGTGTTCTGAGAGAAATTTTTTTTTTTTTTTTTGA
chr3:50263819-50263939	GNAI2*NM_001282619*+*50254119	ATCCGTGGGAAGAAAGCCGACAGAAGGGCGGGAGGCGGGAGGGGAAAGGTCCCCCGGGATGGGTAGGGCCTCAACGCTGGGCATCGGCGCAGGTGTGTACTGCAGGGAGCCAGCCAGACC
chr3:50265300-50265420	GNAI2*NM_001282619*+*50254119	TCCCTGGGGAGCCCACCGCTGGCCAAGACCCAGGACAGGGCAAGGAAGGCTTCCTAGAGGTAGAGAGGTGCACAAAGGCGGGAAAGCAGATACGGGGACATTGGGAGCCCCTTTAGACCG
chr3:50264312-50264432	GNAI2*NM_001282619*+*50254119	GGGATGACAGGCGTGAGCCTCTGAGAGCAAATTTTACCCAGTTCCTCTCTATCCTCCCGATGACTCTGAAATCAAACTCAGCAAGTCATCCGAGCCCCCACGGCGCAGCGGCCCTAGGCT
chr9:80646089-80646209	GNAQ*NM_002072*-*80636365	ATCCGCCGGGCTTCCTTGGCCTCCTCGCTCAGGCAGCACGCCATGATGGACTCCAGAGTCATTCTTCCAAAGTGCCTCCGCTGCAGCCCCGCCGGCACCCCCTGCTCACAGCGCGCACAC
chr9:80645957-80646077	GNAQ*NM_002072*-*80636365	GGCCAAGGATGGTGGGCTGGGGGCGCAGAGGCCCGGCGGGGCCCCGGACGGTACTCACCGAGCAGCAGCAGCTTGAGCTCCCGGCGGGCGTCCCGCTTGTCCCTGCGGAGCTGCCGCTCG
chr9:80646761-80646881	GNAQ*NM_002072*-*80636365	CCCGCCAGACGCCCACCCCCTGCCCCGATTGCCAGGCGCGGAGCGGCTGCTCAGTGCGAGCCCTCCCCCTCGCCACACACACACATTTTCTTCTTTCTCTGAACTGGAGCACAGATCCGG
chr20:57429229-57429349	GNAS*NM_001077490*+*57418035	ATCTCCGGACCCCCGTTCGAGATTGGCAGCGCCCCCGCTGGGGTCGACGACACTCCCGTCAACATGGACAGCCCCCCAATCGCGCTTGACGGCCCGCCCATCAAGGTCTCCGGAGCCCCA
chr20:57429109-57429229	GNAS*NM_001077490*+*57418035	GTCCGCCTCACTCCCGCCGCGAACGCGCCTCCCCTCTGGGTCCCAGGCGCCATCGGCAGCCCATCCCAAGAGGCTGTCAGACCTCCTTCTAACTTCACGGGCAGCAGCCCCTGGATGGAG
chr20:57427982-57428102	GNAS*NM_001077490*+*57418035	ATCCAAGCAGGCGGGACTGGCCTGGAGCAAAAAGAAAGAGAGAGGAGGGCGTAAGGATAGACCAAGGAAGAGGGGCTGGGGGGCAGCCTGGGGGCATGAAAAGTGGCCAGGAAGGAGCCA
chr20:57427862-57427982	GNAS*NM_001077490*+*57418035	CCCTGGCGCCAGGAGCAGGCTCCTGGAGCCGGAGCCAGCTCGGCACTGGAACCGGCGTCCTCTGGTGGCAGAGAGAGAGCGCTACTGGCGATTTTCGGACCGAATCGGCACGCTCGTCAG
chr20:57414195-57414315	GNAS*NM_016592*+*57404794	CTTGCAAACTACTACCTCAACCGTGGGGGCCCTTGTTGAAGAAGATGAGGTAATTAGCCAATTCAGACTGTTTGAGCACGTATTGTTTGGAAACTTTTCTAATTACAGTCACTATAACAG
chr20:57415165-57415285	GNAS*NM_016592*+*57404794	ATCGGAGGTCCCGGGCTCAGCAGTGGCGCCGAGCTCGCCATAATTACAACGACCTGTGCCCGCCCATAGGCCGCCGGGCAGCCACCGCGCTCCTCTGGCTCTCCTGCTCCATCGCGCTCC
chr20:57415045-57415165	GNAS*NM_016592*+*57404794	GGCCAGCTTCTCACCTCATAGGGTGTACCTTTCCCGGCTCCAGCAGCCAATGTGCTTCGGAGCCACTCTCTGCAGAGCCAGAGGGCAGGCCGGCTTCTCGGTGTGTGCCTAAGAGGATGG
chr20:57414315-57414435	GNAS*NM_016592*+*57404794	ATCTGCTAAAGGTAGTTTCATGATTAATGGCTGCCCGAAGTTACCATCCTCAAACTATTAAGCCATTGGAAAATGCTAGAGGCTTAATACTCGTGTATAGACAGACCCTCATTCCCCTGA
chr20:57462595-57462715	GNAS*NM_080426*+*57456425	GGTGTATCTGCACAATATTTTTATGCATCTTTGGTTAGGTGAAAAGCATCAACCTAGGATAGTTCCTTTGAGCATTTTCAAAATAAGGTGTATTTTTGTGTGGAAGAGAGGCCATCCATG
chr20:57466823-57466943	GNAS*NM_080426*+*57456425	GAGGAGAAGGCGCAGCGTGAGGCCAACAAAAAGATCGAGAAGCAGCTGCAGAAGGACAAGCAGGTCTACCGGGCCACGCACCGCCTGCTGCTGCTGGGTAAGGGCGGGCGGGGGGCGCCG
chr20:57466762-57466882	GNAS*NM_080426*+*57456425	CGCCGCCGCCGCCGCCGCCATGGGCTGCCTCGGGAACAGTAAGACCGAGGACCAGCGCAACGAGGAGAAGGCGCAGCGTGAGGCCAACAAAAAGATCGAGAAGCAGCTGCAGAAGGACAA
chr20:57462715-57462835	GNAS*NM_080426*+*57456425	ATCAGGAGTGTGACAAAAACCTGGCCCCAACTTTTCAGCCAAGTTCAAGAAAGTCAGGGGTCTGCAGCAGCCCAGGGCAGGACGGTGTCTAGGCTGCGCTTCCTGTTCTTAATTCCAAGT
chr9:114423952-114424072	GNG10*NM_001017998*+*114413850	GGTAGAGCAGCTCAAGTTGGAGGCTGGCGTGGAGAGGATCAAGGTGCGGGCCCCGGGTACCCACGCTCCGGTCCTTCCGCCCGCGGGGCGTGAGAAGAGGAGGCCGGCGGCCCGGACCGG
chr9:114423411-114423531	GNG10*NM_001017998*+*114413850	ATCTCCGTGAAACAGTAACAGGGTCATTTAGAAACCTGTTGCTGCCTCATGAAAATCCTATGAACTCTCCTTGGTTCCCCGGTGATACTGTCTGGCAAGGCCCCTTATCTCTCCAACTCA
chr9:114423291-114423411	GNG10*NM_001017998*+*114413850	GTTAAATGGTGAGATGAGAGTGAGAAACGCTGAATTTAATTTTATTCTGTATGTTTCACAAAGATGTCAGGGTCTGGGATTTTATCCAATTTACCATACTCCACCAAATCAACTGGTAGG
chr9:114423876-114423996	GNG10*NM_001017998*+*114413850	CCGGGCCCAGCAGCCCCTAGGAGCCCAGCGCCGCCGCCATGTCCTCCGGGGCTAGCGCGAGCGCCCTGCAGCGCTTGGTAGAGCAGCTCAAGTTGGAGGCTGGCGTGGAGAGGATCAAGG
chr14:93261702-93261822	GOLGA5*NM_005113*+*93250575	GTTTCTTCTTGAGGTTTTTTAGATTTTGAGCTGTATGGTATAGGGAGGCAAGGGTTAAAAGTAGGTTTGGCACTAGGGTAACTTAGACTTGAGTATCTGAGCTGCTGTCTAAACTCTGGG
chr14:93260096-93260216	GOLGA5*NM_005113*+*93250575	CAGTCACTTTTCCCCGTTTTCTTGTCGTTACAACTCTGGTAACGCCCTGAAATTGTCTTGTCCATTCACTGTTACGTAATATCTGTCTCTGCCACTAGAAAGTAAGCGCCATGCAATCCG
chr14:93261822-93261942	GOLGA5*NM_005113*+*93250575	ATCTTTCTAAACCCTTTCCACATTTGCTTTAAAAAAAGGATATTGCTGTTTACCACATAACGTGGCTGTGAAAATTACATGTGATAAAAGATACATGTGTACCTGTGTACAGCATCAGTC
chr14:93260223-93260343	GOLGA5*NM_005113*+*93250575	TTTTCTTATTTCCACCTTCTGCCGTGGACCTCTGGCATTCTCGTCTGTAAAACTTAGGGGAGATGGTGAGGAAAGGGAGAAACACGAGGTCTAGCCGGTCCACCCGGGTCTCAAGCCCCG
chr9:88714356-88714476	GOLM1*NM_016548*-*88704510	ATCCGGGGCCCCGCTACGAGGCCGCCCGGGTCGCTCTCCCGCCGCCGCCGGCCTCGAGCTCCGGCCGGCTCCGCGCCGTGCGCCCAGCGCCTCCGCGTCCAGCGCCGCCGCGTCTCCGGC
chr9:88714965-88715085	GOLM1*NM_016548*-*88704510	CATTCCCTGTTGACCATCATCTCGCCTCGGTTGTCACCGCTCAGGCCTTAGTGTTTGGTCTGTGACCCTTCCACTGCTAGCAACGGAAAAAGTGAAGATTCCCGGACGCCTTCGGGTGTG
chr9:88715085-88715205	GOLM1*NM_016548*-*88704510	ATCTTATAGCCCGGGCAGCTGCATTTGAAACAGCGCCTCAGATGACGCTCAGGCGCACTGATGTTTGAGAAGCCCTATGAGGCCGTACCTCCCGGAGAGAATGCCACAAAACTAGTGACC
chr9:88714236-88714356	GOLM1*NM_016548*-*88704510	CGGCGCGCGGGGTACGGGCCCTGGGCAAAGGAGGGAGGAAGCGATGGACCGCGGTTCGGGCAGCCTGGGGCCGCGCGCCGCCCACTCACCTCTTTTCGAGGCTCCGGCCGCCACTCGGGG
chr6:117923642-117923762	GOPC*NM_001017408*-*117913705	GGCGGCGACACACGGAAGACTCAGTCAGTCCCACCTCCCAGCCTGCCCCCGCTGCGCATGCGTAGCGAAGAGCTGGGCGGACGCAGCCACGAGGGACAAAATAGGCGGGGACAGGATGCG
chr6:117923762-117923882	GOPC*NM_001017408*-*117913705	ATCTTGGCCTATGAAAGGCCTCAGCTTGGGAGCGGCCTGTCAGCGGCCATATTAACAACTGGCAAACTACGGCTTGAATCCCTGAGAAACGGAGGCGCGTGGTTTCTGCACCCTGGTTGG
chr6:117923304-117923424	GOPC*NM_001017408*-*117913705	ATCCACATCCACAAAAGCTTTGTCGAACTCCTTCTCCAGCACCTCCAGCCACCGGAACATGGATACCCCGCCAGGGGCCCCCACGGAGCAGGAGGCGCCCCCTGGGCCCCCTCCGGCTGC
chr5:56471011-56471131	GPBP1*NM_001127235*+*56461274	ATCTGCACCCCTTCCCAGGTGAAATCTGCCCTTGCCCTCCATAATACCGTCACCTACCGTTTTTCCCTCCCTCTACTCCGATGTCTTGTTCATTCAGTAGACTTTTATCGGGTGCTTGCT
chr5:56471299-56471419	GPBP1*NM_001127235*+*56461274	ATCATCATCTAGGTTTTGTGTAAAAGGCCCTGGATATTTTAAGTGGCCATTTTGGATTTACAGTGTTTTTGGATAATTTTGCCCCAGAAGTTTATTAAAATTGGCAAGAATCGTCTGTGA
chr5:56471179-56471299	GPBP1*NM_001127235*+*56461274	ATTTTCTCTCCAGAGGTTGACTTTTTAAGTTGGGGATTGATTTTTTTAGCTCAAAATCAAAACTCAGTATATAATTTTTTTTATAACTTTTACAGGTGATTGAATTACTCAGATATGAAG
chr5:56471880-56472000	GPBP1*NM_001127235*+*56461274	ATGCTCTTCAGATGTGAAATTTTCTTTTTGTTTTTGCTTTTTGGCTCGTAAATTGGATATTTCATCTGGAGTGGACAAGTACAACAGTGGCAAGTACATGGAATAATAAAGAAGACTTTG
chr5:56509827-56509947	GPBP1*NM_001127236*+*56499900	ATCATTGTAATATAAAGGCGCTAATTTTTGGCCAGGAGCTGCAGGTCTAATTCCTTCCATTTTTATGTGACAGGGACTTGCCATGAGGTGTTGAAGCCTTGTTTCACTGAGTTGGAGAGA
chr5:56510029-56510149	GPBP1*NM_001127236*+*56499900	CTGCATCTTTCTTTCTGTCTGCTTCTCTTGCATTCATTTTTTACACAAATGTAATTAAGTCATGGAGGAGTAATAATATCTTTGCAGAGAAGTACATTTGTGGCTGGGCGCGGTGGCTCA
chr5:56509607-56509727	GPBP1*NM_001127236*+*56499900	TACTTTATGAAAAAACCAGTTTTAAGTTTATAATTTGAGGTTTGACAAATGTGTACAGTTGTAATAACCACCGCAATCAAGATAATACTCAGTTACCCAGAAAATTCCCTCTTCTTTCTT
chr5:56509558-56509678	GPBP1*NM_001127236*+*56499900	TGATGTCTAGTTGTCTATTTGACTTTTTAATAAAAGCTATACTGAGGTATACTTTATGAAAAAACCAGTTTTAAGTTTATAATTTGAGGTTTGACAAATGTGTACAGTTGTAATAACCAC
chr5:56470801-56470921	GPBP1*NM_001203246*+*56459774	AGACGTTCTGATTTGGAGGGAGCCTCTTTCTCTTTACACTTATCTCTGAGTTACATTCGCTAATACTCCGTGGCAGCACACCTGTCTTCGCTTTCCTTGGTCCATCGAAGAGGGTTGGAG
chr5:56469666-56469786	GPBP1*NM_001203246*+*56459774	CGGAGCTTCTTTGACCGCGGCGTGAGCGGTTGCTTGGGCCAGAAGGTTCTCTGGTGGAGGCGCTCTTCCTGGTGTCCCGCCCAGTAGGTTCGTTCGCACCGCTTCTTCCACACTCTTTCT
chr5:56469987-56470107	GPBP1*NM_001203246*+*56459774	ATCAGGCGCGGCGGCACCCCCAGGCCAGGGGCACCTCTGGTGGGGCAGAAGGTAACACCGTCCTCTAGGCTCCACGCCCGAGCCCGGGGGAGGAGGGGAGTGCCCGTGTCCGTGTTGGGG
chr5:56468268-56468388	GPBP1*NM_001203246*+*56459774	ATCAAGCCCCTAATAGACTTGAGTTTAAATGTGGTACAGCCAAGTTGTGGCGCCCAACTTCCATATTCTGTAACGTTAAACACGTCAATCTCATCCTGTTTCCTTATCTGCAAAATAGTA
chrX:133118927-133119047	GPC3*NM_001164618*-*133109673	GAGCAAGGATGGCAAATTCATGAGGCACCAGCTCGGCTGTGGGGCGCCAGTTCGCAGAGACCCGGGAAAATAGCTCCCACCTTCTCGCCCTTCCAAAAAACGGGCGCTCACGAGAAGGCG
chrX:133119047-133119167	GPC3*NM_001164618*-*133109673	ATCCCCACGGTTCCTCCCGCTCACACCTTCCCTGACAGCAGCGTGAGACTGGGGGATGTGGGCTCCGTCCACACACACCCTCTCTCCCTCCCTCAGTAGACCCAGCCAGGCCCCAGGCAC
chrX:133121128-133121248	GPC3*NM_001164618*-*133109673	ATCCTCCACACCCTAGTCCAGTAGAGAACTCAATAAGTATTTGTATGATGAAATTACTTAACACCTCAGCATGAATTAGTTTGTCATCTGATGGTTTTGTTTCCGACCTAGGTGAAAGTA
chrX:133120610-133120730	GPC3*NM_001164618*-*133109673	AGCCTATTTCATAGATGGAGTAGAAGGCTATTTGAAAGGTATCCTACACCCAAATCCCACCTCTCCTGCTTAGATTTCACCATTAGAAATCCAGTTCTTTAGGCCAGGCACGGTGGCTCA
chr14:66974243-66974363	GPHN*NM_001024218*+*66964124	ATCGTCTTGCAGGCACTGACTGGAGATGGAATCCTAAAGCATAGGTGAAGCGGAAATCCTCCTTCAGGGAGAGCCCACTGAGGAAGCCAGCGGCTAGCACGAGGCAGGACAGGATACCTC
chr14:66974123-66974243	GPHN*NM_001024218*+*66964124	AAGCAGCGCTCATGGCGAAGAGGCTTAAGGCCACAAAACCGTGGGACAGCAGGAGGAAGAGAAGCCAGGTATCTCCACTCCAGCTGCCCTGCCTCAGACTCCTCAGTTTCGCACGTGAGG
chr14:66973719-66973839	GPHN*NM_001024218*+*66964124	CCAAAACCAAAAAAAAACCTATCAAAGTGACTTTGAAATTTGTGTATAAACACTGATATACATCTTTTAATACTTTGCTTTTCACTTTTATGCCTCCAGGTTACTACAGCTAAGAAGAGA
chr14:66974584-66974704	GPHN*NM_001024218*+*66964124	TGTCAGGCTCGGCAGGGGATTGCTTCTGTCTGGGGCCCGGCCGAGGTTGCGTTCGTGCCTCGCGCGCACACGCTCCGCGTTCACTCAGCCAATCCGGTGCTACTCGCGCGCCCAGGAGCG
chr16:46918849-46918969	GPT2*NM_133443*+*46908307	ATCGAGCTCGAGCTGCAGCGGGTGAGCGCGCGCTGGGCCCCGGGGAGGCTGGGGCCGCTGAGCAAGGGAAAAACCGCAGCAGCCCCAGCTGGGGTCCTTCCCACGACGTCCACCCCCATG
chr16:46918729-46918849	GPT2*NM_133443*+*46908307	CTCAAGGTGCGGCCCGAGCGCAGCCGGCGCGAGCGCATCCTCACGCTGGAGTCCATGAACCCGCAGGTGAAGGCGGTGGAGTACGCCGTGCGGGGACCCATCGTGCTCAAGGCCGGCGAG
chr16:46917628-46917748	GPT2*NM_133443*+*46908307	TAGGCAGAAAATAAAACGGAAGTGATGGAGGTCTGAGGTCAGATGGAGTGGTCGGGAAAACCTGACCACTTGGCAGATGGTCCTTGAAGTCTCACAACAACCCTCAGAGGCCGTGGGCAG
chr16:46917748-46917868	GPT2*NM_133443*+*46908307	ATCCCCGTTTTGCTGAGAAGGAAGCTGGCGTTCGGTAGTCAGGGCGGCGTGGCCAAGTCCCAGACTCCTCACCCGCCTTCCTGCCAGCTCTGGTGGGCAGCCGCAGGCACCGTGTGGCCT
chr16:10275714-10275834	GRIN2A*NM_001134408*-*10265924	ATCTCCCTCTGGGACGTACCTGTAGCCCGAGAAGGTCGAGGATGCAGTGGGGCGCGCTGCGCGCACGAGCATCTCGGCCGCCTCAGCAGCCACCGGGTTTAGCGGGTTCCCGCATGCTGC
chr16:10275974-10276094	GRIN2A*NM_001134408*-*10265924	GGAGGGAGGGTTGAGGGGAAGGCTGCAGTCTGCAGTGCTCACAAGCCCCCCTATGCGCCCAGGGGGGCTAGACAAGAGGGGGGAAGCTGAAGCCCGATGCCCACGACGCCCCCAGTGCGG
chr16:10276094-10276214	GRIN2A*NM_001134408*-*10265924	ATCCTCAGCCCCTGTGGCTGATAGCGGGAGCTCCACTCCAGGGTGCACAGGAGAATGGGAGCCCCAGGTTGGCCACCCACGAGAAGCTAACTGGGCACCTCCACCCGCACCCCCTACCAC
chr16:10275518-10275638	GRIN2A*NM_001134408*-*10265924	GAAGTTGAGGCGAACTCCAAGAGGCCTCGACGTTCCTGGGTAAGCGCCGCGGAGCGCGGAGCCGCAGCGCCCCCTGGTGCCCCTCCTGCACTTCGCCGCTGGGCTCCCTCCCGCTTTCCC
chr7:86271967-86272087	GRM3*NM_000840*+*86263229	ATCAGCTCTCTTCTACTTCTCTCAATCCCAGCTAATTCTGATAAGGTCTTGGAAGCGCAAAATGATGTCTTCTGGAACGTTCTGAAAGAGACCAAAATCTACCCACACAGCTTCATGAGG
chr7:86274306-86274426	GRM3*NM_000840*+*86263229	CTACAGTCCTGACTGGAGTGGGAAGGGTGGAGGGCAGAGGCGATGTGGGTGTGCATGAGTGAGAGTTTGTGTGTGTGCGCCCACGTCTGTGTCTGGGAGGAGGGAGATTTCAGGGCATAG
chr7:86272442-86272562	GRM3*NM_000840*+*86263229	TATATATATATATATATATGCACATGTGTCTTTTAAATATTGCTGTCCCTCTAAAAGAATCAGTAGGTAAAATTATTTCTGTAGTTTAAAAGTTCTGGCTAGGTTACAAAAGACAGCAAT
chr7:86274426-86274546	GRM3*NM_000840*+*86263229	ATCTGCGGCCAGGGTGCGAGAGGTGAAGGGACGAACTAGCACTCGCAGACCCCAGAGAGACCAGTCTCATCAGCCAACCACCTCCATCTCAGCTCTGGGCTCAGAATTTGTTTCTATTTG
chr7:86272326-86272446	GRM3*NM_000840*+*86263229	CGTTGAAAGGGGGACTTCTAAAATTTTAGCATTTCACTATATAATAACACTTTATTTTTTAATATATTCAAATTTCTGGATCTAGTGGAGTTCACAATGAAATATATATATATATATATA
chr8:144637220-144637340	GSDMD*NM_001166237*+*144625556	ATTTCCAGTTATTTGTGGCTGCAGCATTCCAACGCACACACCACCAGAAATCCCCTTCAGCATACTGGCCTCAGACCTACCAGGGCAGAGACCTTGTCTTGTTTGCTGCTAGAACCCAGG
chr8:144635530-144635650	GSDMD*NM_001166237*+*144625556	CCGAGACAGCCGCCCCCGGGACCGCCCTTCCTTGGAGCCCCGCCGCCCGCCGCTCACTCTGCACACGCAGCAGAAGGGACGTGGTGTTCCCCAGGCTCTGGCCCCCCAGGACCTGCGCGG
chr8:144634482-144634602	GSDMD*NM_001166237*+*144625556	ATCCTGGCAGTGACGGCTTCTTCTAGCAAAGTGAAGAGAGGCGGAGGCCCAGAAAGCCAGAAGCCAGGTGGGGCATGCCTCTGTGTCACCCTCCCTCAAGCCCACCTCAGACCTGCCCAG
chr8:144635650-144635770	GSDMD*NM_001166237*+*144625556	ATCTGGCCCAGGGCGCCTCGCCGACTTCCGTAAACTGGGCGGAGGGATGAACCCCGACCCAGGGGACGGAGGCGCTCGCCCTCTCGCTGCAGGGTTCTGCCCTCAACACTTCTGGCCCCG
chr8:144642034-144642154	GSDMD*NM_024736*+*144630476	AAAGATCGCAGGCGGGGCCGCGGTGTCTGACAGCTCCAGCACCTCAATGAATGTGTACTCGCTGAGTGTGGACCCTAACACCTGGCAGACTCTGCTCCATGAGAGGTGGGCCCGAAGAGG
chr8:144640306-144640426	GSDMD*NM_024736*+*144630476	GCCCGGGCACAGGCTCAGAGTTTTAAGAAAAACCACAAAGTGCTATGAAGTTTGAGGCTACCAGGATGGGGCGCCAAGCCAAGGTTCCTCCGGACGCGCGAGGCTGGTGCTCCAGGCGGG
chr8:144641918-144642038	GSDMD*NM_024736*+*144630476	CACAGCCTCAGGTCTGGCCTTGCTTTAGACGTGCAGCGTGGCAGGAGCTTCCACTTCTACGATGCCATGGATGGGCAGATACAGGGCAGCGTGGAGCTGGCAGCCCCAGGACAGGCAAAG
chr16:12011010-12011130	GSPT1*NM_002094*-*11999825	GTCTAGACAGGGTGCAACTAATCTGCCTAGAAATTACAGACTAAAGAAGCACATACATAGAATAGATGTTTCTGAACAACCTTAGGTTGTTAAAAAAAAAAAAAACCTAACAAAATCCAG
chr16:12009815-12009935	GSPT1*NM_002094*-*11999825	ATCTCCTCCCACCCAACCACCTCCGACGGCCTCACAGCCAACCCCACCCCCGGCGCGGATTGACCCCTCGCCGCCACCCGTACCTTCGCCTCGGTAGTTCTCTGTTCTGGCCGCCCCCGT
chr11:67350947-67351067	GSTP1*NM_000852*+*67341065	ATCGCAGCGGTCTTAGGGAATTTCCCCCCGCGATGTCCCGGCGCGCCAGTTCGCTGCGCACACTTCGCTGCGGTCCTCTTCCTGCTGTCTGTTTACTCCCTAGGCCCCGCTGGGGACCTG
chr11:67350857-67350977	GSTP1*NM_000852*+*67341065	TAAAATAAAATAAAATAAAGCAATTTCCTTTCCTCTAAGCGGCCTCCACCCCTCTCCCCTGCCCTGTGAAGCGGGTGTGCAAGCTCCGGGATCGCAGCGGTCTTAGGGAATTTCCCCCCG
chr11:67351596-67351716	GSTP1*NM_000852*+*67341065	CGCTGCAGTGCCGCCCTACACCGTGGTCTATTTCCCAGTTCGAGGTAGGAGCATGTGTCTGGCAGGGAAGGGAGGCAGGGGCTGGGGCTGCAGCCCACAGCCCCTCGCCCACCCGGAGAG
chr11:67351716-67351836	GSTP1*NM_000852*+*67341065	ATCCGAACCCCCTTATCCCTCCGTCGTGTGGCTTTTACCCCGGGCCTCCTTCCTGTTCCCCGCCTCTCCCGCCATGCCTGCTCCCCGCCCCAGTGTTGTGTGAAATCTTCGGAGGAACCT
chr2:27580132-27580252	GTF3C2*NM_001521*-*27569901	CCGCTGGAGGATTCTGCCAGTAGTGAAGTCAGGGATGGGCCCGAGAGAGCTTGGAAAGAGGACAAGGAAGGGAAGGAGTAGGAGTAGAAAAGCATGACTTTGGCTGGGTATGGTAGCTCC
chr2:27578472-27578592	GTF3C2*NM_001521*-*27569901	ATCAGTAAATTCGTACTGAGTTTCTAAAACCTTCCATTGCACCCCAATCTGTCTGGTTCCCATGCTGCTCCAGGATGCCAGCTTGACCTCCCCAGCCAAGAAAAAATAATGACACAACAC
chr2:27579784-27579904	GTF3C2*NM_001521*-*27569901	CCATAATGCAGCGCGGCCAGAGTCACCGAGCCCTCCGAAGCCAGCCGAGTTCCAGGGCGTCTTCAGCGGCGCCAGGGACGCTGCAGGGCCTCATGGGAGTTGCAGTGTCAAAAAGGGGAG
chr2:27579991-27580111	GTF3C2*NM_001521*-*27569901	ATCCCTGAATCCGGCCTTTCCGGCCGGACTGCCGCGCCTGTGGCCGGAAGAGCCAGCTAGACCAGAGAGTCTGTACCTGCAACCCTGGCGGCGTCCGAGCCCAAGGCGGAGTCTGGGAGA
chr3:148708896-148709016	GYG1*NM_004130*+*148699194	ATCGAAATTCTGCAAAAAAAGCGTAAATTTTACGTTTCATTCAAGCAGTTCAGACTCACGATTTTAACTAGAGTAATCTGGGGTTTGTTTGCTTGTTTTTTAAGGTTCCCTAACCCTTGG
chr3:148708776-148708896	GYG1*NM_004130*+*148699194	TAAATGCCTAATTGATGCAGATGGCTCCAAGAATTTAACATTTACGAAATATTCACTATATTTTTTAGGTTAAGGGTACAAAACCATTGTGAGTACACTAAGGAATGATTATAGAGGCTG
chr3:148710406-148710526	GYG1*NM_004130*+*148699194	ATCATTCATTTTGCCTAGCTTAAGTATTTTTGGTACAGATTGACAGCGATGTTACCCATGTTATAATGGGCTGAAGATAATAGAAGCAAGTACAGGCGGATGTTGATGGGCCTGTCAAGG
chr3:148710251-148710371	GYG1*NM_004130*+*148699194	ATGTTGGCTAGTCTGGTGTTCTAACCTGTGTTCTATCCCTTATTTAATCTTGGAAATCATCCATATCCTTGCTTCCAGAAATCCTTGAATCCTGCTCACCTTATTACATTTTTCTCCATG
chr4:100871390-100871510	H2AFZ*NM_002106*-*100861512	ATCCCACCACCTACTCCTTCGTCGCACCGCGATTCAAACTGCGCTGTCTCCCGCCTTCCCTGCTCCCTTTATACTGCAGAATGTTCCCTCATCCGGGAACTCGGATTGCTCATCCCACCA
chr4:100871616-100871736	H2AFZ*NM_002106*-*100861512	CGTGGGGGGAGAGGCGGGGGAAGGCGGAGGGATGGGAACGGGGGAGAAGAAGGGCACCGCGGCGGGAGGGAAGAAACAGAGCGAGCTACGCTGCAGGAGCGCAGTTACCAGCCGGCTGCG
chr4:100871736-100871856	H2AFZ*NM_002106*-*100861512	ATCACGTGCCTGGGAGGAGGAGCTGAGACCTCAGGGGAGGGGCGCGCGGTAGCGTCCCGGGTCCCCTAGCAGGGCTCTAGAGACCACGTGAAGTCTCCTCGGTATGTAGCACGCCGCCCC
chr4:100871270-100871390	H2AFZ*NM_002106*-*100861512	TTTCTCTCGCCGGCAAAAACCCGCGGAGTCATCGAGCGTCTCTGCGAAGTTTACCATTTCGAATTCCGCTGAAGCTCAAGCAAGCAAGGCAGAGAAAAGGCTAATCGGACCCACGGTGAG
chr1:226251629-226251749	H3F3A*NM_002107*+*226240407	CCTTTTTTTTGCTGTAATTTGACTCGACCTTCCAGTGGTTTGTGCCTTTTTTCTTTTGACTTGTTTGTGGATGGAATGTTTACAGACATTTCTAATTACTGCTTTAATTAAATAAATTGG
chr1:226251961-226252081	H3F3A*NM_002107*+*226240407	ATCGTGGCAGGAAAAGTTGTATGTTTGGTAGTTGCATATGGTGATTTTTGATTTTTCAATGCTGGTAGGTAAGTAAGGAGGTCTCTGTACCATGGCTCGTACAAAGCAGACTGCCCGCAA
chr1:226249680-226249800	H3F3A*NM_002107*+*226240407	ATCAAGTTGTCTACGGCGGACTCGGGCCGGTCCCGCAGGACCCGGCCGCACTTGGCCGAGCGCGCAGGCGGGAAGGAGGCCGTCGGTCCGCCCCTCCCGCTGCCGCAGCGGCCAGGTCCG
chr1:226249346-226249466	H3F3A*NM_002107*+*226240407	CCCAAACCACGTTTGCCTTCTTTCTGCCGTTTTCAGCCTCTTCTAAACTATGCAGAAGCTGCGGACATTTGACTATCTATATTCGGCAATTCCTTTCCAAAGCAATCCTACCGAAAACAG
chr17:73775340-73775460	H3F3B*NM_005324*-*73765860	ATCCTGGCCCCACCGCCGGGCCTCCCGCCTCCCCGCGCCCCACCTCGCGGCAGCAGATGGCCGAGGGCCGCCAACCTCCTCCCCCTCCCCTAATGACTCAGGCTGCGAGGAGCGGCAGCC
chr17:73775220-73775340	H3F3B*NM_005324*-*73765860	GTGGACTTACGAGCAGTCTGCTTGGTTCGGGCCATTTTCTTTCACCTAAGAAAGACGCCCCGAAGATAAGGCCGCCGCGCTCACCCGGGCCGCCCCCCAGGGCTGCGGGGGGAGGAACAG
chr17:73776156-73776276	H3F3B*NM_005324*-*73765860	ATCCTTCCCTTGGTTCCAAAGCTCTGCAATAGAAAGTCAATGCAAATGAATTGCATTGGTCTCTATCAGAATGAGCAGGAGTCTAAACTCACAGGCATCAAGCGAATGCTATGCACCCAG
chr17:73776036-73776156	H3F3B*NM_005324*-*73765860	CTACGCCGCTGATTGGCTGTTAAAGTGGCCTAATGATTGGATGGATGCAAAGAGGAATGGACGAATCAGAGTTTAGCACTAAGCGGCCCTTCTGATTGGATAAAATGGAGCTATGTTTGG
chr12:31944759-31944879	H3F3C*NM_001013699*-*31935175	GCGTGGATGGCACACAGGTTAGTATCTTCCAACAGACCCACCAGGTACGCTTCGCTAGCCTCCTGCAGCGCACCGACGGCTGCGCTCTGAAACCTCAGGTCAGTGTTGAAATCCTGCGCG
chr12:31945574-31945694	H3F3C*NM_001013699*-*31935175	TGAGCCACTGCACCCGGCCTTTCAAAGCTCATTTCAATCCCACCTCCGTCACAAAGCATTCTTCAGCCACCTTCGTTTTCATCCTTTTTTTCTCTGCACTCTTTCTACCCTTATCATTTA
chr12:31944879-31944999	H3F3C*NM_001013699*-*31935175	ATCTCCCTCACCAACCTCTGGAAGGGCAGCTTCCGGATGAGCAGCTCGGTCGACTTCTGATAACGACGAATCTCTCGAAGCGCCACGGTCCCAGGCCTGTAGCGATGAGGCTTCACCCCG
chr16:1876950-1877070	HAGH*NM_001040427*-*1867195	CCGCGAGCCCCGACTGCCACGGGCCGGGAGACGGGCCTGGGAGCGGCGGCGGCGGCCCGAGAGCTGCGCCGGGAGAGCTGTGCCGCGAGCCTCCGCCTCTTTTTTGGCACCGCACAGTGG
chr16:1876950-1877070	HAGH*NM_001040427*-*1867195	CCGCGAGCCCCGACTGCCACGGGCCGGGAGACGGGCCTGGGAGCGGCGGCGGCGGCCCGAGAGCTGCGCCGGGAGAGCTGTGCCGCGAGCCTCCGCCTCTTTTTTGGCACCGCACAGTGG
chr16:1877112-1877232	HAGH*NM_001040427*-*1867195	ATCGCGAGGTGGAACGGGCCGTCGCTGCGGGGGACAGCGTTCCGAGGCAGTTGGTCCTCTCCGGGATGCCGTAGGCATCAGCTGACCGGCCCAGCCCACGTGACTACAGGGGCACTTGAT
chr16:1877112-1877232	HAGH*NM_001040427*-*1867195	ATCGCGAGGTGGAACGGGCCGTCGCTGCGGGGGACAGCGTTCCGAGGCAGTTGGTCCTCTCCGGGATGCCGTAGGCATCAGCTGACCGGCCCAGCCCACGTGACTACAGGGGCACTTGAT
chr16:1877842-1877962	HAGH*NM_001040427*-*1867195	ATCGAGGCTGGCATACACGGGCTGGTCAGTATGACATTTAAAGTGGAAAAGCCAGAATATTGAGTTATTTCTTAACAAGTTTCGAGAGAGAAGGGAGCAAGACAAGAGCAAGCAACGGCT
chr16:1877842-1877962	HAGH*NM_001040427*-*1867195	ATCGAGGCTGGCATACACGGGCTGGTCAGTATGACATTTAAAGTGGAAAAGCCAGAATATTGAGTTATTTCTTAACAAGTTTCGAGAGAGAAGGGAGCAAGACAAGAGCAAGCAACGGCT
chr16:1877527-1877647	HAGH*NM_001040427*-*1867195	TGCCTGGATATGACCGCCCGGGACGTGCAGGACGAGTGCAAGAAGAAGGGGCTGCCCTGGACTCTGGCGAAGAGCTTCACGGCGTCCTGCCCGGTCAGCGCGTTCGTGCCCAAGGAGAAG
chr16:1877527-1877647	HAGH*NM_001040427*-*1867195	TGCCTGGATATGACCGCCCGGGACGTGCAGGACGAGTGCAAGAAGAAGGGGCTGCCCTGGACTCTGGCGAAGAGCTTCACGGCGTCCTGCCCGGTCAGCGCGTTCGTGCCCAAGGAGAAG
chr1:156721292-156721412	HDGF*NM_004494*-*156711543	TGGCGGCGCCGCTCCGCTCCGGCCCTCGCGCGGCCCCCGCCTCGATGGTGGCCCCCGGCCCGAGCTCCGGCGCGGCCACGGCGTCTCCGCCCGCGCGCCGCACGGACGGGGCGGGCGCGG
chr1:156721703-156721823	HDGF*NM_004494*-*156711543	ATCGCCGAGCACGCCGAGCAGGCTTTGTGTGCCCGCGGTCGGTGGGTGCCCGCCCGCCCGGGAGGAGCTGGCGCCCGGCTGGACGGAGCGGCCCCCGCCCTTCCCCCGACTCCGCGGAGC
chr1:156721394-156721514	HDGF*NM_004494*-*156711543	CGGACGGGGCGGGCGCGGATCGGGGCAAGGCTCCGGCGCGGTGGGTGCGCGCTCGTGCAGTTGTTTGTGTTTGAAATTCAATTGCTCCCTCCTCTGCGCGAGGCCTCTTCCTCCACCCCC
chr1:156721590-156721710	HDGF*NM_004494*-*156711543	CCCTCCCGCGGCGGTTTGATGCGTGCAGCTTCTTGACGCCCAGGGCCTGCCACGGCCCAACGCCCAACCCGGAGCCGCCTGACGGCGCGTGGCGGCACAGGCATAAGGAGCCGATCGCCG
chr16:56965804-56965924	HERPUD1*NM_001010989*+*56956001	GCACCCAAACATGGCCACCGAACCCGGGTTCCCGGGGCACAGCCGCGCCTCTGGGTGACGCAGACGCGGCGGGTTGCATCAGCCCGTGCCCACGTGCTCGGTCCGCCCTCTGCCACCCGG
chr16:56965924-56966044	HERPUD1*NM_001010989*+*56956001	ATCCGGACGCCGATTGGGCCACGTTGGGAGAGTGCCTCCGCCTCAGCCAATGGGCGGCAGCCACAGAGCGTTCTGTCCGCAGAGCCGGGCGCGGGGCTTCTATAAAAGGCGCCCGAAGCG
chr16:56966411-56966531	HERPUD1*NM_001010989*+*56956001	ATCGCTCGGCCGGTCACCTCCCCCAGGGCTGTGGTCTCCCCTTCCCTGCCCCGCCGACGCGGGCGCCCCTCTGTTGCCCAGTAGCCGTCAGTAATCAGCAGCCTGACCTTGGGCGAGTCA
chr16:56966291-56966411	HERPUD1*NM_001010989*+*56956001	CCCGAGCGTCCGGTGAGAGCGGCCCCGACTTCCCGCCCCTAGGCTGTGGCCCCCCGCCCTCTGCTGGGGATGCCACGTCCGGCTGCCCTGTCCTGTGGCCTCCTCCCGCTGACGGCTGCG
chr3:193855107-193855227	HES1*NM_005524*+*193843930	TGGAGCCTGGGGGTCACTGGTTTAGCACTCCTTCCCGTTGCAGAAGGGGAAATGAGGCTTGGATGATGGATTGGGAGGCATTGTCCAAGGTCACATCGCGCGCGGGGGTGGGGGTGACAG
chr3:193854015-193854135	HES1*NM_005524*+*193843930	ATCACCAAGTAGCCACAAAATATAATAAACCCTCAGCACTTGCTCAGTAGTTTTGTGAAAGTCTCAAGTAAAAGAGACACAAACAAAAAATTCTTTTTCGTGAAGAACTCCAAAAATAAA
chr3:193853633-193853753	HES1*NM_005524*+*193843930	ATCAAGACCAAAGCGGAAAGAAAAAAAAAATCTCTAAACCAAAGCCCAGAGGGAGAGTAGCAAAGGGTTAAAATCCTTTTGATTGACGTTGTAGCCTCCGGTGCCCTGGGCTCAGGCGCG
chr3:193853813-193853933	HES1*NM_005524*+*193843930	TGCCGCGTGTCTCCTCCTCCCATTGGCTGAAAGTTACTGTGGGAAAGAAAGTTTGGGAAGTTTCACACGAGCCGTTCGCGTGCAGTCCCAGATATATATAGAGGCCGCCAGGGCCTAGGG
chr17:43224682-43224802	HEXIM1*NM_006460*+*43214683	GACCTGCTTCCCTCTCGGATAGCCAGGGCTGATGATTTCAACTCATTAATCATTCCGAACTCTTCCCAACAAACAGCCTCATGGCTGTCCCGGACCTCCTCTGTCCCGGCTCAGGAAATG
chr17:43223153-43223273	HEXIM1*NM_006460*+*43214683	ATCTCTTTTTCATAAGGCAGTCCTGGGGTTTACCAGTGATGGGGCATGTTAAATGCCTGGCAAAGGGTTAGAACCCAGCTAACAGTAAGGTTGCCTGGCCCCTTGACAGAATTCTAGAAT
chr17:43226023-43226143	HEXIM1*NM_006460*+*43214683	ACGGCCGGGCCTAGGGAACTGGGAGCTTGGGTGGAAGCGACACCCGTGGAAGTGGGAGGAGGTGGCGCCGGGACTTTAACCCCTTGTGGGCTCTGCGGCAGGGGATTTAACCCTTTGTGG
chr17:43224935-43225055	HEXIM1*NM_006460*+*43214683	ATCTCGGCCCAGGGAAGAGCCTTGGTCGCGAATCACCAGTTTGCATTTGCCCCTGGGGCGGGGGCGGCTTTCTGAGACCAGGCTGGGGCTGGGACTCCGCCACCTTCAGCTAAGGGTACC
chr8:80678799-80678919	HEY1*NM_001282851*-*80668710	GGCAGCTACTGCACCAATCCTGGCCTTCAGCCGCTGCTCACTCTTTGCCAACCATTCAGAGCCCCCACTAGGTCTAGGAGATGTACCTTTCCCTCCTGCCGTATGCAGCATTTTCAGGTG
[truncated: 3,515 more rows]
