# Supplementary material for: AP-1 promotes oncogenic transcription in lung cancer cells by bridging promoter-enhancer interactions
Source: Cancer Gene Ther. 2025 Dec 3;33(3):301–13. doi: 10.1038/s41417-025-00974-w (PMC13109059; doi:10.1038/s41417-025-00974-w)
Supplement: Supplementary file 3 — Supplementary Table 3 [file 41417_2025_974_MOESM3_ESM.csv]

Significant differentially expressed genes between A549 and B2B cells
	baseMean	log2FoldChange	lfcSE	stat	pvalue	padj
PGD	18383.2358	3.568411711	0.093412086	38.20074961	0	0
F3	2770.030026	-4.831740656	0.12681234	-38.10150226	0	0
GFRA1	4069.11988	-5.652692458	0.127384196	-44.37514722	0	0
CCND1	8970.502587	4.068043054	0.092568994	43.94606507	0	0
TAGLN	13349.22939	-6.599590498	0.115219866	-57.27823449	0	0
MCAM	2808.096206	-6.328363179	0.161465669	-39.19324294	0	0
MGST1	4678.145255	4.177514045	0.106069929	39.38452753	0	0
LIMA1	6029.678258	-4.830005165	0.105568071	-45.75251873	0	0
NR4A1	3408.38579	5.502819193	0.141050854	39.01301589	0	0
KRT8	72201.62494	3.785032054	0.097043068	39.00363133	0	0
KRT18	59493.91626	3.981830875	0.102776675	38.74255406	0	0
FRMD6	4451.684423	-4.850569698	0.126491519	-38.34699544	0	0
FOS	3273.71178	5.199641749	0.123008139	42.27071296	0	0
THBS1	22925.58052	-4.450608123	0.097031158	-45.8678243	0	0
FBN1	3511.668081	-5.626059798	0.143996492	-39.07081155	0	0
NQO1	20292.95962	4.178770513	0.095339448	43.83044577	0	0
ABCC3	6826.551961	4.990832035	0.100738155	49.54261925	0	0
SLC16A3	3386.794536	-5.194485338	0.126890279	-40.93682649	0	0
FOSB	2722.785468	6.115625121	0.152350946	40.14169451	0	0
PXDN	3184.837152	-5.49196934	0.135235464	-40.61042271	0	0
EFEMP1	3548.378059	-5.828423997	0.137760707	-42.30831951	0	0
ANXA4	6179.223478	5.165472181	0.108510721	47.60333499	0	0
FN1	144785.6729	-5.311969642	0.103534668	-51.30619286	0	0
MLPH	2964.512551	5.609638499	0.144982496	38.69183277	0	0
TGM2	2951.559446	5.296661694	0.140398726	37.7258531	0	0
WNT7B	4791.662608	5.59684107	0.137821754	40.60927167	0	0
FSTL1	20669.41023	-5.361721195	0.109834663	-48.81629375	0	0
TM4SF1	6293.156462	4.21917256	0.106618055	39.5727774	0	0
UGDH	8076.411823	3.805888128	0.096789884	39.32113552	0	0
RGMB	6571.91442	-4.829661681	0.103884998	-46.49046312	0	0
SPOCK1	3346.76228	-6.353408711	0.157552502	-40.32566051	0	0
HLA-B	6111.638386	-5.637564943	0.114660813	-49.16732057	0	0
PERP	3206.566695	4.325362477	0.112897177	38.31240582	0	0
TFPI2	3231.275226	4.618501491	0.115529069	39.97696466	0	0
CPA4	3721.259968	-5.841083061	0.136718064	-42.72356471	0	0
DLC1	4330.509233	-4.042838706	0.106188735	-38.07219969	0	0
MTUS1	4239.207283	4.465758284	0.113548077	39.32922856	0	0
CLU	8516.971348	3.898821139	0.103807369	37.55823101	0	0
GSR	8659.967798	3.469999	0.091513811	37.91776318	0	0
COL5A1	7593.49273	-5.331722532	0.104076973	-51.22864709	0	0
PFKFB3	7114.788171	3.536950821	0.094623518	37.37919364	8.51100332834305e-306	3.61904468356909e-303
CDH2	2725.046639	-4.579221593	0.124188953	-36.87301868	1.25108805102326e-297	5.19320692417607e-295
LOX	2297.519217	-6.024232862	0.164925649	-36.52696175	4.14038896766273e-292	1.67868700609842e-289
GAS6	2352.49155	-4.834979192	0.13311061	-36.32301879	7.00935237532361e-289	2.77729657525891e-286
TJP2	2171.752909	-4.999835188	0.138840982	-36.01123478	5.5803928115786e-284	2.1619681839347e-281
LAMA5	11791.70595	3.499602396	0.097349188	35.9489635	5.25368057787336e-283	1.991144939014e-280
FTL	73958.66396	3.928410585	0.109325125	35.93328246	9.23461380648448e-283	3.42545227877129e-280
FGFR4	2385.788683	5.059137069	0.141840302	35.66783915	1.24664459352623e-278	4.52791705073674e-276
HEG1	3360.370055	-3.960490798	0.111177591	-35.62310321	6.14932656252301e-278	2.18790529165359e-275
MYRF	3453.107345	3.919208677	0.110368712	35.51014233	3.42801161291956e-276	1.19527908919279e-273
PBX1	4089.812511	4.398043052	0.124777391	35.24711515	3.79849002480678e-272	1.2984877469114e-269
SLC44A2	2283.735442	-4.400759027	0.125369045	-35.10243726	6.18763288522432e-270	2.07452291771155e-267
IGFBP7	2201.099353	-6.492364018	0.187100622	-34.69985271	7.91864218356656e-264	2.60478505336414e-261
TRIM16	2431.359469	4.087721889	0.117855137	34.68429122	1.35926358871294e-263	4.38840766770767e-261
DNAJC22	1745.141765	5.070139831	0.146306567	34.65421916	3.85891081809176e-263	1.22320456732021e-260
TNFAIP2	5641.02948	3.576699754	0.103481926	34.56352121	8.92958136722541e-262	2.77997002778942e-259
DKK3	2440.448915	-4.145458022	0.119973932	-34.55298948	1.28537061248333e-261	3.9314300452692e-259
TANC2	4831.641022	-3.420861718	0.099372942	-34.42447876	1.08520479438337e-259	3.2619759284965e-257
CITED2	2627.100866	-3.923037744	0.114116755	-34.3774037	5.48798505272871e-259	1.62165307473343e-256
IRX2	1987.16519	-6.188219997	0.180028301	-34.37359542	6.25626593858968e-259	1.81786233955621e-256
COL5A2	11749.41361	-3.086792738	0.090292661	-34.18652959	3.83398271698019e-256	1.09576483094808e-253
AKR1B1	8650.507069	3.613059935	0.105726761	34.17356134	5.97472734077578e-256	1.68005478159814e-253
TRNP1	2133.519942	4.872236945	0.142847827	34.10788279	5.63606932172661e-255	1.55967035801558e-252
CMIP	7475.744382	3.186146489	0.093699193	34.00399088	1.94487669177399e-253	5.29796566318559e-251
CPS1	2794.481635	4.152183847	0.122811266	33.80947028	1.431506850775e-250	3.83952160560174e-248
FBN2	9103.81056	-3.677894057	0.108886018	-33.77746872	4.22541203834858e-250	1.11614899206923e-247
ALDH2	1809.561564	4.920740087	0.146007101	33.70206014	5.39261629726853e-249	1.40320705263552e-246
ELL2	5232.135919	-3.553716638	0.106237507	-33.45067807	2.51597646974666e-245	6.45051967258282e-243
STC2	6062.060485	-3.165938344	0.094673208	-33.44069998	3.51374696976922e-245	8.8780673436169e-243
NTRK3	2157.615026	4.395262263	0.131498834	33.42434391	6.07387016341887e-245	1.51274074898635e-242
CSGALNACT1	1782.866277	5.100267546	0.153548204	33.21606784	6.31092100128722e-242	1.54964220755551e-239
ALDH3A2	4634.901753	3.187913197	0.096026576	33.19823879	1.1414329523722e-241	2.76385306828569e-239
SAT1	3005.535491	3.465997985	0.104892376	33.0433736	1.93680840461939e-239	4.6255229761828e-237
RAB3B	5866.33927	-3.381860261	0.102493623	-32.99581135	9.32748557766514e-239	2.19750518325695e-236
IGF2BP1	3234.244874	3.418309373	0.104469084	32.72077475	7.91067742712841e-235	1.83886333686076e-232
DIO2	1991.163282	-4.284341784	0.130960166	-32.71484687	9.60555455734957e-235	2.20346365990569e-232
ITGB5	4076.2357	3.408121725	0.10461314	32.57833315	8.31492799009548e-233	1.88262928025097e-230
AHNAK2	8438.98857	2.933699049	0.090167288	32.53617946	3.28434795237012e-232	7.34093874379753e-230
COL4A1	10123.77981	-2.976437777	0.091547094	-32.51264082	7.06724725989631e-232	1.55962517378522e-229
SRXN1	8088.835663	3.250322125	0.100023488	32.49558877	1.23080832509918e-231	2.6822390424724e-229
TIMP2	8251.787454	-2.931617452	0.090403684	-32.42807507	1.10382372683797e-230	2.375810228851e-228
NUP210	2468.192547	3.79671693	0.117489946	32.31524962	4.27174080242515e-229	9.08213770115611e-227
BTBD11	1426.723554	6.1078722	0.189173036	32.28722402	1.05713650000203e-228	2.22049611337776e-226
EPHX1	3776.070116	3.851940633	0.119330097	32.27970746	1.34777744574474e-228	2.79727999870402e-226
G6PD	27081.66123	3.486233488	0.108266052	32.20061526	1.73024914055743e-227	3.5488427666445e-225
NNMT	1777.480726	-4.438498885	0.138012022	-32.16023384	6.35352174871519e-227	1.28799183915233e-224
CSPG4	1698.419994	-6.164777647	0.192093103	-32.09265488	5.58226922818774e-226	1.11863542211753e-223
L1CAM	2547.861907	-3.740072902	0.116611555	-32.07291843	1.05213816987934e-225	2.08442918791777e-223
SMARCA4	3943.552853	-3.236263419	0.101604731	-31.85150329	1.25470515720059e-222	2.45781232703765e-220
MORC4	2497.474345	3.552536471	0.11291176	31.46294486	2.79241278872209e-217	5.40921383984232e-215
HBEGF	1473.099833	-4.913079916	0.15668599	-31.35621717	8.00434175876218e-216	1.53349114529956e-213
MXRA7	2802.313469	-3.33914141	0.107061947	-31.18887241	1.50812252013978e-213	2.85789217566488e-211
PON2	4652.829533	2.989382091	0.095951682	31.1550775	4.32928200857798e-213	8.11577446640306e-211
NDRG1	1527.737462	4.148315541	0.133551611	31.06151621	7.97530800108508e-212	1.47916510309487e-209
F2RL1	1490.699212	4.115642979	0.133024676	30.93894394	3.57832311294693e-210	6.56678791064387e-208
GRAMD1B	2368.292964	3.409983455	0.110439792	30.87640228	2.477737746949e-209	4.49967498753217e-207
ARID5B	1665.230858	-4.430374026	0.143757343	-30.81841896	1.48478752804143e-208	2.66863770761591e-206
HLA-C	4989.859965	-3.183424773	0.103382022	-30.79282751	3.26892584188358e-208	5.8153523599386e-206
SRC	5908.599133	3.1246583	0.102015606	30.62921859	4.99883352552301e-206	8.80299633171396e-204
CRIP1	1491.53159	6.020273338	0.196688791	30.60811601	9.54507371230719e-206	1.66408815100364e-203
NAV2	2509.384863	-3.393052324	0.111432976	-30.44926597	1.22500620605842e-203	2.11453051449728e-201
UNC13D	1339.849931	6.171089631	0.203298061	30.35488679	2.1657820805518e-202	3.70178870513138e-200
PAQR5	1927.240772	3.891549468	0.128572974	30.26724306	3.09459318482422e-201	5.23797452274034e-199
PTK7	1489.77521	-4.130042642	0.137218217	-30.09835518	5.09153145450593e-199	8.53516917094772e-197
UAP1	3183.769413	-3.084991841	0.102619691	-30.06237698	1.50444542730756e-198	2.4979525313981e-196
AREG	1183.964171	5.694648083	0.189476855	30.05458418	1.90203166544998e-198	3.1283037788165e-196
DOK4	1695.089904	3.911374811	0.130144441	30.05410585	1.92960319845104e-198	3.14399085624256e-196
NREP	1537.975077	-4.003392161	0.133682636	-29.94698702	4.81586426595889e-197	7.77405348265993e-195
TSKU	3195.086213	3.307183001	0.110942171	29.80997199	2.90119154880346e-195	4.64030949191189e-193
NR2F2	7432.985404	-2.826302707	0.095042597	-29.73722102	2.53712756809396e-194	4.02111654746819e-192
TBC1D8	1659.973835	3.721831399	0.125184196	29.73084081	3.06778534263999e-194	4.81835762735006e-192
SUSD2	1203.46196	4.786229469	0.162265606	29.4962659	3.21459299470802e-191	5.00385841694104e-189
PLXNA3	1290.837368	-4.449431528	0.150874697	-29.49090613	3.7658018145606e-191	5.80999901195128e-189
B4GALT4	2632.692928	3.086898427	0.105128754	29.36302689	1.62942054624716e-189	2.49186998274325e-187
BCAT1	1795.549461	-4.094554314	0.139564464	-29.33808641	3.39087836852473e-189	5.14057160668349e-187
CYR61	12093.49957	-2.61443361	0.0891947	-29.31153551	7.39343646004301e-189	1.1111825107275e-186
MMP14	1309.83243	-4.46136083	0.152836834	-29.1903509	2.57106365044096e-187	3.83110458818699e-185
TUBA4A	3337.704012	3.324808254	0.114113742	29.13591483	1.26001460533586e-186	1.86161818893436e-184
ARL4C	2675.52596	3.096289978	0.106527115	29.06574519	9.73301489471798e-186	1.42592757709675e-183
ID2	1770.211867	3.423575165	0.117904218	29.03691849	2.2510181718352e-185	3.27035423398125e-183
EPDR1	1581.23222	7.514114002	0.259451564	28.96152907	2.00897719342214e-184	2.89458747025799e-182
HCN2	1243.393769	5.71106296	0.197275803	28.94963736	2.83592141842153e-184	4.05257819743943e-182
BLVRB	2253.695973	3.760923803	0.130732032	28.76818895	5.3648748096897e-182	7.60416483188051e-180
NOTCH3	2275.187128	3.583703706	0.124695865	28.73955537	1.22336788560692e-181	1.72001578368315e-179
ADAM19	1189.557744	-4.39257532	0.153625579	-28.59273404	8.2724714147828e-180	1.15377813316259e-177
MARCKS	7027.661918	-2.604083463	0.091335742	-28.51111093	8.5309150776643e-179	1.18038074177777e-176
DHCR24	7101.348893	-2.645474392	0.092938165	-28.46488733	3.18849245463211e-178	4.37702184677607e-176
BHLHE40	3935.625984	2.816631781	0.099012477	28.44724096	5.27148995014638e-178	7.17993404616031e-176
PTGR1	4494.258764	2.755894889	0.096885733	28.44479578	5.6516893467176e-178	7.6381048116802e-176
SDC4	4386.661493	-2.707774873	0.095779422	-28.27094598	7.86883234846931e-176	1.05527094740934e-173
CYP2S1	987.4108114	5.430360438	0.192879074	28.15422286	2.12745723776118e-174	2.83130454069682e-172
THY1	2057.14508	-7.973820142	0.283849287	-28.0917392	1.23588254696195e-173	1.63230123664656e-171
ABCG2	1038.024722	5.460885575	0.194557609	28.068219	2.39424442503175e-173	3.13844039894763e-171
ZEB2	1202.456089	-4.665506891	0.166244505	-28.06412697	2.6860203441731e-173	3.49463273733685e-171
MYO15B	1220.260847	4.722222965	0.169407879	27.87487206	5.38170224787619e-171	6.94997014736841e-169
ASPH	28337.91639	2.558886921	0.091849691	27.85950503	8.26302474877371e-171	1.05924686375089e-168
MEG3	1339.830049	-3.84015091	0.138058146	-27.8154605	2.82038281830652e-170	3.5890915368143e-168
GCLC	2803.148545	2.973346776	0.106951105	27.80099157	4.21962833483622e-170	5.33079712967643e-168
ANXA6	3921.661746	-2.830965938	0.101935543	-27.77211801	9.42230789869798e-170	1.18178788421511e-167
RBMS3	1054.478406	-4.676707527	0.168719135	-27.71889221	4.13375028892965e-169	5.14770018122854e-167
MEGF6	2570.149207	-3.011177559	0.108788109	-27.67928957	1.23984116751775e-168	1.53300644783719e-166
HKDC1	966.5583118	6.015233729	0.217380794	27.67141297	1.54226910070341e-168	1.89351545786361e-166
LGALS3BP	3426.533894	-2.852636862	0.103227786	-27.6343896	4.299048178781e-168	5.24123118523552e-166
NID1	1300.861464	-3.857276622	0.139726865	-27.60583386	9.4700836895406e-168	1.14653777113508e-165
GPRIN2	1055.800965	5.771070747	0.209112811	27.59788231	1.17976758255647e-167	1.41848745064065e-165
HLA-A	3109.691883	-3.041760961	0.110933183	-27.4197574	1.59458176594773e-165	1.90410537722827e-163
LOXL2	9788.149737	-2.394868406	0.087479858	-27.37622658	5.26380083386567e-165	6.24279617262681e-163
EREG	2001.482531	3.608279123	0.132084718	27.3179151	2.5987820069287e-164	3.06129496681047e-162
KIAA1804	1033.167366	4.789743988	0.175472426	27.29627719	4.69595599358748e-164	5.49458367732914e-162
KCNMA1	1000.80163	-5.419325453	0.199155216	-27.21156671	4.73939391074879e-163	5.5084395626663e-161
GLIPR1	1614.127411	-3.522687527	0.129592352	-27.18283494	1.03645013501826e-162	1.19665375191446e-160
INHBB	2635.468996	3.239658732	0.119268908	27.16264267	1.79538917079067e-162	2.05926413181346e-160
ITGB4	4300.415055	2.82620834	0.104144005	27.13750395	3.55609624536185e-162	4.05209032298291e-160
ACSL4	2977.388798	-3.425726392	0.126304286	-27.12280389	5.30165241357715e-162	6.00188364794182e-160
CAMK2N1	1248.275403	3.586941728	0.132505307	27.07017409	2.21101912093289e-161	2.48689724866736e-159
DNER	1159.927911	-6.400088795	0.236746766	-27.03347934	5.97429554038973e-161	6.67665823404837e-159
TRIB1	1389.359408	3.484792997	0.128917139	27.03126237	6.34379992956058e-161	7.04444636764071e-159
ZFP36	1878.228434	3.137283983	0.11606423	27.03058461	6.4612548699319e-161	7.12946312673372e-159
EPB41L1	3891.586461	2.739132785	0.101487577	26.98983335	1.94535230749797e-160	2.13303598295092e-158
SLFN11	1087.705391	-4.541931278	0.168601054	-26.93892585	7.69072526254753e-160	8.38000651420336e-158
FTH1	41505.48144	2.628695677	0.097592009	26.93556258	8.42106958384763e-160	9.11881534936643e-158
ADAM12	2640.480828	-2.841517098	0.105850162	-26.84471173	9.7231809630463e-159	1.04638232660339e-156
ANKRD13A	2663.817421	-3.075748417	0.115448655	-26.64169979	2.2333834987384e-156	2.38876122190216e-154
SEC14L1	3669.437324	-2.627707407	0.098647776	-26.6372697	2.51355690111878e-156	2.67203359842103e-154
ST3GAL1	875.7136706	5.016093832	0.188374549	26.62829916	3.19294986152808e-156	3.37369017490185e-154
PKDCC	1620.751001	3.307692571	0.12430692	26.60907828	5.32972613166487e-156	5.59749670960514e-154
KLF10	3977.746997	2.560797303	0.096266166	26.60121833	6.57128710824319e-156	6.86010894880909e-154
RHOBTB3	2976.003698	-3.00079371	0.112874257	-26.58527977	1.0045908535163e-155	1.04250219882162e-153
NRP2	1150.004355	3.78201657	0.142932675	26.46012589	2.79021820648623e-154	2.87838249774443e-152
ARHGAP23	2146.253526	-2.932945926	0.110875247	-26.45266653	3.39990888125869e-154	3.48670655505082e-152
KCTD15	2116.536633	2.957417754	0.11189051	26.43135457	5.97798510372757e-154	6.09474808762494e-152
NEK7	4790.214584	-3.383603957	0.128165551	-26.40026073	1.36075692583033e-153	1.3792695491236e-151
IFITM3	912.4491731	-5.266626221	0.201081633	-26.19148326	3.32268543198438e-151	3.34842183937663e-149
DUSP5	2421.986033	3.049350123	0.116654829	26.13993907	1.28254022507794e-150	1.28504633816142e-148
ADAMTS1	1139.249255	-6.698543774	0.256936512	-26.07081305	7.81498999341983e-150	7.78551631687322e-148
HK2	986.1534964	-4.083671317	0.156744565	-26.05303296	1.24299296608647e-149	1.23126928242906e-147
RASSF2	886.4876025	6.213319872	0.238708993	26.02884707	2.33560666146912e-149	2.30050658395778e-147
CTGF	7007.234547	-2.431571379	0.093427877	-26.0261867	2.50331613369468e-149	2.45184345364231e-147
GDF15	864.3424479	4.498957509	0.173598786	25.91583507	4.41589811250903e-148	4.30093674265265e-146
FAM129A	937.4613488	-4.597858755	0.177539557	-25.89765819	7.0767477656921e-148	6.85422336372645e-146
SLC27A2	757.6820522	5.063426217	0.195650253	25.87998814	1.11892319268604e-147	1.07775176471206e-145
STEAP3	1198.411211	3.429769092	0.133046099	25.77880228	1.53304680507171e-146	1.4685240659132e-144
TRAM2	6277.351423	-2.325160274	0.090452905	-25.70575578	1.00791550055638e-145	9.60218515666663e-144
ALDH3B1	2550.840521	2.972445164	0.115773818	25.67458868	2.24741826440651e-145	2.12942880552517e-143
KIRREL3	879.1379088	-4.626280928	0.180196184	-25.67357878	2.30654239003159e-145	2.17363567717895e-143
ATP8B1	3581.454114	-2.588443385	0.100847107	-25.66700687	2.7311091995191e-145	2.5599009561514e-143
DHRS3	841.5819921	4.214153197	0.164304975	25.64836033	4.4099315422451e-145	4.11137681858294e-143
SORT1	2669.006908	-2.705833004	0.105821095	-25.56988286	3.30048189063105e-144	3.06067028091817e-142
FERMT1	862.3398081	6.324912423	0.248174336	25.48576347	2.83531575521862e-143	2.61539126330589e-141
MSLN	843.2604567	-4.878425299	0.191794775	-25.43565283	1.0175348725193e-142	9.3366857723692e-141
ETS1	3501.186935	-2.636150728	0.104078175	-25.3285641	1.54827540240177e-141	1.41322687777343e-139
PDE4DIP	1241.893925	-3.539087151	0.1400179	-25.2759623	5.87178514748381e-141	5.33170324277253e-139
B2M	6589.338719	-2.298737834	0.091069589	-25.24155266	1.40224763156666e-140	1.26667280874265e-138
SFN	3539.14026	2.719258834	0.107805094	25.22384354	2.19377727389038e-140	1.97145943262912e-138
AFAP1	7166.468033	-2.251924985	0.089385127	-25.1935087	4.71866416408952e-140	4.21872774547368e-138
TXNRD1	27833.83845	2.257823885	0.089630394	25.19038217	5.10598223269129e-140	4.54171909411939e-138
NFIX	2289.0918	-2.747226356	0.109423708	-25.1063174	4.24291322296396e-139	3.75487051417024e-137
TKT	21036.31249	2.410104141	0.096011198	25.10232338	4.691141605929e-139	4.13057387665486e-137
SQSTM1	12049.43022	2.241411564	0.089651071	25.00150357	5.88750082767851e-138	5.1579240919471e-136
ZHX3	2251.117831	-2.711790605	0.108554785	-24.98084823	9.87352377721081e-138	8.60675067659466e-136
FGFR1	7016.061258	2.292074809	0.092145966	24.87439122	1.40869463604822e-136	1.22184986491864e-134
HMOX1	1318.173099	3.552956028	0.143015831	24.84309608	3.07061019615176e-136	2.65014941384702e-134
SIK1	895.3293287	3.776668926	0.152598302	24.74908874	3.17112017957462e-135	2.7234142468327e-133
TBC1D2	1022.344434	-3.829750863	0.154893765	-24.72501629	5.75768944477598e-135	4.92056655785414e-133
IL1R1	881.4788385	4.077809797	0.16540621	24.6533053	3.39169694306029e-134	2.88443143928356e-132
KDELC2	1287.619252	-3.215933305	0.130621078	-24.6203244	7.65385178703363e-134	6.47753650753127e-132
RUNX1	2534.626415	-2.638121652	0.107189175	-24.61182898	9.4373671154897e-134	7.94836030393466e-132
KCTD1	1368.273204	3.025888097	0.123085152	24.58369705	1.88742678059327e-133	1.58199031215688e-131
FYN	767.6558457	-5.408007956	0.220454671	-24.53115611	6.87311314495068e-133	5.733294476989e-131
CREB3L2	4455.442347	-2.494851436	0.101905284	-24.48206156	2.29370769429913e-132	1.90421428297195e-130
SMOX	1565.070584	3.016442146	0.123374145	24.44954856	5.08833601771221e-132	4.20426777880544e-130
ENG	851.7104859	-6.133687052	0.251584018	-24.38027305	2.76917426856647e-131	2.27725397161263e-129
LPCAT1	2346.656647	2.577893705	0.105779279	24.37049796	3.51563621668808e-131	2.87753999069202e-129
GGT1	1103.935915	7.539458318	0.309820819	24.33489894	8.378003598341e-131	6.82533246418117e-129
EPCAM	675.5087714	5.025477717	0.206575201	24.32759447	1.00105096270065e-130	8.11735929475499e-129
APLP1	1073.220365	3.573339106	0.14699787	24.3087815	1.58299544842359e-130	1.27768252999152e-128
COL6A1	1195.752176	-3.292672829	0.135529126	-24.29494624	2.21689812894836e-130	1.78107843226202e-128
NFASC	732.8512136	-4.839369746	0.199407827	-24.26870509	4.19699525938992e-130	3.35644107120201e-128
RAB27B	885.2721103	5.009171743	0.20646144	24.26202074	4.93741415481006e-130	3.93054239155062e-128
PHLDB1	1882.452835	-2.76698661	0.114139564	-24.24213415	8.00406997451138e-130	6.34286163343779e-128
TMEM184A	1012.978331	3.395711688	0.14026517	24.20922941	1.77865646629772e-129	1.40312655354907e-127
AXL	17381.3376	-2.043021943	0.084400785	-24.20619586	1.91442744584211e-129	1.50342919327979e-127
PHKA1	692.487384	5.721887865	0.236666717	24.17698583	3.88552851581057e-129	3.03768180020814e-127
NEXN	821.2180105	-4.328626085	0.179253899	-24.14801637	7.83364946715167e-129	6.09695735760367e-127
BAIAP2L1	1286.892096	3.083031563	0.127973934	24.09108998	3.09948050685062e-128	2.40161525139705e-126
UNC93B1	1805.939988	2.860989479	0.118774711	24.08753052	3.37746964333408e-128	2.60543388326931e-126
SLC43A3	1079.920275	-7.191642033	0.301887457	-23.82226182	1.96381933853841e-125	1.50824785674355e-123
DDIT4	1984.490117	2.761951666	0.116295546	23.7494192	1.11402635861121e-124	8.51839277895959e-123
DGKD	4221.283159	2.346816891	0.098972239	23.71187022	2.71996473533398e-124	2.07073647143286e-122
GNG11	1021.31181	3.485758325	0.147173541	23.68468071	5.18674759681261e-124	3.93155467838396e-122
FRMD4A	1263.213341	-3.029959284	0.128206113	-23.63350096	1.74463173113184e-123	1.31670604331396e-121
NEDD9	1818.810549	2.802875677	0.11873862	23.60542579	3.39006273703508e-123	2.54751524816679e-121
CLDN11	1236.302824	-7.621457613	0.322996091	-23.59612954	4.22339649154528e-123	3.16011564092706e-121
WNT5A	771.8160454	-5.98934145	0.253997797	-23.58028898	6.14082647605121e-123	4.57517815314003e-121
TENM3	3115.468062	2.584789625	0.109804141	23.54000137	1.5892467049397e-122	1.17901817250718e-120
TGFBR1	3753.479842	-2.653487958	0.113193233	-23.44210769	1.59114355409549e-121	1.17542358991952e-119
SNAPC1	1774.901007	-2.665800639	0.11434188	-23.31429771	3.17492111820449e-120	2.33550948416781e-118
SDC2	820.8948962	-6.456636314	0.278361626	-23.19513794	5.09790656928002e-119	3.73432366087512e-117
AIM1	702.716522	-4.159780567	0.179776613	-23.138608	1.89325551637847e-118	1.38104672270051e-116
CXCL5	680.8360812	6.250427052	0.270153496	23.13657662	1.98453887887193e-118	1.44160211726055e-116
DIAPH3	3680.660897	-2.364203775	0.102266846	-23.11798864	3.05285388894202e-118	2.20844210372677e-116
TSPAN15	959.7592781	3.239296844	0.140168939	23.10994767	3.67768000628302e-118	2.64944930700571e-116
PLEKHA2	2245.4177	-2.536874944	0.110006852	-23.06106309	1.13920643796466e-117	8.17322018085429e-116
ZC3H12A	897.9281349	3.573110018	0.155157957	23.02885458	2.3964009227406e-117	1.71224810192867e-115
RAPH1	4333.305821	-2.379769351	0.103945785	-22.8943324	5.29129579355479e-116	3.76524289244221e-114
TXNIP	1318.442677	-7.990798632	0.350272862	-22.81306802	3.40148535472423e-115	2.41062990545782e-113
PRKX	617.693678	5.96685839	0.262111435	22.76458634	1.02899962485106e-114	7.26298763548719e-113
PCDH9	862.5761496	3.648819375	0.160319163	22.75972071	1.14975898989792e-114	8.08262025398399e-113
CXADR	787.1545792	3.530879414	0.155371517	22.72539709	2.51346592900693e-114	1.759829919932e-112
EDN1	1538.324777	2.714837993	0.119631689	22.69330146	5.21709913071174e-114	3.63819624979314e-112
AP1M2	578.8901038	5.0295553	0.221675787	22.68878968	5.7806518658792e-114	4.0151348458063e-112
RNA45S5	1361.736132	2.92125343	0.128812572	22.67832545	7.33268717990095e-114	5.07293921803147e-112
CFH	578.9873786	4.489022183	0.19800457	22.67130592	8.60047024310554e-114	5.92650585843091e-112
C1orf106	599.6006866	5.085673655	0.224514835	22.65183794	1.33811588783159e-113	9.18453243639996e-112
MYBL1	2890.494311	-2.769629757	0.122556196	-22.59885543	4.4475033218958e-113	3.04069697701692e-111
OXCT1	658.9519011	-5.692585518	0.251954024	-22.59374719	4.99279310543969e-113	3.4001701171967e-111
SLC6A6	5195.372201	2.067773859	0.091651544	22.56125513	1.04126200123172e-112	7.06356487528164e-111
ATP9A	759.5191165	3.699521374	0.164129611	22.54024339	1.67395993935397e-112	1.13115572025958e-110
ABCC1	8305.765676	1.973523292	0.087610073	22.52621457	2.29774202866309e-112	1.54667314778812e-110
NOG	663.0536971	-5.550628307	0.246688719	-22.50053566	4.10079963608457e-112	2.74974387905763e-110
KLF13	2952.977618	2.494846288	0.111111773	22.45348278	1.18327972978658e-111	7.90394590386942e-110
CRISPLD2	648.4312473	-4.239941526	0.18886569	-22.44950644	1.29400391784249e-111	8.61055889452898e-110
PDGFC	655.5112863	-4.144884848	0.184840084	-22.42416662	2.28739004054789e-111	1.51628737516775e-109
ATP1B1	4736.871277	2.12078991	0.094822326	22.36593421	8.44960111411829e-111	5.57993734180069e-109
SPEG	885.4244807	-3.668997977	0.164096285	-22.35881199	9.9116033030578e-111	6.52071290511357e-109
DDAH1	1775.901147	-2.576310105	0.115288793	-22.34657891	1.30357248504783e-110	8.54379049034729e-109
LIF	3229.810868	2.340114986	0.10477705	22.33423233	1.7185597103466e-110	1.12214868877088e-108
PRR5L	611.1434043	-4.567747653	0.204892739	-22.29336027	4.2858622869091e-110	2.78804936977512e-108
SHTN1	2109.25851	2.45335997	0.110099557	22.28310489	5.38897070855117e-110	3.49261395289521e-108
IGF2BP2	2143.23977	-2.479072918	0.111408951	-22.25200853	1.07853139980899e-109	6.96411719417405e-108
SLC47A1	528.8276108	5.193337364	0.233560985	22.23546611	1.55940784075247e-109	1.00319986330917e-107
DSG2	2478.567159	2.683284767	0.120865666	22.20055409	3.39243092888559e-109	2.17439855934527e-107
CCND3	3435.676979	2.330858758	0.105059697	22.18604121	4.68462897443291e-109	2.99164181466166e-107
SMURF2	3540.671328	-2.752784243	0.124099206	-22.18212616	5.11058769136207e-109	3.25175130697834e-107
CNN3	4574.21302	-2.069524186	0.093320152	-22.17660533	5.77772979591664e-109	3.66287059134585e-107
ERMP1	825.5679471	3.524012579	0.158984592	22.16574907	7.35363407207622e-109	4.64504552219481e-107
IGFBP2	1427.232104	2.913896507	0.131561272	22.14858874	1.0763815998462e-108	6.77459812697423e-107
PLCXD1	1412.86135	2.875602407	0.129842974	22.14676939	1.12073114825784e-108	7.02835497795939e-107
NR4A2	530.6399229	5.225068368	0.236516313	22.09178848	3.79086756293792e-108	2.36881666997347e-106
PDLIM7	4178.81816	-2.272109919	0.1031776	-22.02134876	1.79831289015036e-107	1.11970667596005e-105
SH3BP2	1018.423575	-3.016270882	0.137262483	-21.97447412	5.05367355383827e-107	3.13543575578706e-105
PPAP2C	644.4279172	4.000131859	0.182163892	21.95897232	7.10886022006891e-107	4.3948889743504e-105
SCARB1	1808.023392	2.584766364	0.117783588	21.94504684	9.65683580029403e-107	5.94902033011753e-105
SNHG5	1618.487324	3.248578721	0.148076882	21.93845978	1.11617919442573e-106	6.85192537873878e-105
GLUL	622.6738918	-4.349496539	0.198392754	-21.92366632	1.5449931134096e-106	9.45102103129227e-105
ITGB3	699.5179496	-6.312216865	0.287946647	-21.92148074	1.6209824466918e-106	9.8811915998688e-105
ITGA5	2296.42101	-2.379398983	0.10856815	-21.91617877	1.82118298631761e-106	1.10244806192573e-104
GATA2	614.9863996	-4.303145119	0.196344539	-21.9162964	1.8164843433484e-106	1.10244806192573e-104
EXT1	3172.586027	-2.179283078	0.099502108	-21.9018784	2.49289219807255e-106	1.50384368793069e-104
AMIGO2	3560.649915	2.117716852	0.097021992	21.82718372	1.28072280330281e-105	7.69935219061422e-104
IDH1	2174.287964	2.323668787	0.106699409	21.77770998	3.77474507844386e-105	2.2614744225976e-103
GRIN2D	700.7536093	3.723844092	0.171889488	21.66417583	4.46836127799522e-104	2.66785652467701e-102
GPR176	635.5002251	-3.952591179	0.182952313	-21.60448871	1.62982861177202e-103	9.69775836779297e-102
GLDC	528.3682893	4.254058187	0.196924628	21.60246913	1.70267045633418e-103	1.00967199781395e-101
OAS3	2267.726382	2.297376699	0.106499578	21.57169775	3.3130910158541e-103	1.95798063628476e-101
LOC90784	732.0309414	3.434520665	0.159268488	21.56434526	3.88374393810651e-103	2.28747269651855e-101
SCD	7301.188628	1.965557038	0.091202805	21.55149769	5.1261769203537e-103	3.00908311210257e-101
INA	567.0046459	3.947040008	0.183189077	21.54626283	5.73970194632687e-103	3.35791824604908e-101
FLRT2	839.1278848	-7.059101495	0.327778545	-21.53619145	7.13364821179799e-103	4.15946564964837e-101
LLGL2	680.4806865	3.470592555	0.161336231	21.51155094	1.21377675180676e-102	7.05366129699967e-101
ATP2A2	24512.81282	1.780425406	0.082849617	21.48984478	1.93757972214543e-102	1.12225132478018e-100
COL3A1	573.2559552	-5.45403738	0.253999578	-21.4726238	2.80713837543455e-102	1.62051822640152e-100
BCL9L	6899.841167	2.064558117	0.096378277	21.42140514	8.44041044775027e-102	4.85643946356694e-100
ERAP2	602.557844	-4.468294068	0.208628855	-21.41743084	9.19208591206367e-102	5.27154032206967e-100
CPPED1	895.5789048	2.988415791	0.139643977	21.40024832	1.32898393475631e-101	7.59655931755461e-100
CLIC4	7406.634059	-2.701199661	0.126233721	-21.39840006	1.38271942832719e-101	7.87788578871117e-100
GNAI2	5033.703212	-2.375910989	0.111036249	-21.39761569	1.40617421897583e-101	7.98542062984515e-100
SYDE1	1667.425365	-2.57394561	0.120684679	-21.32785726	6.26109305275348e-101	3.54402260654884e-99
COBL	497.6430166	5.548876244	0.260546275	21.2970853	1.20808195364937e-100	6.8160843947971e-99
TSPYL4	1033.136235	-2.907509436	0.136764572	-21.25922957	2.70825722850354e-100	1.52308892005583e-98
TNS1	1221.634638	-2.676178906	0.126019328	-21.23625748	4.41711557283328e-100	2.47614125070018e-98
NPNT	574.4897222	3.957585742	0.186492355	21.22116874	6.08915261546955e-100	3.40250918904154e-98
SKAP2	630.4343439	4.065635847	0.191610152	21.21826956	6.47639959379261e-100	3.60733388236998e-98
KRT81	15464.95252	5.943293995	0.280872683	21.16009973	2.22750939876329e-99	1.23676429484201e-97
BMPR1B	494.2584297	4.764862567	0.225203965	21.15798702	2.32957644640172e-99	1.28932811957358e-97
ARRB1	649.1343733	3.655656352	0.173143629	21.11343264	5.98630021338095e-99	3.30269487088872e-97
S100A6	9223.026032	2.406006902	0.11397135	21.11062908	6.35215801005489e-99	3.49348652199675e-97
TRIM47	664.4871249	4.015001553	0.190268574	21.1017588	7.66320988336431e-99	4.20127047504948e-97
DSE	979.0603154	-3.210223958	0.152161251	-21.09751294	8.38309673879272e-99	4.58153318320101e-97
IQGAP2	549.9653836	6.141832953	0.291409742	21.07627876	1.31310915891496e-98	7.15398283641355e-97
LRP1	6284.381786	-2.010837225	0.095753627	-21.00011547	6.54263582451805e-98	3.55340538830678e-96
CCDC80	6093.948971	-1.910849652	0.091067267	-20.98283729	9.4107633161049e-98	5.09525613829108e-96
SHANK2	1264.732478	2.862460605	0.136480703	20.97337239	1.14828987106136e-97	6.19792124213122e-96
ANXA1	19489.76471	1.775099557	0.084748928	20.94539234	2.06689469043885e-97	1.11216796398491e-95
MYO1E	6149.766019	1.9799057	0.094540631	20.94237873	2.20187047835539e-97	1.18115107445071e-95
TGFB2	3258.920221	-2.370563595	0.113225455	-20.93666648	2.48231256319067e-97	1.32750420940694e-95
HERC4	4465.182361	-2.064254773	0.098808679	-20.89143173	6.40696392242989e-97	3.41587183558541e-95
ERCC2	1956.33073	-2.337545675	0.112312425	-20.81288574	3.30819748245492e-96	1.75838764966826e-94
ID1	3832.768405	2.219181479	0.106652374	20.80761455	3.69267219014362e-96	1.95677954294723e-94
NRG1	1058.728235	2.928493808	0.140998304	20.76970948	8.13488194960688e-96	4.29768278513474e-94
CACNG8	708.4183231	3.352415671	0.16161062	20.7437833	1.39509505089405e-95	7.34806257319846e-94
ERBB2IP	9187.00798	-2.459436544	0.1187353	-20.71360867	2.61141517154493e-95	1.37130759339501e-93
OXTR	1049.661198	-2.773885835	0.134227081	-20.66561996	7.06440574040217e-95	3.6985240143595e-93
PTP4A1	9455.320821	1.991662596	0.096473453	20.64466992	1.09004542893443e-94	5.68977605031223e-93
STARD13	1200.420227	-2.798526382	0.135568824	-20.64284625	1.13196476322068e-94	5.89094736775799e-93
BIRC3	860.0701809	3.261320079	0.15815568	20.62094822	1.78034868847816e-94	9.23767828420486e-93
GALNT14	594.3643555	6.760883541	0.327916215	20.61771646	1.90332394309098e-94	9.84645389431694e-93
SLC2A3	1300.985349	2.570788601	0.124936041	20.57683736	4.42635063187244e-94	2.28310641763503e-92
AQP3	488.3134987	4.454864933	0.216589953	20.56819756	5.28956462653081e-94	2.72030294097162e-92
EVA1C	569.5998764	4.149969583	0.201906416	20.55392625	7.09833344610991e-94	3.63977486174942e-92
NCKAP5	504.8464778	-4.654815714	0.226833646	-20.52083452	1.40283633488997e-93	7.17215503298293e-92
HOXA3	526.9039903	6.358024287	0.310193773	20.49694367	2.29247128913529e-93	1.16862410686505e-91
WLS	670.787963	-3.375178214	0.164683946	-20.49488304	2.39160546193854e-93	1.21560494528969e-91
MAFK	3102.995968	2.375260755	0.115934648	20.48792836	2.75884966160811e-93	1.39819142443244e-91
GLA	1697.924019	2.652972444	0.129666543	20.45996119	4.89772960883e-93	2.47498602899543e-91
STK32B	589.285256	3.680827855	0.179983188	20.45095375	5.89120887512141e-93	2.96842010199037e-91
ADGRG1	1167.693928	2.786587034	0.136268022	20.44931007	6.09308701213211e-93	3.06129334206084e-91
CYBA	1125.698358	3.122074737	0.152693208	20.44671645	6.42576355609669e-93	3.219159822902e-91
TSPAN14	5229.063556	1.994013245	0.097586514	20.43328699	8.46100099592541e-93	4.22662152902475e-91
TIAM1	514.5517582	-5.49827287	0.269165046	-20.42714292	9.59547298245161e-93	4.77964217074461e-91
PDE4D	4815.835873	2.552924508	0.125022942	20.41964832	1.11866573661916e-92	5.55635853339556e-91
JUNB	1347.358197	2.847281377	0.140012261	20.33594312	6.18391954119532e-92	3.06279696821589e-90
FERMT2	3728.920767	-2.053142681	0.101028587	-20.32239324	8.15045336711459e-92	4.02535422102764e-90
CRYZ	1561.36339	2.32555762	0.114452342	20.31900415	8.73299210938327e-92	4.30087526652508e-90
MGLL	3103.635376	2.267961702	0.111790746	20.28756202	1.65606225396054e-91	8.13289840437975e-90
RNF144B	502.8088648	-4.256094848	0.210004409	-20.26669278	2.531052493784e-91	1.23950475215254e-89
SRGN	2444.817848	-2.214439153	0.109429712	-20.23617825	4.70251622175856e-91	2.29646128319717e-89
MAP3K3	1327.974455	-2.463984879	0.121824827	-20.22563823	5.82320311490841e-91	2.83580232137747e-89
ANTXR2	493.5989176	-4.384524202	0.216897664	-20.21471378	7.26655570760778e-91	3.52883376619593e-89
NEO1	1563.399942	2.371147447	0.117318438	20.21120888	7.80137065735226e-91	3.77803044556331e-89
C1S	585.8006451	3.615449093	0.179143046	20.18191149	1.41179843131173e-90	6.81808693947054e-89
WASF3	558.1656821	-6.126135826	0.303653924	-20.17472963	1.63253894311521e-90	7.86234362825152e-89
TPCN1	1220.21446	2.568267061	0.127381294	20.16204243	2.10990473203718e-90	1.01333551235086e-88
PKP3	1630.41747	2.475410653	0.122877588	20.14533897	2.95678904566404e-90	1.41617198412381e-88
CDH4	713.0295986	-3.445925054	0.171149143	-20.13404801	3.71380964366889e-90	1.77387828295133e-88
ZNF714	887.0887651	-3.050446266	0.151538385	-20.12985866	4.04145679238455e-90	1.92510266990252e-88
GBP1	618.1738966	-6.551790948	0.325686411	-20.11686925	5.25215301976547e-90	2.49498735004336e-88
GRAMD3	715.1961372	-7.030114016	0.349737158	-20.10113556	7.21242701731582e-90	3.41688729945337e-88
SCARF2	487.7889609	-4.603463018	0.229071773	-20.09616004	7.97293787317329e-90	3.76694305910307e-88
CREG1	1106.264861	2.556350442	0.127309292	20.07984174	1.10747021432767e-89	5.21827992340232e-88
JAG1	4172.355291	1.990276948	0.099235465	20.05610553	1.7853118078212e-89	8.38952184839752e-88
PPP2R2C	996.1897489	8.398499488	0.419130042	20.03793251	2.57232434066412e-89	1.20553501492307e-87
WWTR1	3654.355339	2.156782872	0.107737167	20.01893068	3.76719602600173e-89	1.76078540260896e-87
FMN2	1184.680421	-2.526180603	0.126251882	-20.00905308	4.59290297615815e-89	2.1409804942872e-87
GPI	19796.82794	1.702020264	0.085269454	19.96049215	1.2150972603195e-88	5.6490681697094e-87
SDC1	4841.119303	2.006111455	0.100550539	19.95127497	1.46114531045582e-88	6.7748955698103e-87
INADL	887.9003989	2.85820771	0.143268859	19.94995798	1.50014399176422e-88	6.93727065050861e-87
BDNF	1490.352059	-2.441461096	0.122383233	-19.9493103	1.51970216918594e-88	7.00912370835655e-87
PPP1R14A	452.5896142	5.813138108	0.291557199	19.93824241	1.89610571902912e-88	8.72208630753393e-87
CELSR1	3268.443704	2.048202747	0.102994464	19.88653243	5.32309686262048e-88	2.44218080797172e-86
RND3	3939.570441	-1.901617783	0.096060935	-19.79595324	3.22591310437143e-87	1.47613042156461e-85
RASA3	947.5640789	-2.761863603	0.139580208	-19.78692851	3.85851449253508e-87	1.76097753044127e-85
LONRF2	786.8582974	7.850532402	0.396988402	19.77521852	4.86714410207864e-87	2.21550366254932e-85
MEST	3076.814831	-1.967269369	0.099721742	-19.72758733	1.24995118875693e-86	5.67490860020528e-85
RRAS2	1895.275564	-2.171634416	0.110082215	-19.72738665	1.25492200594299e-86	5.68267798743117e-85
SV2A	723.5927299	-7.197756676	0.365016693	-19.71897946	1.4818837010788e-86	6.69304674730773e-85
SORD	803.2938547	2.815084209	0.142770858	19.71749868	1.52590443434798e-86	6.87406147504462e-85
KIAA1644	557.5710449	-3.643427828	0.184811877	-19.71425154	1.62705441832873e-86	7.31084194050079e-85
ROBO1	837.0546213	3.04505714	0.154654591	19.6894067	2.65784234052312e-86	1.19117797852648e-84
KLF12	770.4935379	-3.141509227	0.159848095	-19.65309143	5.43966857064329e-86	2.43167132975885e-84
RAB10	9087.290674	1.775631595	0.090411928	19.63935098	7.1303606337352e-86	3.17930197668899e-84
ERRFI1	3102.769952	1.993055326	0.101527631	19.630669	8.45935143203522e-86	3.76225338944138e-84
PRDX2	863.5191311	-7.720384062	0.393329028	-19.62830989	8.86135907856042e-86	3.93101613678429e-84
MYADM	5099.442931	1.873160673	0.095559881	19.60195685	1.48790663743567e-85	6.58379805001356e-84
HMGA1	11788.80422	1.790908089	0.09139138	19.59602857	1.67173061194381e-85	7.37846873129832e-84
NOTCH2	6763.542144	-1.934627487	0.098810858	-19.57909808	2.33111422890068e-85	1.02627892592562e-83
TSPAN5	665.8655073	-3.31554697	0.169348387	-19.57826128	2.36972099029521e-85	1.04064775175835e-83
AP1S3	1534.764339	2.315862756	0.118632497	19.52131844	7.23471146712041e-85	3.16909446527078e-83
HMGCS1	3785.640444	1.940230789	0.099391221	19.5211485	7.25881567472759e-85	3.17168402188473e-83
ZNF462	1827.600893	-2.159999108	0.110751297	-19.50314954	1.03225690235352e-84	4.49909170890784e-83
EFNA5	1249.077397	2.413689381	0.123878373	19.48434835	1.49065053550321e-84	6.48079836308303e-83
AR	1080.600708	2.666953002	0.137031919	19.46227581	2.29369864825298e-84	9.94734881433894e-83
LAYN	999.1292271	-8.138924037	0.418250074	-19.45946826	2.42285529097556e-84	1.04814042538134e-82
HSPA2	1205.43717	2.458987643	0.126691399	19.40927063	6.44352175573533e-84	2.78060292795767e-82
ANKEF1	416.8371819	5.687351744	0.293409	19.38369902	1.05950424166325e-83	4.56083875287828e-82
CBX1	5157.554333	-1.780113406	0.091865526	-19.37738222	1.19787400381696e-83	5.14377718781893e-82
HR	1368.857016	2.617032176	0.135062237	19.37649071	1.21880249462441e-83	5.22078690203486e-82
PEA15	5028.922922	-1.81065879	0.093461018	-19.3734118	1.29392535557583e-83	5.52899378654632e-82
RFTN1	479.5776804	-4.21885159	0.217873997	-19.36372239	1.56181449023182e-83	6.65737746276323e-82
FOXD1	892.1975595	-2.863980239	0.148088596	-19.3396407	2.49205373905564e-83	1.05966987528527e-81
EID3	646.2414426	3.320246091	0.171731624	19.33392355	2.78417811555237e-83	1.18100635685012e-81
TNS3	8113.212898	1.722960413	0.089242108	19.30658583	4.72813938259623e-83	2.00073742709181e-81
RHPN2	2044.621764	2.076156915	0.1075898	19.29696791	5.69546633527579e-83	2.40423147915734e-81
CYB5A	1026.140231	2.58890627	0.134248595	19.28441981	7.25999464404246e-83	3.05726441121344e-81
CASC10	447.0828707	4.070309045	0.211257929	19.26701194	1.01637398035008e-82	4.26975035504176e-81
P4HA2	1682.226157	-2.169333387	0.112601464	-19.26558782	1.04472360060986e-82	4.37829597428659e-81
SPR	904.6870855	3.006080964	0.15604718	19.26392372	1.07885135499108e-82	4.51047830285719e-81
BCL3	1326.550362	2.61053503	0.135590008	19.253152	1.32830109361877e-82	5.5400959966865e-81
EPG5	1817.869396	-2.569173993	0.133520399	-19.24180883	1.65336786105562e-82	6.87943085671689e-81
TGIF1	1316.422087	2.345085249	0.121921876	19.23432717	1.91005841295024e-82	7.92856151699392e-81
MYO10	5046.295706	1.755782622	0.091289516	19.23312448	1.95487896843791e-82	8.09533490160248e-81
BNC1	1048.395827	-8.323973235	0.433526066	-19.20062919	3.65636024740487e-82	1.51054465766011e-80
TTC7A	1710.893782	2.220389803	0.115749344	19.18274198	5.15868122771867e-82	2.12615717550939e-80
CDK14	621.9869111	-6.899846235	0.359777899	-19.17807141	5.64351213100158e-82	2.32049505877079e-80
FHL1	1231.939321	-2.393099048	0.124803201	-19.17498134	5.98899499092345e-82	2.4567562040414e-80
TFAP2C	403.4208157	5.686614771	0.296674927	19.16783071	6.87149868839864e-82	2.81215277308784e-80
LRP3	660.3118407	3.292125142	0.171969157	19.14369527	1.09240664354393e-81	4.46019143408546e-80
LDHB	16486.38606	1.71013669	0.089372242	19.13498692	1.29111704314413e-81	5.2591903107885e-80
SAMD4A	2702.23962	-2.124452177	0.111076198	-19.12607928	1.53170101120292e-81	6.22463296720551e-80
SPHK1	536.2097008	-3.593550723	0.188098045	-19.10466807	2.30891155850787e-81	9.36129397930842e-80
POLD4	998.7078353	2.814467275	0.147329081	19.10327046	2.3715619000262e-81	9.59299539792501e-80
FRMD3	556.7793473	7.00524707	0.366739893	19.10140457	2.45785431828994e-81	9.91903522802472e-80
CDC42EP3	3055.545373	-1.96546616	0.103022118	-19.07809901	3.83972352694926e-81	1.54599861359892e-79
CPE	610.9036541	-3.219123778	0.16876917	-19.07412224	4.14320260386764e-81	1.66434548838314e-79
HNF1A	408.4971849	5.319734887	0.279022823	19.06559054	4.87740049447571e-81	1.95477241886643e-79
COL4A2	15125.93557	-1.804237131	0.094657367	-19.06071544	5.35377196157874e-81	2.14077202702211e-79
MEIS1	502.1163623	-3.665336788	0.192405715	-19.05004117	6.56505394852338e-81	2.61911099630564e-79
METRNL	445.3065196	-4.28488649	0.225010668	-19.04303706	7.5047077664455e-81	2.98714783562125e-79
ABI3BP	534.5623488	-6.401764577	0.336293549	-19.03623959	8.54466396849486e-81	3.39334103933347e-79
TCEAL3	475.1663597	-4.056774712	0.213605831	-18.99187253	1.9910065974238e-80	7.88891114079239e-79
KIF21A	1624.327709	2.203975436	0.116153865	18.97461982	2.76504429240226e-80	1.09310163704628e-78
PROCR	1345.306528	2.417029722	0.127437194	18.9664387	3.23065787476252e-80	1.27428256535316e-78
PLAT	440.5121344	-4.649579832	0.245166413	-18.96499512	3.32058145559861e-80	1.30679496832745e-78
EFEMP2	479.9054262	-3.726281794	0.196985589	-18.91651977	8.33818130679855e-80	3.27405074105239e-78
MATN2	1935.940672	-2.149171729	0.113694109	-18.90310541	1.07533092413531e-79	4.21288074862359e-78
KRT80	4018.006104	1.802120094	0.095339474	18.90214	1.09519024110333e-79	4.28106427430393e-78
EPPK1	426.0817045	-4.653930928	0.246327795	-18.8932432	1.29631453647962e-79	5.05591669552252e-78
SPINT2	4430.723067	5.345995947	0.283423081	18.86224624	2.33103144877312e-79	9.07125050846219e-78
RSL1D1	4149.831875	1.845605725	0.097890764	18.85372677	2.73852666862418e-79	1.06332904099764e-77
NDC80	1462.049132	-2.254149112	0.119961008	-18.79068157	9.00158388493845e-79	3.4874136322226e-77
IER2	2583.229275	2.21893652	0.118111826	18.78674299	9.69499615828869e-79	3.74629129674955e-77
FAM83H	2872.449553	2.016775922	0.10735157	18.78664579	9.71276623913501e-79	3.74629129674955e-77
ZFAND5	5092.042025	1.740482765	0.092650827	18.78539914	9.94357665418303e-79	3.82685022933834e-77
TLE4	1379.730289	-2.247613075	0.11972902	-18.77250033	1.26775901531228e-78	4.86830631562871e-77
PMM2	1561.507125	2.16316996	0.115329589	18.7564178	1.71580612634966e-78	6.57436571577582e-77
ACSS1	471.9428716	3.569097201	0.190300586	18.75505105	1.7604860718258e-78	6.73077065267786e-77
SERPINB1	1392.941697	2.24020139	0.119537051	18.74064465	2.30814230603764e-78	8.80528511235453e-77
ECH1	2018.03674	2.22563395	0.118826639	18.73009255	2.81426329144699e-78	1.07126345465255e-76
IGFBP3	24363.32721	-1.560489658	0.083338805	-18.72464645	3.11734243919393e-78	1.18404679923545e-76
DYSF	464.1930098	-5.906525995	0.315464828	-18.72324731	3.2003253264921e-78	1.2129232987405e-76
ITGBL1	937.2341677	-2.966754572	0.15851827	-18.71553712	3.69874001490088e-78	1.39878163600395e-76
PCBD1	1244.664347	2.440738264	0.13043475	18.71233133	3.92809833065651e-78	1.48230446529579e-76
CYP26B1	924.792894	2.610675173	0.139849809	18.66770641	9.06635402808595e-78	3.41388371761664e-76
RDH10	846.6477415	2.623507826	0.140837302	18.62793303	1.90749842346882e-77	7.16709644714558e-76
MAGI2-AS3	607.2914582	-7.028097409	0.377329989	-18.62586492	1.98263266857965e-77	7.43338020301453e-76
SLC4A8	503.8365226	-3.730599444	0.200373244	-18.61825151	2.28555634571844e-77	8.5507273243037e-76
ARHGAP29	4667.268963	-2.03739213	0.109455396	-18.61390312	2.47884225011227e-77	9.25399053286022e-76
DSEL	510.1785484	-6.466173673	0.347460321	-18.60981899	2.67519749537502e-77	9.96568229366838e-76
CNNM1	429.0299432	4.072987613	0.219225222	18.57901007	4.75189940088428e-77	1.76640968347583e-75
MYO1D	361.7952512	5.434684262	0.292675508	18.56897522	5.72858598986455e-77	2.12493974781486e-75
STARD4-AS1	399.4519567	-4.433957029	0.238878413	-18.56156432	6.57616013185568e-77	2.43415659742616e-75
ME1	2100.207712	2.0125336	0.108459268	18.55566278	7.33965309764951e-77	2.71100661238181e-75
MTAP	826.2765404	-2.80520761	0.151337025	-18.53616196	1.05486477308631e-76	3.8880576012657e-75
ITGB8	435.2573852	-4.519487717	0.243930394	-18.52777606	1.23277730917254e-76	4.53422776542489e-75
HTATIP2	1668.159535	2.309640742	0.12466957	18.52609862	1.27180536092995e-76	4.66792729735846e-75
NRIP3	445.6003379	-3.827450826	0.207244407	-18.4682949	3.71638468164294e-76	1.36116492730594e-74
QSOX1	4060.103738	-1.910678478	0.103582553	-18.44594889	5.62037299385156e-76	2.05420508961862e-74
MST1R	393.079352	3.868803196	0.210331187	18.39386377	1.47112475022991e-75	5.36560437144525e-74
SLC7A5	43426.16848	1.674187567	0.091064516	18.38463144	1.74421016477442e-75	6.34834238260486e-74
TCF19	1947.979698	-1.999143178	0.108884304	-18.36025129	2.73339385606888e-75	9.9279142680635e-74
ATAD3B	490.3129023	-3.461775031	0.188790281	-18.33661676	4.22272701443696e-75	1.53054101392295e-73
GGT8P	399.807823	6.180931902	0.337309254	18.32422868	5.30278334617983e-75	1.91802333728836e-73
MDK	385.468238	-4.867021155	0.265679135	-18.31916969	5.81939116189499e-75	2.10052309557924e-73
LMTK3	405.4463359	3.896228242	0.21314314	18.27986693	1.19717800931147e-74	4.31231434180498e-73
PTER	553.5827342	3.318910562	0.181868494	18.24895832	2.10892249289496e-74	7.58081541054244e-73
SLC6A8	1050.263531	-2.354520845	0.129110438	-18.23648714	2.64948422940313e-74	9.50434322127864e-73
ITGA7	735.2507805	-2.910849488	0.15968273	-18.22895613	3.04069571767715e-74	1.08853160455818e-72
THSD4	3528.322658	1.814389976	0.09961356	18.21428706	3.975620432694e-74	1.42030669310629e-72
LINC00473	635.0024523	2.87212278	0.15789241	18.19037899	6.15133516590715e-74	2.19309564994735e-72
PRUNE2	1580.322209	-9.503843656	0.522559921	-18.18708876	6.53187556145566e-74	2.32401466404934e-72
ARHGEF17	1853.041563	-2.091925691	0.11508574	-18.17710597	7.83615279681402e-74	2.78239282809889e-72
SLC20A2	1293.504501	-2.186768177	0.120483109	-18.14999784	1.28405923598805e-73	4.55005868297066e-72
PPARGC1B	381.7858111	3.918784764	0.215985983	18.1436995	1.44003338893277e-73	5.09240204921986e-72
ZNRF3	994.0187369	2.384535262	0.131427885	18.14329789	1.45059657047996e-73	5.11937259306633e-72
PPARG	364.4902473	5.867427087	0.323732349	18.12431504	2.04878477001973e-73	7.21586134960079e-72
HSPA12A	400.1056833	3.833189677	0.211524572	18.12172287	2.14763417457972e-73	7.54876092734331e-72
MMP24	1482.609621	2.140525772	0.118120293	18.12157517	2.15340778563132e-73	7.55382521824877e-72
MYO1B	7941.711708	1.758076281	0.097025113	18.11980662	2.22375218999364e-73	7.78491881131508e-72
NCOA3	4861.988996	1.931264961	0.106782669	18.08594018	4.11292860849228e-73	1.43696988698305e-71
STAT1	5461.432907	1.725966954	0.095610262	18.0521098	7.59339182269684e-73	2.64766386073793e-71
KIF20A	4610.485388	-1.676390709	0.092947725	-18.03584434	1.01926597917109e-72	3.54688285047282e-71
RND1	403.6128925	6.199609142	0.343831159	18.0309695	1.11322529939405e-72	3.86612945610277e-71
HHIPL2	519.0266917	7.239673824	0.402147284	18.00254313	1.86075185783064e-72	6.44937333785673e-71
GCLM	3426.827891	1.948051458	0.108227617	17.99957818	1.96308373394422e-72	6.7905559161872e-71
OAS1	841.0231038	8.531106139	0.47402634	17.99711411	2.05238360070159e-72	7.08539716725376e-71
PDP1	730.9572859	-2.815970374	0.156695722	-17.97094616	3.290545262133e-72	1.13374241304401e-70
MAP7	734.7353345	8.197486055	0.456239221	17.96751722	3.50033357371757e-72	1.20364527661128e-70
SLC16A4	583.9388411	2.926237535	0.163035111	17.9485113	4.92940782752225e-72	1.69171842647683e-70
SLC45A4	956.5729002	2.446079522	0.136359419	17.93847125	5.90576208274192e-72	2.02281053340909e-70
IGFBP4	18445.45943	1.761149925	0.098207064	17.93302691	6.51350941464359e-72	2.2265984928411e-70
ETS2	2046.517419	1.942693183	0.108338058	17.93177049	6.6623927305075e-72	2.27303629870191e-70
STARD9	1341.178987	-2.161804879	0.120803437	-17.89522658	1.28473226823857e-71	4.37461374306077e-70
TUBB3	3181.675961	1.899281834	0.106484016	17.83630919	3.69297490423997e-71	1.25503556492241e-69
IRS2	2214.779162	1.859241557	0.104329189	17.82091453	4.86348774924055e-71	1.64961177860428e-69
RPP25	397.533435	3.880415861	0.218534502	17.75653651	1.53414043607578e-70	5.19343774030002e-69
HK1	3262.563028	-1.778340184	0.100216577	-17.74497028	1.88499824984523e-70	6.36880997825614e-69
PXDC1	751.9499132	-2.647960797	0.149496643	-17.71251005	3.35759665017995e-70	1.13223094776087e-68
MYH9	72948.94864	-1.521743516	0.086035883	-17.68731203	5.25217780639024e-70	1.76769243005034e-68
TUBB2B	489.8411854	-3.392484926	0.191827996	-17.6850355	5.46866121520545e-70	1.83700654385148e-68
STMN1	7113.317495	-1.618730416	0.09162572	-17.66676886	7.56052130039631e-70	2.53481016059825e-68
IMPA2	540.9223979	3.007098252	0.17030211	17.65743395	8.92038714547072e-70	2.98499096917729e-68
BRIP1	2278.973661	-2.26696771	0.128442447	-17.64967711	1.02339621424152e-69	3.41798651323498e-68
AHRR	498.834388	-3.226141534	0.183003739	-17.62882857	1.48001750440047e-69	4.93358033876056e-68
MIR100HG	493.3828379	-3.229579671	0.183245376	-17.62434473	1.60214204371218e-69	5.3304855706256e-68
POR	2222.675079	1.976883524	0.112189427	17.62094322	1.70144315254053e-69	5.6500876040746e-68
TMEM164	1767.950059	2.03785271	0.115830657	17.59337952	2.76862518974179e-69	9.17646607565749e-68
IFI16	569.3856243	-7.215784713	0.410997715	-17.55675143	5.28125018916109e-69	1.74712174189439e-67
APOC1	342.9671495	5.033079194	0.286991801	17.53736232	7.4296774441551e-69	2.45320069245076e-67
CBX4	1066.80542	2.21821842	0.126737108	17.50251723	1.37074917735538e-68	4.51751250624076e-67
HMGN2	6947.401035	-1.579690431	0.090280276	-17.49762515	1.49368593764168e-68	4.9133812522349e-67
VTN	350.979682	3.888592701	0.222285025	17.49372325	1.59957016111355e-68	5.25177141033025e-67
PIK3CD	829.1890914	-2.446438075	0.139936212	-17.48252327	1.94689905345513e-68	6.38011994322118e-67
FARP1	2021.058816	-1.924571931	0.110211753	-17.46249274	2.7658842877479e-68	9.04698436634088e-67
PPFIBP2	308.8992303	4.68029569	0.268069674	17.4592509	2.92750395890062e-68	9.55769738192387e-67
ZNF185	1053.029792	-2.321544112	0.133010439	-17.45384895	3.21799027309993e-68	1.04864378357428e-66
WDR66	344.1009326	-4.635353483	0.265903282	-17.4324794	4.6773276682305e-68	1.52135318223751e-66
TNIK	540.7260257	-3.009190937	0.172699775	-17.4244057	5.38651816081904e-68	1.74876271165213e-66
BTBD3	2651.062384	-1.812997685	0.104226402	-17.39480253	9.03375366220956e-68	2.92740634473906e-66
VSIG10L	351.1860795	3.911956427	0.224896859	17.39444667	9.09003139230431e-68	2.94017824292084e-66
SEMA3D	520.1738367	-6.984728018	0.403205847	-17.32298297	3.15567119863407e-67	1.01744437686641e-65
FABP5	541.4795459	2.995686966	0.172931648	17.32295394	3.15726401218727e-67	1.01744437686641e-65
AGMAT	411.0941768	3.552125039	0.205169027	17.31316415	3.74270111486942e-67	1.20387917410763e-65
HEXIM1	3945.01826	1.66218712	0.096020801	17.31069841	3.90647622084864e-67	1.25424505403822e-65
APOLD1	341.8454422	-4.478188756	0.258737337	-17.30785675	4.10409773182389e-67	1.31527279148194e-65
ABCA5	665.4438003	-2.881892908	0.166508866	-17.30774447	4.11210772712523e-67	1.3154217635725e-65
WNK2	314.9262858	5.0776127	0.293518648	17.29911452	4.77674225744434e-67	1.5252330497488e-65
ST3GAL5	828.053297	2.406551427	0.139121783	17.29816404	4.85619596426661e-67	1.54776819819057e-65
SH3KBP1	1922.03014	1.856845934	0.107398748	17.28926988	5.66654468587915e-67	1.80274708127038e-65
SDK1	347.159836	-5.148720405	0.298225946	-17.26449515	8.7061880008024e-67	2.7647300838978e-65
SLC38A2	12195.15908	-1.749062267	0.101333125	-17.26051837	9.32698821354559e-67	2.95648568209007e-65
NLGN2	1665.967468	-1.936629027	0.112428489	-17.22542965	1.71152091703644e-66	5.4153640050115e-65
OSGIN2	2479.465753	1.87094053	0.108639874	17.22149021	1.83209539486404e-66	5.7863679554456e-65
EMP1	1204.007444	-2.103694946	0.1225208	-17.1701046	4.4461801249075e-66	1.40171255511098e-64
ACLY	16727.65443	1.438761099	0.083845641	17.15964097	5.32417475632246e-66	1.67548127620444e-64
PPARD	920.4851542	-2.298794315	0.133972083	-17.15875622	5.40589802728645e-66	1.69813380554436e-64
PCSK6	300.3520941	4.86847454	0.284002715	17.14235212	7.16909896813976e-66	2.24795092465015e-64
SH3RF3	422.0784297	-6.414195643	0.37453384	-17.12581068	9.52729925870688e-66	2.98202756330872e-64
ARHGAP26	2122.73192	1.878753652	0.109761981	17.11661573	1.11576293712816e-65	3.48605932722085e-64
HELZ2	852.8348503	-2.376556084	0.139190715	-17.07409925	2.31368887306311e-65	7.2158947787088e-64
PALD1	298.7557005	4.519323762	0.264963267	17.05641623	3.13189295120713e-65	9.75025387702592e-64
CPNE7	857.9856064	2.59566923	0.152202192	17.05408571	3.2593278397321e-65	1.01288986734206e-63
S100A10	8874.8281	1.73371785	0.101720334	17.04396538	3.87541293484223e-65	1.20220550010746e-63
SERPINE1	10540.42936	-1.491399004	0.087521442	-17.04038421	4.1201598156962e-65	1.27585908040582e-63
NRP1	5224.815716	1.714828267	0.100693304	17.03021153	4.90266883589745e-65	1.51548100150773e-63
PPP1R13L	1210.842802	-2.143952464	0.126049673	-17.00879034	7.06821387166661e-65	2.18101310864842e-63
KIAA1217	1392.873681	-2.066361604	0.121733839	-16.97442244	1.26997518298939e-64	3.91179281629629e-63
KIF3C	1821.183923	1.857560688	0.109563292	16.9542248	1.79108043284734e-64	5.50717747200362e-63
GLP2R	333.4087573	3.788387135	0.22355411	16.94617529	2.05388168346768e-64	6.30411501224923e-63
FGD6	1310.935107	2.521337004	0.148898568	16.93325222	2.55845161871141e-64	7.83902381733123e-63
PRDX1	14369.04333	1.590716231	0.093956247	16.93039339	2.68579095348838e-64	8.21475078651165e-63
RPS4Y1	3087.497352	-2.030982603	0.120061828	-16.91613926	3.42135975495548e-64	1.04462322185453e-62
SPOCD1	337.0269989	-5.23904549	0.309776038	-16.91236521	3.64769345379923e-64	1.11178125303384e-62
DCAF7	4524.593852	-1.575225973	0.093206543	-16.90037976	4.47018381452645e-64	1.36009048206726e-62
FHDC1	518.9531387	-2.911832358	0.172448737	-16.88520545	5.78147014124687e-64	1.75599565230833e-62
PODXL	1155.209813	-2.150949296	0.127461942	-16.87522767	6.84605253328284e-64	2.07572312809136e-62
FADS2	5464.295178	1.707190932	0.101197377	16.86991288	7.490676626398e-64	2.26723014417748e-62
ADGRG2	528.9555683	2.912239225	0.172638216	16.86902993	7.60347980332244e-64	2.29738417488949e-62
NNT	795.1715309	-2.418636359	0.143432417	-16.86255037	8.48475068666827e-64	2.55922393549091e-62
DIP2C	322.5810889	4.49060703	0.26658566	16.84489339	1.1437491496648e-63	3.44388992664182e-62
IER5L	1380.478622	2.220646587	0.131923268	16.83286518	1.4015272805747e-63	4.2127976912999e-62
FBXL7	375.0444568	-6.088065702	0.361857498	-16.82448403	1.61462167856598e-63	4.8449766513114e-62
WDR72	513.1793364	7.555969858	0.449155409	16.82261799	1.66629785709497e-63	4.991449628968e-62
LY6E	1405.725226	2.223054853	0.132350938	16.79666869	2.58140994992964e-63	7.71943414529559e-62
MARCH3	407.012152	-3.517895837	0.209517844	-16.79043547	2.86733270778271e-63	8.55977370333626e-62
EPHA4	353.8802173	-3.80443877	0.226595515	-16.78955902	2.90999027328681e-63	8.67226844862944e-62
TLR6	349.2922988	3.786134284	0.225534352	16.78739516	3.01803390027827e-63	8.97890836475279e-62
TACC2	1917.573876	1.8917643	0.112781492	16.77371223	3.80008106951926e-63	1.12863055137988e-61
SIPA1L3	4086.361995	1.642478745	0.098037401	16.75359322	5.33069821595994e-63	1.58053388940554e-61
ENDOD1	493.6461777	2.926566595	0.174762434	16.74597064	6.05939975490756e-63	1.79354117702986e-61
MBP	683.3606402	2.518842329	0.150434794	16.74374835	6.2899582600164e-63	1.85862936110383e-61
MXD4	1000.954609	-2.517710782	0.150610427	-16.71670967	9.90384038324529e-63	2.92154912422163e-61
RPS27L	2139.070102	1.978371578	0.118371201	16.71328472	1.04894934148377e-62	3.08908493571418e-61
CYFIP2	970.3931526	2.179958822	0.13057324	16.69529542	1.41815516944518e-62	4.1693283683149e-61
MAP3K9	1231.163549	2.003588947	0.120039012	16.69114823	1.5201871374907e-62	4.46177484091127e-61
TNS4	2064.296344	7.264815871	0.435515871	16.68094403	1.80346244908704e-62	5.28429652729134e-61
PDXK	8037.141513	1.537784035	0.09228101	16.66414395	2.38884290239197e-62	6.98776630206402e-61
APBA2	379.1238334	3.652995334	0.2195303	16.64005077	3.57315002272747e-62	1.0434555694511e-60
MAP7D3	1984.453606	-1.903470023	0.114563596	-16.61496393	5.43075032319437e-62	1.58327259422359e-60
CYTH3	2497.014276	-1.696130811	0.102122743	-16.60874709	6.02382281851229e-62	1.75324419061675e-60
SLC22A18	508.0151087	2.922911233	0.17610121	16.59790547	7.21655332379945e-62	2.09688984411866e-60
FAM89A	349.7561595	3.566454374	0.214879727	16.59744468	7.27215731904019e-62	2.1095306272903e-60
KLF9	553.1030879	-2.842517004	0.171482693	-16.57611591	1.03719521674486e-61	3.00373113101827e-60
FHL2	2038.161125	-1.905149445	0.115005601	-16.56571004	1.2331581015857e-61	3.56531979154976e-60
SLC3A2	11019.26835	1.567697101	0.094709185	16.55274617	1.5296323231591e-61	4.41516720562181e-60
HIVEP3	390.1644621	-3.440652915	0.207902635	-16.54934729	1.61847825425888e-61	4.66389254293377e-60
PIK3R3	601.5862125	-2.679903282	0.161940911	-16.54864894	1.63735999169427e-61	4.7105171774254e-60
ST6GALNAC6	968.0133556	-2.214933918	0.133893494	-16.54250591	1.81320103571975e-61	5.20780014114302e-60
UQCRFS1	2635.250271	1.833944987	0.110903003	16.53647719	2.00404496816414e-61	5.74646710114697e-60
SMAD6	1773.831117	1.843276916	0.111558914	16.5229012	2.51026924809952e-61	7.18621249119328e-60
LRRC8B	307.1401711	4.899465378	0.296682989	16.51414324	2.90253636066002e-61	8.29554408389291e-60
UBL3	1325.506213	-2.20281557	0.133448236	-16.50689167	3.27313477687515e-61	9.3394159901868e-60
TNFRSF1A	4816.473647	1.608064149	0.097447511	16.50184947	3.55825334568745e-61	1.01363707236463e-59
SCN5A	307.7942812	-4.736529713	0.287048596	-16.50079388	3.6210062526782e-61	1.02983071793135e-59
LRRK1	782.0873661	2.320644728	0.140652513	16.49913447	3.72189117446017e-61	1.05679887191431e-59
USP3	1499.251116	1.914679635	0.116070348	16.49585504	3.92957671140137e-61	1.11395512823694e-59
NUDT19	1169.92677	2.080574241	0.126263099	16.47808624	5.2727674054538e-61	1.49229589199158e-59
PTPRG	1463.011634	-2.085804054	0.12664101	-16.47021019	6.0061335038325e-61	1.69709775536168e-59
NEB	606.2514857	2.83329191	0.172134351	16.45977052	7.1370511610395e-61	2.01338753950749e-59
DOPEY2	943.994574	-2.288171063	0.1390567	-16.45495018	7.72854400650982e-61	2.17672756396595e-59
FMR1	3478.727295	-1.789001471	0.108750581	-16.45050034	8.31782651808364e-61	2.33891915348823e-59
TNNT1	1263.956566	2.218388905	0.134917155	16.44260071	9.47635244754376e-61	2.66039820564377e-59
STK26	318.2274171	4.170259918	0.253756925	16.43407332	1.09079364254216e-60	3.05737883666881e-59
PARVA	2870.789213	-1.742159368	0.106019417	-16.43245566	1.12028904541378e-60	3.13501111039226e-59
STAT2	1047.158202	-2.093807769	0.12751336	-16.42030112	1.36885717097819e-60	3.82446408955668e-59
SEMA4G	454.4158164	3.102511985	0.189140315	16.40322948	1.8133656366938e-60	5.05827464161916e-59
TUBA1A	2250.59055	-1.721916436	0.104983929	-16.40171448	1.85916253118007e-60	5.17773795025452e-59
KLHDC3	1489.000489	-1.943723676	0.118606677	-16.38797857	2.3306704288025e-60	6.48052763249485e-59
KLHL4	287.0894056	4.490097728	0.274034112	16.38517812	2.44053051534673e-60	6.77519251664887e-59
CALD1	9654.925674	-1.421261246	0.086750282	-16.3833617	2.51453062208276e-60	6.96952732359154e-59
EMB	581.6840622	-2.877262486	0.175624949	-16.38299404	2.52977882644769e-60	7.00066096195064e-59
TP53I3	953.66047	2.229288241	0.136178297	16.37036365	3.11348049715664e-60	8.60228510101883e-59
BAIAP2	1277.839456	-2.002849942	0.122391085	-16.36434507	3.43705372093614e-60	9.48126496373427e-59
CHCHD10	859.93949	2.973612317	0.181748835	16.36110795	3.62472696329247e-60	9.98317375640458e-59
HLA-H	321.0174524	-4.057745746	0.248063859	-16.35766594	3.83548928341441e-60	1.05469905626257e-58
SEPT11	5149.116542	-1.633827904	0.099900393	-16.3545693	4.03551548656614e-60	1.10795554319361e-58
TFPI	2553.829876	-1.699115065	0.103936559	-16.34761713	4.52325426631409e-60	1.23991218363082e-58
MAML3	345.2413634	3.553657245	0.217385375	16.3472692	4.54915097884995e-60	1.24505334639356e-58
LGALS1	6376.035512	-1.831817313	0.112120974	-16.33786477	5.30794218440448e-60	1.4504492796694e-58
FZD8	268.7061686	5.217017933	0.319433771	16.33208007	5.83601798717096e-60	1.5922556743089e-58
CCL2	797.1062882	2.272987293	0.139183921	16.33081806	5.95800629514854e-60	1.62299815233781e-58
RTKN2	655.1487455	-2.573605137	0.157636521	-16.32619853	6.42660739275813e-60	1.74519428793373e-58
FBXO17	1513.566874	2.21718602	0.135805259	16.32621621	6.42474583294683e-60	1.74519428793373e-58
LHFP	605.1965073	-7.793382712	0.477575127	-16.31865285	7.27227715102826e-60	1.97177107077802e-58
PECR	528.4885926	2.724818291	0.167138137	16.30279202	9.42849265321135e-60	2.5524276539765e-58
ANGPTL4	301.5744724	3.999521279	0.24546343	16.29375618	1.09304790704693e-59	2.95444918007074e-58
JPH2	304.8876398	-5.286960218	0.324585194	-16.28835916	1.19389627306311e-59	3.22204142795392e-58
TMOD2	1095.543306	-2.221788527	0.136528852	-16.27339938	1.52453975240741e-59	4.10801020764619e-58
PDZD2	324.2452553	-3.836725296	0.236259222	-16.23947315	2.6519189528679e-59	7.13480787412021e-58
MAMLD1	1089.948762	-2.061651754	0.127027956	-16.22990571	3.0993515946298e-59	8.3257466411057e-58
ABLIM1	3511.657324	1.776207827	0.109462819	16.22658575	3.27157985746195e-59	8.77488049769102e-58
RBM20	278.9363637	5.65534057	0.348557039	16.2250075	3.35676570758001e-59	8.98953200398616e-58
RBM7	906.1794837	-2.295421214	0.141563456	-16.21478643	3.96453303776957e-59	1.06008694755329e-57
ANKRD18A	270.0356166	5.0847875	0.313734852	16.20727651	4.47985831331985e-59	1.19604670496812e-57
BACE1	1182.302201	-1.984913452	0.122490268	-16.20466248	4.67446347439172e-59	1.24609474331109e-57
STEAP2	363.7199432	6.729547514	0.415573337	16.19340539	5.61340888527055e-59	1.4941094733711e-57
MTURN	527.8841554	-2.753709017	0.170070374	-16.19158557	5.78192750114419e-59	1.53661774474006e-57
LIMS2	308.735532	-4.064618667	0.251201529	-16.18070828	6.89961436988248e-59	1.83086570661387e-57
ATF5	1343.921715	1.957130962	0.12124054	16.14254575	1.28145036833356e-58	3.39525922819563e-57
NF2	7140.383524	-1.467306805	0.091002971	-16.1237242	1.73811486799158e-58	4.59822376457741e-57
TRIM6	283.909014	4.028994288	0.24991972	16.12115396	1.81193939832113e-58	4.7790244281892e-57
FCHO1	303.7022246	4.308703284	0.267269075	16.12121901	1.81003319036049e-58	4.7790244281892e-57
TUBB6	6331.588226	-1.574360295	0.097734786	-16.10849476	2.22371256149316e-58	5.85622428958789e-57
MRPS12	1491.084769	2.034917928	0.126463573	16.0909413	2.95313090520057e-58	7.76544256429361e-57
SLC7A11	7020.133681	1.893873122	0.117756965	16.08289681	3.36279782878468e-58	8.82937008238436e-57
SCD5	671.9000421	-2.472176654	0.153868711	-16.06679251	4.36073929360351e-58	1.1432350202208e-56
AFAP1L2	284.9142955	3.931697415	0.244756702	16.06369664	4.58398540220754e-58	1.19815894305976e-56
CUEDC1	1635.015626	1.929325223	0.12010434	16.06374277	4.58057667296819e-58	1.19815894305976e-56
C5	320.5502721	3.615921966	0.225122971	16.06198579	4.71220343551623e-58	1.22982866309566e-56
ARSD	269.7641981	5.602303542	0.348809956	16.06119161	4.77293063571956e-58	1.24381573547287e-56
NDST1	6224.493068	-1.489662248	0.092826181	-16.0478675	5.9162125568396e-58	1.53945148829763e-56
RARB	440.3928531	2.961226896	0.184710114	16.03175282	7.66887421525415e-58	1.99253581324502e-56
TP53INP2	486.369445	-2.83629376	0.177048284	-16.01988843	9.28166645000135e-58	2.40798471561493e-56
NLRC5	380.0388733	-3.262791	0.203944658	-15.99841363	1.31072502353811e-57	3.39542051416989e-56
METTL7B	255.9183578	5.146579101	0.32206349	15.98001408	1.76106150649191e-57	4.55524425878041e-56
MBNL2	1464.335489	-2.130717177	0.13334343	-15.97916885	1.78510210925324e-57	4.61058817373643e-56
LY6K	329.8675358	-3.770741162	0.236244796	-15.96116073	2.38258785954668e-57	6.14467999161787e-56
DUSP1	7657.655278	1.470831728	0.092248474	15.9442392	3.12421744949717e-57	8.04543678205815e-56
ZFPM2	285.1116006	-4.735634972	0.297030861	-15.94324224	3.17447155530197e-57	8.16279308187825e-56
PQLC3	580.7248331	2.531893765	0.158848936	15.93900361	3.39727448044647e-57	8.72283995465445e-56
LRFN1	328.72102	3.417398163	0.214601355	15.92440164	4.29098929902753e-57	1.10013393293009e-55
ZNF106	3627.210386	-1.688873552	0.106251343	-15.89507958	6.85413610003611e-57	1.75469910085212e-55
MVP	2601.478323	1.767501217	0.11126433	15.88560519	7.9724775055045e-57	2.03800839928102e-55
RAB3D	514.9321502	2.659049239	0.167446736	15.87997055	8.72193445450047e-57	2.22632804216341e-55
URI1	3073.438587	1.593271734	0.100360188	15.87553555	9.36084965188839e-57	2.38592182501495e-55
ATP10D	306.5016329	-4.106299216	0.258668255	-15.87477063	9.47566692183639e-57	2.41166097978534e-55
MAML2	502.0331458	-2.966941786	0.187143266	-15.85385276	1.32220110163549e-56	3.36024110873369e-55
DNAJA4	282.6501381	-4.501812869	0.284487522	-15.82428937	2.11574358543953e-56	5.3691228047384e-55
TRIM16L	1961.286081	4.978744428	0.314820142	15.81456765	2.46898744516478e-56	6.25644289520389e-55
OTUD1	430.3386514	-3.053472589	0.193178385	-15.80649195	2.80666261858813e-56	7.10179333707771e-55
TEX2	2000.114945	-1.69929284	0.107537303	-15.80189186	3.01918054350002e-56	7.62846283991005e-55
CFD	290.2579707	4.419739329	0.279805032	15.79578217	3.3264152858648e-56	8.39257946364211e-55
CAMK1D	721.255489	2.254464504	0.142860461	15.78088501	4.212400489025e-56	1.06125708274078e-54
SAMHD1	726.0376236	-2.331379898	0.147893019	-15.76396172	5.50699132565563e-56	1.38540962152208e-54
ATP2B1	3654.46347	1.759866931	0.111653299	15.76188923	5.69060961537178e-56	1.42954017340622e-54
LINC00997	637.6372644	2.37879235	0.150942067	15.7596381	5.89697017629001e-56	1.47924860508547e-54
TMEM37	257.7776185	4.747363751	0.301440154	15.74894285	6.98390531455497e-56	1.74938800652229e-54
CCT4	8086.479888	1.438549123	0.091651408	15.6958759	1.61399416585209e-55	4.03706948170233e-54
DUSP16	2042.985089	1.697957486	0.108242939	15.68654275	1.8696485525216e-55	4.66983565396298e-54
PARP10	278.9321241	-4.778902453	0.304883447	-15.67452251	2.25916371264794e-55	5.63465810676741e-54
PLCD3	2457.517948	1.853575293	0.118386057	15.65704058	2.97418394290034e-55	7.40741755150351e-54
LOC344887	290.817559	6.218490065	0.397188135	15.65628354	3.00979054371596e-55	7.48540489859402e-54
STX1A	664.841314	2.358191636	0.150757	15.64233593	3.7472604685766e-55	9.30623062808611e-54
CGN	450.3588988	2.866172196	0.183374101	15.63019082	4.5344312112127e-55	1.12451313991866e-53
OLR1	272.6644264	-4.971848717	0.318155492	-15.62710322	4.75953855762774e-55	1.17866186383071e-53
DAB2	1547.214801	-1.803203036	0.115414385	-15.62372863	5.0183150346621e-55	1.24098303991913e-53
PRKACA	2525.728824	-1.60862598	0.102989223	-15.61936226	5.3740455965807e-55	1.32706955992618e-53
SYNM	1832.853816	1.749597065	0.112032389	15.61688622	5.58681482953229e-55	1.37765954367844e-53
TMEM147	1704.5357	1.934900901	0.12392321	15.61370866	5.87220263912679e-55	1.44598842952735e-53
RPH3AL	337.0879938	3.290191585	0.210872686	15.60273946	6.97363438300433e-55	1.7147862035726e-53
NUAK2	1640.462685	1.730736899	0.110939453	15.600734	7.19619687579824e-55	1.76702107510798e-53
TSPAN18	348.8540907	-3.304401382	0.21189399	-15.594597	7.92217605849902e-55	1.94254876798695e-53
C15orf39	998.1199972	2.0524977	0.131736723	15.58030027	9.90881979404085e-55	2.42626916136669e-53
SVEP1	875.0217111	2.187382398	0.140478629	15.57092647	1.14733255808864e-54	2.80541315816512e-53
CREB3L1	559.0148016	-7.830560781	0.502987819	-15.56809229	1.19931090469656e-54	2.92840144432491e-53
CCNG2	366.9049471	-3.414666534	0.2194985	-15.55667368	1.43358134344809e-54	3.49553246736698e-53
SREBF1	2294.278627	1.741221038	0.11193099	15.55620158	1.44419209702959e-54	3.51648673458295e-53
RGMB-AS1	377.6494014	-6.72526337	0.432469748	-15.55082965	1.57058017287635e-54	3.81889745243044e-53
ETV4	512.6870965	2.610778761	0.168026842	15.53786726	1.92276466507395e-54	4.66872968954028e-53
RCAN1	904.9231001	-2.077432785	0.133707562	-15.53713752	1.94478017245381e-54	4.71561857114877e-53
CCDC88C	262.6427976	3.91505744	0.252179794	15.52486574	2.35496458721172e-54	5.7005871004336e-53
UGCG	2587.314954	-1.732387378	0.111588416	-15.52479581	2.35753315327098e-54	5.7005871004336e-53
CYLD	1116.935119	-2.07214574	0.133502501	-15.5214002	2.48567231708575e-54	6.00210681109044e-53
SEMA4B	1464.171971	1.857962508	0.119798117	15.50911275	3.01009494127904e-54	7.25836724844519e-53
SLC16A7	491.6882018	-3.246646026	0.209510208	-15.49636199	3.67098156917735e-54	8.83976418191131e-53
C1orf116	267.0753884	6.004863713	0.388203496	15.4683401	5.6751609660606e-54	1.36470008665242e-52
CTSL	1909.228531	1.674938051	0.108386388	15.45339852	7.15683072829922e-54	1.71862516414833e-52
ADAMTS6	630.241923	-8.174935179	0.529061495	-15.45176742	7.34027735315135e-54	1.76025303129079e-52
EPAS1	8189.449148	1.354961451	0.08771834	15.44672929	7.93700003974691e-54	1.90073706995807e-52
PGM5P2	298.9657922	-4.307065893	0.279006027	-15.43717871	9.20391117159473e-54	2.20111093779948e-52
BAIAP2L2	237.9317236	5.090293261	0.329808361	15.43409405	9.65465646896801e-54	2.30574357369847e-52
RHOV	254.2539044	5.141120158	0.333201187	15.4294773	1.0370670644967e-53	2.47335529445083e-52
ZNF841	266.2441339	-4.670288464	0.302977013	-15.41466269	1.30450193883676e-53	3.10692442645903e-52
LATS2	2121.526612	-1.701486233	0.11052878	-15.39405609	1.79423632153562e-53	4.26749195493206e-52
FAM81A	267.7860944	4.019400785	0.261157841	15.39069541	1.88990184426095e-53	4.48890309984269e-52
EFNB3	274.7375731	-5.363631566	0.348765382	-15.37891041	2.26731053796432e-53	5.37799890052653e-52
CD274	343.6795786	-6.481496169	0.421660823	-15.37135017	2.54803304205155e-53	6.03565326835961e-52
CNRIP1	285.9651812	-5.68845852	0.37022548	-15.36484878	2.81695146548335e-53	6.66359997954366e-52
DGKG	287.889298	6.388474277	0.415960042	15.35838454	3.11233639514291e-53	7.35236757627664e-52
STAT4	259.0553335	5.89191409	0.383750535	15.35350065	3.355785752447e-53	7.91674814724777e-52
RPS16	15410.32843	1.633644454	0.106529154	15.33518666	4.44991800456762e-53	1.0483766282653e-51
FADS3	1085.80343	-2.000693447	0.130473037	-15.33415245	4.52135555136585e-53	1.06376940192324e-51
COL4A5	2166.15466	-2.056038661	0.134198958	-15.32082428	5.5509079601378e-53	1.30423894039141e-51
SMAD9	309.883208	-3.596198595	0.234799813	-15.31601986	5.97670027127019e-53	1.40239290079845e-51
IGFBP1	293.1413563	6.512577784	0.425820607	15.29418183	8.3604877124316e-53	1.9590960050878e-51
LGSN	342.5778193	6.968375122	0.455687257	15.29201226	8.64375296217798e-53	2.02275421667934e-51
HJURP	4008.210789	1.444452187	0.094501773	15.28492161	9.63788861964189e-53	2.25237198652596e-51
MYO5C	748.2872276	2.177817002	0.142628498	15.2691575	1.22748704280329e-52	2.86479372211949e-51
PLEKHO1	480.0897082	-2.826025853	0.185332101	-15.24844231	1.68607641900806e-52	3.92982035949019e-51
LINC00842	348.3927925	7.115962009	0.46707429	15.23518243	2.06549818608182e-52	4.80772968973971e-51
PRSS12	261.1264967	-4.382565838	0.287738735	-15.23105966	2.1999671284911e-52	5.11389692241518e-51
JUP	2028.929987	1.794729642	0.117887484	15.2240898	2.44740989107936e-52	5.6815105247773e-51
SH3RF1	2258.200164	-1.630435081	0.107170229	-15.21350747	2.87706372122329e-52	6.67004373880411e-51
SH2B3	908.1519402	-2.037444729	0.133948937	-15.21060767	3.00738567832791e-52	6.96291658910607e-51
STK10	1489.397262	-1.756862618	0.115518949	-15.20843671	3.10878492322354e-52	7.18813744714578e-51
ONECUT2	238.8734634	4.49524516	0.295642181	15.20501959	3.27532746540274e-52	7.56318662673263e-51
ECM1	262.3983571	-4.164553085	0.274315191	-15.18163492	4.67970472462263e-52	1.07917952604591e-50
TGFB1I1	1148.173534	-2.065356443	0.136075543	-15.17801366	4.94531968263693e-52	1.13892606799329e-50
LSR	749.2523006	2.303020655	0.15177023	15.17439	5.22613368631591e-52	1.20201074785266e-50
SYNPO2	241.9559724	4.251959631	0.280300189	15.16930702	5.64698641370716e-52	1.29709566714849e-50
DMKN	227.1252331	4.746669588	0.313043226	15.16298454	6.21784339673041e-52	1.42634054971839e-50
NIPAL3	970.9675346	-2.036675927	0.13434483	-15.1600618	6.5008141922614e-52	1.4892929648868e-50
LINC01279	912.2386461	-2.0087759	0.132518785	-15.15842381	6.66496885224358e-52	1.52489589199494e-50
TNFRSF21	803.1603494	2.076637406	0.137067297	15.15049501	7.51980816678737e-52	1.7182219604164e-50
PPP1R15A	3110.258741	1.472525432	0.097196	15.15006211	7.56950411903102e-52	1.72731328286894e-50
LOXL1-AS1	429.9272751	-7.29599635	0.482289475	-15.12783657	1.06127322727722e-51	2.41859312998053e-50
ZNF585B	263.8131857	-5.300248525	0.35036937	-15.12760239	1.06505584757067e-51	2.4240448624735e-50
FZD5	724.7868604	2.376380621	0.157195223	15.11738445	1.24385805906424e-51	2.82730396371915e-50
EIF2S3	8662.255919	1.344552951	0.08894988	15.11584898	1.27319530746468e-51	2.89021966020041e-50
CTIF	1973.320714	-1.621703535	0.107385323	-15.10172428	1.57753527775492e-51	3.57643043333931e-50
C15orf52	1871.031874	-1.641737908	0.108754885	-15.09576242	1.72680301707809e-51	3.9097511428233e-50
SSBP2	443.9328213	-2.770613262	0.18364289	-15.08696175	1.97321461127908e-51	4.46187075655505e-50
SAPCD2	1219.347218	1.948728632	0.12920003	15.08303543	2.0941557102615e-51	4.72921122444287e-50
CCBE1	3839.831576	-7.61957847	0.506380338	-15.0471452	3.60456752968071e-51	8.12709341030958e-50
DLG1	2784.788154	-1.898917548	0.126198406	-15.0470803	3.60810502442332e-51	8.12709341030958e-50
REEP2	345.5152693	-3.304426476	0.219655927	-15.04364816	3.80017328214154e-51	8.54867367752975e-50
BRSK2	242.2692579	4.454445308	0.29624934	15.03613579	4.25683947591834e-51	9.5636262143248e-50
AIM1L	236.8273602	4.694126649	0.312273691	15.03209133	4.52491439038642e-51	1.0152813060746e-49
SLC43A2	493.9793993	-2.562365228	0.17067849	-15.01281867	6.0520256580911e-51	1.35618271623599e-49
PLEKHG4B	288.5329446	-3.655062647	0.24358227	-15.00545441	6.76262142067675e-51	1.51347293771603e-49
ARRDC2	558.7112128	2.369526102	0.158249065	14.97339715	1.09577906379734e-50	2.44920669208241e-49
LRP5	2664.707894	1.606622537	0.107415322	14.95710763	1.39978858687673e-50	3.12470092491792e-49
ASB9	232.1417719	5.145589847	0.344121412	14.95283253	1.49262845666668e-50	3.32768344162749e-49
CNN1	375.6086571	-6.961282036	0.46601409	-14.93792181	1.867076496592e-50	4.15716623775032e-49
CKAP2	3769.280166	-1.608521871	0.107686948	-14.93701796	1.89256891998535e-50	4.20855185599803e-49
SH3PXD2A	276.1289585	3.599226569	0.241089015	14.92903596	2.1332794301802e-50	4.73778262239001e-49
HSPD1	21211.57779	1.265263637	0.084797466	14.92100766	2.40612132212452e-50	5.33693627607109e-49
IFFO2	2335.290899	1.596812603	0.107151485	14.90238419	3.18025538528177e-50	7.04505367052127e-49
CHST15	833.3269677	-2.030279323	0.136253189	-14.90078392	3.25735176604182e-50	7.20668409761081e-49
PTPN14	5446.579138	-1.439306668	0.096647082	-14.89239648	3.69291795056886e-50	8.15999132448892e-49
FRAS1	632.4122363	2.564602497	0.172277537	14.886459	4.03585352485923e-50	8.9064646015691e-49
SLC16A5	469.1201501	2.588106625	0.17389941	14.88277981	4.26407871608753e-50	9.39822355705056e-49
BCAM	2283.041306	1.596745478	0.107313035	14.87932452	4.49009869366197e-50	9.88388644258873e-49
IL11	1026.122001	-1.944562417	0.130763459	-14.87083951	5.09701595007082e-50	1.12057220773688e-48
CCNYL1	1867.69096	1.742878647	0.117257243	14.86371843	5.66893416262819e-50	1.24473801248438e-48
ARRDC4	268.625793	-3.903178386	0.263266903	-14.82593651	9.95813424992345e-50	2.1837750001656e-48
BTG1	1261.053754	1.832312201	0.123593058	14.825365	1.00432512881587e-49	2.19967390650451e-48
SAMD9	486.4142257	-2.537866198	0.171440457	-14.8031931	1.39690597292803e-49	3.05566608933844e-48
ZNF529	255.2871915	-4.093298968	0.27658225	-14.79957219	1.47417245706797e-49	3.22064193189511e-48
SLC48A1	638.5122111	2.237427126	0.15118567	14.79920102	1.48232922522128e-49	3.23440897528258e-48
PEAR1	553.1311111	-2.402206512	0.162373341	-14.79434062	1.59338157350248e-49	3.47237679405528e-48
CACNA1H	445.4162272	7.936576716	0.536925526	14.78152246	1.92759219020583e-49	4.19546095431316e-48
ACTN1	18031.52813	-1.252514722	0.084761211	-14.77697998	2.06207065242158e-49	4.48256106662317e-48
BGN	776.0198381	-8.89156869	0.603132483	-14.74231441	3.44763974206971e-49	7.48519941011748e-48
CLMN	1410.200716	1.74061657	0.118144672	14.73292487	3.96180897297288e-49	8.59081811378223e-48
EVI5L	470.3704757	-2.790410137	0.189414837	-14.73174005	4.03189106742877e-49	8.7319240831743e-48
TRIM9	226.8146801	5.688595691	0.386531434	14.71703252	5.01174772987647e-49	1.08405471368073e-47
SAMD12	240.1312923	-4.361357659	0.296423466	-14.71326722	5.29861376371852e-49	1.14468441581993e-47
ACKR3	266.4930797	-3.941066465	0.267955105	-14.70793574	5.73296972619464e-49	1.23698755206036e-47
HECA	375.4146363	-2.976271822	0.202477394	-14.69927955	6.51491601233922e-49	1.40396842718321e-47
PTPRM	1833.011304	1.617181628	0.110078711	14.69113879	7.34686293092806e-49	1.5812988683679e-47
GALNT13	427.1562351	7.874815224	0.536329633	14.68278973	8.30999573747661e-49	1.78639291846075e-47
HYOU1	4690.407908	-1.421022088	0.096841574	-14.67367809	9.50498989977944e-49	2.04076347183196e-47
PCSK5	932.1514966	7.164898389	0.488598882	14.66417271	1.09341704280742e-48	2.34472727236218e-47
PHLDB2	3394.589354	-1.761220553	0.120423786	-14.62518835	1.94033167619291e-48	4.1557423148338e-47
FER	1591.356034	-2.015841942	0.137857129	-14.62268913	2.01290053394525e-48	4.30587827101859e-47
FAM136A	2609.208672	1.478228739	0.101114774	14.61931513	2.11517296191188e-48	4.51910850710438e-47
USP7	3695.617988	1.38734827	0.094902361	14.61869072	2.13465971318084e-48	4.55516002932617e-47
MLLT3	437.6543664	2.553064348	0.174704105	14.61364827	2.29871530325407e-48	4.89924237126301e-47
DMTN	802.1853306	2.092592297	0.143225499	14.61047309	2.40839740866969e-48	5.12673997835743e-47
GCNT1	290.7662981	-3.393534371	0.232273366	-14.61008823	2.42204095690771e-48	5.14949537106451e-47
BMPER	515.3416647	-2.471509351	0.169168683	-14.60973338	2.43468905943755e-48	5.17008149357299e-47
TALDO1	5551.072329	1.5562027	0.106614673	14.59651524	2.95571936670034e-48	6.26885783930093e-47
DPYSL5	266.1780836	6.483010254	0.445083509	14.56582894	4.63330051420555e-48	9.81494060323931e-47
PRKAR1B	558.7870527	2.397447905	0.164920479	14.5369933	7.06273195540211e-48	1.49431637027282e-46
PCDHGC3	481.0623056	-2.587434485	0.178030935	-14.53362299	7.41904454704673e-48	1.56780148646318e-46
DOCK2	240.7077127	-4.189575736	0.2883345	-14.5302617	7.79221732915836e-48	1.64466727501873e-46
FLNC	11416.74899	-8.424973092	0.579831035	-14.53004855	7.81650139989737e-48	1.6477978888248e-46
LRRK2	433.2235424	7.894121398	0.543415282	14.52686677	8.18808835493439e-48	1.72404749251119e-46
ENC1	3174.210603	-1.439049825	0.099080807	-14.52400185	8.53768597926646e-48	1.79548874984959e-46
WNT5B	274.9130772	-6.055681316	0.417058054	-14.51999608	9.05154189657557e-48	1.90126001716745e-46
CYCS	6144.492977	1.292944074	0.089048396	14.51956612	9.10849351500471e-48	1.91092028809377e-46
FOXN3	938.4271271	-1.904898973	0.131196273	-14.51945956	9.12266355645639e-48	1.91159274571227e-46
DNAJC15	554.6151337	-8.182519502	0.563837372	-14.51219785	1.0141816750215e-47	2.12259823797417e-46
DMD	247.913496	-4.021121168	0.277207863	-14.50579768	1.11335637718536e-47	2.32736871461025e-46
GPRC5B	571.9329466	2.348666418	0.162017367	14.49638677	1.27697057782711e-47	2.66619222201651e-46
INF2	4510.655286	1.413584479	0.097611351	14.48176331	1.5799148221473e-47	3.29476495326746e-46
P2RY2	230.5993684	5.968613314	0.412164765	14.48113428	1.59444093266451e-47	3.32108521147826e-46
LOC728392	269.3332932	-6.022684548	0.416218113	-14.47002031	1.87416813462766e-47	3.89907485192108e-46
EVPL	1199.280402	1.75393466	0.121220386	14.46897439	1.90288372079365e-47	3.95409711422127e-46
STRA6	245.90453	3.881699148	0.268373421	14.46379874	2.05155462170789e-47	4.25795277081612e-46
LIFR	887.8549572	-2.146293706	0.148456211	-14.45741943	2.25079532069873e-47	4.66591743413338e-46
CSRNP1	1045.918272	1.838159654	0.127144617	14.45723536	2.25682150717967e-47	4.67285346272807e-46
MTCL1	3602.933587	1.420351409	0.098304167	14.44853717	2.56066638629607e-47	5.29568894171835e-46
CMTM4	2168.59914	1.574165307	0.108958642	14.44736538	2.60459655638758e-47	5.38015833697407e-46
RALGPS2	1659.21646	-1.894823284	0.131181451	-14.44429273	2.7233847451994e-47	5.6188745145333e-46
CDKN2C	1337.234014	-1.69904664	0.117641434	-14.442587	2.79163990450416e-47	5.75289008216613e-46
SERPINH1	3329.1217	-1.475511142	0.102173979	-14.44116362	2.8498976762325e-47	5.86601134444362e-46
PER2	827.6200091	1.993953374	0.138083356	14.44021519	2.88938635165321e-47	5.94027849701912e-46
GPSM1	723.4086734	-2.082760513	0.144289222	-14.43462292	3.13354729042255e-47	6.43466000721163e-46
GLI1	267.1699153	3.562566922	0.246957744	14.42581581	3.56035001864034e-47	7.30248732058538e-46
SALL2	319.3953917	-3.097139648	0.21470984	-14.42476811	3.61482781489849e-47	7.40551211808935e-46
HDDC2	804.0820977	2.052856011	0.142380969	14.41805059	3.98438008954762e-47	8.15301437572455e-46
CTAGE5	793.3718599	1.987613821	0.137896384	14.4138212	4.23609968439689e-47	8.65793222717178e-46
KDM4B	990.7367063	-1.864603616	0.129458107	-14.40314296	4.94429459581001e-47	1.0093540044889e-45
ST5	824.1468625	-1.995951807	0.138660543	-14.39451894	5.6013268013872e-47	1.14214656672964e-45
BCL2L1	2951.896018	1.534683947	0.106893555	14.35712329	9.61354804944714e-47	1.95797426044464e-45
WWC2	2722.388041	-1.704180929	0.118886542	-14.33451511	1.33173422868593e-46	2.70915455576551e-45
NEURL1B	1152.855192	-1.788611997	0.124806598	-14.33106925	1.39949159089224e-46	2.84367557058454e-45
GPR137C	227.9734157	-4.396979446	0.307078777	-14.31873439	1.67139316086548e-46	3.39220819167972e-45
GATSL2	2596.390924	1.678708581	0.117425696	14.29592194	2.32012720442903e-46	4.70338345139717e-45
SLC25A6	6071.202347	1.491754618	0.104352893	14.29528768	2.341362759831e-46	4.74091966955792e-45
DCP2	1886.525513	-1.895966767	0.132641285	-14.29394152	2.3870760138977e-46	4.82787508425667e-45
HMGB2	4500.791285	-1.325497312	0.092739972	-14.29262151	2.43276377185609e-46	4.91457747375888e-45
KRT7	36209.74672	1.438900775	0.100712776	14.28717227	2.63076491159386e-46	5.30842077184344e-45
ITGA6	2607.776941	1.58081796	0.11066056	14.28528791	2.70290108076667e-46	5.44767369272672e-45
PMEPA1	1883.749202	1.628441796	0.114040415	14.27951486	2.93638439744872e-46	5.91142327772759e-45
CYSTM1	730.8935258	2.141151973	0.150130858	14.26190458	3.77995661645418e-46	7.60089546150659e-45
SNAP25	229.3950986	6.057171508	0.424833364	14.25775852	4.01132903349719e-46	8.05685603340899e-45
PDE4B	480.6322929	2.472700263	0.173454688	14.25559777	4.13744208096734e-46	8.30059438890502e-45
APRT	1661.921373	1.886979938	0.132376412	14.25465391	4.19376219931762e-46	8.40391381412683e-45
GDF11	518.5618133	-2.344162689	0.164522756	-14.24825807	4.59602900899956e-46	9.1994454354648e-45
PON3	256.4080619	6.546534369	0.459707781	14.24064296	5.12533167198002e-46	1.02471367395986e-44
ZIC2	326.8718604	7.318699512	0.513993125	14.23890545	5.25435764811962e-46	1.04930665793033e-44
COL12A1	5997.428745	-1.577369461	0.110822544	-14.23329047	5.69383384330825e-46	1.13577001400728e-44
TUFT1	1807.937664	-1.554975317	0.109281433	-14.22908976	6.04636464474383e-46	1.20471224247387e-44
GSE1	2764.840764	1.425777298	0.100241173	14.22346976	6.55219553371856e-46	1.30400658601426e-44
WDTC1	926.1299562	-1.864219751	0.131241309	-14.20451959	8.58896427242779e-46	1.70741166619733e-44
PYGB	6085.88564	1.37875865	0.097093218	14.20036004	9.11429434924333e-46	1.80977913080533e-44
RRS1	1877.70246	1.60773258	0.113226067	14.19931494	9.25123546006969e-46	1.83488098988459e-44
DPYSL4	212.7164786	5.383150724	0.379344534	14.19066374	1.0466339407501e-45	2.07352455943605e-44
PARD6B	482.5659338	2.384589522	0.168044031	14.19026613	1.05258524312551e-45	2.08294791471625e-44
LYPD1	228.0748706	-4.913783775	0.346485772	-14.18177649	1.1880057471096e-45	2.34826442121414e-44
MYEOV	1175.331369	8.043661418	0.567272917	14.1795266	1.22671293292483e-45	2.42202868319497e-44
KIAA0319	242.2025098	6.346032256	0.447856889	14.16977703	1.40947315941357e-45	2.7797234232145e-44
PDE7B	289.1518722	3.106134609	0.21939193	14.15792551	1.66847112381829e-45	3.28679385001673e-44
KIF7	696.8656282	-2.060135393	0.145649715	-14.14445195	2.02084856281911e-45	3.97646431649981e-44
CADM1	318.2551622	2.986871527	0.211380584	14.13030221	2.4708167276607e-45	4.8563944565994e-44
PPP1R18	1385.769569	-1.738195017	0.123293521	-14.09802398	3.9055304676074e-45	7.66768222660668e-44
C1orf115	248.9477994	3.427017838	0.243262774	14.08771999	4.51917880767582e-45	8.862470566144e-44
SLC18A2	861.1769156	1.867877257	0.132619838	14.08444833	4.73340662120835e-45	9.27215854316252e-44
MYPN	237.7428761	-3.872265785	0.274937565	-14.08416413	4.75248658086284e-45	9.29908541534935e-44
SLC8A1	222.1983593	-4.874851809	0.346731836	-14.05942951	6.74275698410555e-45	1.31786126974099e-43
SECTM1	243.0622753	-5.780891744	0.411231979	-14.05749562	6.9295344229943e-45	1.35284997906476e-43
SMTN	2014.673383	-1.56905948	0.111636362	-14.0550933	7.16873701551678e-45	1.39798390524071e-43
FA2H	308.8593504	7.232664613	0.514846561	14.04819446	7.9023141611413e-45	1.53931782218254e-43
DSTN	10477.42354	1.211808608	0.086379479	14.02889458	1.03756226633254e-44	2.01884604366534e-43
MGAM	230.6069824	3.701906103	0.264011877	14.02174076	1.14764678683026e-44	2.23055452414701e-43
PPP2R3A	602.2414979	-2.36041564	0.168566192	-14.00290064	1.49636469954902e-44	2.90508042003759e-43
CHMP2B	1302.597961	1.683496203	0.120273087	13.99728105	1.6194891614203e-44	3.14062002671874e-43
GREB1L	369.2249124	-2.88811658	0.206523252	-13.98446205	1.9393770126419e-44	3.7567887598221e-43
BCAN	259.5805128	3.328730199	0.238045845	13.98356774	1.96390758221682e-44	3.80008488217181e-43
PLS1	1169.739026	1.936676537	0.138603889	13.97274316	2.28647323417989e-44	4.41933196947808e-43
NLRP2	1016.021335	1.774099826	0.127025093	13.96653046	2.49487827591579e-44	4.81680042772047e-43
E2F5	205.275083	4.104381545	0.293903381	13.96507088	2.54651976843235e-44	4.91106478350106e-43
LARGE	380.9599134	2.591510991	0.185701923	13.95521894	2.9240240742908e-44	5.63286582444043e-43
PTPN6	231.4079028	3.578242502	0.256487607	13.95093723	3.10498114743717e-44	5.9748610733355e-43
ZNF608	460.1849866	-7.912264036	0.567221496	-13.94916112	3.18327510518817e-44	6.11876716470237e-43
KAZN	568.4609755	-2.237081431	0.16039606	-13.94723433	3.27043357954953e-44	6.27937654469894e-43
HIP1	1852.462596	1.531339325	0.109865631	13.93829274	3.70701839338962e-44	7.10980843458248e-43
RAB30	710.4713322	-2.37442799	0.17037462	-13.93651231	3.80063781921141e-44	7.2813538175969e-43
NMT2	1795.782708	-1.508463503	0.108380425	-13.9182284	4.90922071946531e-44	9.38457829201296e-43
LTBP1	371.2962285	2.845159709	0.204419099	13.91826751	4.90653602684542e-44	9.38457829201296e-43
HCFC1R1	830.6250306	1.917261855	0.138282452	13.86482395	1.03479672606853e-43	1.97597438360119e-42
TSPAN13	295.042166	2.957697366	0.21333874	13.86385502	1.04886417049111e-43	2.00064528975295e-42
CHRNA5	580.8473227	2.127960181	0.15358906	13.85489422	1.18831795341852e-43	2.26416778140966e-42
ANP32A	6086.010032	1.238633963	0.089422139	13.85153579	1.24520959791365e-43	2.36997643340902e-42
COX6B1	2692.922105	1.58363226	0.114342302	13.84992454	1.27345800802649e-43	2.42109780937119e-42
CALCOCO1	496.6483165	-2.357289206	0.170235494	-13.84722509	1.3222203935299e-43	2.51106648592595e-42
MLKL	340.7335125	2.778551742	0.20075458	13.84053977	1.45112824117267e-43	2.75288027819415e-42
ZNF827	853.6230404	-1.858776846	0.134557338	-13.81401324	2.09809490472468e-43	3.97588984445327e-42
TMEM141	596.8736506	2.163332628	0.156644004	13.81050388	2.20285339294402e-43	4.16987470712118e-42
PRTG	350.71646	2.850897477	0.20657152	13.80101902	2.51275353697237e-43	4.75133895483473e-42
EIF3K	3978.817187	1.476818725	0.107023038	13.79907309	2.58150539046681e-43	4.8760525435968e-42
PER3	823.2313669	-1.910627679	0.138467094	-13.79842403	2.60485108827934e-43	4.91482401223615e-42
C6orf132	883.3238792	-1.982266859	0.143689818	-13.79545809	2.71423229750218e-43	5.11566766212465e-42
AUTS2	320.7747123	7.461785038	0.541039535	13.79157078	2.86453969255375e-43	5.3931301295877e-42
RAB11FIP4	197.3456625	4.131973616	0.299613259	13.79102389	2.88634003397988e-43	5.42831199055073e-42
MYO5B	356.20478	2.689915883	0.195126881	13.78547063	3.11727021819142e-43	5.85630269223591e-42
SLC25A43	821.9864877	1.847668489	0.134048074	13.78362575	3.19798487073056e-43	6.00147128485647e-42
DTX4	271.8786747	3.079570476	0.223616673	13.77164967	3.77493591653532e-43	7.07658416869642e-42
FCGBP	383.6554216	7.913575941	0.574770481	13.76823656	3.95755755997136e-43	7.41096224495603e-42
CHPT1	839.4512258	1.862585714	0.135360314	13.76020529	4.42269248322562e-43	8.27309235542441e-42
UPK3B	284.7415841	7.112572004	0.517018859	13.75689085	4.63014870083191e-43	8.65187700431978e-42
MEGF9	1241.295679	1.699645067	0.123622892	13.74862727	5.19050293256999e-43	9.68856832188707e-42
PFKP	12627.40061	1.225358495	0.089135392	13.74715994	5.29683269696354e-43	9.87646858169651e-42
LRRC16A	941.9674772	1.790465355	0.130285197	13.74266142	5.63650783105077e-43	1.04985980263396e-41
CDH11	242.4870298	-3.905684626	0.284382085	-13.73393344	6.35855363821488e-43	1.18308456914235e-41
JAKMIP3	278.0184944	7.080231813	0.515652845	13.73061719	6.65640542752844e-43	1.23718307274553e-41
COBLL1	221.5810644	6.206601941	0.452079598	13.72900253	6.80641101067879e-43	1.263716395742e-41
CAMSAP3	196.5223558	5.474170506	0.398761496	13.72793152	6.9077610502143e-43	1.2811692143557e-41
RPS11	14447.46292	1.458704699	0.106319413	13.72002211	7.70419071812934e-43	1.42736302847893e-41
OSGIN1	1648.355578	5.617550235	0.409747887	13.70977232	8.87358492517659e-43	1.64227260706506e-41
CLCF1	948.8425544	1.825590399	0.1332035	13.70527355	9.44108271896271e-43	1.74544895145701e-41
CBL	2664.082258	-1.581781538	0.115474011	-13.69816053	1.04128958011429e-42	1.92307654022378e-41
TNFRSF10A	494.7491413	2.295886951	0.16766342	13.69342788	1.11139870805794e-42	2.05038360595578e-41
DFNA5	990.7751659	1.737591317	0.127012914	13.6804303	1.32903871196465e-42	2.44930876367776e-41
ATG16L1	1508.535233	1.546194689	0.113070455	13.67461274	1.43971705597575e-42	2.65047805215218e-41
CYBRD1	1506.320833	-1.630269954	0.119377279	-13.65645091	1.847720874028e-42	3.39801326137175e-41
VAV3	357.4851113	7.811362197	0.572021477	13.65571489	1.86648582609178e-42	3.4289055734546e-41
CTTNBP2NL	886.0769599	-1.993321757	0.146037572	-13.6493762	2.03614032502224e-42	3.7366389922566e-41
EMP2	1355.888028	1.643214775	0.120417276	13.64600522	2.13252463573325e-42	3.9094042586092e-41
TLCD1	356.6145124	2.832093987	0.207840531	13.62628348	2.79453641839128e-42	5.11764158804975e-41
ADRB2	208.736613	-5.300718625	0.389487576	-13.60946781	3.51796172461866e-42	6.4356919944388e-41
NCOA7	1680.552818	1.733223466	0.127364426	13.60837965	3.57072823118474e-42	6.52537484093027e-41
ZNF675	245.0777695	-3.484868825	0.256158395	-13.6043514	3.77300705868582e-42	6.88781204828571e-41
RHOBTB1	609.6376314	2.091091164	0.153752615	13.60036163	3.98458391084058e-42	7.26644727004128e-41
C17orf104	251.6468503	3.341560167	0.245857143	13.59147075	4.49946987390202e-42	8.19683989358493e-41
PCED1B	247.5245326	3.37008555	0.247957686	13.59137361	4.50544583559375e-42	8.1991589454845e-41
GADD45A	1069.247085	-1.832495673	0.134905665	-13.58353386	5.01473219854971e-42	9.1164589311278e-41
IVD	884.1088168	-1.799249746	0.132468555	-13.58246681	5.08833931558021e-42	9.24039318360611e-41
MGARP	248.3460202	-6.232756857	0.45888505	-13.58239249	5.09350570692066e-42	9.24039318360611e-41
ANXA8L1	180.9803609	4.957751738	0.36535245	13.56977829	6.05047735005706e-42	1.09650750645421e-40
ZNF544	421.4154998	-2.448133998	0.180513589	-13.56204824	6.72321268018437e-42	1.2171598116961e-40
ZBTB7B	1105.254451	1.852321286	0.136634836	13.55672783	7.22896460842473e-42	1.30736274878918e-40
MLLT11	810.7342898	1.946690758	0.143769705	13.54034048	9.03690859212135e-42	1.6326369367362e-40
EYA2	497.6753126	-2.244101067	0.165783347	-13.53634792	9.54160289329699e-42	1.72203214121884e-40
PAPSS2	1915.133925	-1.457436064	0.107685775	-13.53415589	9.83051591640601e-42	1.77233934319154e-40
CHGB	179.0185511	5.050850847	0.373229091	13.5328434	1.0007651719154e-41	1.80241115776582e-40
CDH17	340.2129991	7.73612493	0.571951766	13.5258345	1.1008726139333e-41	1.97973430170149e-40
CORO2A	458.8412028	-2.359772254	0.174464613	-13.5257931	1.10149264233707e-41	1.97973430170149e-40
LIPH	206.7364709	3.655902948	0.270300779	13.52531415	1.10869015029289e-41	1.99061833987706e-40
EHBP1	3109.917842	1.464500588	0.108317814	13.52040378	1.18523466578268e-41	2.12586225959416e-40
FADS1	4765.702721	1.234773934	0.091334983	13.51917852	1.20513997880777e-41	2.15934330837972e-40
FZD3	470.4176416	2.61856338	0.19370525	13.51828811	1.21981369987809e-41	2.18339138025406e-40
C1QTNF1	205.0376297	3.691998913	0.273166857	13.51554487	1.26614768837111e-41	2.26400192810891e-40
PIR	182.5467462	5.024955243	0.372180892	13.50137891	1.53476432847618e-41	2.74150423182928e-40
ICAM1	204.6009503	-5.272347384	0.390510487	-13.50116723	1.53918083783621e-41	2.74657919414907e-40
RNASE4	176.9779311	4.746043869	0.351540156	13.50071617	1.5486336423602e-41	2.76062156655498e-40
PRPS2	1628.313253	1.502812913	0.111328775	13.49887232	1.58788005041839e-41	2.82769160357449e-40
RAB15	1389.75631	1.546621415	0.114579447	13.49824473	1.60146269352901e-41	2.84896944887599e-40
TMEM156	175.810231	4.844875896	0.359013558	13.49496637	1.67431551833674e-41	2.97553687529895e-40
TRAP1	3650.6987	1.303075519	0.096561182	13.49481746	1.67770161244614e-41	2.97851832091507e-40
CAMK1	304.7716407	-2.905456398	0.215412941	-13.4878452	1.84411819836852e-41	3.27063648732013e-40
DBNDD1	1054.323768	1.919694284	0.142405545	13.48047428	2.03792597750084e-41	3.61069120851114e-40
PDGFRB	641.9610595	-8.880727532	0.659707637	-13.46161093	2.63116548565821e-41	4.65702934791525e-40
SGK2	194.9119675	5.802912304	0.431303094	13.45437207	2.90194011395046e-41	5.13107747937245e-40
TMEM25	205.0924096	-5.355637197	0.398142996	-13.45154192	3.01518599191724e-41	5.32591211581409e-40
LTBP2	899.0569706	-1.798443056	0.133707206	-13.45060684	3.05355970015025e-41	5.38823479882787e-40
PDE3A	849.6325645	6.562430561	0.488002143	13.44754455	3.18266317200216e-41	5.61036903343637e-40
BNIP3L	2140.612794	-1.486200617	0.110590053	-13.43882727	3.58066224811592e-41	6.30558238723766e-40
SPATA20	1201.523346	1.654030798	0.123098149	13.4366829	3.68592373592399e-41	6.48439903250241e-40
CBR1	1276.89019	1.716440698	0.127815325	13.42906804	4.08520263888213e-41	7.17957891192249e-40
EPHA5	276.7295814	-3.300823809	0.245963934	-13.41995044	4.62022099620709e-41	8.11167500985644e-40
FSD1	439.8620476	-2.404573841	0.179326783	-13.40889409	5.36326236393186e-41	9.40675211798673e-40
RB1	2597.531012	-1.705892012	0.127253541	-13.40545806	5.61753718321718e-41	9.84282846755862e-40
ADAMTSL1	972.7165317	-9.80395429	0.73166219	-13.39956392	6.08194517948942e-41	1.06458466123713e-39
SYNJ1	509.0326462	-2.226343825	0.166217481	-13.39416178	6.5410342154088e-41	1.14379529098733e-39
IL1RAP	595.9632147	-2.285498037	0.170675075	-13.39093033	6.83195799588389e-41	1.19347049799839e-39
RNA28S5	8110.301317	1.242490499	0.092896616	13.37498128	8.46750087847821e-41	1.47770180495885e-39
SEC16B	180.0578616	5.078038068	0.379814881	13.36977122	9.08197520475785e-41	1.58335155719748e-39
ROR2	214.0645026	-5.684604202	0.425281879	-13.36667393	9.46808045777281e-41	1.64901613087723e-39
IQSEC2	476.3969462	2.451746262	0.183490321	13.36171985	1.01198626405959e-40	1.76077530215717e-39
RNASEH1-AS1	347.5101825	2.729641571	0.204444358	13.35151331	1.16066792198583e-40	2.01745608692932e-39
FAM102A	987.4801848	1.758545523	0.131996245	13.32269354	1.7083110916675e-40	2.96640394144734e-39
COMTD1	259.7670772	3.055214599	0.229360273	13.3205919	1.75708899537365e-40	3.04806861147704e-39
ELOVL7	494.7481485	2.254183438	0.169246699	13.31892111	1.79685349984217e-40	3.11395068749984e-39
LPAR1	952.3773457	-1.790761042	0.134470578	-13.3171216	1.8406829476928e-40	3.18673947468484e-39
SLC9A2	390.9361097	8.163436238	0.613183144	13.31321046	1.93964439900129e-40	3.35473814009806e-39
CFLAR	2215.537019	1.417158461	0.106476523	13.30958619	2.03606286375999e-40	3.51800990751157e-39
RPL13A	33240.47609	1.407104292	0.105796165	13.30014455	2.31021263908496e-40	3.98774724255517e-39
TP53INP1	407.9508738	-2.437825074	0.183353261	-13.29578247	2.44897812135791e-40	4.22309441817545e-39
RGS20	419.944493	2.551664487	0.191974694	13.29167107	2.5873456189115e-40	4.45729086167027e-39
RPS6KA3	3286.13654	1.525105304	0.114770637	13.28828827	2.70700164361918e-40	4.65882197974894e-39
B4GALT1	4477.846027	1.225150045	0.092200077	13.28795033	2.71925324645072e-40	4.67529202156034e-39
EGLN3	271.6418575	7.214681589	0.542982639	13.28713126	2.74917731706487e-40	4.72208446755754e-39
CCNI	4261.4396	-1.242590478	0.09355159	-13.28240897	2.92819970294826e-40	5.0246292934252e-39
ZNF304	215.2657422	-3.895669055	0.293319416	-13.2813201	2.97109630893909e-40	5.09322448869656e-39
ZNF548	193.797143	-4.275511528	0.322074824	-13.27490139	3.23696915605521e-40	5.54354815979043e-39
STK32C	344.6679564	2.5723678	0.19384744	13.27006328	3.45289044273332e-40	5.90752620006013e-39
TRIM7	338.8815771	2.689045119	0.202652015	13.26927403	3.48944809604069e-40	5.96421942219346e-39
NCKAP5L	759.5644914	-2.002477005	0.150978108	-13.26336006	3.77590870465e-40	6.44752128862567e-39
ZBED1	891.5429453	1.754973212	0.132339476	13.2611467	3.88903171092381e-40	6.63418579728431e-39
ID4	253.5600993	3.208712178	0.242119899	13.25257523	4.35981846043211e-40	7.43001711037863e-39
ABI2	2895.2864	-1.319115856	0.099546728	-13.25122263	4.43911873209157e-40	7.55777304446137e-39
SEMA3F	606.7416103	-2.044735266	0.154341571	-13.2481175	4.62663393794567e-40	7.86934010479461e-39
LSM11	520.3689449	-2.13975103	0.161622898	-13.2391577	5.21301837311691e-40	8.8580665026238e-39
MOCS1	205.0766832	-3.913833914	0.295715983	-13.23511117	5.50152737347122e-40	9.3392043066307e-39
NAV1	2165.697041	-1.430092854	0.108095328	-13.22992286	5.89478372863577e-40	9.99704859192958e-39
SLC23A2	2102.298895	1.386226323	0.104797439	13.2276736	6.07384010088927e-40	1.02907024605348e-38
DENND3	1262.87726	1.586540073	0.120161453	13.20340288	8.38595064339953e-40	1.41942391764104e-38
APBB1	889.0653531	-1.917540872	0.145276352	-13.19926365	8.8596849011747e-40	1.49815467087371e-38
MGST3	1533.602412	1.605978278	0.121776255	13.18794272	1.02956705732717e-39	1.73928992998468e-38
ATP2B4	2177.635121	-1.448009605	0.109916303	-13.17374729	1.24273053293342e-39	2.09736341831183e-38
TMC5	219.7590057	6.583840432	0.499918936	13.16981607	1.30916219926653e-39	2.20734369265113e-38
PIK3C2B	687.6646311	1.895810316	0.144039988	13.16169447	1.45779387320563e-39	2.45557279086638e-38
LTBR	2578.682801	1.409833127	0.107158924	13.15646964	1.56216211239095e-39	2.62883535399844e-38
FAM95C	182.3168211	5.723212857	0.435059828	13.15500189	1.59279527372383e-39	2.67780065594034e-38
IGSF3	1079.147797	1.700084415	0.129290443	13.14934321	1.71659016891158e-39	2.88314383475958e-38
DTX3	365.2471058	-2.578494299	0.196098119	-13.14900067	1.72438375933881e-39	2.89344624257101e-38
GSTP1	8334.825568	1.382609464	0.105178223	13.14539666	1.80854642720494e-39	3.03174984729721e-38
PALMD	222.7337899	-3.466040959	0.263675438	-13.14510362	1.81556651693112e-39	3.03767626258898e-38
SYT1	367.4802369	2.446245796	0.186095071	13.14514018	1.81468921938296e-39	3.03767626258898e-38
FAM167A	340.7568531	2.641716012	0.20110068	13.13628582	2.03996568749175e-39	3.4098525211631e-38
C16orf74	204.0449084	3.563864936	0.271323733	13.13510211	2.07211742207325e-39	3.46027731191811e-38
MPRIP	12262.23006	1.115349999	0.084961484	13.12771326	2.28451393764718e-39	3.81131253482688e-38
MYH10	3847.740802	-1.258278399	0.095865421	-13.12546677	2.35328287245045e-39	3.92228810691215e-38
GRAMD1A	1512.523684	1.591729144	0.121329145	13.11909967	2.5595766497356e-39	4.26204959995133e-38
RNF182	205.6178906	-5.624645748	0.428798668	-13.11721833	2.62390431158955e-39	4.3649950160546e-38
SLC38A5	300.5585783	-7.102059825	0.541486617	-13.11585476	2.67153030504708e-39	4.43998659086661e-38
DNM1	3477.09804	1.370214612	0.104480024	13.11460857	2.71580807320985e-39	4.50927599508004e-38
MYO9B	3353.804541	-1.282844019	0.097876736	-13.10673067	3.01309620671077e-39	4.99812742795391e-38
DGKA	546.583113	-2.082059475	0.15896665	-13.09746088	3.40457929425415e-39	5.64215165551586e-38
ENO3	210.8201368	3.490790402	0.266671338	13.09023472	3.74448899940824e-39	6.19956516768123e-38
ARHGDIB	195.8680117	-4.129171131	0.315643177	-13.08176899	4.18583960341375e-39	6.92371230037148e-38
FOXP1	1314.388634	-1.595529599	0.122042092	-13.07360085	4.66060477108274e-39	7.7017046046499e-38
CABLES1	375.428165	2.42349965	0.185500511	13.06465218	5.24236835091596e-39	8.65487214298001e-38
PLCH1	312.2409391	7.617081158	0.583335721	13.05779996	5.73616228725582e-39	9.46114033264125e-38
GALNT18	309.2581786	2.649727611	0.202940193	13.0566921	5.82023080121946e-39	9.59072814635728e-38
PGRMC1	2904.436699	1.296198074	0.09927673	13.05641388	5.84153449898272e-39	9.61674338576626e-38
PSD4	320.1619243	2.789985821	0.213697815	13.05575267	5.89247680831965e-39	9.69145666757027e-38
LYPD6	194.2537398	-5.356541657	0.410353765	-13.05347267	6.07154798767857e-39	9.97656622216665e-38
CCNE1	482.7196277	2.246177573	0.17217056	13.04623493	6.67662983309842e-39	1.0960486300399e-37
RMI2	399.4413719	2.329193343	0.178639606	13.03850471	7.38920112449091e-39	1.2118845945849e-37
ZDHHC9	1199.309629	1.584570491	0.121533191	13.03817068	7.42164104764281e-39	1.21606099647185e-37
PJA2	2710.917906	-1.508082567	0.115676462	-13.03707372	7.52917226322677e-39	1.23252196466756e-37
NXN	1604.656559	-1.579962251	0.121201327	-13.0358494	7.65101893515096e-39	1.25129328438482e-37
CUTA	1721.814921	-1.514434619	0.116199028	-13.03310919	7.93087823618746e-39	1.29584752736356e-37
SUSD5	318.0629931	-2.735728224	0.209946666	-13.03058668	8.19749065744689e-39	1.33815591874466e-37
PTRF	19205.36465	-1.151989099	0.088415087	-13.02932722	8.33392330178217e-39	1.35915452612975e-37
NDUFA1	1352.757818	1.627919708	0.125002376	13.02311007	9.04120230825541e-39	1.47312449572079e-37
BRD8	2027.018494	-1.40221061	0.10770891	-13.01852006	9.60137537008779e-39	1.56293537070131e-37
TMEM255A	334.6490191	-7.451244363	0.572472128	-13.01590766	9.93546657264176e-39	1.61581086033056e-37
SLC22A23	496.724751	2.102734515	0.161657999	13.00730266	1.11198241227891e-38	1.80673824563565e-37
PNO1	1761.275337	1.420776306	0.109272662	13.00212033	1.18997581975061e-38	1.93166093496575e-37
RUNX2	197.2345985	-5.566738739	0.428315052	-12.9968319	1.27517307055458e-38	2.06803416856266e-37
ACTN4	36489.30819	1.223380085	0.09416474	12.99191267	1.3598555588335e-38	2.20331987106908e-37
SPDL1	3461.826654	-1.254412843	0.096556655	-12.99146956	1.36775255550605e-38	2.21405738650813e-37
TSPYL1	2321.401132	-1.333313193	0.102679369	-12.98521019	1.48430124774149e-38	2.40049238897265e-37
CALM2	19309.76609	1.116815686	0.08605559	12.97784002	1.63424577532439e-38	2.64054132038975e-37
AIFM1	1680.613128	1.446763314	0.111532477	12.97167744	1.77111424138066e-38	2.85903756335466e-37
ISG15	185.686746	-4.344638	0.334944721	-12.97120906	1.7819710926274e-38	2.87390231534377e-37
TMEM106B	1654.377443	1.80266509	0.139013184	12.96758366	1.86827519490636e-38	3.01030589168184e-37
ATRAID	1582.008494	1.495780331	0.115377158	12.96426746	1.95085179192522e-38	3.14045707667814e-37
THEM4	717.9393433	1.813230832	0.139882851	12.9624955	1.99645243516235e-38	3.21089960835982e-37
ZNF160	292.708862	-2.964710891	0.22879935	-12.95768928	2.12554318091114e-38	3.41536588165943e-37
HPSE	406.1570568	-2.343721186	0.180880611	-12.95728253	2.13684176293943e-38	3.4303590511129e-37
PLEKHG2	2266.412998	1.354770948	0.104559752	12.95690668	2.14733487104555e-38	3.44403276373579e-37
C1RL-AS1	608.1799432	1.939976585	0.149728886	12.95659532	2.15606642790582e-38	3.45485864927482e-37
SPCS3	4047.241313	-1.366106584	0.105593702	-12.93738698	2.76887748676248e-38	4.43274656604381e-37
CALU	10349.51383	-1.205827661	0.093217816	-12.93559223	2.83430550308014e-38	4.53332863676139e-37
S100A11	4878.555965	1.392841957	0.107801401	12.92044393	3.45144348711965e-38	5.515349748345e-37
ZSWIM6	1816.431598	-1.588028961	0.123204709	-12.88935283	5.16756266592878e-38	8.25011790456066e-37
ZNF850	234.8327002	-3.252245294	0.252370604	-12.88678333	5.34260906738211e-38	8.5217791839652e-37
GALNT10	4854.575104	1.187124538	0.092156794	12.88157374	5.71580450325682e-38	9.10871441588477e-37
PPME1	3560.201076	-1.253806487	0.097340743	-12.88059288	5.78891488358473e-38	9.21679836350833e-37
PBRM1	3165.935567	-1.500377331	0.116488014	-12.88010051	5.82596383748789e-38	9.26732240353686e-37
SLC12A2	2717.67407	1.510678182	0.117372024	12.87085395	6.56720393249267e-38	1.04368854475002e-36
NQO2	633.4426839	2.043469144	0.158778321	12.86995058	6.64446508199028e-38	1.05500550309124e-36
E2F7	1325.266334	-1.655875154	0.128716473	-12.86451622	7.12868515946574e-38	1.13085984595201e-36
SLC22A5	1137.133901	1.653078388	0.128536904	12.86072981	7.48664574315955e-38	1.18656528987494e-36
MYO18A	3323.104733	1.248185923	0.09707232	12.85830943	7.72476752133912e-38	1.22319343294302e-36
CXCL2	187.5775624	3.68382819	0.286565503	12.85509999	8.0521676482607e-38	1.27387922667674e-36
RHBDF2	751.2377262	1.788143045	0.139104091	12.85471215	8.09265418159199e-38	1.2791235992917e-36
CNTNAP3B	325.5818729	7.898478098	0.61489484	12.84525025	9.14557030724517e-38	1.4442379776858e-36
ZNF488	181.5721688	3.885225399	0.302539304	12.84205174	9.53144550793051e-38	1.50381195461774e-36
VRK2	538.7404778	2.225833466	0.173430669	12.83413985	1.05568922589503e-37	1.6640945718132e-36
KCNK3	174.26962	3.933237064	0.306494836	12.83296357	1.07184371546039e-37	1.68803282162028e-36
PODXL2	236.3970153	3.17991694	0.247824683	12.83131646	1.09487816032218e-37	1.72275323529394e-36
SLIT3	958.2141105	1.63314122	0.127367684	12.82225733	1.23064765657766e-37	1.93463582008791e-36
DLGAP4	2974.326262	-1.303422536	0.10167262	-12.81979885	1.27029636132376e-37	1.99516637507373e-36
SETBP1	409.8230559	-2.325829818	0.181430532	-12.81939589	1.2769151960598e-37	2.00375693322292e-36
PARVB	528.1169771	2.188284321	0.170719138	12.81803755	1.29947976133157e-37	2.03733184883585e-36
SPIRE1	1389.504457	-1.541189851	0.120241284	-12.81747671	1.30891160317565e-37	2.05027537194648e-36
ZER1	669.3591942	-1.8675269	0.145761992	-12.81216645	1.40165746505258e-37	2.19358135060384e-36
KIAA0226	1083.831799	-1.616276814	0.126169413	-12.81036957	1.4344972021188e-37	2.24296181360889e-36
UBXN7	1082.824754	-1.623983931	0.126951721	-12.79213799	1.81413503621616e-37	2.83401704492765e-36
ESRRA	938.0424304	1.716416506	0.134179132	12.79197797	1.81787473430857e-37	2.83731675182951e-36
ADAM23	274.2236105	7.426073167	0.580601092	12.79031898	1.85710105314531e-37	2.89594810022678e-36
REXO2	1423.070982	-1.485415656	0.116162693	-12.7873727	1.9288497274855e-37	3.00514442796981e-36
SIK2	1200.038801	-1.570953064	0.122949355	-12.77723713	2.19737456042813e-37	3.420448936295e-36
RPS6KL1	179.0772695	-4.999320888	0.391284088	-12.77670377	2.2124914793514e-37	3.44090780116078e-36
FAM50A	2571.401	-1.419177644	0.11109379	-12.7745902	2.2734193229736e-37	3.53251269846005e-36
CD68	578.6105825	1.978975686	0.155012272	12.76657432	2.52003468047781e-37	3.91222481028052e-36
PML	723.5769638	-1.819362265	0.142581699	-12.76013881	2.73712883835701e-37	4.24547190106015e-36
PURA	1251.217728	-1.508321649	0.118264925	-12.75375311	2.97090360436247e-37	4.60397630564047e-36
TTTY15	323.7126644	-2.677252578	0.210096712	-12.74295322	3.41229157831454e-37	5.28329408315592e-36
SLFN12	363.5805569	-7.794972414	0.612260449	-12.73146489	3.9535125547062e-37	6.11584187034143e-36
GSDMD	648.1384669	-1.919852956	0.150871452	-12.72509098	4.28974874157617e-37	6.6300957057304e-36
COL4A6	984.1798165	-1.692538138	0.133023315	-12.72362023	4.37128325036536e-37	6.75012862594062e-36
SPTLC3	176.2568104	-4.317176964	0.339635389	-12.71121064	5.12350460824245e-37	7.90470613629194e-36
KLF5	1679.978951	1.428921888	0.112521895	12.69905633	5.98469821788771e-37	9.22521916274575e-36
SATB2	190.6934016	3.547085099	0.279339664	12.69810754	6.05768678345317e-37	9.32947980412744e-36
TOMM40	5719.449541	1.254554187	0.098954829	12.67804911	7.82554025837148e-37	1.20309055436021e-35
GTPBP2	1163.530376	-1.562152082	0.123217017	-12.67805471	7.82498126087523e-37	1.20309055436021e-35
KCNH1	332.3908467	-2.911810505	0.229742169	-12.67425358	8.21368217600209e-37	1.26165052913146e-35
SFMBT2	778.8972163	1.807990104	0.142659513	12.67346329	8.29687486945184e-37	1.27330736332767e-35
PLK2	7894.037811	-1.105241528	0.087222303	-12.67154714	8.5020798261635e-37	1.30365224001174e-35
PDK2	600.4590324	-1.955600966	0.154607236	-12.64883206	1.13550255395707e-36	1.7395739477757e-35
TEAD3	574.8143009	-1.958886917	0.154945306	-12.64244117	1.23169531771787e-36	1.88528324575007e-35
SLC12A7	1016.001859	6.504689725	0.514634002	12.63944804	1.27948977356156e-36	1.95672146598879e-35
RASSF8	721.7989572	-1.847923295	0.146345685	-12.62711159	1.49671979100566e-36	2.28692487610804e-35
ARL10	291.6404393	-7.250928992	0.574272856	-12.62627845	1.51264651463924e-36	2.30923636919619e-35
SLC25A45	200.4532613	3.45910347	0.274312209	12.61009664	1.85765095676931e-36	2.8334459125386e-35
ZFY	404.2561302	-2.323075882	0.184248094	-12.60841199	1.89778412396478e-36	2.89213010639878e-35
ARRB2	1811.785945	1.497292347	0.11881876	12.60148105	2.07216548466994e-36	3.15512079124329e-35
LRPPRC	7857.775269	1.173645647	0.093139608	12.60092969	2.08670264118316e-36	3.17448288362891e-35
UNKL	1242.259295	1.514988301	0.120237052	12.60001199	2.11112417035937e-36	3.20883511648171e-35
CEBPA	165.0441831	5.31277216	0.42191565	12.59202439	2.33604398823652e-36	3.54761244694386e-35
PROS1	829.2467172	1.831649079	0.145488613	12.5896387	2.40772878944183e-36	3.6532936218563e-35
CETN2	1433.956801	-1.506521862	0.119739302	-12.58168233	2.66297667251891e-36	4.03707263553867e-35
ZNF611	195.1887927	-5.879915111	0.467489474	-12.57764173	2.80272220754393e-36	4.24523535762996e-35
ZNF430	243.4348132	-3.026252808	0.240623009	-12.57673909	2.83492295938328e-36	4.29028184669167e-35
MRC2	3639.891054	-1.29953789	0.103332619	-12.57626008	2.85215989746319e-36	4.31262408086498e-35
SYTL5	153.8854627	5.11554584	0.406783701	12.57559196	2.8763765673153e-36	4.34547219017114e-35
SEC24D	1123.294211	-1.731180891	0.137685811	-12.57341537	2.95669418310139e-36	4.46294427603373e-35
MLXIPL	166.4198822	5.794712972	0.460940186	12.57150742	3.02892978621258e-36	4.56802438519292e-35
ZYX	6650.073542	-1.307321548	0.104043997	-12.56508383	3.28526653532031e-36	4.95033161424151e-35
GAS1	442.5886111	-8.343858235	0.664055275	-12.56500558	3.28851828014118e-36	4.95095230535245e-35
KCNF1	164.6805329	5.668319743	0.451176185	12.5634285	3.35474548275036e-36	5.04617666334804e-35
COL6A2	408.3981476	-2.295309893	0.182698696	-12.56336223	3.35755703193973e-36	5.04617666334804e-35
ZNF365	174.0032832	-4.44722093	0.354265939	-12.55334042	3.81087685778942e-36	5.72255186379851e-35
ABCD1	362.7005818	-2.568701027	0.204670652	-12.55041209	3.95446688929709e-36	5.9330615962139e-35
ATP10A	380.4926823	8.387554853	0.668593648	12.5450711	4.23034487556363e-36	6.34151612730664e-35
MDH2	4805.12174	1.255996198	0.100129733	12.54368862	4.30481758009727e-36	6.4476107982316e-35
CHDH	181.172964	6.170298497	0.492216817	12.53573281	4.75941582345128e-36	7.12237385974675e-35
EDA2R	240.9477421	3.150315216	0.251316539	12.53524829	4.78859362010748e-36	7.15989203884681e-35
ARHGAP12	1584.083649	1.574620214	0.125700247	12.5267869	5.32777374273146e-36	7.95924656647645e-35
LUCAT1	150.831104	4.942313876	0.394873469	12.51619636	6.08835661904946e-36	9.08770627538599e-35
LOC101927746	194.777517	3.391719151	0.271100419	12.51093289	6.50556734673263e-36	9.70214380863445e-35
FGF5	636.3272072	-9.191003452	0.734733961	-12.50929444	6.64114853853634e-36	9.89587894195235e-35
LAMB3	719.7387329	1.923322706	0.153865243	12.50004658	7.4607557793354e-36	1.11076700475605e-34
HACD3	4771.13986	1.140561852	0.091269072	12.49669604	7.78187867917316e-36	1.15758765266813e-34
MAGED1	3291.383886	-1.252261907	0.10026179	-12.48992164	8.47370583826609e-36	1.25942529909916e-34
PCDHGB5	169.2661859	-4.578121603	0.366682717	-12.48523967	8.98722992332153e-36	1.33461129883465e-34
PLCG1	2618.952983	-1.251737132	0.100267646	-12.48395848	9.13306384115405e-36	1.35511348941855e-34
GSTM3	386.6091945	-2.469709362	0.197832665	-12.48383001	9.1478158699827e-36	1.35614814521495e-34
FCHSD1	710.9267229	-1.894828307	0.151834684	-12.47954852	9.6532454493083e-36	1.42986135227902e-34
SYNPO	1511.038022	1.463059317	0.117239128	12.47927494	9.68646897309693e-36	1.43356451678244e-34
PCNXL2	604.1394125	1.931528859	0.154983242	12.46282396	1.19077994916403e-35	1.76081913772059e-34
KIRREL	3529.35266	-1.187174088	0.095262097	-12.46218722	1.20032732353274e-35	1.77343275919236e-34
TGFA	264.6079266	2.801964332	0.22485591	12.46115492	1.21596784260522e-35	1.79501976020148e-34
PLEKHA4	201.9632141	-3.480505666	0.279393388	-12.4573659	1.27513105346996e-35	1.88076436431432e-34
PIANP	167.4381391	-4.39257001	0.353126308	-12.43909025	1.60319451474357e-35	2.36264523838034e-34
PAM	2177.440897	-1.416553782	0.113892803	-12.43760575	1.63326461634217e-35	2.40492696970518e-34
NUP188	4362.397707	-1.149693717	0.092443691	-12.43669203	1.65205081040688e-35	2.43053618807035e-34
SLC7A2	219.1328283	3.196938037	0.257093466	12.43492529	1.68898637851112e-35	2.48278149434763e-34
RSRP1	457.1069704	-2.118539267	0.17041722	-12.43148589	1.76326018281842e-35	2.58977910928866e-34
MTMR4	1619.965023	-1.371065804	0.11029142	-12.43130072	1.7673496700449e-35	2.59141918818863e-34
CYP1B1	4922.478789	-1.147409608	0.092299604	-12.43136009	1.76603744801048e-35	2.59141918818863e-34
PLEKHA6	1373.856712	6.334776706	0.509587891	12.43117589	1.77011201289683e-35	2.59328847334818e-34
APOA1BP	1511.145382	1.503103695	0.12096187	12.4262604	1.88236048981644e-35	2.75542172791435e-34
C5orf38	171.4986157	-4.135649025	0.332909502	-12.4227425	1.96700933183617e-35	2.87691616537179e-34
KIAA1549	800.2529908	1.680751035	0.135341405	12.41860196	2.07149754000962e-35	3.02719933885396e-34
AOX1	419.580063	-2.206155277	0.177661493	-12.41774589	2.0937793359206e-35	3.05719840388942e-34
ANLN	11642.86681	-1.364073074	0.109856047	-12.41691384	2.11566406123699e-35	3.0865679701762e-34
SYT17	160.142969	5.621098822	0.452818712	12.41357451	2.20580580360032e-35	3.21538615217124e-34
ANKRD33B	1810.562646	1.361714719	0.109727089	12.41001407	2.30612245590678e-35	3.35880859618035e-34
SLC22A18AS	155.3881405	5.385586114	0.434125054	12.40561002	2.43650038681689e-35	3.54573854288528e-34
ZNF772	226.8799878	-3.388497593	0.273219836	-12.40209218	2.54588289635554e-35	3.70182839158153e-34
GSPT1	4984.22139	1.139025055	0.091885759	12.39610004	2.74354731977981e-35	3.98591699775343e-34
DDX3Y	1565.220326	-1.529053911	0.123357233	-12.3953324	2.76994765980315e-35	4.02092152381417e-34
PCOLCE2	248.8606412	2.870470299	0.231631227	12.39241505	2.87260164981442e-35	4.16646731804198e-34
SOCS6	1414.928143	1.706205522	0.137682713	12.39230024	2.87671776564771e-35	4.16896903793035e-34
KIF2C	2662.610162	-1.235149917	0.099680416	-12.39109915	2.92013302807055e-35	4.22837202752341e-34
NTN4	2703.223195	-1.295595371	0.104576389	-12.38898559	2.99811815897129e-35	4.33769228078883e-34
MIR99AHG	172.5193905	-4.191189019	0.338331811	-12.38780655	3.04251715697961e-35	4.39827894815776e-34
POLRMT	1640.451997	1.527520339	0.123366792	12.38194097	3.27329533151302e-35	4.72797272656156e-34
C21orf91	447.8173933	-2.200264368	0.177796687	-12.37517076	3.56136072236952e-35	5.13979824783031e-34
BDKRB2	370.7697306	2.338706422	0.188994995	12.37443577	3.59411118301839e-35	5.178972743715e-34
DNAJB5	282.7795502	-2.673816715	0.21607598	-12.37442829	3.59444592170193e-35	5.178972743715e-34
LYST	642.0786798	-2.045143392	0.165329366	-12.37011573	3.79274566527612e-35	5.46017571663285e-34
IFITM2	395.8911767	-2.248807421	0.181826815	-12.36785359	3.90107088543307e-35	5.6114909089637e-34
PRR5	202.0674701	3.342581286	0.270415405	12.36091298	4.25298741747224e-35	6.11266138798113e-34
MICALL1	1882.589929	-1.390310614	0.112552109	-12.352595	4.71651211369812e-35	6.77328436492694e-34
RIC1	1792.304282	-1.483881056	0.120290171	-12.33584622	5.80755528396813e-35	8.33324434738275e-34
ACP1	2624.107857	1.253805955	0.101641701	12.33554673	5.8291899565866e-35	8.35740935058641e-34
SKI	2619.583036	-1.276069942	0.103452297	-12.33486326	5.87886373371063e-35	8.421701752959e-34
CACNA1G	149.7765255	5.249344041	0.425750065	12.32963766	6.27281520744211e-35	8.97867490365728e-34
DONSON	1119.584889	-1.523859571	0.123594083	-12.3295512	6.27954975892218e-35	8.98094097596794e-34
FAM195B	1095.629851	-1.658909198	0.13455811	-12.32857091	6.35640410485976e-35	9.08340566919059e-34
ZNF219	867.8759724	1.746585157	0.141789365	12.31816755	7.23189169146673e-35	1.03260278254735e-33
PHYH	365.5903652	2.262720734	0.183841201	12.30801757	8.20129531328724e-35	1.17006041319026e-33
PLXNB3	353.4202517	-2.450303691	0.199196994	-12.30090694	8.95628145626824e-35	1.27672780791971e-33
PSAT1	2914.805531	1.222457423	0.099398543	12.29854463	9.22207793332557e-35	1.31354335530717e-33
DENND2A	189.828354	-5.967004165	0.48527188	-12.2962084	9.4926475021776e-35	1.35097809430991e-33
SP140L	255.7269101	-2.831089007	0.230336743	-12.29108723	1.01136557508786e-34	1.4381849458468e-33
TMEM132A	1282.682511	1.682115971	0.136878138	12.28915006	1.03589434848058e-34	1.47186487949555e-33
EFNB2	521.44946	-1.976344961	0.160909034	-12.28237415	1.12643388128343e-34	1.59920588650613e-33
ZFHX4	3629.011381	-4.926199222	0.401098818	-12.28175952	1.13502547675356e-34	1.61009228329711e-33
TFCP2L1	223.3441369	2.948773637	0.240122584	12.28028447	1.15591102812639e-34	1.63838641173621e-33
QKI	4420.273963	-1.519197911	0.123784299	-12.2729451	1.26564466967675e-34	1.79246540789151e-33
PRKCDBP	309.23486	-7.561225814	0.616651906	-12.26174077	1.45343611348385e-34	2.05675366903226e-33
NBEAL2	1811.485314	1.359477142	0.110879504	12.26085157	1.4694745352679e-34	2.07776310201627e-33
CCDC64	156.1078513	4.255456889	0.347366055	12.25064114	1.66673002565829e-34	2.35476266347866e-33
RBM47	1381.458898	6.528068916	0.533384553	12.23895382	1.92497835229015e-34	2.71741478492522e-33
PPL	454.9706911	2.084070105	0.170343094	12.23454413	2.03242713602907e-34	2.86677465125654e-33
SLC39A13	806.8982668	-1.723568152	0.140903754	-12.23223728	2.09098960636152e-34	2.94699375887685e-33
HSD17B11	768.2250892	1.742416986	0.14245953	12.23096124	2.12410029915497e-34	2.99124108364037e-33
ZNF853	161.7946746	-4.638819761	0.379363956	-12.22788747	2.20601309377063e-34	3.10408654372858e-33
TRIO	9005.041742	-1.155789453	0.094536327	-12.22587646	2.26129487152951e-34	3.17930764437463e-33
DBN1	6473.307193	-1.272548816	0.104104824	-12.22372574	2.32194090946791e-34	3.26194341786168e-33
GDI1	4816.891675	-1.227400675	0.100431543	-12.22126676	2.39326085893567e-34	3.35942913161711e-33
ZNF266	506.5015483	-2.005492461	0.164115297	-12.2200215	2.4302043553636e-34	3.40854245626782e-33
PCSK7	1036.05373	-1.529493506	0.125303297	-12.2063309	2.87567509314198e-34	4.0301060750673e-33
COG1	997.3210795	-1.545409775	0.126635132	-12.20364169	2.97227210878145e-34	4.16213589915628e-33
MBOAT2	1223.429766	-1.613746875	0.132350697	-12.19296089	3.38880896453731e-34	4.7416127999794e-33
HELZ	2392.188922	-1.540479943	0.126344763	-12.19266957	3.40094759193009e-34	4.75478110005688e-33
PTPRE	187.6081366	-5.945421307	0.487712198	-12.19042979	3.49572859533718e-34	4.88337598806958e-33
TDRP	429.0680908	2.107994269	0.172938141	12.18929647	3.54468256711891e-34	4.94779790833876e-33
DNAJB4	911.752784	-1.746230136	0.143301521	-12.18570548	3.70433805714134e-34	5.16651437505617e-33
CYB5R3	3276.980019	-1.192688567	0.097977019	-12.17314604	4.32100985149658e-34	6.02178143493137e-33
TP53I11	1021.339054	1.682102675	0.138210186	12.17061288	4.45723162605617e-34	6.20665943839164e-33
ERF	3331.030684	1.285289674	0.105637408	12.16699361	4.65929207634254e-34	6.48284900709943e-33
RAB5B	2240.105012	-1.262835197	0.103804837	-12.16547551	4.7467316121008e-34	6.59924393344222e-33
TRIP6	2050.396117	-1.3830692	0.113748835	-12.15897466	5.13997658643925e-34	7.14026707633321e-33
INAFM2	394.9966	-2.212804606	0.182074758	-12.15327503	5.51127863885328e-34	7.64997068389873e-33
HDGFRP2	1965.329308	-1.30409672	0.107378459	-12.14486342	6.10845127865282e-34	8.47213521018562e-33
FBXL16	324.1568128	-2.418592235	0.199301729	-12.13532994	6.86328114102324e-34	9.51148198828293e-33
ADAMTS10	482.1296615	1.99040323	0.164129526	12.12702724	7.59570202122986e-34	1.05181468656173e-32
ETFA	2933.769122	1.260214418	0.103921348	12.12661734	7.6338068506667e-34	1.05625229075018e-32
RPS19	13511.61425	1.349586453	0.111294907	12.1262193	7.67099112704986e-34	1.06055558532107e-32
GAREML	257.0064026	2.81655185	0.232491908	12.11462316	8.83693548633937e-34	1.22078552510967e-32
KIF5A	158.6214141	-4.974899652	0.411476451	-12.090363	1.18760842016827e-33	1.63933216129958e-32
FAM53C	1775.54784	-1.36561148	0.112953281	-12.0900559	1.19205587479477e-33	1.64416947161171e-32
YEATS2	1544.945131	-1.352619931	0.111932087	-12.08429123	1.27868049362071e-33	1.76225420757181e-32
ZNF264	590.1697359	-1.896142239	0.157099143	-12.06971727	1.52657885863643e-33	2.10224137610328e-32
FOXO3	811.8228792	-1.640219889	0.135908606	-12.06855061	1.54837358859033e-33	2.1305718345291e-32
CYB5B	4073.929056	1.139898306	0.094473013	12.06586168	1.59979075451828e-33	2.19958612099934e-32
TMED3	2003.719964	1.442976842	0.119608548	12.06416153	1.63317221972079e-33	2.243713512893e-32
LOC730101	338.5781191	-2.46914524	0.204710338	-12.06165387	1.68367523518498e-33	2.31127512206417e-32
SLC16A14	157.596121	-4.47218176	0.371132907	-12.05008145	1.93758374455854e-33	2.65773682160767e-32
CDKN2B	922.3749098	-10.14245912	0.84210569	-12.0441641	2.0817594036034e-33	2.85325420144825e-32
CXCL16	259.4345806	2.723784878	0.226387767	12.03150203	2.42704645674766e-33	3.32389064626384e-32
AKAP12	11182.67388	1.136355805	0.09448771	12.02649325	2.57883183922477e-33	3.52899170212282e-32
MT2A	970.6806306	-1.583049175	0.131694786	-12.02059108	2.76982979956387e-33	3.78738923338011e-32
LRP11	1186.349659	1.431007383	0.119091196	12.01606357	2.92580777072393e-33	3.99753390868347e-32
PRR13	1922.463772	1.365911446	0.113690153	12.01433383	2.98767602249718e-33	4.07886795428472e-32
NFIB	4937.578035	-1.145580043	0.095362309	-12.0129227	3.03910937766206e-33	4.14583981926137e-32
ALS2CL	193.5430351	3.22321112	0.268326963	12.01225206	3.06386024974224e-33	4.17633616841331e-32
PRMT2	1670.206196	-1.322205356	0.110117547	-12.00721771	3.25616607711279e-33	4.43499995221752e-32
LACTB2	696.2588822	1.691884012	0.140927676	12.00533537	3.33110812758891e-33	4.53353154538525e-32
C12orf75	2996.215609	-1.194322108	0.099495991	-12.00372095	3.39674663154808e-33	4.61925747070275e-32
SYNGR2	1547.212017	1.423336114	0.118609885	12.00014746	3.54663986733537e-33	4.81718421782361e-32
SEMA6B	633.0103452	1.919786129	0.159980578	12.00011999	3.54781721675205e-33	4.81718421782361e-32
DCHS1	160.4739752	-4.033144774	0.336106874	-11.99959028	3.57059582942049e-33	4.84433989806356e-32
SLC9A3R1	2761.32432	1.242034693	0.103614289	11.98709851	4.15195009016945e-33	5.62870123421572e-32
VANGL2	339.4168898	-2.322416914	0.19384881	-11.98055804	4.49289148457998e-33	6.08617483622124e-32
DNAJC18	379.0866381	-2.406598025	0.200923551	-11.9776801	4.65158757884754e-33	6.29625604422577e-32
CHMP2A	1518.255939	1.472383195	0.122951642	11.97530324	4.78684174236688e-33	6.47430558079319e-32
HSD3B7	416.2143441	2.260456846	0.188786242	11.97363122	4.88432039020728e-33	6.60102648704448e-32
AGO4	520.5312315	-1.907654808	0.159348313	-11.97160341	5.00519059208317e-33	6.75913964232207e-32
DCTN4	1865.582187	-1.436873131	0.120083614	-11.96560527	5.3803809107793e-33	7.26018272434414e-32
CAPN5	428.7291253	-2.085629047	0.174335407	-11.96331302	5.53102804850078e-33	7.45769087374808e-32
TBC1D30	136.3581366	4.714487903	0.394327522	11.95576681	6.05718595314864e-33	8.16081761261154e-32
STARD4	896.8882853	-1.85473944	0.155199044	-11.95071434	6.43695597791317e-33	8.66578305165546e-32
OLFML3	143.5469653	4.236885619	0.354645333	11.9468247	6.74534956869568e-33	9.07395249850621e-32
NFKB2	1043.538347	1.509615354	0.126364427	11.94652159	6.76998864411835e-33	9.10007571484651e-32
LSS	1352.252555	-1.40334441	0.117470869	-11.94631847	6.7865503624685e-33	9.11530963168535e-32
AATF	2373.492403	1.274716087	0.10672517	11.9439124	6.9858188729663e-33	9.37573258131598e-32
SCARA3	2223.155413	1.334640647	0.111748847	11.94321625	7.04454992581988e-33	9.44728333898029e-32
TACC1	6104.992651	-1.189970833	0.099643737	-11.94225415	7.12652564355329e-33	9.5498730261113e-32
CD109	3035.946563	1.635394653	0.136996346	11.9375056	7.54521281527286e-33	1.01031674517256e-31
PDK3	807.3086989	1.902771759	0.159491384	11.93024799	8.23278665070268e-33	1.10153800819916e-31
NT5E	1043.396129	-1.512456281	0.126849992	-11.92318786	8.96127602716694e-33	1.1980896185401e-31
HTATSF1P2	287.3781043	2.45476941	0.205982938	11.91734344	9.61249102108135e-33	1.28416987326845e-31
HTR1D	437.8705364	2.008831217	0.168692102	11.90827071	1.07176961092692e-32	1.43072215902756e-31
CIB1	1541.770243	1.5674375	0.13163131	11.90778625	1.07801383221288e-32	1.43795662974746e-31
DPYD	356.7462855	-2.371186471	0.199155371	-11.90621402	1.09852787153019e-32	1.46419991683925e-31
ST8SIA4	405.901311	8.804327355	0.740348534	11.89213857	1.30033779071541e-32	1.73186318130882e-31
SORL1	386.6979463	2.389334244	0.201066671	11.88329338	1.4455747525867e-32	1.92382826233561e-31
SIRPA	2918.518384	-1.240446558	0.104401923	-11.8814532	1.47775716353478e-32	1.96515777185853e-31
KSR1	494.5714917	1.935285432	0.162986481	11.87390154	1.61744651754274e-32	2.14928068497257e-31
TXNDC11	847.4383691	1.592173538	0.134103216	11.87274691	1.63993071045485e-32	2.17749824874865e-31
MRPS35	1911.998309	1.260282413	0.106160523	11.87147896	1.66497900299956e-32	2.20907488114874e-31
TPD52L1	495.2726759	6.789878286	0.572018715	11.87002822	1.69410476996885e-32	2.24600932012449e-31
GLRX	879.3397442	1.677516304	0.141370223	11.8661219	1.77506938878399e-32	2.35156228906232e-31
HMGA2	575.6282699	1.872222968	0.157790592	11.86523826	1.79391080870738e-32	2.37471837805653e-31
TLL1	467.6847828	-8.745829168	0.738039	-11.8500908	2.14957755124934e-32	2.84337898546896e-31
CA11	163.905064	3.647128601	0.30784729	11.84720061	2.22499975630614e-32	2.94091324878251e-31
FAM49B	2194.686053	1.24127989	0.104802187	11.84402663	2.31085776714277e-32	3.05208290245205e-31
ETFB	1275.966474	1.583136569	0.13374578	11.83690855	2.51555395139795e-32	3.319921846228e-31
CTNNAL1	2043.583382	-1.275081388	0.107726222	-11.83631397	2.53344603573083e-32	3.34100591429133e-31
SPIN1	2850.805312	-1.293965261	0.109423177	-11.8253308	2.88762936049724e-32	3.80521014897271e-31
SYBU	163.9240409	6.311497065	0.534331656	11.81194673	3.38628729824246e-32	4.45895262519329e-31
TP73	149.9114669	-4.58698786	0.388351402	-11.81143633	3.40690919828537e-32	4.48272112927601e-31
PLEKHG3	1644.436861	1.332718646	0.112859404	11.80866276	3.52116929079828e-32	4.62956752758501e-31
GALNT1	3162.938689	1.206946277	0.102285952	11.79972666	3.91581341039638e-32	5.14455847753207e-31
TJP3	139.8436531	5.430920263	0.460436674	11.79515138	4.13456501534224e-32	5.42786193354493e-31
MIR503HG	212.4514803	-3.056817184	0.259290439	-11.78916275	4.43932257389922e-32	5.82356281063649e-31
LTBP3	2459.805706	1.293495092	0.109724738	11.78854578	4.47195988667825e-32	5.86196606498862e-31
TRIM2	200.8763294	-3.378622311	0.28662017	-11.78780374	4.51152914294127e-32	5.9093913657429e-31
WDR43	4110.951553	1.231489465	0.10451223	11.78320913	4.76439408225752e-32	6.23591940165748e-31
RBPJ	2228.840938	-1.220143269	0.10365085	-11.77166681	5.46342413872728e-32	7.14548660424391e-31
DCLK1	157.2417442	-3.957968444	0.336372072	-11.7666381	5.79897162852264e-32	7.57865602486235e-31
LIX1L	1422.558027	-1.361693751	0.11574002	-11.76510728	5.90512373953838e-32	7.71160503933424e-31
IP6K1	1526.980423	-1.349253136	0.114727171	-11.76053696	6.2336580182072e-32	8.13455044082518e-31
FAM213A	570.2029736	1.820665782	0.154816925	11.76012107	6.26444041552457e-32	8.16860540046787e-31
COL1A1	44559.75582	-8.460040206	0.719410458	-11.75968476	6.29689567270726e-32	8.2047891747368e-31
CA9	295.3073206	2.483009318	0.211171371	11.75826677	6.40353250259958e-32	8.3375045295236e-31
MLLT1	2389.247036	-1.267002879	0.107756674	-11.75799917	6.42385704062947e-32	8.35772564524882e-31
BCAR3	1342.335593	-1.410931062	0.12001533	-11.75625697	6.55775359095545e-32	8.52556868789838e-31
SPON1	203.6392573	-3.189595722	0.271459858	-11.74978779	7.0796414619878e-32	9.19720337170606e-31
B3GNT9	239.4063574	-2.750797572	0.23415423	-11.74780216	7.24794969376764e-32	9.40884251386039e-31
SSH3	713.4297757	1.705198078	0.145254838	11.7393548	8.00951389296579e-32	1.03897221138367e-30
ADARB1	317.8704383	-2.395837054	0.204229652	-11.73109306	8.83108260382177e-32	1.14469214955412e-30
ABCC4	2813.745099	1.358910509	0.115863721	11.72852463	9.10315156450669e-32	1.17908131036857e-30
AFAP1L1	384.9349944	-2.147674217	0.183125749	-11.72786585	9.17426591137684e-32	1.18741018484739e-30
MED29	1927.707415	1.25890226	0.107346802	11.72743141	9.22146493101822e-32	1.19263367661255e-30
IQGAP3	4283.832448	-1.092905934	0.093198826	-11.72660627	9.31177492247162e-32	1.20342093401312e-30
BEX1	775.1172771	-9.892001698	0.843584927	-11.726148	9.36231054041439e-32	1.20905571823396e-30
EDN2	146.5939256	5.507958755	0.469719833	11.72605109	9.37303138936775e-32	1.20954425789961e-30
PLP2	2536.54932	1.295409691	0.110498743	11.72329799	9.68276288390788e-32	1.24858940915717e-30
KLC3	356.3494988	-2.278531411	0.194370859	-11.72259781	9.76314303027263e-32	1.25802391418901e-30
CLOCK	2187.847403	-1.433453882	0.122286779	-11.72206756	9.82445529027513e-32	1.26498931706541e-30
DTD2	556.6676575	1.809895357	0.1544804	11.71601939	1.0551439753993e-31	1.35759262487907e-30
NEGR1	775.2714061	-9.891427085	0.844342304	-11.71494906	1.06855440335028e-31	1.37383314660832e-30
ZNF117	147.729551	-4.788418174	0.409225898	-11.70116115	1.25721310207417e-31	1.61519920571563e-30
DLG4	641.7549755	-1.891395486	0.161707606	-11.69639161	1.32989125962199e-31	1.70731400738216e-30
IRF2BP2	2498.074029	1.17836905	0.100769426	11.693716	1.37247278354409e-31	1.76068362827871e-30
F12	345.5059309	2.625791556	0.22465148	11.68828959	1.46303324575156e-31	1.87547952988476e-30
IFI6	220.671027	-2.899270046	0.24807431	-11.68710312	1.48361114809397e-31	1.9004611870588e-30
SLC23A1	238.4913321	2.88315041	0.246697206	11.68700067	1.48540136611236e-31	1.90135737274617e-30
LHX8	265.4862467	7.868781038	0.673517376	11.68311511	1.55490709730094e-31	1.98886649554986e-30
CUL4B	3231.540089	-1.194580841	0.102260156	-11.68178191	1.57949223604747e-31	2.01883193865481e-30
TMTC2	155.2825337	3.608020955	0.308929861	11.67909422	1.63023420800626e-31	2.08216140530265e-30
OBSL1	785.5348885	-1.727219671	0.147970999	-11.67269051	1.75774782962641e-31	2.24338035590827e-30
NFATC4	215.4476308	-6.810763818	0.583593667	-11.67038679	1.80600268862561e-31	2.3032809709948e-30
CNTNAP3	372.6882357	8.68169698	0.744430172	11.66220461	1.98826638434624e-31	2.53387691116172e-30
SH3D21	235.4000421	-2.783171318	0.238700132	-11.65969744	2.04768733284426e-31	2.60769765966449e-30
LANCL1	2636.507432	1.404419923	0.120464227	11.65839813	2.07917159876717e-31	2.64585968269393e-30
LOC730102	242.034155	2.658635316	0.228156428	11.65268645	2.22337281448293e-31	2.82729990136363e-30
PUS1	1026.545814	1.524262526	0.130830689	11.65064969	2.27716073420233e-31	2.89358748105564e-30
ATP11B	1248.132326	-1.493202067	0.128202482	-11.6472165	2.37076545484033e-31	3.0103368492124e-30
ACBD7	191.2728253	-3.269650512	0.280769283	-11.64532842	2.4238611252723e-31	3.07551636521086e-30
NME4	2465.344086	1.364551199	0.117216747	11.6412649	2.54217135457593e-31	3.22328839241286e-30
CYP4F3	736.3935078	6.599527531	0.566971809	11.6399571	2.58145431630111e-31	3.27071762720883e-30
FKBP9	2731.830004	1.154177049	0.099172887	11.6380302	2.64043383534379e-31	3.34301550365894e-30
PARD3	2769.625853	1.143527212	0.09830331	11.63264197	2.81255602305928e-31	3.55835280885454e-30
RIPK2	864.1993913	1.533807491	0.131873594	11.63089167	2.87082950518431e-31	3.62944464056441e-30
UROS	693.2113066	1.665456459	0.143255709	11.62575979	3.04868787426409e-31	3.84909063628767e-30
CEMIP	371.6653017	2.15951932	0.185753094	11.62575157	3.04898139767883e-31	3.84909063628767e-30
AIFM2	1133.72416	1.490741886	0.128249494	11.6237643	3.12076299706827e-31	3.93685832785008e-30
FMNL2	1419.489009	1.431891411	0.123347376	11.6086086	3.72629738398638e-31	4.69734407754292e-30
RNF11	1952.585975	-1.408421548	0.121339777	-11.60725345	3.78581259766672e-31	4.76892029102034e-30
C2orf72	223.3634045	2.732502404	0.235812568	11.58760296	4.76275297905921e-31	5.99522277522875e-30
RBPMS	1037.299558	1.463508982	0.126315009	11.58618441	4.8422675122722e-31	6.09091571493171e-30
KIAA1549L	289.2847227	2.461285753	0.212467088	11.58431538	4.94904794091705e-31	6.22074273986646e-30
LMNB1	5692.187428	-1.063361641	0.091859755	-11.57592512	5.45793005996167e-31	6.85544327560315e-30
PHF20	2309.951801	-1.19844775	0.103678737	-11.55924333	6.62903302702862e-31	8.32041481592635e-30
CCNE2	645.8039253	-1.898094233	0.164264814	-11.55508706	6.95769347441533e-31	8.72664949877388e-30
PSMD2	10826.53849	-1.024677416	0.088680144	-11.55475587	6.9845681882095e-31	8.75405907931304e-30
MMP16	290.5658871	-7.733439579	0.670119358	-11.54039125	8.25488908218069e-31	1.03387741565185e-29
SEMA3A	633.8986427	-1.786618143	0.154846644	-11.5379843	8.48912145824602e-31	1.0624504199789e-29
LGR4	2565.237001	1.436750457	0.124524457	11.53789778	8.49766273657963e-31	1.0627564716609e-29
PADI2	206.5718131	2.831820981	0.245543319	11.53287733	9.00817869926138e-31	1.12579632575572e-29
OPTN	1464.860215	-1.300677239	0.112799683	-11.53085903	9.22189150949223e-31	1.15167948837025e-29
PDE1C	1052.702281	-1.620209449	0.140569504	-11.52603799	9.75296514917537e-31	1.21713095498012e-29
TPD52	1887.618968	1.257106236	0.109098943	11.52262529	1.01471433667523e-30	1.26541700612274e-29
DVL3	2432.395108	-1.177111992	0.102166879	-11.52146378	1.02848775246375e-30	1.2816765887386e-29
PVR	6673.342061	1.025536839	0.089055359	11.51572293	1.09933686880906e-30	1.36898849791551e-29
CDH6	148.5142324	-4.05780417	0.352391255	-11.51505355	1.10790690718889e-30	1.37867587579808e-29
ZRANB1	1758.258701	-1.274012596	0.110658151	-11.51304793	1.13398398295182e-30	1.41011959763068e-29
NEMP1	1839.811258	-1.535101653	0.133411377	-11.50652727	1.22304879647323e-30	1.51925138307243e-29
PCDHAC2	180.1983812	6.813824296	0.592171945	11.5064963	1.22348797856699e-30	1.51925138307243e-29
GLTSCR2	3463.273221	1.262592972	0.109745849	11.50469912	1.24924245314392e-30	1.55012761054171e-29
FAM13B	1541.933606	-1.316189285	0.114433986	-11.50173417	1.29291294592327e-30	1.60317527021524e-29
GDF6	233.4456671	-7.152150809	0.622107574	-11.49664642	1.37140921887276e-30	1.69929980965371e-29
APC2	287.2274239	2.460508341	0.214120951	11.49120779	1.46055474509042e-30	1.80847382286267e-29
PKM	58821.1216	1.038187308	0.090387981	11.4859	1.55309592765814e-30	1.92169442177374e-29
ZFP30	154.0019615	-4.166280569	0.36273457	-11.48575546	1.55569587958278e-30	1.92354623862738e-29
FLVCR2	151.7403597	3.505534711	0.305219108	11.48530555	1.56381606394301e-30	1.9322161062213e-29
USP32P1	143.0404134	3.733877611	0.325225813	11.48087718	1.64602023126567e-30	2.03234537619587e-29
LLGL1	1571.818866	-1.315465316	0.114584738	-11.48028379	1.65735622940992e-30	2.04489373698037e-29
IER3	2781.276406	1.274022518	0.110998305	11.47785557	1.70455810949613e-30	2.10164540883703e-29
FBL	5915.304528	1.139030456	0.099448066	11.45352046	2.25785672409595e-30	2.78187096310169e-29
REST	2038.506756	-1.396090397	0.121917021	-11.45115244	2.32039878144268e-30	2.85690906466608e-29
SUGP2	2819.537616	-1.163434302	0.101717109	-11.43794109	2.70222203271544e-30	3.3246675312887e-29
PDLIM5	7502.299577	1.070831929	0.093628162	11.43707089	2.72945587521897e-30	3.35580632782564e-29
TMEM50A	2316.485507	-1.199419703	0.10487553	-11.43660206	2.74424100026941e-30	3.37160659610267e-29
PPP2R5B	444.9748358	-1.962207687	0.171698583	-11.42821132	3.02271067274056e-30	3.71112238510978e-29
TMEM144	142.5952117	3.847989821	0.336729389	11.42754374	3.04603464289403e-30	3.73712652809392e-29
CACNA1D	328.8856749	8.500695174	0.744091745	11.4242568	3.16350411097393e-30	3.87579273863103e-29
GOLGA2	1981.128732	-1.242043312	0.10871956	-11.42428567	3.16245283979534e-30	3.87579273863103e-29
UBA2	5823.167303	1.039433252	0.090998359	11.42254944	3.22628528073415e-30	3.94993381912353e-29
S100A3	129.924776	4.456770497	0.390252155	11.42023289	3.31344826562934e-30	4.05380049564785e-29
WIPI1	285.447879	-2.411815768	0.211229838	-11.4179691	3.40088351520997e-30	4.15785436214381e-29
SLC5A11	125.9525582	4.806577196	0.421015683	11.41662267	3.45396891321583e-30	4.21979635830447e-29
ANTXR1	4385.150897	-1.138303101	0.099817875	-11.40380021	4.0025758431548e-30	4.88661815473114e-29
HRH1	406.2590239	-2.038282087	0.178741875	-11.40349505	4.01663481360689e-30	4.90035068862299e-29
ZNF146	4274.171061	1.073050077	0.094124865	11.4002828	4.16763080771723e-30	5.08101227284911e-29
CEP131	1089.247228	-1.424035547	0.12493676	-11.39805088	4.27584850946807e-30	5.20930418686697e-29
ADAMTS7	328.2370986	-2.230166872	0.195815517	-11.38912228	4.73737603685851e-30	5.76755683146587e-29
CMBL	424.6774961	2.010160127	0.176509433	11.38840056	4.77677379837283e-30	5.81146367067913e-29
DGCR5	138.2581379	5.90329437	0.518552867	11.38417072	5.01429797781462e-30	6.09618346898327e-29
TMEM56	766.2587489	1.80484111	0.158579975	11.38126745	5.18407693603567e-30	6.29820190263734e-29
SLC6A17	126.3558138	4.616739822	0.405947201	11.37275934	5.71517793125953e-30	6.93860808172553e-29
SLC41A2	451.9359562	1.968076355	0.173067557	11.37172324	5.78343623017005e-30	7.01659201369413e-29
BIN1	2268.816113	1.321519834	0.116253415	11.3675786	6.06467001658622e-30	7.35267434416997e-29
PGM3	1311.879406	-1.342724214	0.118192913	-11.36044609	6.58077409855928e-30	7.97284333803214e-29
CHMP4C	126.5347696	5.179217427	0.456404357	11.34787026	7.59911148938189e-30	9.2002020629086e-29
MARCH4	682.9689856	-1.707481459	0.150512844	-11.34442356	7.90454086255749e-30	9.56334249811431e-29
THOC6	655.8172245	1.646699575	0.145210349	11.34009792	8.30514787164731e-30	1.00410504850416e-28
DPF3	192.0717505	-6.644691361	0.586138786	-11.33637889	8.66564160991241e-30	1.04696324204583e-28
FAM13A	242.1506718	2.618939805	0.231054682	11.33471861	8.83154898138602e-30	1.0662688707859e-28
ATF3	647.6870008	1.634518503	0.144223172	11.33325861	8.98004535268486e-30	1.08344713272462e-28
ATIC	3936.635973	1.101739159	0.097280361	11.32540162	9.82276317816893e-30	1.18430188968324e-28
KDELR1	6010.290437	1.120639847	0.098983307	11.32150345	1.02695407069469e-29	1.2373128727361e-28
FAM131C	154.4120722	3.477397572	0.307152166	11.3214164	1.02797439543607e-29	1.23768685152158e-28
FAM65A	2238.341976	-1.184705942	0.104658836	-11.31969348	1.0483783880967e-29	1.26138225107507e-28
OBSCN	1347.993883	1.341851008	0.118566721	11.31726509	1.07782117762929e-29	1.29591271798545e-28
MAP7D2	209.0089189	2.839232261	0.25087936	11.31712177	1.07958430903837e-29	1.29713803196244e-28
DEK	8568.741763	-1.055234461	0.093245169	-11.31677351	1.08388038863429e-29	1.301402940458e-28
HDAC10	262.0329286	-2.475130548	0.218910999	-11.30656095	1.21769279967581e-29	1.4610637487645e-28
ZBTB20	1661.619602	1.679905875	0.148609472	11.30416418	1.25140018133819e-29	1.5004752930846e-28
ZNF91	364.1913548	-8.383389295	0.741726666	-11.30253188	1.27488469357704e-29	1.52758348782283e-28
RTKN	276.3253241	2.380940592	0.210866523	11.2912214	1.45007454244811e-29	1.73630491573079e-28
SLC35F2	1106.190934	1.363090492	0.120781112	11.28562628	1.54536967396829e-29	1.84914034975725e-28
GNG4	286.9362797	2.3726494	0.210254435	11.28465805	1.56247997789807e-29	1.86833168276234e-28
CNTNAP1	870.5359725	-1.479876978	0.13115661	-11.28328167	1.58712701952184e-29	1.89650256739847e-28
SMYD5	1119.564539	1.404458195	0.124498333	11.28093979	1.62995309893671e-29	1.94634262512758e-28
USP49	508.1789893	-1.898448007	0.168316405	-11.27904322	1.66547462471704e-29	1.98739798818048e-28
FMNL3	840.0319639	-1.556536544	0.138012824	-11.27820223	1.68147072001056e-29	2.00511357952559e-28
TRIM22	140.0700577	-4.119300055	0.365439428	-11.27218284	1.80049980055103e-29	2.14558533990477e-28
RHOU	123.8711537	4.264988593	0.378395852	11.27123506	1.81998859719345e-29	2.16732795105674e-28
CCHCR1	916.6467131	-1.451265	0.128764078	-11.27072879	1.83048440776911e-29	2.17833891911582e-28
GJC1	2113.909954	-1.189725414	0.105559685	-11.27064192	1.83229136700132e-29	2.17900188897006e-28
EFHD2	2201.170132	1.217718633	0.108071737	11.2676882	1.89479652182472e-29	2.25179840228304e-28
FRYL	2093.286225	-1.564212093	0.138824737	-11.26753149	1.89817122222677e-29	2.25427228121945e-28
CYC1	3706.869767	1.251375628	0.11107376	11.26616792	1.92778797323623e-29	2.28788669335605e-28
ZCCHC24	505.7966436	-1.848381672	0.164102407	-11.26358656	1.98511633685969e-29	2.35432096713006e-28
LMF1	123.510052	5.24408366	0.466328113	11.24548042	2.4376588801975e-29	2.88906491620416e-28
CD151	5823.354646	1.224646524	0.108903195	11.24527636	2.44330258456023e-29	2.89378649858852e-28
NOSTRIN	377.863082	2.017726218	0.17944037	11.24455003	2.46349673173684e-29	2.9157231514664e-28
DHRS4	169.3658249	3.180616361	0.28286086	11.24445552	2.46613664934323e-29	2.91686745893147e-28
CREB5	1052.661635	-1.606605725	0.143065748	-11.22984189	2.90998794641162e-29	3.43950710899933e-28
ZNF703	659.2100797	-1.819278182	0.162017018	-11.22893263	2.94008693930266e-29	3.47272870594868e-28
FGF1	136.1864131	-4.83469332	0.430939196	-11.21896862	3.29085985765225e-29	3.88441779000063e-28
ANKRD12	1551.648389	-1.251882487	0.111627943	-11.21477696	3.45055174250579e-29	4.0701569065525e-28
AUP1	2773.710181	1.242838004	0.110878857	11.20897202	3.68447579821372e-29	4.34314746896944e-28
SNTB1	141.9015586	-4.090839675	0.36497117	-11.20866525	3.69726642561419e-29	4.3552799232539e-28
COL18A1	3296.839578	1.131250528	0.100928052	11.20848476	3.70481223431056e-29	4.36122191039637e-28
PPP1R9A	587.4568	1.871447239	0.166973575	11.2080444	3.7232873668329e-29	4.38001295231881e-28
TXN	6182.808509	1.166271332	0.104079217	11.20561204	3.82699450857832e-29	4.49897655175688e-28
RNF44	1429.079773	1.382574978	0.123429477	11.20133545	4.01632897324897e-29	4.71837461722524e-28
RAI2	183.2435403	-6.574945328	0.586987359	-11.20117023	4.02382699213713e-29	4.72399998524705e-28
MED15	2107.319695	-1.176150188	0.105035379	-11.19765738	4.18657989409985e-29	4.91176540200113e-28
NEFL	292.3295137	8.326044383	0.743722072	11.1951019	4.30906538006633e-29	5.05206764196882e-28
TMOD3	8399.802756	1.186689887	0.106041404	11.19081648	4.52249835071402e-29	5.29873899505028e-28
CXCL8	201.2286158	2.780764768	0.248499403	11.19022714	4.55265859433856e-29	5.33049361542635e-28
MRPS34	1802.080852	1.308015686	0.116900231	11.18916255	4.60764791279684e-29	5.39125729608725e-28
SARS2	882.1667368	1.460560198	0.130541782	11.18845001	4.64482052362794e-29	5.43110670750701e-28
ASAP3	426.8742815	-1.931913916	0.17268945	-11.18721448	4.70998341157713e-29	5.50360930277719e-28
PRKY	377.1198145	-2.071783687	0.185202112	-11.1866094	4.74222561094474e-29	5.53757275962563e-28
LIMK2	531.7350202	-1.786492222	0.159846305	-11.17631229	5.32573154661112e-29	6.21477936972009e-28
GYG2	136.3320557	3.661563304	0.327635581	11.17571935	5.36142070087193e-29	6.25224137117065e-28
FAT3	738.8649643	-1.970468237	0.176383984	-11.17146916	5.62428236867278e-29	6.55439430584501e-28
HOXB2	164.7260971	-3.351681038	0.300130333	-11.16741851	5.88669066297512e-29	6.85561556568525e-28
ZDHHC23	142.3516495	3.652131779	0.32714181	11.16375732	6.13430095499637e-29	7.13921247325812e-28
VASN	544.7317798	-1.827448718	0.163721063	-11.16196465	6.25928275625723e-29	7.27980891077976e-28
ATOH8	513.2452811	-1.998924989	0.179136243	-11.15868548	6.49447250435536e-29	7.54830890939542e-28
MTMR1	2006.585416	-1.16958009	0.104822888	-11.15767853	6.56843797675425e-29	7.62919038552522e-28
LAMB1	7759.513129	0.979619904	0.087806074	11.15663029	6.64632378735407e-29	7.71451457448275e-28
DST	11773.29127	-1.465448358	0.131400955	-11.15249399	6.9627018401376e-29	8.07636353166726e-28
MOB1B	1257.795167	-1.644705934	0.147610483	-11.14220278	7.81618255561859e-29	9.06032757145309e-28
USP4	1095.770704	-1.420423991	0.127522772	-11.13859097	8.13969246318553e-29	9.42906301682236e-28
AASS	332.5124342	-8.25134955	0.742109628	-11.11877442	1.01658856204054e-28	1.17683964081107e-27
DHRSX	284.6006643	2.283250061	0.205392559	11.11651793	1.04262246054462e-28	1.20617650810451e-27
TFAP2A	3068.291144	-1.086966066	0.097825174	-11.11131241	1.10523054582874e-28	1.27775791352641e-27
TMEM5	506.9251129	1.750856983	0.157580019	11.11090729	1.11025649707186e-28	1.28271781112994e-27
PNRC2	1223.334602	-1.342468856	0.120856538	-11.10795392	1.14758880365295e-28	1.32497107303877e-27
SPSB1	702.6816703	1.593853389	0.143596543	11.09952477	1.26112667068845e-28	1.45509479661035e-27
MAGEA6	461.8608173	9.40558126	0.847657061	11.09597464	1.31221790852943e-28	1.51304279214961e-27
HSPA12B	118.9337365	4.820812387	0.434729157	11.0892318	1.41497642604356e-28	1.63044937287795e-27
METTL8	904.7960006	1.481419915	0.133694199	11.08065961	1.55721082492367e-28	1.79315809258384e-27
OLFM2	135.4821701	3.691270278	0.333174896	11.07907684	1.58498325178698e-28	1.8239338621554e-27
ENTPD2	120.008386	5.305911217	0.479080222	11.07520405	1.65502700272957e-28	1.903281053139e-27
SEC22B	1028.159035	-1.478324066	0.133513526	-11.07246667	1.70637966037703e-28	1.96104304541945e-27
CPEB1	117.6673251	4.557682241	0.411677013	11.07101464	1.73425784451871e-28	1.99176885779573e-27
PCYT2	603.5760346	-1.65875543	0.149839255	-11.07023276	1.74945627073998e-28	2.00790129190788e-27
RSL24D1	2709.372306	1.092730207	0.098715908	11.06944395	1.76492304464504e-28	2.02432028686459e-27
FEM1C	1076.375309	-1.476566963	0.133436338	-11.06570358	1.84013061196527e-28	2.10919375996071e-27
ITGA2	390.5326663	2.251286575	0.203506694	11.06246938	1.9077179888923e-28	2.18522703142893e-27
SGTB	995.3089799	-1.580726611	0.142906101	-11.06129548	1.93285425008775e-28	2.21256605358042e-27
CCDC68	296.7878763	2.236594514	0.202221947	11.06009781	1.95883799737631e-28	2.24083869069939e-27
CAPN12	299.5377771	2.379171162	0.215186559	11.05631863	2.04312157935427e-28	2.3357233845549e-27
FLVCR1	918.6701108	1.469453058	0.132988922	11.04943954	2.20587699353347e-28	2.52013496102637e-27
UROD	856.7099563	-1.600778527	0.144994516	-11.04026948	2.44299376776104e-28	2.78775859863761e-27
OGFRL1	961.302188	-1.714102918	0.155259328	-11.04025725	2.44332633860174e-28	2.78775859863761e-27
METRN	687.0743195	1.769568774	0.16033298	11.0368358	2.53814444256836e-28	2.89404906551581e-27
ADAMTS3	142.8825157	-5.688180341	0.51599341	-11.02374609	2.93581331271217e-28	3.34529211070745e-27
LPGAT1	3863.803911	1.17155607	0.106282754	11.02301195	2.9598623877207e-28	3.37049254523335e-27
UHMK1	6151.519334	-1.429903	0.129742749	-11.02106291	3.02466153434243e-28	3.44203323692728e-27
TMEM205	755.4159015	1.587088108	0.144022216	11.01974508	3.06927036317628e-28	3.49051921145566e-27
ADRA1D	119.8500884	4.534039508	0.411563314	11.01662697	3.17743523579545e-28	3.61117378753963e-27
ZNF22	627.310827	-1.61911837	0.14703003	-11.01216103	3.33897210502355e-28	3.79228922990102e-27
DDX1	4846.436833	1.00187103	0.090982266	11.01171769	3.35544577831022e-28	3.80851833978258e-27
ASAH1	1213.418635	1.313043034	0.119288754	11.00726588	3.52540301180081e-28	3.99882082678824e-27
RAB32	1153.867466	-1.603848223	0.145794943	-11.00071227	3.79125368845493e-28	4.29757586505352e-27
WT1	169.8184294	6.95600686	0.632345245	11.00033077	3.80732778769843e-28	4.3129923749665e-27
NISCH	1387.220841	-1.299043184	0.118119933	-10.99766269	3.92164999666533e-28	4.43961337934177e-27
LZTS1	171.9542437	-6.483052962	0.589700037	-10.99381474	4.09254880470597e-28	4.63007760293601e-27
ADCY9	2331.847583	1.135359072	0.103302568	10.99061806	4.24012497916998e-28	4.79392599785016e-27
THRB	611.7130959	-1.680418266	0.152955938	-10.98628981	4.44838513650818e-28	5.02612744458092e-27
COX4I1	3892.032448	1.240188255	0.112894506	10.98537295	4.4937868813793e-28	5.07413733743308e-27
LYN	684.7095408	1.561037986	0.142183411	10.97904444	4.81995102021591e-28	5.43890136481839e-27
KLHL29	625.0798562	-1.61563226	0.147188702	-10.97660513	4.95184753968886e-28	5.5841209577578e-27
KCNH3	162.8806026	3.2030982	0.291830012	10.975904	4.990416981578e-28	5.62397735338273e-27
HHIP	158.7468671	-3.326942508	0.303205606	-10.97256263	5.17835775676761e-28	5.83200834182729e-27
BTF3L4	1150.717942	-1.321929587	0.120508091	-10.96963344	5.34887966481309e-28	6.0201657893061e-27
RELB	311.6581995	2.151981876	0.19618454	10.96917158	5.37627032569352e-28	6.04709011988006e-27
NIPSNAP1	1518.671997	1.236177962	0.112703745	10.96838407	5.42329519981937e-28	6.09604954955841e-27
ALDH5A1	333.6186829	2.104036091	0.191858901	10.96658056	5.53253083147203e-28	6.21482877035331e-27
LOC90768	347.3199539	2.028083094	0.184999593	10.96263546	5.77914605806546e-28	6.48767755159776e-27
FAM21A	765.9366568	-1.523565078	0.139019581	-10.95935599	5.99242718467902e-28	6.72277834862896e-27
ZP3	136.0735472	3.741613281	0.341415304	10.95912585	6.00768420130358e-28	6.73556053797599e-27
VWA1	283.8764996	2.32728818	0.212374282	10.95842756	6.0542138608028e-28	6.78336532450103e-27
RCN3	197.0398745	-2.820164832	0.257510918	-10.95163209	6.52609927130622e-28	7.30738694257884e-27
CPEB2	1347.122757	1.554254438	0.141947706	10.94948612	6.68256477706162e-28	7.47778140714327e-27
VPS11	646.8927171	-1.590673067	0.145302434	-10.94732569	6.84384194831223e-28	7.65333807099906e-27
C3	423.4269048	1.861561633	0.170075203	10.94552055	6.98155288460331e-28	7.80233288398552e-27
PDPR	2221.253998	-1.174590923	0.10733104	-10.94362752	7.12892181584504e-28	7.96192331437811e-27
IL6ST	7140.756176	-1.405678301	0.128461567	-10.94240348	7.22584881317242e-28	8.06500948840256e-27
MPC2	1400.458196	1.297366554	0.118649858	10.93441303	7.89150057171001e-28	8.80233019623752e-27
PLEKHA7	456.1293467	1.79468367	0.164267152	10.92539592	8.71594514283372e-28	9.71571532098229e-27
DAPK1	2354.207247	1.105253698	0.10117731	10.92392845	8.85797266037851e-28	9.86772494319738e-27
GNG12	7971.699666	-1.196127307	0.109511121	-10.9224278	9.00558577105942e-28	1.00257587696456e-26
ABL2	3546.237793	-1.102626435	0.100959603	-10.92146165	9.10191011158857e-28	1.01265284547183e-26
CACNA2D1	521.3366382	5.9653971	0.546219223	10.92125076	9.12307122470893e-28	1.01435984522688e-26
FAM126A	1199.754228	-1.667089669	0.152745883	-10.91413817	9.86605966323767e-28	1.09627077226823e-26
ZNF704	422.9145573	2.009496926	0.184120194	10.91404957	9.87568322970791e-28	1.09664115558425e-26
PHF13	812.5848823	-1.515041131	0.138911172	-10.9065463	1.07254028801554e-27	1.19023980784614e-26
NIN	3756.66881	-1.226128324	0.112448526	-10.9039075	1.10411567222373e-27	1.2245008034064e-26
ATP5G3	3341.517783	1.162909699	0.106705734	10.8982869	1.1744766496122e-27	1.30170539792366e-26
SLC1A5	6161.028434	1.100740118	0.101002751	10.89812012	1.17663108511418e-27	1.30326469745112e-26
MICB	506.0979017	-1.768563994	0.162287635	-10.89771253	1.18191263558597e-27	1.30828348500355e-26
BICC1	3627.945699	1.186023895	0.108868636	10.89408245	1.23000078411222e-27	1.36064934455663e-26
JMY	776.7528936	-1.762150603	0.161761496	-10.89351078	1.23774858675154e-27	1.36835186185329e-26
CHP1	3872.09606	1.021889514	0.093827153	10.89119178	1.2696774437613e-27	1.40276023792994e-26
EVA1A	338.058235	-2.085490352	0.191560725	-10.88683681	1.33186166803172e-27	1.47053048261336e-26
LCLAT1	1420.026247	1.397224557	0.128530845	10.87073349	1.58918041723527e-27	1.75352983506834e-26
CEBPB	1195.937357	1.429287728	0.131548862	10.86507102	1.69091566591994e-27	1.86460618087592e-26
IPO5	9460.480619	-0.944314835	0.086951344	-10.8602672	1.78226944772971e-27	1.96410148873071e-26
HIF1A	7532.883924	-1.209635242	0.111398295	-10.85865128	1.81408639009117e-27	1.99790158716674e-26
ADAMTS15	282.2499674	-2.281972008	0.210320616	-10.84996825	1.99494622929494e-27	2.19570028797525e-26
JUN	3734.598539	-1.027921322	0.094772421	-10.84620724	2.07873180523805e-27	2.28647383549024e-26
LINC00346	133.7479572	-3.892440032	0.359088158	-10.83978946	2.22983620686322e-27	2.45113268792266e-26
RFC1	2265.446041	-1.218780447	0.112459055	-10.83754832	2.28512909707191e-27	2.510330225479e-26
TRPC4	291.6000316	-8.063116329	0.74405704	-10.83669113	2.30663512487196e-27	2.53235999792304e-26
PPM1H	549.7203881	1.758088496	0.162272309	10.83418672	2.37062485349922e-27	2.6009738008751e-26
SNAP23	952.8324847	-1.383000247	0.127696021	-10.8304099	2.47046929942953e-27	2.7088152054248e-26
TMC6	126.8524728	4.20188525	0.388026169	10.82887079	2.51234349730666e-27	2.75299789642014e-26
INSL4	194.677219	7.417476937	0.685144575	10.82614854	2.58813731122905e-27	2.83427047009845e-26
SLC29A4	350.5982961	2.24442541	0.207354867	10.82407873	2.64727917677185e-27	2.89721689691402e-26
HOXB4	129.9647286	-4.008701149	0.370393951	-10.82280403	2.68436695576098e-27	2.93596320619428e-26
MAP3K7CL	156.9591138	-3.279208603	0.303004475	-10.8223108	2.69885529400427e-27	2.94995882104517e-26
CEP85L	405.6000946	-2.093899949	0.193495116	-10.82146153	2.72398433259326e-27	2.97556032922499e-26
ALS2	1456.111689	-1.31781252	0.1218247	-10.81728516	2.85097490741197e-27	3.11232915064623e-26
ITM2C	2267.600924	-1.216774548	0.112523787	-10.81348738	2.97154154669643e-27	3.24191835576381e-26
ARVCF	241.2356987	-2.468228052	0.228398446	-10.80667621	3.20057299344698e-27	3.48960535132925e-26
SPOP	1044.76449	-1.397794475	0.129363066	-10.80520517	3.25229129228022e-27	3.54377789935083e-26
RPLP1	20079.73427	1.169034824	0.108200337	10.8043547	3.28256889738061e-27	3.57453505040185e-26
MUC3A	124.1993417	5.898634927	0.546031859	10.80273034	3.34117682675327e-27	3.63608469398355e-26
AFAP1-AS1	239.1994359	-2.464639791	0.228299826	-10.79562712	3.60989584821875e-27	3.92607137977827e-26
ZC3HAV1	3174.770235	1.127523204	0.104507795	10.78889101	3.8844860644318e-27	4.22207793312369e-26
APC	2140.260345	-1.343725646	0.124631467	-10.78159212	4.2054297136569e-27	4.56806614504015e-26
FBXL3	1240.165727	-1.381236252	0.128114094	-10.78129825	4.21888824555362e-27	4.57983173555304e-26
ZNF585A	124.4625672	-4.986443809	0.46255599	-10.78019509	4.26979220572223e-27	4.63220642903307e-26
SLC7A7	1899.856298	7.317625005	0.678864352	10.7792153	4.31551415896729e-27	4.67889762732809e-26
LINC01004	560.1567428	-1.681397394	0.156056735	-10.77427001	4.55379926233302e-27	4.93417876566277e-26
PCBP1	8006.413795	0.993755951	0.092235798	10.77408095	4.56316317797144e-27	4.94125384128907e-26
KIAA1551	836.4522683	1.608984341	0.149439373	10.76680331	4.93851166884177e-27	5.34438314305323e-26
NPAS2	1426.725174	6.768747385	0.629167005	10.7582682	5.41787339291672e-27	5.85950401563959e-26
LOC100507156	223.3809287	-2.546841006	0.236772084	-10.75650879	5.52228007748227e-27	5.96871859087575e-26
PRICKLE1	565.7371554	-1.723186797	0.16020801	-10.75593406	5.55681607065542e-27	6.00232536405245e-26
RAC2	212.5287675	-7.280147105	0.67686835	-10.75563232	5.57503350936986e-27	6.01827456361326e-26
GRB14	384.1597019	9.139653689	0.849776354	10.75536363	5.59130557574449e-27	6.0321052851194e-26
GNL3L	4292.470961	1.000293201	0.093046724	10.75043979	5.89797288338083e-27	6.35901417741877e-26
ARFGEF3	595.1955194	1.851691826	0.172288535	10.74762071	6.0809989576698e-27	6.55229516860416e-26
AFF4	5692.398144	-1.382872313	0.128669491	-10.7474764	6.09051834021601e-27	6.55849887234873e-26
C1RL	506.4474998	1.699415419	0.158191306	10.74278644	6.40805995342112e-27	6.89618007579901e-26
SLC25A39	1932.786286	1.296300583	0.120712406	10.73875189	6.69432500644759e-27	7.19980642581167e-26
HPD	129.6449945	6.143505309	0.572144664	10.73767823	6.77261754446624e-27	7.27951999199904e-26
MFAP3L	115.9660081	4.16202481	0.387644656	10.73670112	6.84465821899038e-27	7.35241967898203e-26
EMP3	2361.514688	1.26108944	0.117682845	10.71600064	8.56262604593793e-27	9.19216887222179e-26
EMC10	1863.137916	1.273284155	0.118831915	10.71500159	8.65557675146987e-27	9.28623538985389e-26
LINC01137	151.0018283	3.234173081	0.301851678	10.71444459	8.70783363994888e-27	9.33655422379266e-26
DHX37	2076.148117	1.199343232	0.111975096	10.7108033	9.05724628994115e-27	9.70522629494985e-26
SPTBN2	789.751627	1.551866074	0.144896487	10.71017043	9.11937728104569e-27	9.7657999703778e-26
GCAT	220.7450462	-2.542034048	0.237350867	-10.7100264	9.13357656091214e-27	9.77500145874415e-26
COX7B	1552.151077	1.373001944	0.128201224	10.70974127	9.16175001106782e-27	9.79913801797278e-26
IGF1R	6864.533316	0.954440192	0.08923148	10.69622729	1.06006851143134e-26	1.13242858016507e-25
ITGA4	122.4009995	-4.672314994	0.436817388	-10.69626604	1.05962543718462e-26	1.13242858016507e-25
RABGAP1	1232.141379	-1.285364161	0.120252661	-10.68886251	1.14769896169325e-26	1.22528987741336e-25
PARP11	213.358288	-2.587992859	0.242145747	-10.68774857	1.16156428450448e-26	1.23933364357718e-25
LHPP	155.0478218	3.061684688	0.286479314	10.68728017	1.16744399655659e-26	1.24484517651178e-25
RBFOX2	4321.717046	-1.038961176	0.097223331	-10.68633598	1.17938599083585e-26	1.25681023008754e-25
RAB1A	4275.794872	1.018002604	0.095360348	10.67532391	1.32793584372719e-26	1.41424761756505e-25
RBFOX3	119.9756267	5.848008119	0.547816219	10.67512775	1.33074350428892e-26	1.41637254296539e-25
IMP4	1353.333442	1.249299571	0.117058014	10.67248219	1.36919053672276e-26	1.45640438177087e-25
VASP	2882.956448	1.070936325	0.100347344	10.67229368	1.37197179129512e-26	1.45847293959994e-25
PSMB8	322.9738743	-2.104648025	0.197364112	-10.6637828	1.50354798459458e-26	1.59737084481547e-25
EEPD1	221.4040284	2.683815285	0.251837805	10.65691977	1.6186992753438e-26	1.71866036335833e-25
PCNT	3530.013367	-1.010136624	0.094828224	-10.65227821	1.70149139742228e-26	1.8054656739294e-25
COPZ2	152.883722	-3.263121533	0.306340763	-10.65193382	1.70779890912329e-26	1.81105633708367e-25
FLRT3	107.7911278	4.591011612	0.431026579	10.65134225	1.71868792708222e-26	1.82149576417942e-25
ZNF738	122.7101355	-5.075630877	0.476608687	-10.64947201	1.75356805453541e-26	1.85733326019261e-25
THRIL	711.3417201	1.692025568	0.158974378	10.64338539	1.87201513463958e-26	1.98158541938716e-25
ASXL1	4575.037213	-0.985159181	0.09257756	-10.64144687	1.91137922964441e-26	2.02202581854494e-25
DNAJA3	1907.027633	1.146311135	0.10772984	10.64060932	1.92863957990402e-26	2.03904805555165e-25
PLEKHH1	239.1722592	2.409444018	0.226451582	10.63999639	1.94136869910972e-26	2.05126193335023e-25
MB21D1	206.259503	-2.640685684	0.248377313	-10.63175074	2.12093067590756e-26	2.23963085425635e-25
PSEN2	498.1228278	1.688457721	0.158824938	10.63093582	2.13954690300484e-26	2.25792135030184e-25
NEIL2	710.3739782	1.487159456	0.139908035	10.62954998	2.17157788078303e-26	2.29033809882464e-25
IRF5	121.1633858	3.703977345	0.3485165	10.62783926	2.21177419875245e-26	2.3313223325907e-25
PTTG1IP	3356.389561	-1.06365631	0.100121745	-10.62362938	2.31386092120443e-26	2.43745325077208e-25
PTPN1	2336.235871	-1.079680259	0.10164877	-10.62167559	2.36281288590047e-26	2.487516899323e-25
TMEM30A	4295.367744	-1.156726198	0.108915282	-10.6204215	2.39477332567132e-26	2.51964261676245e-25
ENPP4	124.2103652	-5.097153446	0.479995457	-10.61917019	2.42709022926521e-26	2.55210440633352e-25
KIAA1161	507.9722809	1.669797595	0.157245937	10.61901902	2.43102341518924e-26	2.55469935023564e-25
TKFC	588.0857469	1.777260179	0.167369563	10.61877765	2.43731682731805e-26	2.55976997394354e-25
SSC5D	127.555674	-3.873907181	0.364895656	-10.61647931	2.49805758700383e-26	2.62198290017007e-25
SUN2	2527.973095	-1.170494516	0.110299488	-10.61196694	2.62170964280735e-26	2.75011347248516e-25
PPM1K	143.4594493	-3.498631706	0.329785795	-10.60880051	2.71208314400585e-26	2.84320249745027e-25
LOC388282	135.1559832	6.40144962	0.603425463	10.60851756	2.72030774462142e-26	2.85011089060876e-25
SH2D3A	235.5714188	2.402144001	0.226476102	10.60661138	2.77636234467889e-26	2.90709316018809e-25
STX7	867.1946418	-1.440953188	0.135894174	-10.60349492	2.87048394604728e-26	3.00384256394888e-25
CEACAM19	351.0814968	1.944937049	0.183442747	10.60242001	2.90367591206972e-26	3.03675380030135e-25
NACAD	262.0417915	-7.908582577	0.746138623	-10.59934754	3.00066315985297e-26	3.13630464801418e-25
ICK	740.4858898	-1.665245727	0.157120293	-10.59854012	3.02667893428353e-26	3.1616009910305e-25
GLI3	412.991959	-8.981482993	0.848102336	-10.59009345	3.31260977981313e-26	3.45820592223126e-25
HHEX	428.6013211	1.806638422	0.170667647	10.58571118	3.47134529579114e-26	3.62174948454954e-25
GTPBP1	1347.771848	-1.219491113	0.115213851	-10.58458777	3.51323770571577e-26	3.66326472257468e-25
TNS2	999.6748318	1.335891136	0.126228811	10.58309216	3.56978785227542e-26	3.72000486650148e-25
SLC12A6	839.6080459	-1.444810314	0.136619683	-10.57541846	3.87444021238732e-26	4.03506515309203e-25
USP1	3392.312543	-1.132282173	0.107121331	-10.57009055	4.1009845599557e-26	4.26845163094136e-25
TWIST1	162.0995401	-3.05566785	0.289273028	-10.56326569	4.41045580905656e-26	4.58782139469523e-25
TMEM151A	132.5663419	3.50981305	0.332416702	10.55847382	4.64146610534738e-26	4.82524270009697e-25
STEAP1	172.9650299	7.246065618	0.686321299	10.55783294	4.67325797373151e-26	4.85539806400687e-25
MECP2	3889.181403	-1.000965306	0.094817489	-10.5567582	4.72705715133473e-26	4.90836893248182e-25
MDC1	2158.005083	-1.095705535	0.103830505	-10.55282868	4.92903904960738e-26	5.11505159469375e-25
ZNF468	257.022568	-7.879878203	0.746807839	-10.55141336	5.00386452222068e-26	5.18961178348574e-25
AGFG1	4742.17905	1.104247989	0.104667854	10.55002038	5.07860760073113e-26	5.26399791386127e-25
C1QTNF6	407.8197136	1.919286028	0.181961062	10.54778428	5.20091119348179e-26	5.38756302716349e-25
TLE1	1260.083684	1.287574652	0.122087046	10.54636583	5.28000220892185e-26	5.46624456712253e-25
ZSWIM8	1195.139493	-1.360506014	0.129063055	-10.54140559	5.56606948658355e-26	5.75898251804734e-25
SYT11	135.0161249	-3.554551187	0.337324909	-10.53747022	5.80391457943063e-26	6.00150929880152e-25
TINAGL1	378.4205494	-1.930059873	0.183396188	-10.52399125	6.69749732121234e-26	6.92140890918885e-25
ARSJ	947.4340457	-1.343181277	0.127650194	-10.52235984	6.81450817245056e-26	7.03815968474544e-25
HILPDA	416.8094789	1.839935047	0.174885151	10.52081914	6.92687233857918e-26	7.14997586446356e-25
HDHD1	681.4687265	1.51647329	0.144213021	10.51550877	7.32841920658857e-26	7.55997990814586e-25
ZNF512B	2162.052454	-1.149749473	0.109347206	-10.51466718	7.39414110181292e-26	7.62326765044391e-25
AEN	2444.645378	1.100450617	0.104664071	10.51412015	7.43717264021349e-26	7.66310093436655e-25
MISP	3121.623841	6.467268595	0.615392725	10.50917298	7.83778337026256e-26	8.07111135718591e-25
MNX1	114.8732874	5.791874644	0.55156762	10.50075174	8.56949358571323e-26	8.81939499252211e-25
HEBP2	473.4914041	1.797684045	0.171239455	10.49807152	8.81628157574405e-26	9.06802672516352e-25
CPT1C	237.9032561	-2.393669909	0.228124038	-10.49284387	9.31807690560888e-26	9.57849957384346e-25
MTX2	764.3437554	1.482301613	0.141273469	10.49242741	9.35924863040283e-26	9.61515265895362e-25
APPBP2	1474.39496	-1.273552583	0.121388369	-10.49155363	9.4462180810773e-26	9.69878480715558e-25
MPV17L	135.3184823	3.319569609	0.316410063	10.49135283	9.46631779396453e-26	9.7137012607403e-25
CEP250	3197.932489	-1.060315359	0.101149548	-10.48265051	1.03793328720675e-25	1.06443111348014e-24
ACAT2	1078.032534	-1.387333062	0.132355537	-10.48186646	1.04657573420398e-25	1.07266321870148e-24
GPR17	119.1250414	-4.814212891	0.459320129	-10.48117117	1.0542994163842e-25	1.07994453732327e-24
COX5A	2045.775681	1.352732151	0.129124135	10.47621462	1.11102101014655e-25	1.13737758607721e-24
MOXD1	118.5005421	-4.307561352	0.41121056	-10.47531792	1.12160104941788e-25	1.14753478260278e-24
ERCC6	351.8362748	-2.110930787	0.20154493	-10.47374787	1.14036678344052e-25	1.1660501174488e-24
DR1	1987.410559	-1.207946789	0.115346058	-10.47237167	1.15707134323138e-25	1.18243738557421e-24
B4GALT5	3672.968085	1.029446908	0.09837988	10.46399844	1.26406218247975e-25	1.2910169941038e-24
ZNF525	117.9411467	-4.619361792	0.441471768	-10.46354972	1.27006484066469e-25	1.29638819860353e-24
SH3BGRL3	1754.919306	-1.290246661	0.123327298	-10.46197138	1.29140398593486e-25	1.3173983084136e-24
SLC37A1	116.5863341	3.782695696	0.361678572	10.45872216	1.33645836436683e-25	1.36256228797493e-24
CTSD	4786.460915	1.080963641	0.103422374	10.45193218	1.43570014421279e-25	1.46288698505002e-24
EEF1A2	1223.970331	1.297731768	0.124178554	10.45053052	1.45707863872493e-25	1.48380309506602e-24
KCTD12	911.3828138	-1.49286189	0.142914398	-10.44584669	1.53083204219889e-25	1.55799917242823e-24
EIF5AL1	155.3740207	3.060572309	0.293011971	10.44521251	1.5410984035444e-25	1.5675326468724e-24
ZNF432	116.5058035	-4.68642725	0.448907952	-10.43961736	1.63468276362228e-25	1.66175272892075e-24
POLH	1200.691183	-1.251888289	0.119963506	-10.43557602	1.70576033695672e-25	1.73299683650953e-24
DNAJC6	700.9799836	-1.634469493	0.156795661	-10.42420108	1.92268342140581e-25	1.95224593877629e-24
BPTF	5653.658353	-1.01330145	0.097233431	-10.42132767	1.98167301258112e-25	2.01097132138179e-24
DOCK8	118.2094443	6.001269845	0.576208675	10.41509805	2.11579455700641e-25	2.14582677759451e-24
ZNF229	309.7754943	-2.141296743	0.205650397	-10.41231513	2.1785802306446e-25	2.20821905471267e-24
EGFL7	260.6449508	2.276606809	0.218718213	10.40885797	2.25915478014004e-25	2.28855923515174e-24
CCDC50	1799.229874	-1.258091365	0.120942948	-10.40235402	2.4188258487295e-25	2.44888558924217e-24
WWC1	5433.135787	0.936564848	0.090035839	10.40213388	2.42442173338821e-25	2.45312643644168e-24
NIPA2	3142.037564	1.003676519	0.096493321	10.4015128	2.44027801902547e-25	2.46773822411195e-24
NFKBIB	851.1369707	1.53232196	0.147324057	10.40103017	2.45267090151672e-25	2.47883272446623e-24
PNP	1622.742512	1.186675831	0.114102515	10.4000848	2.47712651749718e-25	2.50209870834565e-24
PDE3B	326.9435936	8.908006748	0.856594175	10.39933146	2.49678756907551e-25	2.51903903236472e-24
PNPLA8	603.4716412	-1.573752952	0.151332102	-10.39933321	2.49674163722527e-25	2.51903903236472e-24
SLC39A8	467.0391928	1.694782737	0.16299212	10.3979428	2.53343548192323e-25	2.55453523376805e-24
MBD1	1347.349681	-1.200053131	0.115454742	-10.3941433	2.63645444541637e-25	2.65687553765254e-24
PFN2	4013.240334	0.975424253	0.093862651	10.39203822	2.69530727783348e-25	2.71461508271224e-24
MYO1A	108.2211553	5.55129419	0.534223639	10.39133013	2.71539508735114e-25	2.73326778018937e-24
TAF4B	245.8904911	2.371760373	0.228334595	10.3872143	2.83512795411897e-25	2.85214199377439e-24
ABTB2	496.8932566	1.753758235	0.168846305	10.38671372	2.85004263396529e-25	2.86549269207329e-24
SLIT2	369.0324663	-8.818468117	0.84908542	-10.38584329	2.87616191608328e-25	2.89008684985567e-24
PEAK1	2252.675892	-1.290175525	0.12423005	-10.38537396	2.89034355898474e-25	2.90266414788825e-24
MKKS	1301.579717	1.268942723	0.122191583	10.38486192	2.90589489581268e-25	2.91660170487036e-24
ASF1B	1450.259744	-1.250983475	0.120471723	-10.38404235	2.93095923007226e-25	2.94006577773762e-24
ZNF785	114.6132506	-4.406475598	0.424377776	-10.38337974	2.95137976300793e-25	2.95884731387466e-24
GCNT2	661.4914844	1.573638451	0.151572692	10.38207099	2.99212848075309e-25	2.99797516858905e-24
POF1B	207.166567	7.833350817	0.754815176	10.37783959	3.12772882646188e-25	3.13204045723931e-24
KDM6B	916.1564456	1.331960413	0.128354058	10.37723648	3.14754567915137e-25	3.15007527958237e-24
MBTPS2	1446.987632	1.221284165	0.117730229	10.37358181	3.27031957259364e-25	3.27107007622476e-24
STK38	1678.401569	-1.13007385	0.108943902	-10.37298859	3.29069094657487e-25	3.28955882812994e-24
ABCB6	863.0929504	1.406061855	0.135563954	10.37194486	3.3268383227625e-25	3.32378792659264e-24
IGFBP6	646.0440335	1.508659328	0.145467174	10.37113246	3.35524632545259e-25	3.35024996780873e-24
FAM155B	206.3800842	7.824201476	0.754600484	10.36866745	3.44292203519313e-25	3.43582729030091e-24
DIP2A	1538.055145	-1.183857051	0.114301376	-10.3573298	3.87632343319236e-25	3.86612258205238e-24
DHRS4L2	223.9718498	2.462563004	0.237854132	10.35324877	4.04521411457031e-25	4.03226202821148e-24
FBXO2	191.7184717	2.779855522	0.268507301	10.35299791	4.05583072808041e-25	4.04053445219165e-24
NOP56	7826.786858	0.941951025	0.091086808	10.34124535	4.58539490028701e-25	4.56549255805846e-24
SLFN5	252.735083	-2.313717783	0.223761548	-10.34010448	4.64031320329468e-25	4.61753541017348e-24
MAP3K14	1108.531486	1.256005637	0.121471272	10.33993976	4.648296379612e-25	4.62284079190847e-24
DHRS4-AS1	204.9821371	2.487936331	0.241169163	10.31614613	5.95663026125727e-25	5.92063238168525e-24
SLAIN2	1665.755455	-1.251891568	0.121399644	-10.31215189	6.20951210311068e-25	6.16846917411006e-24
NABP1	1021.309453	-1.328972938	0.128905774	-10.30964635	6.37354215219486e-25	6.32420796137537e-24
PAQR9	100.8073686	5.051341133	0.489962112	10.30965662	6.37286093786116e-25	6.32420796137537e-24
TMEM173	123.6201911	-5.628340183	0.545964082	-10.30899352	6.41698108510872e-25	6.36368875072727e-24
GPX2	4374.774266	7.542728745	0.732695728	10.29448986	7.46140131923369e-25	7.39522857302559e-24
APBB3	281.2664341	-2.155177031	0.209363643	-10.29394122	7.50405439700841e-25	7.43327752030936e-24
ALDH7A1	2431.31324	-1.145812629	0.111366318	-10.28868198	7.92537586145319e-25	7.84616710781232e-24
KCNQ5	110.7069661	4.405105724	0.428164729	10.28834331	7.95329597588703e-25	7.86933950304282e-24
NEBL	627.6244189	7.074087363	0.688400038	10.27612867	9.02814350392364e-25	8.92777389945575e-24
TRIM67	100.9168565	4.936479132	0.480444413	10.27481848	9.15165486398199e-25	9.0447817969763e-24
CLTCL1	418.330695	-1.779190039	0.173199853	-10.27246854	9.37739259593687e-25	9.26263243725571e-24
RIMKLA	131.639683	3.373449004	0.328461635	10.27045062	9.57563284871609e-25	9.45309077488767e-24
IDH3A	2053.577624	1.066880388	0.103887048	10.26961888	9.6585463091491e-25	9.52954704887976e-24
MPP1	396.5909561	-1.852894368	0.180446337	-10.26839559	9.78178597083526e-25	9.64568193526821e-24
ITGA11	119.2246762	-3.984374234	0.388033401	-10.26812184	9.80957794729816e-25	9.66761910306366e-24
SMAD3	9474.77747	0.889523571	0.086632949	10.26772817	9.84968064412675e-25	9.70165719489863e-24
GABPB1-AS1	408.8228227	1.75368955	0.170853914	10.26426323	1.02097336494885e-24	1.00506209172887e-23
SIKE1	989.7274955	-1.423840397	0.138750153	-10.26190149	1.04625914678562e-24	1.02937257139168e-23
NR5A2	295.0939944	8.759550894	0.855307664	10.24140349	1.2934622936137e-24	1.27186811206212e-23
EYA4	912.1390284	-1.387670819	0.135537201	-10.23830214	1.33559553107892e-24	1.31255763747632e-23
IL13RA1	1796.493885	1.102864012	0.107761429	10.23431135	1.39181824697967e-24	1.36703996156865e-23
GRWD1	2451.923022	1.096707936	0.107172487	10.23311084	1.40918544626207e-24	1.38331864133632e-23
ARHGAP10	553.4816764	-1.569482489	0.153380026	-10.23263935	1.41606489624222e-24	1.38928955549166e-23
AVPI1	857.3407016	1.352063273	0.132158623	10.23060956	1.44606294098552e-24	1.41792245855689e-23
FAM46B	316.0263755	-2.010953668	0.196574373	-10.22998895	1.4553599107616e-24	1.42623635099594e-23
SPTAN1	14786.20983	-0.862951054	0.084356851	-10.2297684	1.45867793640344e-24	1.42868489568862e-23
AHCY	6145.843965	0.967502083	0.094621431	10.22497839	1.53262130465292e-24	1.50026500984385e-23
SERAC1	428.9648181	-1.766397068	0.172789269	-10.22284011	1.5668175321954e-24	1.53287861146435e-23
ZNF28	221.2420755	-7.66306106	0.749628605	-10.22247684	1.57270158049488e-24	1.53777225767514e-23
PDS5B	1945.562987	-1.152957631	0.112810921	-10.22026608	1.60898616436098e-24	1.57236910254873e-23
SLC25A13	1374.526593	1.171639589	0.114643483	10.21985342	1.61585037976259e-24	1.5781924661502e-23
TGIF2	517.2284086	-1.648222331	0.161380035	-10.21329764	1.72887143998072e-24	1.68763408088599e-23
PAK4	1924.911069	1.186904543	0.116225953	10.21204401	1.75135933743979e-24	1.70862891376191e-23
FAH	542.4232547	1.641287975	0.160771551	10.20882094	1.81051466049672e-24	1.7653530531935e-23
EHF	117.5955487	6.191026059	0.606488775	10.20798127	1.82624797312377e-24	1.77969855580994e-23
HS1BP3	379.1726092	1.813416716	0.177663997	10.20700171	1.84477369776912e-24	1.79674774563726e-23
CENPE	3390.658796	-1.349998071	0.132309974	-10.20329786	1.91652033488982e-24	1.86558433938968e-23
TMEM47	168.2058512	2.794147534	0.273867125	10.20256643	1.93101213604004e-24	1.87864205243985e-23
TNFRSF19	117.7677687	-3.972855045	0.38946995	-10.20067157	1.96906206789258e-24	1.91459163924368e-23
APBB2	996.0177531	-1.422785375	0.139490802	-10.19985084	1.98577237211758e-24	1.9297634077758e-23
NGEF	249.4595145	2.239469819	0.219699714	10.19332153	2.12381335973957e-24	2.06276112054038e-23
MRPS30	504.5600564	1.645441861	0.161439763	10.19229606	2.14634069498577e-24	2.08348016015489e-23
LRRC15	109.4883038	-4.693306966	0.460848467	-10.18405681	2.33614269965734e-24	2.26646142603373e-23
CTDSP2	2340.113368	-1.033256452	0.101527653	-10.17709387	2.50943885944575e-24	2.43323454257938e-23
PCSK9	298.762467	-2.079605941	0.204427849	-10.17281136	2.6222865640125e-24	2.54124202095575e-23
GALNT7	1528.487938	1.35146464	0.132860495	10.17205782	2.64265654578941e-24	2.55955967884958e-23
PRICKLE3	276.3146086	2.219573763	0.218207816	10.17183437	2.64872712167152e-24	2.56401491611445e-23
C19orf48	2671.52879	1.135364197	0.111717224	10.1628393	2.90491295315667e-24	2.81044686045136e-23
C1orf21	219.0068633	-2.428728232	0.239010035	-10.16161615	2.94159390633636e-24	2.84435652596052e-23
PARM1	101.8083254	5.327466829	0.524328137	10.16055873	2.9736739845951e-24	2.87378227535649e-23
STX1B	298.8234595	-2.228780039	0.219670009	-10.14603698	3.45093660488901e-24	3.33316502878864e-23
EXO5	189.215366	-2.746148999	0.270681476	-10.14531559	3.47652913219602e-24	3.35602485552079e-23
RBM5	1637.716086	-1.123001997	0.110700538	-10.14450355	3.50556274538999e-24	3.38217935269115e-23
WHSC1	8758.69548	-0.907868899	0.089559496	-10.13704788	3.78361109096135e-24	3.64842233184847e-23
VDAC2	2712.776813	1.062485042	0.10486647	10.13178995	3.99272575645628e-24	3.84793702808507e-23
LMO7	3285.946063	-1.076617875	0.10633996	-10.12430208	4.31042779640032e-24	4.15182310510736e-23
SMPD1	329.45287	-1.957077652	0.193353835	-10.12174209	4.42468986104661e-24	4.25952750068948e-23
TTC37	3848.339207	-1.203261804	0.118994636	-10.11189949	4.89263350993447e-24	4.70740466954733e-23
MFSD3	406.6066638	1.788103808	0.176883932	10.10891032	5.04421803632155e-24	4.85057348291395e-23
SNAI2	210.2374363	-7.589365628	0.750775439	-10.10870259	5.05492319931302e-24	4.8581880406187e-23
RASEF	464.7932845	1.847996484	0.182967989	10.1001082	5.51812734676922e-24	5.30044254344763e-23
AMDHD1	96.91653233	4.599608633	0.455425531	10.09958449	5.54767451095459e-24	5.32588972599021e-23
LSM14B	1246.431219	-1.186886653	0.117569496	-10.09519218	5.8017322212536e-24	5.56672534646864e-23
LOC101927136	279.8721449	8.683916259	0.861165346	10.0839128	6.5081638173341e-24	6.24110715024217e-23
SLC25A29	502.3626632	-1.710481735	0.16964385	-10.08278069	6.58360864515271e-24	6.3099853281799e-23
ENTPD6	1944.02246	1.112709399	0.110361831	10.08237527	6.61083616018108e-24	6.33259986904379e-23
GTF3C2	1920.014416	1.077454471	0.106879385	10.08103174	6.70186584881518e-24	6.41627288348401e-23
PPP6R2	1466.992718	-1.132890992	0.112380252	-10.08087255	6.7127338626558e-24	6.42315050282883e-23
PRPF38A	1069.825319	-1.237442414	0.122755605	-10.08053699	6.73569935265847e-24	6.44158982524672e-23
NPEPPS	3482.954401	-0.982758608	0.097492025	-10.08040003	6.7450950548715e-24	6.44703877119681e-23
ZNF445	1325.110339	-1.179351042	0.117128778	-10.06884103	7.58667802933476e-24	7.24745998703684e-23
GBP3	171.8659063	-2.825194858	0.280651395	-10.06656267	7.76443526565209e-24	7.41320725199226e-23
MYOCD	159.6559974	-2.937289496	0.291922449	-10.0618829	8.14258907032432e-24	7.76999988243209e-23
SFRP1	742.4025222	-1.408595497	0.140012464	-10.0605007	8.2577290837434e-24	7.87556065897059e-23
ATP2A3	147.3277132	2.953280246	0.293592069	10.05912814	8.37366090607923e-24	7.98176075651095e-23
AADAC	177.4240817	7.608682752	0.756556711	10.0569893	8.55753665425759e-24	8.15257344428016e-23
SSR3	7572.559502	-0.890429139	0.088552848	-10.05534165	8.70190672909633e-24	8.28558393856173e-23
MTMR6	1444.836433	-1.223099606	0.121657022	-10.05367048	8.85080200766326e-24	8.42275557869003e-23
NCAPG	2808.651684	-1.072573284	0.106692087	-10.05297878	8.91316562184766e-24	8.47747569292374e-23
NDUFB10	1759.840096	1.225650038	0.121949841	10.05044395	9.14544725734768e-24	8.69366016818972e-23
DECR2	432.3420292	1.748684152	0.174021585	10.04866238	9.31228221435588e-24	8.84742932561746e-23
TMF1	1432.494387	-1.294228818	0.128804019	-10.04804688	9.37061807082084e-24	8.89800410929687e-23
PPP6R1	4529.585513	1.046999233	0.104201345	10.04784763	9.38957924130443e-24	8.91115538883514e-23
ZNF614	191.8194784	-2.54947889	0.253755662	-10.04698325	9.47228084209451e-24	8.98475213281151e-23
EFR3B	433.1131534	1.737680304	0.172967997	10.04625326	9.54268561575459e-24	9.04661125748045e-23
NFKBIA	926.8240138	1.34659535	0.134048169	10.04560791	9.60535861479648e-24	9.10107728751966e-23
PTPRD	266.7953581	8.614123156	0.857649572	10.04387273	9.77589789583673e-24	9.25763193460172e-23
MED16	1026.004173	-1.357736191	0.135248599	-10.03881887	1.02898843075961e-23	9.73907942554999e-23
NUSAP1	4046.336912	-0.943217662	0.09400052	-10.03417496	1.07857286354683e-23	1.02028428123035e-22
LMCD1	451.192412	1.684396615	0.167881557	10.03324394	1.08879477762728e-23	1.02939523607126e-22
ZNF621	1048.173908	-1.254490804	0.125105377	-10.0274731	1.1543292343731e-23	1.09076291989489e-22
CEP295NL	139.6909191	-3.250978813	0.324258052	-10.02590003	1.17286091474079e-23	1.10767373713927e-22
COL4A3	196.8739999	2.5020981	0.249653498	10.02228335	1.21659249339379e-23	1.14835265456564e-22
NEK1	527.7807915	-1.568105315	0.156464732	-10.02210079	1.21884226285061e-23	1.14985368022389e-22
KLF4	233.8332136	2.280457714	0.227609998	10.01914562	1.25583834223977e-23	1.18411496260726e-22
YWHAG	12508.3421	0.863768492	0.08622101	10.01807443	1.26952155729921e-23	1.19636966648402e-22
PELP1	2828.28489	1.039672993	0.10379679	10.01642717	1.29085193361389e-23	1.21581375530116e-22
LITAF	4398.069197	1.001680829	0.100121538	10.0046488	1.45406693610491e-23	1.36880145594239e-22
RPS4X	14374.78747	0.998549676	0.099820886	10.00341424	1.4723151045002e-23	1.38523159912879e-22
GLIPR2	267.4975882	-2.110668772	0.21100309	-10.00302304	1.47814463913085e-23	1.3899662156746e-22
CACNB3	657.7132618	-1.491326694	0.149117826	-10.00099538	1.50872845731449e-23	1.4179607506642e-22
DCBLD2	18401.97586	1.059285739	0.105921081	10.00070741	1.51312254234804e-23	1.42132426741895e-22
POLR2L	2732.572111	1.229235814	0.122917929	10.00045983	1.51691046810012e-23	1.42411508351413e-22
CSNK1A1	4987.041909	-0.961932441	0.096192823	-10.00004378	1.52329697964376e-23	1.42934120253548e-22
PHAX	2032.873731	-1.063767859	0.106388427	-9.99890579	1.54090207353001e-23	1.44508266540733e-22
FAM114A1	1332.252165	-1.187773817	0.118791369	-9.998822543	1.54219781395241e-23	1.445520252067e-22
E2F6	650.0369916	1.432129893	0.143241951	9.997978128	1.55540225845121e-23	1.45711353970115e-22
SLC7A1	4819.04509	-0.925878298	0.092657984	-9.992428671	1.64501048903303e-23	1.54023162544586e-22
SMAD4	1878.486524	-1.065603428	0.106654877	-9.99113646	1.66659915628078e-23	1.5596076055072e-22
ZNF426	112.9088023	-3.906925806	0.391080243	-9.990087398	1.68433172398203e-23	1.57535618432954e-22
ARPC1B	2357.529112	1.102294009	0.110346804	9.98936052	1.69672778160378e-23	1.586099310696e-22
BAAT	95.63728376	5.221648918	0.523233962	9.979568034	1.87280312752341e-23	1.74975614819095e-22
SECISBP2L	1294.652319	-1.297484481	0.130098975	-9.973056877	1.9997732706862e-23	1.86738335303392e-22
PRKCQ	103.9195537	5.807100811	0.582605352	9.967469039	2.1155095954696e-23	1.97440012245273e-22
ENTPD4	2097.480736	-1.046259624	0.10501266	-9.963176071	2.20890971420776e-23	2.0604671994381e-22
C2CD2	891.8313697	-1.390475029	0.139583626	-9.961591251	2.2444122215131e-23	2.09246431389622e-22
ACCS	236.6165022	2.225319294	0.223434458	9.959606551	2.28967043563873e-23	2.13351760421837e-22
PDE8A	2032.561678	1.197641117	0.120260306	9.958739987	2.30971350803954e-23	2.15104408649367e-22
WDR17	139.2069431	3.232650312	0.324617186	9.958346173	2.31887949025245e-23	2.15842739098031e-22
CLN6	2234.767883	1.128139069	0.11330352	9.956787473	2.35551285370903e-23	2.19135598140679e-22
EPS8L3	252.0586369	8.528766104	0.856654199	9.95590299	2.37655467940314e-23	2.20975222830476e-22
SLC12A4	2225.779279	-1.118063844	0.11232417	-9.953902547	2.42483413611353e-23	2.25344127553322e-22
ATP6AP1	2725.713001	-1.031568417	0.103664131	-9.951064118	2.49500878632432e-23	2.31742052108568e-22
PLEKHG6	221.0288082	2.420555274	0.24331679	9.948163761	2.56879154712086e-23	2.38468114124096e-22
TSPAN7	250.5150916	8.522301076	0.856772581	9.946981577	2.59948145811579e-23	2.41188716023367e-22
CPZ	106.350925	-4.748707263	0.477481705	-9.945317723	2.64329169706626e-23	2.45123124716241e-22
DNAJB6	2672.727569	-0.999808903	0.100534888	-9.944895014	2.65453784649507e-23	2.4603515585218e-22
SMAD5	2836.518905	-1.194543644	0.120122531	-9.94437628	2.66840348096261e-23	2.47188875064304e-22
GPRIN3	447.1541808	7.794248697	0.78442217	9.93629323	2.89396067262651e-23	2.67941106567023e-22
PDGFA	388.9498628	1.732403582	0.174369121	9.935265908	2.92394777917825e-23	2.70573808822684e-22
CMAS	996.5602964	1.234294918	0.124277515	9.931763778	3.02850437262718e-23	2.80100505211577e-22
CNN2	5183.452537	-0.918084418	0.092443377	-9.931316261	3.04212906348381e-23	2.81211442697649e-22
NUAK1	1050.235537	-1.314965037	0.132431434	-9.92940271	3.10107502964823e-23	2.8650843702643e-22
PHGDH	1103.455669	-1.315789826	0.132522009	-9.928839988	3.11862360859912e-23	2.87977139789815e-22
GOLM1	2536.707842	-0.997125707	0.1004724	-9.924374351	3.26141629375313e-23	3.01003343913669e-22
BCL11B	134.4773051	6.881371306	0.693389135	9.924256027	3.26528655728508e-23	3.01201089098985e-22
TIMM50	2201.986991	1.071584705	0.107996105	9.922438461	3.32531189749339e-23	3.06575820311475e-22
RPSAP58	144.7212603	2.915952684	0.293943694	9.920106285	3.40393510606133e-23	3.13658586887279e-22
STX12	852.4143858	-1.338194138	0.134912925	-9.918946883	3.44370348711399e-23	3.17155449521105e-22
XPO6	5130.352497	-0.9320015	0.093996392	-9.915290115	3.57217148665767e-23	3.28813293022122e-22
GAB1	286.9744329	-2.107996284	0.21272	-9.909723057	3.77691637343798e-23	3.47476306356294e-22
GLIS2	1074.870552	1.247725944	0.125910619	9.909616458	3.78094814468908e-23	3.47663765582855e-22
DACT1	191.9767805	-7.455584544	0.752401492	-9.909050715	3.80241707556572e-23	3.4945355453565e-22
NUP62CL	102.7140045	5.795045466	0.584895306	9.907833781	3.84900738069043e-23	3.53548970890184e-22
DOK3	231.0023676	-2.24567938	0.226889337	-9.897685829	4.26018619644249e-23	3.91111564764499e-22
STX5	778.3629795	-1.377069229	0.139157199	-9.895781472	4.34205816709014e-23	3.98418116237103e-22
IGF2R	5366.921753	-0.897591559	0.090726656	-9.893361017	4.44836979381187e-23	4.07958332379359e-22
TMEM238	92.94288619	4.630339864	0.468072739	9.892351075	4.49348697623726e-23	4.11879347758782e-22
FBXO41	368.7136957	1.767513177	0.178705828	9.890629751	4.5714301667114e-23	4.18803539287685e-22
RAB23	898.3881625	-1.314265873	0.132904712	-9.88878309	4.65653741631436e-23	4.26376435483322e-22
TRO	156.2201865	-3.001456917	0.303535119	-9.888334905	4.67742837204233e-23	4.2806449468864e-22
RAP1GAP	1163.191022	7.413175055	0.749816114	9.886657436	4.75644615389608e-23	4.35067587864765e-22
TOB1	1370.505525	1.164536292	0.117862305	9.880481221	5.05893782318161e-23	4.62493560615355e-22
EMILIN2	215.2972061	-2.480100617	0.251147128	-9.875090514	5.33847422205469e-23	4.87793289241622e-22
PLCG2	106.9486855	3.846401873	0.389558565	9.87374485	5.41060627863814e-23	4.94125248097315e-22
PTGES	150.9417851	2.857599678	0.289524942	9.869960295	5.61868468390704e-23	5.12859417692332e-22
FNIP1	1170.335818	-1.44028336	0.145969773	-9.866997335	5.78710332849513e-23	5.27955831653502e-22
ARPP19	7740.158422	1.029611128	0.104359428	9.866009727	5.84434337740927e-23	5.32898966745572e-22
CASC5	2257.368	-1.300754803	0.131864144	-9.864355586	5.94147280235086e-23	5.41472226012467e-22
MEX3B	267.9803379	-2.147297568	0.217753575	-9.861135786	6.13514176517448e-23	5.58829997565579e-22
A1CF	138.4898308	6.925590614	0.702355316	9.860522807	6.1727140310341e-23	5.61958728026363e-22
UBA7	103.883996	-4.514970521	0.458104593	-9.85576348	6.4722905171759e-23	5.88924388707957e-22
ADM5	175.3070945	2.533161581	0.257100612	9.85280263	6.6658780484694e-23	6.06222837230128e-22
ALKBH2	444.8281635	1.704383063	0.172994962	9.852212153	6.70516496821626e-23	6.09477820937864e-22
TST	392.6464907	1.929814066	0.195957344	9.848133423	6.98287184550005e-23	6.34389722534903e-22
ZRANB2	1566.873262	-1.210773517	0.122947385	-9.847899729	6.99912369119693e-23	6.35535012668372e-22
ISOC1	482.1798481	1.569223339	0.159391802	9.845069329	7.19895773781924e-23	6.53340079131393e-22
GLRB	131.0579672	-6.308619327	0.640918698	-9.843088288	7.34217456032401e-23	6.65991005643542e-22
RTF1	2628.142242	-1.007484255	0.102359986	-9.842559552	7.38087339824207e-23	6.69153129614937e-22
CHST10	404.038516	1.751817477	0.178042618	9.839315407	7.62277581621857e-23	6.90724914656728e-22
COL11A1	102.1282689	-4.690753455	0.477286017	-9.827971673	8.53198192154622e-23	7.72709469196035e-22
DUSP7	472.9203558	-1.627223251	0.165583131	-9.827228434	8.59516701371193e-23	7.78027734771826e-22
SS18L1	996.8668911	-1.231059203	0.125277858	-9.826630389	8.64634485863954e-23	7.82254158098193e-22
CD46	3275.685099	0.990672009	0.100829656	9.825204672	8.76957096776594e-23	7.92991183879831e-22
FYTTD1	1902.698474	-1.155253025	0.11760264	-9.823359643	8.93162249231014e-23	8.07226057703136e-22
PRMT3	1039.391653	1.228475001	0.125059002	9.823163332	8.94903831688611e-23	8.08381005267318e-22
TRIM37	1897.510091	-1.115310497	0.113544623	-9.822662375	8.99363335883037e-23	8.11988627539351e-22
GTSE1	2020.600667	-1.04583488	0.106506757	-9.819422791	9.2873789205917e-23	8.38075383548632e-22
SPTB	363.063465	1.814910303	0.184832025	9.819241592	9.30408650105275e-23	8.39148701807313e-22
SLC2A13	220.2547911	2.594968175	0.264281873	9.81894122	9.33184817202228e-23	8.41217378650654e-22
LURAP1L	252.3097741	2.137507018	0.217966592	9.806580904	1.05482146865285e-22	9.50375063798125e-22
TMCC1	664.0320928	1.402425193	0.143062433	9.802889298	1.09410404439038e-22	9.85258776337911e-22
COTL1	7370.191062	0.897744605	0.091602451	9.800443048	1.12092895119119e-22	1.00889392540358e-21
SLC38A4	108.1760604	-5.434806946	0.554566449	-9.80010053	1.12473651129021e-22	1.01179857264363e-21
UBTD2	1185.176669	-1.206452458	0.123114664	-9.799421296	1.13232502605278e-22	1.01809976813843e-21
GAPVD1	1757.574161	-1.183522648	0.120833929	-9.794621865	1.18740869559452e-22	1.06707645355644e-21
ACBD5	1313.345125	1.189046724	0.121400492	9.794414341	1.18984937809376e-22	1.0687189107515e-21
KIT	271.8234209	-8.377997863	0.855585662	-9.792120457	1.21716079512891e-22	1.09268698775888e-21
COX17	649.0050976	1.452575879	0.148347214	9.791730079	1.22187010948416e-22	1.09635015382124e-21
CDA	94.55794231	4.633107473	0.473213842	9.790726854	1.23405536484306e-22	1.10671405507582e-21
RNF43	720.2726968	6.760188674	0.690496718	9.790327013	1.23894533213123e-22	1.11052817071341e-21
LINC01111	184.5867799	-7.39982114	0.755920387	-9.789154076	1.25340099964198e-22	1.1229081720328e-21
PTPRB	104.2507234	-4.266397954	0.435893616	-9.787704596	1.27149570518389e-22	1.13853395604397e-21
KIAA0930	2096.223453	1.103622454	0.112768491	9.786620719	1.28519512697594e-22	1.15021005357796e-21
MAN2A1	2449.524609	-1.261655437	0.12894514	-9.784435752	1.31325718882367e-22	1.17472169471277e-21
LINC00094	426.1697787	-1.663866969	0.170081635	-9.782755	1.33525546801633e-22	1.19378686304598e-21
CSRNP2	859.263673	-1.304591836	0.133361232	-9.782391896	1.34005560409487e-22	1.19746434658072e-21
LIN28B	230.1506442	8.400432188	0.858752357	9.782135819	1.34345113229372e-22	1.19988355739799e-21
STRIP2	591.0032255	-1.481604714	0.151515308	-9.778580993	1.39147659891362e-22	1.24214045189248e-21
RASSF3	1355.33799	1.170475578	0.119726118	9.776276012	1.42352091634515e-22	1.2700953764361e-21
PURB	3406.13075	-1.007253293	0.103033065	-9.776019911	1.42712606630364e-22	1.2726606567743e-21
FNIP2	424.6186855	-1.717245228	0.175707703	-9.773306457	1.46588308122451e-22	1.30655448047383e-21
LRCH3	609.9120764	-1.483013754	0.151900867	-9.763036827	1.62223322150396e-22	1.44517189492591e-21
ELMO1	156.9406586	7.427636535	0.76085533	9.76221923	1.63536774657807e-22	1.4561287688377e-21
NCEH1	2870.003124	-1.086782437	0.111383386	-9.757132313	1.71948558356172e-22	1.53024561836728e-21
GRB7	142.7677034	2.981479996	0.30560498	9.755992831	1.73890752270614e-22	1.5467404974928e-21
UBA6	1906.672852	-1.157312432	0.118648125	-9.754156917	1.77065754189499e-22	1.5741786632023e-21
LDOC1L	1616.984311	-1.069358421	0.109634835	-9.75381981	1.77654946919711e-22	1.57861179643131e-21
FAM111A	1828.841947	-1.05784493	0.10851245	-9.748604214	1.87021897727633e-22	1.66099835200385e-21
BSDC1	1036.190472	-1.225065083	0.125717514	-9.74458562	1.94571047396252e-22	1.72716478630664e-21
FOPNL	2252.668126	1.000823849	0.102758462	9.739576003	2.04405422931203e-22	1.81353900426595e-21
VPS9D1-AS1	350.3312026	1.830782677	0.188067907	9.734689512	2.14471651351345e-22	1.90188136808715e-21
VAV1	125.3676127	6.779388963	0.696424878	9.734558856	2.14747434399935e-22	1.90335880596262e-21
ATP6V1B2	2094.105782	-1.012076382	0.103989343	-9.732500934	2.19137774426186e-22	1.94128453218807e-21
PRR26	98.00651239	5.725188929	0.58826581	9.732316287	2.19536013317909e-22	1.94382471111448e-21
F11R	1280.430465	1.189134138	0.122185131	9.732232767	2.19716382103953e-22	1.94443421604077e-21
BTBD6	1252.322308	-1.181644901	0.121458607	-9.728786834	2.27287388252977e-22	2.01041518356286e-21
QPRT	127.0759135	6.794786552	0.698502525	9.727647806	2.29846268199972e-22	2.03201817433991e-21
TBC1D23	994.1885238	-1.333421681	0.137159573	-9.721681469	2.43723042622658e-22	2.15360746329621e-21
RETSAT	1286.799086	1.163695892	0.119720246	9.72012614	2.47474732574362e-22	2.18565070298958e-21
REEP1	142.8595922	-3.013233668	0.310064325	-9.71809211	2.52467497112794e-22	2.22861688337441e-21
UTRN	4233.465404	-1.361684936	0.140146816	-9.71613179	2.5737362900357e-22	2.27077522674506e-21
MMD	634.9081585	1.393795225	0.143479112	9.714272709	2.62113520724421e-22	2.3114249470458e-21
LIMD2	154.872425	-2.767673009	0.284949968	-9.712838478	2.6582916004376e-22	2.34300585247873e-21
ZNF431	264.920991	-2.191994743	0.225723652	-9.71096613	2.70758373751392e-22	2.38524582515501e-21
VGLL3	2206.519918	-3.16041336	0.325511404	-9.709071097	2.75839410385077e-22	2.42877993972396e-21
TMEM263	1540.026122	-1.1594687	0.119464536	-9.705547268	2.85539800753759e-22	2.51292321370067e-21
DEXI	374.0072361	1.719453427	0.177163576	9.705456791	2.85793259609268e-22	2.5138848072795e-21
NANS	1188.100242	-1.172704446	0.120838984	-9.704686371	2.87960537623915e-22	2.53167121176769e-21
P3H3	986.0563859	-1.30159142	0.134130503	-9.703918156	2.90137806216134e-22	2.54952747659883e-21
KATNAL1	1547.904029	-1.2124783	0.124957257	-9.703144363	2.92347353667964e-22	2.56764925130845e-21
PDCD5	2414.600292	1.092170243	0.112568533	9.702269463	2.94865674316337e-22	2.58846332629961e-21
PLOD2	8618.274319	-1.000911749	0.103177043	-9.700915217	2.98806146389683e-22	2.62173445201698e-21
USP32	2291.475674	-1.08676554	0.112028023	-9.700836588	2.99036527756871e-22	2.62243602862842e-21
EPHA2	4934.99841	0.934504395	0.096434369	9.690574059	3.30664823101557e-22	2.89834616689419e-21
ATP6V1D	1469.259271	-1.113711654	0.114966989	-9.687229941	3.41669615125481e-22	2.99330053773751e-21
ZBTB18	1621.076825	-1.066313274	0.110081659	-9.686566166	3.43896689769253e-22	3.01129828701013e-21
EGR1	7715.845714	0.883201239	0.091207906	9.683384631	3.5477231661385e-22	3.10497016458125e-21
PRNP	3955.95047	0.918734641	0.094884111	9.682702691	3.57147360171894e-22	3.12418819730898e-21
MEF2D	1929.01076	1.057949768	0.1092843	9.680711348	3.64173200360075e-22	3.18363567298124e-21
CLUH	4863.562985	0.965272212	0.099711267	9.680673394	3.64308429941355e-22	3.18363567298124e-21
EHBP1L1	2536.775517	1.062357832	0.109762983	9.678653041	3.7157906534112e-22	3.24554580418692e-21
EPSTI1	140.2623542	-6.675606215	0.689904298	-9.676133685	3.80846923891571e-22	3.3248298803834e-21
CA12	10056.55397	7.474336267	0.772523385	9.67522332	3.84251810730109e-22	3.35287591004441e-21
[truncated: 8,602 more rows]
