# Supplementary material for: AP-1 promotes oncogenic transcription in lung cancer cells by bridging promoter-enhancer interactions
Source: Cancer Gene Ther. 2025 Dec 3;33(3):301–13. doi: 10.1038/s41417-025-00974-w (PMC13109059; doi:10.1038/s41417-025-00974-w)
Supplement: Supplementary file 4 — Supplementary Table 4 [file 41417_2025_974_MOESM4_ESM.csv]

Differentially expressed genes following SR11302 treatment in A549 cells
	baseMean	log2FoldChange	lfcSE	stat	pvalue	padj
RPL7	7647.858903	-9.465798311	0.277315069	-34.13373224	2.33130105015557e-255	3.87042600346828e-251
RPS27	4835.148918	-8.650562211	0.27454704	-31.50848833	6.64642212684799e-218	5.51719500749652e-214
NTS	4266.455278	-6.118722708	0.208214259	-29.38666517	8.13060771099626e-190	4.49947830726533e-186
RPL21	2600.53165	-6.783209999	0.237587444	-28.55037235	2.77920926037641e-179	1.15351080351923e-175
RPL9	2937.995613	-5.999272055	0.221372547	-27.10034349	9.75501572861562e-162	3.23905542252953e-158
RPS26	1721.933756	-5.877333503	0.230520846	-25.49588729	2.18954338145514e-143	6.05846653648637e-140
RPS3A	4297.825913	-4.732401188	0.191967203	-24.65213383	3.49124242000994e-134	8.2802295224293e-131
RPS28	1647.242383	-7.03232116	0.290223956	-24.23067084	1.05724414294395e-129	2.19404590764443e-126
FOSB	2794.51625	-4.790284728	0.211559238	-22.64275849	1.64425426548051e-113	3.03310103505637e-110
KRT86	1070.788715	-6.131077608	0.271181512	-22.6087596	3.55386037925732e-113	5.90011900164301e-110
PSMC1	943.5054677	-4.852928117	0.236899231	-20.48519995	2.91783574364067e-93	4.4038099105384e-90
RPL18A	3723.36948	-4.935901156	0.257406796	-19.17548886	5.93083835362206e-82	8.20531486223612e-79
NPIPB3	722.8115697	-4.712740487	0.248040608	-18.99987478	1.70951841063109e-80	2.1831865117921e-77
MUC5AC	6965.252904	-3.139007464	0.173677546	-18.0737668	5.12893205657196e-73	6.08218071451483e-70
IGFBP7	605.4964248	4.560926462	0.25942131	17.58115575	3.43502520553922e-69	3.80188589749081e-66
GFRA1	1120.734241	3.721863759	0.215659384	17.25806546	9.73170216886129e-67	1.00978574629647e-63
EEF1A1	41365.21848	-2.895685057	0.168485827	-17.18652014	3.35048402409513e-66	3.2720432804722e-63
TMSB4X	14602.60547	-2.999719701	0.175328479	-17.10914122	1.26856021187598e-65	1.17003536875361e-62
HR	1283.981342	-3.668424847	0.219351747	-16.72393724	8.77271321622055e-63	7.66550446398387e-60
HNRNPA1	12146.4683	-3.277232661	0.19767925	-16.57853648	9.96255719457167e-62	8.26991872721395e-59
VIL1	773.2469466	-3.497204412	0.214896842	-16.27387535	1.51273274788866e-59	1.19592328954512e-56
MUC5B	8168.151037	-4.338714055	0.272572901	-15.91762804	4.7816323545704e-57	3.60839365229899e-54
NTRK3	2359.153248	-2.841654711	0.181858329	-15.62565066	4.86925593548475e-55	3.51475595830078e-52
RPS7	7845.548057	-3.369393885	0.218055079	-15.45203117	7.3102996191361e-54	5.0568997615374e-51
PPIA	12331.10734	-2.756125923	0.182257748	-15.12213313	1.15732078145275e-51	7.68553584547143e-49
NR4A1	3826.651359	-2.869432832	0.189824459	-15.11624394	1.2655838889888e-51	8.08123989422769e-49
MYO15B	1336.379232	-2.928636543	0.196325279	-14.91726668	2.54486301833964e-50	1.56480799372129e-47
KLF2	545.4622626	-3.42194764	0.241888425	-14.14680193	1.95445437545837e-45	1.15885184076285e-42
FCGBP	414.9049456	-3.76516692	0.274270557	-13.72792969	6.90793485554681e-43	3.95467360247545e-40
CEACAM6	4409.434491	-2.815470114	0.21140931	-13.31762598	1.82829185323563e-40	1.0117767115806e-37
FBN2	4387.007557	2.484852818	0.18823141	13.201053	8.65171298422533e-40	4.63341093432609e-37
TM4SF4	2156.210892	-2.482834544	0.191296916	-12.97895753	1.61057734946848e-38	8.35587661121117e-36
NEB	590.4782113	-3.354159995	0.258580038	-12.9714576	1.7762017703137e-38	8.93590963356002e-36
RNA45S5	1172.148807	-2.848269155	0.220797821	-12.89989703	4.50699000444318e-38	2.20073670746369e-35
LINC01021	492.6170954	3.086658659	0.243012246	12.70165888	5.78894538593176e-37	2.74594489420683e-34
MFGE8	2287.535312	2.389981463	0.189994631	12.57920526	2.74780288608051e-36	1.23621430392977e-33
PTMA	15264.66297	-2.191390154	0.174210257	-12.57899615	2.75508548641137e-36	1.23621430392977e-33
CDH4	570.69902	3.078982774	0.24681693	12.47476327	1.02510403912211e-35	4.47862559408034e-33
NUPR1	288.5796543	3.624235208	0.290765883	12.46444449	1.16682039169772e-35	4.96706465204246e-33
DLC1	1522.854335	2.354817221	0.190767399	12.34391845	5.25354740588849e-35	2.17836589364081e-32
KIAA1462	653.5459584	2.730190497	0.221211189	12.34200905	5.37965315258843e-35	2.17836589364081e-32
SDC2	212.6709519	4.451437653	0.365953596	12.1639402	4.83681979683559e-34	1.91192576826344e-31
EGR1	5897.019575	-2.510422076	0.210689282	-11.91528134	9.85330265950579e-33	3.80429141286314e-30
CPA4	493.9431377	2.736757192	0.23808547	11.49485179	1.40021149733408e-30	5.28325256335008e-28
RNA28S5	6047.518135	-3.100834491	0.271391183	-11.42570093	3.11134965405074e-30	1.14788059903445e-27
HES1	1711.764174	-2.29102807	0.201742815	-11.35618173	6.90992073426602e-30	2.49388052239749e-27
RPSA	8757.051685	-2.230850493	0.197236303	-11.31054709	1.16361695958246e-29	4.11029122616766e-27
RPL10	14650.63257	-2.120511209	0.187586868	-11.30415597	1.251517221565e-29	4.32868519008794e-27
CEACAM5	878.0708396	-3.542887481	0.313656129	-11.29545116	1.3819257899178e-29	4.68219019677865e-27
PGAM1	1862.959894	-2.256547682	0.200204799	-11.27119676	1.82078056407091e-29	6.04571978494105e-27
KIRREL3	351.4255417	3.202516655	0.28825845	11.10987955	1.1231090745482e-28	3.65605036385279e-26
CDH2	769.933668	2.575766452	0.232243623	11.09079519	1.39046198255151e-28	4.43931727583079e-26
RPL6	8684.20175	-2.211303422	0.19967346	-11.07459862	1.66625115592858e-28	5.21945314919364e-26
HMGB1	4633.227658	-2.077530709	0.191474277	-10.85018177	1.99029146888967e-27	6.11904054935302e-25
EEF1B2	4737.712882	-2.33206338	0.215512712	-10.82100148	2.73769355973367e-27	8.26385245067245e-25
RPL41	1740.672483	-2.457730582	0.228792352	-10.74218853	6.44970483324013e-27	1.91210713645451e-24
RPSAP58	140.5307869	-4.067900695	0.382479654	-10.63560022	2.03514091519995e-26	5.92761569721924e-24
HAPLN3	264.7651201	3.065506812	0.289948776	10.57258061	3.99351710935231e-26	1.14310984568047e-23
ZNF304	185.625223	3.656738516	0.346458015	10.55463681	4.83505775450689e-26	1.36053608203938e-23
VDAC2	2247.810999	-2.012425089	0.19089048	-10.54230198	5.51325876170894e-26	1.52551869936486e-23
LBH	5781.059836	1.816857605	0.172735576	10.51814368	7.12637546286647e-26	1.93954238417228e-23
RPS2	18411.04761	-2.142564131	0.204122772	-10.49644834	8.96915138733736e-26	2.40170727955766e-23
COL5A1	983.2070529	2.096599724	0.199875244	10.48954179	9.64952121156161e-26	2.54287858975152e-23
SESN3	552.3138736	3.465817302	0.330900304	10.47390183	1.13851292441658e-25	2.95337368299439e-23
CACNA1D	384.700169	-2.598383812	0.248799974	-10.44366593	1.5664221593398e-25	4.00088318297836e-23
NEFL	1459.821843	1.986711145	0.193719847	10.25558909	1.11692855921658e-24	2.76764894628562e-22
RAB3B	2458.866895	1.917533657	0.186949213	10.25697635	1.10100298236012e-24	2.76764894628562e-22
PPP1R15A	2936.628509	-1.862633716	0.182293235	-10.21778847	1.65063661839635e-24	4.02998075567884e-22
LGALS3BP	1992.939837	1.899784592	0.187001765	10.15917998	3.01602362653388e-24	7.25681510836456e-22
ZNF548	144.5801623	3.816700718	0.378786319	10.07613139	7.04453135637423e-24	1.6707615654075e-21
NR4A2	618.8273148	-2.336805282	0.23553438	-9.921291649	3.36374635600984e-23	7.86548126795428e-21
NOTCH3	2690.518431	-1.863659971	0.18914209	-9.853227115	6.63777619906724e-23	1.53056056190159e-20
CAPN8	121.7827881	-4.160639036	0.430108609	-9.673461413	3.90927379996522e-22	8.89065255164693e-20
FOS	3872.643297	-2.239000262	0.233434577	-9.591553635	8.67684599075947e-22	1.92070662851452e-19
MDGA1	1276.830769	2.018652752	0.21043729	9.592657049	8.58452679207488e-22	1.92070662851452e-19
ABHD17A	274.0843021	-2.940211209	0.307084854	-9.574588809	1.02263417643604e-21	2.23391744699883e-19
SGK1	976.7753383	-1.86707983	0.195623855	-9.544233886	1.37117281136943e-21	2.95639104082537e-19
NPM1	23086.40961	-1.80064393	0.188892594	-9.532633833	1.53342461414635e-21	3.26383531334073e-19
AREG	1462.948023	-2.000854632	0.21050913	-9.504835386	2.00364658259289e-21	4.21070133724142e-19
ZFP36	2182.769108	-1.788082698	0.188151039	-9.503443143	2.03062635937587e-21	4.21405735229476e-19
SERPINE1	11625.38846	1.666301132	0.175361931	9.502068809	2.05761149760069e-21	4.21734149174898e-19
C3	1568.960133	1.885192953	0.198633765	9.490798059	2.29272172196155e-21	4.64192268634216e-19
SPDEF	188.4430605	-2.902357321	0.306371287	-9.473333317	2.71053079053763e-21	5.42171472102478e-19
FBN1	514.1916268	2.65972627	0.288048388	9.233609274	2.61662944232468e-20	5.17158119065172e-18
ANKRD1	1090.749031	1.829234016	0.199806497	9.15502769	5.4343870886157e-20	1.06143169935527e-17
ANK2	235.9407899	2.573627173	0.283502509	9.077969667	1.10618980645025e-19	2.1354608333357e-17
H3F3AP4	178.7189567	-2.84622217	0.313593424	-9.076153885	1.12479288752367e-19	2.14641511708827e-17
FLRT2	133.0480723	4.341289128	0.478646838	9.069921253	1.19103062984182e-19	2.2469875587084e-17
DDC	374.2560772	-2.22101765	0.245878768	-9.032978602	1.67061350765066e-19	3.11635117460857e-17
MOXD1	104.3129319	4.104016861	0.456178224	8.996520766	2.32983985458278e-19	4.29777791842037e-17
OLR1	115.4752472	3.659963566	0.409794994	8.931206148	4.21389039083284e-19	7.68780310644031e-17
NNMT	425.7288318	2.134936103	0.239664023	8.908037489	5.19438348945492e-19	9.37360377086202e-17
MALL	1229.62637	-1.690365009	0.19048247	-8.874123727	7.04861668644737e-19	1.25829176589677e-16
IER2	2797.599374	-1.669560523	0.188507671	-8.85672459	8.23997792689253e-19	1.45532035683266e-16
CKS1B	1028.594867	-1.938616258	0.219158012	-8.845746671	9.09183057493455e-19	1.58886917057961e-16
MMP2	97.27490867	4.311923325	0.488389106	8.828868777	1.05739689024167e-18	1.82863574706169e-16
SPATA18	242.9243148	2.70611967	0.307938091	8.787869215	1.52423266338939e-18	2.60879491521554e-16
CDKN1A	4596.32645	1.596809242	0.181739033	8.786275636	1.54599998136249e-18	2.61905017250816e-16
AGMAT	466.1199176	-2.107379572	0.240016626	-8.780139973	1.63271337080432e-18	2.73801084667609e-16
TRIM7	353.861882	-2.233528189	0.255077371	-8.756277286	2.018049001524e-18	3.35036495233015e-16
TMA7	842.2643072	-2.223259666	0.254334292	-8.74148606	2.30063918576028e-18	3.7817041348507e-16
SAMD9	482.3813331	2.513754367	0.289178078	8.692755634	3.53752711535788e-18	5.75784560482075e-16
HNRNPA3	7338.386645	-1.814975865	0.20881993	-8.691583518	3.57422243359842e-18	5.76109134394185e-16
STC1	331.100677	2.475030126	0.284969349	8.685250311	3.77909275488641e-18	6.03274018429079e-16
DHFR	1093.603996	-1.695862512	0.195510943	-8.674003023	4.17189236672295e-18	6.5963578164128e-16
SPCS2	609.9232835	-1.899831083	0.21978407	-8.644079982	5.42405522239287e-18	8.49529856624211e-16
SNRPG	1500.625014	-2.008623662	0.232715271	-8.631249897	6.06851348923448e-18	9.41583747180102e-16
WASF3	105.7824	3.626520624	0.420254037	8.629353449	6.16997512773265e-18	9.48462287690902e-16
FABP5	452.1168165	-7.005832196	0.812364986	-8.623995761	6.4657513834498e-18	9.84811050165446e-16
RNF182	94.2098459	4.453160483	0.518590212	8.587050773	8.92302085605551e-18	1.34672720229303e-15
MPRIP	11531.43714	-1.449332249	0.169447727	-8.553270518	1.19649040555459e-17	1.78956159576732e-15
CA9	305.7071952	-2.226214546	0.261163257	-8.524225706	1.53835396367723e-17	2.28033504508655e-15
ANTXR1	5291.538497	1.509852272	0.177716348	8.49585473	1.96481613641508e-17	2.8867148227224e-15
SUMO2	2259.864679	-1.532052975	0.181204529	-8.454827163	2.79501049043778e-17	4.07041790896913e-15
MYO1A	119.2906721	-3.084841421	0.365259212	-8.445622495	3.02429524459895e-17	4.36603040442015e-15
TRIM22	124.5601712	3.930195078	0.465900704	8.435692513	3.29247376537321e-17	4.71221115971776e-15
YBX1	10151.54564	-1.521536971	0.180906405	-8.410630743	4.07811701000844e-17	5.78674347009915e-15
FYN	149.3164941	2.837329446	0.338084238	8.392374231	4.76421553155892e-17	6.70300900465603e-15
CDH6	125.4489024	3.790198474	0.45246695	8.376741044	5.44133887232088e-17	7.59135360993876e-15
EEF1A2	3399.88459	1.507588096	0.181456962	8.308240601	9.71314318720102e-17	1.34381335994926e-14
AFAP1L1	356.4289601	2.012127707	0.242316164	8.303728791	1.00893806214131e-16	1.38432972790661e-14
SNRPE	859.3388632	-1.730504435	0.20922885	-8.270869127	1.32985967258248e-16	1.80969920362413e-14
IFI16	88.69562651	4.472897174	0.542056286	8.251720878	1.56129743596437e-16	2.10737073429922e-14
HMGN2	2244.742718	-1.756085572	0.212867127	-8.249679488	1.58819903997109e-16	2.12639358561291e-14
FSTL1	2032.24262	1.633822567	0.198302541	8.23904	1.73597901719314e-16	2.30565789147525e-14
TP53INP1	513.8744516	2.822234236	0.343093505	8.225845701	1.93818394326572e-16	2.55378808143631e-14
GCSH	145.6458411	-2.771162517	0.337050814	-8.221794454	2.00480576038094e-16	2.62077049085389e-14
SYT13	330.3731843	2.361095305	0.287345711	8.216915064	2.088048425227e-16	2.70826405903271e-14
FTH1	46917.1469	-1.682916867	0.205862656	-8.174949762	2.95989178220693e-16	3.80931188900771e-14
ABCB1	494.790732	1.937902268	0.238103451	8.138908765	3.9885638340241e-16	5.09370282865139e-14
PKD1P1	554.3871658	-1.760608586	0.216519832	-8.13139642	4.24373057860758e-16	5.37819962336207e-14
MOB3B	212.4161394	2.315416876	0.285120532	8.120835295	4.62986003045581e-16	5.82310122921419e-14
B3GNT3	619.5082755	-1.784097664	0.22041419	-8.094295844	5.75965528559421e-16	7.18960880085978e-14
USH1C	619.5123377	-1.849936507	0.228996453	-8.078450499	6.55948901128827e-16	8.12691317652298e-14
ACKR3	132.7533609	2.826793168	0.353587773	7.994601004	1.29994152992953e-15	1.59863920591778e-13
RPS27A	8985.418415	-1.539215613	0.192774537	-7.984537993	1.41049575629982e-15	1.72184195191836e-13
EPS8L3	312.2336509	-2.143246962	0.269698583	-7.946823213	1.91355186056006e-15	2.3188896342349e-13
SBK2	119.4407076	2.91674144	0.367583438	7.934909836	2.10648300123521e-15	2.5341906367034e-13
UBE2S	5536.752834	-2.069997983	0.260959397	-7.932260766	2.15191986865845e-15	2.57022832082501e-13
CIDEC	163.4570585	-2.436727055	0.307546347	-7.923121445	2.31621151975798e-15	2.74669597507299e-13
ZNF614	179.0599549	2.40543566	0.306154182	7.85694202	3.93624943489763e-15	4.63472433462202e-13
CCBE1	160.0285304	2.818672559	0.360014295	7.829335097	4.90456815782862e-15	5.73420003917399e-13
CDHR5	117.5456545	-3.049762365	0.389647822	-7.826971426	4.99762617791127e-15	5.80213914725055e-13
EFEMP1	317.3384419	2.034167396	0.260292037	7.81494286	5.49879685876938e-15	6.33965454508953e-13
MUC6	308.6294431	-2.260976715	0.289977982	-7.797063423	6.33643985999138e-15	7.25500514176392e-13
RPL7A	9678.736352	-1.480874046	0.190015171	-7.793451639	6.52030438746402e-15	7.41438996169025e-13
BAAT	447.6247864	1.932588153	0.248517528	7.776466179	7.45785108497944e-15	8.42280569475025e-13
CLSPN	1843.629425	-1.494520857	0.192269098	-7.773068444	7.66073200898657e-15	8.59347789278344e-13
GGT1	1483.914241	-1.619094931	0.21061862	-7.687330443	1.50236750836845e-14	1.67398022643845e-12
HGD	1122.790218	-1.52930425	0.199287906	-7.673843745	1.66917397124832e-14	1.84744175137764e-12
ACPT	66.27391673	-4.014149556	0.52370938	-7.66484182	1.79051733473254e-14	1.9686204497503e-12
PDGFB	316.879697	2.028453392	0.264681732	7.663745349	1.80587786986366e-14	1.97244634180767e-12
IGDCC4	144.2940318	2.611387463	0.343172184	7.609554573	2.7504215918163e-14	2.98447707629635e-12
DOCK2	110.7041452	2.893314807	0.380305966	7.607860678	2.7866999614218e-14	3.00420732204706e-12
DPYSL3	95.27808662	3.114888411	0.410422659	7.589465015	3.21228988961389e-14	3.44067333853999e-12
FAM133B	204.4086851	-2.154526999	0.28480649	-7.564880273	3.88222012029718e-14	4.13157810494704e-12
MORF4L1	5768.901346	-1.323503422	0.175184724	-7.554902017	4.19175294004183e-14	4.43257849111939e-12
KRT83	133.5229089	-2.55388209	0.338122783	-7.553120393	4.24951834616663e-14	4.46522174576318e-12
CGNL1	236.7450983	2.042859952	0.270776983	7.54443722	4.54244787473834e-14	4.74300123373622e-12
KLF6	2661.579728	-1.342916722	0.1784738	-7.52444743	5.29437496158778e-14	5.48902737871278e-12
PDGFC	202.913261	2.23462159	0.297009352	7.5237415	5.32305389695674e-14	5.48902737871278e-12
PRKCH	286.2223252	1.96942289	0.262028633	7.516059857	5.64517156591364e-14	5.78525545291964e-12
SLC7A5P2	187.7154405	-2.484810672	0.331027241	-7.506363124	6.07926379287905e-14	6.19189800548331e-12
UHRF1	1444.554481	-1.662752324	0.221665206	-7.501187738	6.32421346554713e-14	6.4021092655496e-12
AKR1C1	7834.540251	-1.501991728	0.200494166	-7.491448553	6.81175849610136e-14	6.85386754862271e-12
DGKZ	1056.650512	-1.680477411	0.225650926	-7.447243598	9.5310539517909e-14	9.53220227154412e-12
ARHGAP28	95.62031865	3.079156835	0.413572493	7.445265066	9.67499620267944e-14	9.61822077586133e-12
ANKS4B	159.0118599	-2.313565176	0.31098265	-7.439531349	1.01043120806281e-13	9.98522554539214e-12
FAM133CP	70.16882359	-3.51881434	0.473766599	-7.427316205	1.1082321417417e-13	1.08869053356188e-11
UNC13D	1789.914311	-1.526342151	0.205934626	-7.411780056	1.24615308974728e-13	1.21697844682261e-11
GPR176	208.7892829	2.118607978	0.286302972	7.39988118	1.36306407150326e-13	1.32336781959632e-11
SPP1	9185.798594	1.603277374	0.21708869	7.385356542	1.52045394159901e-13	1.46759164758295e-11
ADAMTS1	98.45821896	3.003908906	0.408149559	7.359823963	1.84152915853196e-13	1.76722931155766e-11
MAFF	282.3912232	-1.963703166	0.267449223	-7.342340142	2.0989114656344e-13	2.00265104324496e-11
SESN1	326.1840574	1.80946591	0.247594532	7.308182025	2.70780824273424e-13	2.56885899690708e-11
TMEM75	138.1490655	-2.372576525	0.325246886	-7.294694043	2.99338524761838e-13	2.82364669778184e-11
SCNN1A	400.2457574	1.720560898	0.23610759	7.287190129	3.16486132792821e-13	2.96853264216182e-11
ZNF585A	66.68743333	4.037592097	0.554195362	7.285503222	3.20471814455432e-13	2.98902981100511e-11
TMEM27	227.6488744	2.014147788	0.27649754	7.284505275	3.22852845321155e-13	2.9944150491742e-11
PNMAL1	244.3889537	1.954219702	0.268603159	7.275490396	3.45164252301011e-13	3.18356495372299e-11
C9orf131	101.5533663	-2.85609032	0.393229057	-7.263172115	3.78116300766633e-13	3.46822476537439e-11
CDCP1	332.5006796	-1.74276779	0.240437117	-7.248330921	4.21938713438011e-13	3.84891567060322e-11
SPOCK1	224.0981582	2.18863709	0.302870688	7.226308696	4.96298915467063e-13	4.50248884949955e-11
SYTL5	184.1140834	-2.175989423	0.301395835	-7.219706356	5.20999529436618e-13	4.70088814549279e-11
EIF4B	9589.726791	-1.302034478	0.180614482	-7.208915147	5.63993908908511e-13	5.06131182470222e-11
CADM1	1044.660106	1.414759545	0.196330346	7.206015647	5.76127857642174e-13	5.14240574869644e-11
PRKAR2B	171.2066701	2.505818345	0.348619349	7.187834957	6.58267633660879e-13	5.84414933371011e-11
C1R	603.2208272	1.520551032	0.211638604	7.184658204	6.73755249030562e-13	5.94983225766244e-11
EDA2R	857.5218217	1.555558512	0.216672703	7.179300794	7.00688351464813e-13	6.14054672078538e-11
TRIB1	1789.61115	-1.318910433	0.183720426	-7.178899265	7.02748992259501e-13	6.14054672078538e-11
YWHAZ	18044.36704	-1.314990841	0.183657229	-7.160027684	8.06607703906014e-13	7.01115240850662e-11
EPCAM	907.1093335	-1.427592906	0.199853813	-7.143185735	9.11922697671619e-13	7.88528157642928e-11
FGFR4	3180.989284	-1.470630353	0.20608362	-7.13608559	9.60262306863149e-13	8.26024601996995e-11
CPE	278.5602782	1.87749154	0.263404867	7.127778457	1.0200177624659e-12	8.72903860436028e-11
DDX12P	351.898303	-1.703625358	0.239250714	-7.120669908	1.074037394535e-12	9.14418914054877e-11
TRANK1	298.1291443	1.927106466	0.271592355	7.095584362	1.28806052164269e-12	1.0910398357302e-10
FDPSP2	115.4078394	-2.491778301	0.351282902	-7.093366299	1.30888405881764e-12	1.10305041342591e-10
FRMD6	620.602475	1.653547844	0.233481569	7.082134369	1.41950913838897e-12	1.19023690482493e-10
STXBP6	204.2311863	2.051464317	0.290382516	7.064696404	1.60967526854297e-12	1.34290597026886e-10
HNRNPC	8829.348919	-1.238911847	0.175611218	-7.054855938	1.72779633353362e-12	1.43424373646626e-10
CCDC80	4311.885049	1.232986976	0.174867009	7.050998269	1.77638705350794e-12	1.46724267971835e-10
WIPI1	234.1676537	2.054386676	0.291629441	7.04451056	1.86114533913587e-12	1.52964034259078e-10
NPC2	837.5732615	1.44041797	0.204618631	7.039524996	1.92896278183922e-12	1.57756847803423e-10
PTGES	524.9449699	1.565292556	0.223189471	7.013290315	2.32777729595806e-12	1.89439993468116e-10
SEMA3E	307.5311838	1.793938493	0.256139504	7.003755633	2.4919059738472e-12	2.01807916964933e-10
CD70	109.8854657	2.565681431	0.366872288	6.993391201	2.68319959424266e-12	2.16245046910761e-10
TPM4	13007.62554	-1.189472282	0.170142274	-6.991044939	2.72846339346355e-12	2.18830672745323e-10
TANC2	1457.389059	1.339301143	0.191709516	6.98609632	2.8264006743276e-12	2.25595692284552e-10
ABLIM3	188.9838176	2.029332558	0.291039945	6.972694279	3.10927832022987e-12	2.4698678790649e-10
FAM133A	64.91739303	4.374935416	0.628255382	6.963625844	3.31624651771158e-12	2.62172974700227e-10
TRIM67	413.5005216	1.689764036	0.244295199	6.916894153	4.61652747887634e-12	3.63239759262109e-10
RPL12	9122.245288	-1.364581176	0.197453417	-6.910901818	4.81582289905321e-12	3.77133451745667e-10
CYFIP2	2794.597913	1.305653354	0.189449431	6.891830434	5.50790051588606e-12	4.29305935984696e-10
LIMA1	764.4825955	1.433040486	0.208269893	6.880689611	5.95635059299481e-12	4.59941081604185e-10
NAV2	794.3341668	1.391039659	0.20216178	6.880824163	5.95072672901892e-12	4.59941081604185e-10
WIPF3	92.43353845	2.780387111	0.404186449	6.878971625	6.02861657752716e-12	4.63366168611602e-10
AIDA	467.2240171	-1.631022794	0.237299578	-6.873264617	6.27490103299843e-12	4.80073303916313e-10
BTG2	439.1486136	1.569988299	0.228473939	6.871629658	6.34725627283838e-12	4.83381415787444e-10
RPL13A	33369.33106	-1.315971681	0.191594049	-6.868541529	6.48615924343367e-12	4.91704181550164e-10
ATP10D	123.5221587	2.605397469	0.379482852	6.865652709	6.61879177313703e-12	4.99478095534641e-10
EID3	809.8030287	-1.418505303	0.206727872	-6.861703219	6.80443164069027e-12	5.11163683704705e-10
DOCK4	517.7667411	1.720128911	0.251188907	6.847949346	7.49160800649e-12	5.60250793350212e-10
DHRS2	323.3310522	1.880076115	0.274889098	6.839398619	7.95263145325292e-12	5.92060929986121e-10
YPEL5	1267.531438	1.663624762	0.243626881	6.828576355	8.57614211236553e-12	6.35629961381663e-10
ADAM19	247.5154876	1.818800268	0.267175071	6.807522348	9.92938907360313e-12	7.32656521777597e-10
VANGL2	269.3925002	1.900971451	0.280334467	6.781083587	1.19277837288346e-11	8.76217103832356e-10
C1S	1852.23576	1.268163186	0.187179631	6.775113181	1.24308906214413e-11	9.09152625978718e-10
UCP2	2618.681062	1.513933182	0.223915826	6.761170964	1.3688088386062e-11	9.96708962216672e-10
MIDN	2496.285052	-1.254227252	0.185590692	-6.758028873	1.39881659306328e-11	1.01411148812387e-09
MUC3A	412.7830324	1.583053847	0.235104701	6.733399387	1.65744286677686e-11	1.19638549887954e-09
ZNF772	129.0191938	2.45736096	0.365087036	6.730890771	1.68627523300675e-11	1.21192819992979e-09
ZC3H12A	1164.71894	-1.31973614	0.197393366	-6.685818107	2.29638110284461e-11	1.64329823575113e-09
HES4	268.5220531	-1.98297494	0.297258654	-6.670873703	2.54284986001202e-11	1.81186237664891e-09
DDX11	1016.248552	-1.323558003	0.198738564	-6.659794549	2.74210629683974e-11	1.94548926239886e-09
TIMP3	52.33942766	4.181198383	0.628031913	6.657620892	2.7829547953197e-11	1.96606874518714e-09
EVA1A	274.439422	1.698696125	0.255933772	6.637248805	3.19591945329563e-11	2.24824808320399e-09
ZNF776	565.5747977	1.455567137	0.219374998	6.635063919	3.2436194478168e-11	2.27217595243268e-09
PPP1R3C	356.4064693	1.734711152	0.261502232	6.633638036	3.27512403783101e-11	2.28460543176766e-09
MPP7	109.788245	2.893338668	0.436828832	6.623506636	3.50776170357145e-11	2.43664685366917e-09
RPS15	3842.815176	-1.483739035	0.224136306	-6.619806773	3.59668696947787e-11	2.48800821113631e-09
RHOB	4665.16618	-1.165538183	0.176572652	-6.600898666	4.08672835292215e-11	2.81526407117069e-09
SMCR5	62.84085529	-3.170554997	0.480473604	-6.598812028	4.14465404017808e-11	2.84336968491886e-09
SLAMF7	50.20682949	4.28019023	0.649278678	6.592223613	4.33287315265417e-11	2.96026173170224e-09
KRT6A	47.02513339	-4.043820728	0.613564143	-6.590705755	4.37740680946477e-11	2.97843064962025e-09
MEMO1	659.0129174	-1.420927916	0.215659441	-6.588758239	4.4352029669913e-11	3.00543835338733e-09
TRAPPC2B	73.11619976	3.032535229	0.46271789	6.553745368	5.61116144032477e-11	3.78684968423869e-09
SNHG16	3779.737303	-1.168075966	0.178424075	-6.546627544	5.88508905294252e-11	3.95563758935027e-09
CRISPLD1	76.59062581	2.956011486	0.45175542	6.543389096	6.01400880405978e-11	4.02599089375002e-09
PODXL	763.5786431	1.37100924	0.209631314	6.540097519	6.14787324266512e-11	4.09907596685648e-09
PADI2	649.8667426	1.355841015	0.207729185	6.52696448	6.71159547258254e-11	4.45703632143261e-09
CDC42EP3	2134.80328	1.268632953	0.194426533	6.524999092	6.80019462767966e-11	4.46608267950607e-09
FOSL1	2258.747629	-1.870627821	0.286691839	-6.524872938	6.80592047894854e-11	4.46608267950607e-09
MGAM	291.8981871	-1.642636711	0.25173193	-6.525341119	6.78469434278125e-11	4.46608267950607e-09
MROH6	304.9320212	-1.740484193	0.267066348	-6.517047935	7.17045175029182e-11	4.68676535269074e-09
SLC17A3	125.7056213	-2.171530177	0.333293345	-6.515372152	7.25096590203263e-11	4.72080532962924e-09
HLA-B	536.2259004	1.416216465	0.217677251	6.50603799	7.71587209748021e-11	5.00386361571744e-09
SNRPA1	1433.006492	-1.25246076	0.192936569	-6.491567488	8.49478416558122e-11	5.4875644636957e-09
ERVFRD-1	64.97425943	-2.999352397	0.462227849	-6.488904559	8.64627143947907e-11	5.56377513326479e-09
LHFP	50.9008256	4.145441371	0.639255737	6.484793382	8.8853466122745e-11	5.69554148482553e-09
IER5L	1613.685249	-1.246381283	0.19240041	-6.478059408	9.29097747380972e-11	5.93264646231496e-09
RIC3	135.3140444	2.164081136	0.335456704	6.451148868	1.11005390603183e-10	7.06096358158636e-09
DKK3	490.8345784	1.45163158	0.225198486	6.446009487	1.14833476674165e-10	7.2765854188721e-09
GAL3ST1	894.4438054	-1.441613284	0.22403298	-6.434826163	1.23614722459805e-10	7.80323810751971e-09
ACSL4	1068.139447	1.669208415	0.259504452	6.432292016	1.25693960313779e-10	7.90443609518699e-09
MAOA	97.55738329	2.58212246	0.40150082	6.431176051	1.26620400398809e-10	7.93264863177749e-09
TSPAN7	903.1381796	1.380324394	0.214993378	6.420311203	1.35996038877252e-10	8.48799337383510e-09
CACNG6	171.3946151	2.135837028	0.332998718	6.413949705	1.4179700559575e-10	8.78400704067401e-09
PALMD	126.9774607	2.54434001	0.396681114	6.414068938	1.41686086511759e-10	8.78400704067401e-09
AGR2	1137.938013	-1.412761998	0.220338228	-6.41178796	1.43822785135083e-10	8.87637873164556e-09
C1orf21	169.407011	1.952000399	0.304604381	6.408313607	1.47138016624962e-10	9.04735315558377e-09
CLCF1	1042.620268	-1.294338351	0.202334699	-6.397016217	1.58442505327989e-10	9.70650359208585e-09
WNT5A	92.4440053	2.705218306	0.423214646	6.39207157	1.63653260694266e-10	9.98886556634635e-09
KCNQ3	59.13697752	3.546248019	0.555815634	6.380259569	1.76788078039845e-10	1.07510464161813e-08
FHOD3	155.1005122	2.00239393	0.313916001	6.378757128	1.78530900477544e-10	1.08174087946284e-08
SLC23A1	280.063223	-1.616465305	0.253518282	-6.376129142	1.81619794487521e-10	1.09645521021157e-08
FAM167A	399.6315279	-1.457578592	0.228693098	-6.373513704	1.84745760246415e-10	1.11128591000398e-08
HHIPL2	712.4674346	-1.416503782	0.222316532	-6.371562957	1.8711145229945e-10	1.12145282710306e-08
SAMD12	83.04074511	2.765856815	0.434944556	6.359102041	2.02936568393169e-10	1.21192550664151e-08
ZNF529	99.71825768	2.591306878	0.407843655	6.353677061	2.10227949014008e-10	1.25096932241239e-08
SND1-IT1	65.1009189	-2.946664226	0.464671775	-6.341388447	2.277036039152e-10	1.35011972578577e-08
KRT18	80872.06562	-1.19353211	0.188348476	-6.336829139	2.34541836225389e-10	1.38571657117932e-08
PSMB8	262.5268526	1.694995489	0.267937977	6.326074078	2.51477125114611e-10	1.48050469189814e-08
ST13	2464.642686	-1.296110979	0.2049999	-6.322495656	2.57372260938529e-10	1.50985663466482e-08
GRAMD1B	3145.691686	-1.184390353	0.187971276	-6.300911387	2.95900535077788e-10	1.71767156760889e-08
HNF4A	1811.306356	-1.188388003	0.188588297	-6.301493914	2.94790360524695e-10	1.71767156760889e-08
MR1	249.1667758	1.761975011	0.27962085	6.301300537	2.95158445015606e-10	1.71767156760889e-08
LTBP2	699.9867685	1.306590481	0.20764575	6.292401742	3.12591197120772e-10	1.80823660438991e-08
YPEL2	158.7837948	2.467739956	0.393280398	6.274759611	3.50174891150763e-10	2.0186123412795e-08
PSG4	103.384667	2.61767532	0.417727365	6.266468376	3.69328347612054e-10	2.12165717199146e-08
CUX2	64.4044442	6.869997404	1.096900392	6.263100509	3.77397191311712e-10	2.16053385177829e-08
CFD	365.2573238	-1.68633042	0.27007479	-6.243938651	4.26687405757581e-10	2.42598092821485e-08
COL11A1	51.78091625	3.644757693	0.583697157	6.244261512	4.25807070573597e-10	2.42598092821485e-08
NDRG4	729.9077711	1.378634132	0.221152906	6.233850401	4.55107722567255e-10	2.57873665872408e-08
EIF4E	710.3497938	-1.340527023	0.215323747	-6.225634851	4.79609921616149e-10	2.69914709107502e-08
ZNF134	362.8699184	1.475883006	0.237053015	6.225961749	4.78610836041816e-10	2.69914709107502e-08
MAGED1	3087.069939	1.109088778	0.178431499	6.215767857	5.10742661243093e-10	2.86464515606683e-08
ARRDC4	123.822239	2.63589902	0.424399679	6.210888343	5.26859013573975e-10	2.93520581991783e-08
GYG2	457.835153	1.382359376	0.222557189	6.211254648	5.25632122642685e-10	2.93520581991783e-08
ZNF585B	63.57549331	3.117427863	0.502323587	6.20601529	5.43448932284104e-10	3.01750474039488e-08
ENTPD2	147.2908491	-1.968593637	0.318013074	-6.190291524	6.00530452491693e-10	3.32333552408903e-08
TCF4	180.5523631	1.937810711	0.313167949	6.187768309	6.10219272510592e-10	3.36573433960825e-08
ATRNL1	45.26464355	4.115851424	0.665235251	6.187061519	6.12960485896145e-10	3.36965893604232e-08
CITED4	463.6975939	1.778684447	0.287525151	6.186187337	6.16367541327735e-10	3.37720591456207e-08
TENM1	45.91500841	4.528829304	0.732319275	6.18422792	6.24071474880166e-10	3.40816928485543e-08
PLEKHG6	244.9225882	-1.658270183	0.268549698	-6.174909877	6.62012222945102e-10	3.60351702469986e-08
ZCCHC24	420.4345644	1.484791709	0.240615437	6.170808203	6.79417987631135e-10	3.68617563093206e-08
SMS	3408.658859	-1.141455722	0.185169472	-6.164383971	7.07580574935371e-10	3.82646667917818e-08
MIRLET7BHG	316.2758826	-1.498411053	0.243324538	-6.158076229	7.36339134415465e-10	3.96905919141739e-08
BCL11B	165.8686346	-2.081064933	0.338669899	-6.14481813	8.00551875382057e-10	4.30121755181e-08
LOC100335030	75.20013759	-2.569074603	0.418947777	-6.132207271	8.66680831977512e-10	4.64149521693247e-08
INPP5D	69.91590739	2.754941665	0.449651375	6.126839187	8.9641991384829e-10	4.785325855212e-08
FAM207A	398.5586281	-1.512045625	0.247694225	-6.104484784	1.03132815181961e-09	5.48785576170166e-08
SHROOM2	65.20121085	2.907879167	0.476623554	6.100997619	1.05408478370032e-09	5.59102734153123e-08
PKD1P6	576.0816944	-1.284978357	0.210701244	-6.098579818	1.07014958435304e-09	5.65816031828957e-08
RN7SL2	1040.259186	-1.780924041	0.29209392	-6.097093836	1.08014120623634e-09	5.69285850982084e-08
DNAJC9	1714.433798	-1.183169067	0.194276521	-6.090128972	1.12819762399609e-09	5.92732182075413e-08
FAS	433.1208456	1.504482327	0.24802199	6.065923146	1.31197860386168e-09	6.87112579852102e-08
ADAMTS9	971.4121445	-1.202881151	0.198522939	-6.059154445	1.36838956948241e-09	7.14402629954306e-08
IRS2	2487.528028	-1.218046809	0.201076066	-6.057641937	1.38131443309942e-09	7.18889724712117e-08
HSPA2	3219.148862	1.103359354	0.182273555	6.053315597	1.41894484706281e-09	7.33872970434167e-08
POLR2J3	66.8065358	-2.875256022	0.474952819	-6.053771886	1.41492940059534e-09	7.33872970434167e-08
FOXQ1	258.4793354	-1.653042958	0.274005612	-6.032879931	1.61063089788591e-09	8.3042528468018e-08
NCALD	132.7843671	2.043038908	0.338776996	6.030630576	1.63321146222165e-09	8.39460578817458e-08
EMB	345.029769	1.973266314	0.327292945	6.029052405	1.64923807849269e-09	8.45081807998015e-08
TMEM63C	107.7773855	2.23884983	0.371870784	6.020504777	1.73873973908166e-09	8.8820175840719e-08
FSTL4	128.089628	-2.029253446	0.337565227	-6.011441002	1.83881432104644e-09	9.3634884915667e-08
VDAC1	7316.233321	-1.067036291	0.177515103	-6.010960606	1.84427221825221e-09	9.3634884915667e-08
ZNF550	288.9435934	1.566874625	0.261059829	6.001975218	1.94931458374958e-09	9.86662217055198e-08
STEAP1	226.2223618	-1.717506479	0.286396598	-5.996951395	2.01056205888892e-09	1.01456994837915e-07
NOL9	1243.43979	-1.143045199	0.190660562	-5.995184269	2.03254834569552e-09	1.02255659500718e-07
SESN2	344.4703786	1.514522191	0.252734024	5.992553613	2.06571301580277e-09	1.03610173680838e-07
RBMX	5843.090135	-1.032376813	0.172509849	-5.984451432	2.17120362505014e-09	1.08573260792417e-07
KLHDC7A	364.8219778	1.469845841	0.245699399	5.982293193	2.20017770743165e-09	1.0969174263898e-07
KITLG	783.3556017	1.882074157	0.314644432	5.981590536	2.20969180091242e-09	1.09836237361521e-07
NALCN	137.6883617	2.209936131	0.369589	5.979442383	2.23902738267752e-09	1.109621868872e-07
PCDH9	1149.334847	-1.194995445	0.19997611	-5.97569101	2.29116907022267e-09	1.13208300309038e-07
MST1R	524.8623149	-1.28333065	0.214802893	-5.974457017	2.30857789454803e-09	1.13730000609159e-07
PSMC6	1887.798315	-1.082172347	0.181258932	-5.97031183	2.36800552977295e-09	1.16312508299676e-07
RN7SL1	524.8374549	-1.772395386	0.296948205	-5.96870213	2.39148248866789e-09	1.17119151259187e-07
WWC3	1620.966375	-1.189040266	0.199286696	-5.966480911	2.42425085185742e-09	1.18374743066285e-07
CHAC1	50.0102122	3.380320288	0.567122759	5.9604737	2.51507782073672e-09	1.22449624574402e-07
CEMIP	406.6892914	-1.618662072	0.271718966	-5.95711847	2.56724145172666e-09	1.24558894796884e-07
MXD4	540.5282699	1.389040154	0.233188514	5.956726299	2.57340687358939e-09	1.24558894796884e-07
ARHGAP23	835.2444446	1.214097538	0.203905487	5.954217098	2.61319728752391e-09	1.25991398857192e-07
MAGED2	2021.482129	1.128474317	0.189535141	5.95390548	2.61818049667095e-09	1.25991398857192e-07
HSP90AA1	52040.1075	-1.138750374	0.191819904	-5.93656001	2.91064408716657e-09	1.39660442587108e-07
IFIT2	53.99048198	3.32600046	0.560767597	5.931156643	3.00808061311663e-09	1.4391975313822e-07
SAMD9L	115.0101099	2.71671371	0.458293934	5.927884937	3.06861386413829e-09	1.46394044173632e-07
LRRC4	60.89050619	-2.920556891	0.49354286	-5.917534485	3.26803355450233e-09	1.55461011667185e-07
EXOSC6	799.8910273	-1.1891493	0.201306973	-5.907144119	3.48089218923106e-09	1.65113634644612e-07
RPL4	35643.49801	-1.113177331	0.188554311	-5.903749047	3.55332549292578e-09	1.68069258785054e-07
DYNC1I2	1689.747744	-1.085736118	0.184037928	-5.899523689	3.64552434459484e-09	1.71526393032257e-07
KCNK5	412.8926199	-1.334313775	0.226175835	-5.899453306	3.6470796735566e-09	1.71526393032257e-07
RAP1B	1033.59826	-1.226442766	0.208035999	-5.895339121	3.73912655787412e-09	1.75358698061656e-07
SAPCD2	1370.481897	-1.286861259	0.218491555	-5.889752846	3.86773621872803e-09	1.80879314657247e-07
RPL29	4188.696642	-1.134745429	0.192820006	-5.884998417	3.98057803011865e-09	1.85633585550646e-07
GSTM3	243.52636	1.635273969	0.278270745	5.876557275	4.18886519103869e-09	1.94799831657211e-07
GPER1	81.9428863	-2.437572256	0.414908998	-5.874956357	4.22954761520991e-09	1.96142317060656e-07
ZNF704	1216.438477	1.366157936	0.232987989	5.863641052	4.52825830727071e-09	2.09409873028714e-07
KLHL24	172.8973651	2.447465397	0.417496087	5.862247516	4.56643647883848e-09	2.10588828949101e-07
ENPP4	49.91310729	3.71543436	0.633865133	5.861553458	4.58556797491536e-09	2.10885317228656e-07
ZNF432	49.96513769	3.379574861	0.57713342	5.855794766	4.74734189308265e-09	2.17722016875575e-07
HSPA1A	1027.840612	-1.17356485	0.200469174	-5.854091301	4.79625100629521e-09	2.19359116271386e-07
ALPK2	1942.307727	1.114199922	0.19045434	5.850220707	4.90921153663992e-09	2.23908598712352e-07
GADD45A	786.9965369	1.241750259	0.212830568	5.83445447	5.39668413173331e-09	2.4546780809599e-07
CNKSR2	731.8099239	-1.375492091	0.235782292	-5.833737887	5.41992414635962e-09	2.45851313327493e-07
LIF	4034.4073	-1.026004861	0.176120299	-5.825591196	5.69107713530076e-09	2.57447582017066e-07
RND1	547.7000608	-1.412447465	0.243166445	-5.808562377	6.30115536353655e-09	2.84271144960418e-07
ZNF606	70.47548595	2.575154031	0.443475333	5.806758204	6.36940158215446e-09	2.8657128744425e-07
TMEM238	108.6122436	-2.233134207	0.38471054	-5.804712833	6.44764126543939e-09	2.89307406186013e-07
ACHE	49.34463075	3.558306217	0.613390342	5.801047022	6.59021148241341e-09	2.94114760836095e-07
COL4A6	778.0401461	1.21478227	0.209395485	5.801377557	6.57723162106625e-09	2.94114760836095e-07
F3	118.518135	-1.993948172	0.343771095	-5.80022056	6.62277516232169e-09	2.94775638726179e-07
AKR1C2	51570.87575	-1.034617074	0.179070337	-5.777713328	7.57226818967538e-09	3.36135819478585e-07
HSPD1	22913.08685	-1.00342259	0.173689004	-5.777122121	7.5989133699402e-09	3.36419092713993e-07
RPL23A	4598.463681	-1.064728421	0.184520358	-5.770249066	7.91544527688256e-09	3.49500591720224e-07
PAIP1	1455.026277	-1.078515693	0.186986689	-5.767874162	8.02777106042213e-09	3.53520040172754e-07
UPK1B	1440.996395	-1.134548832	0.196721223	-5.767292478	8.05551835482294e-09	3.53803480758652e-07
APOL6	267.6255206	1.583995612	0.274698025	5.766315994	8.10230806243617e-09	3.5491957375347e-07
PARD3B	350.9655273	1.397596386	0.242423542	5.76510174	8.16085955491842e-09	3.56543658765147e-07
LPIN1	935.2090242	1.150088372	0.199770476	5.757048772	8.55971864444728e-09	3.72011646426999e-07
RRM2	9324.061463	-1.021292283	0.177386086	-5.757454299	8.53918765003252e-09	3.72011646426999e-07
DTX2P1-UPK3BP1-PMS2P11	110.7716209	-2.019845054	0.350887163	-5.756394837	8.59292708636356e-09	3.72479831560856e-07
LOC283352	231.3428947	1.601486845	0.278255534	5.755453696	8.64094053991101e-09	3.73585663655215e-07
ABAT	107.5353206	2.138573475	0.371654235	5.754201816	8.70521109945791e-09	3.75386791358962e-07
ASNS	1669.682021	1.064993283	0.185220573	5.749864973	8.9314750351998e-09	3.84145980659034e-07
COL4A5	1499.374485	1.349251016	0.23468505	5.749198835	8.96673183673575e-09	3.84665844841051e-07
RNF150	37.31335917	4.448146788	0.775876588	5.733059687	9.8634903282634e-09	4.22045532035641e-07
CSRNP1	1183.71674	-1.176704848	0.205392251	-5.729061556	1.00987746783586e-08	4.31002203624958e-07
SFRP1	672.9737682	1.19305612	0.208272984	5.728328727	1.01424882726754e-08	4.31757923853735e-07
KCTD15	2788.859811	-1.066402326	0.186306596	-5.723910744	1.04099455439811e-08	4.42010015143667e-07
TMEM183A	439.9417889	-1.307388156	0.228879168	-5.712132588	1.1156910615263e-08	4.72517933761726e-07
HEG1	688.3520467	1.249611421	0.21912791	5.702657507	1.17953832603199e-08	4.98287411928322e-07
GNL3L	4319.956262	-0.995793165	0.174761686	-5.698006183	1.21216656423419e-08	5.10771302015635e-07
GLIPR2	209.2395939	1.648950662	0.289854941	5.68888237	1.27873511656998e-08	5.37457225450501e-07
SP140L	142.9550407	1.811869451	0.31854343	5.68798249	1.28548999703249e-08	5.38931942695287e-07
ADCY9	2409.736846	-1.015576778	0.178564371	-5.687454743	1.2894676028705e-08	5.39237812162621e-07
LCP1	120.5255462	1.938424484	0.340868151	5.686728066	1.29496410406825e-08	5.40175730043744e-07
C8orf4	751.6356568	1.54064953	0.27108921	5.683182772	1.32210842247646e-08	5.50116391728176e-07
KRT8	101173.8418	-1.033438612	0.181936254	-5.680223639	1.34518738838479e-08	5.58320025549109e-07
RBP4	72.79799667	-2.383353943	0.420276656	-5.670916786	1.42035379530718e-08	5.88047723433662e-07
MYO18A	3556.05735	-0.999923444	0.176690731	-5.659173163	1.5210402384593e-08	6.28166916390579e-07
HOXC13	232.9027102	1.544561174	0.273101103	5.655638718	1.55267766684237e-08	6.39641553968164e-07
PTPRE	42.81696653	3.719503498	0.658534993	5.648148596	1.62184964646829e-08	6.66483857194715e-07
UBC	14780.72264	-1.053550518	0.187185515	-5.628376314	1.81913874480117e-08	7.45712134350345e-07
GBP3	123.4528017	2.2336867	0.397017183	5.626171348	1.84253328031458e-08	7.53441810832083e-07
EPB41L4A-AS1	516.0737788	1.248796154	0.222278839	5.618151317	1.93011432770181e-08	7.85415975021371e-07
ORAI3	230.7895661	1.510942194	0.268939704	5.618144772	1.93018743409661e-08	7.85415975021371e-07
MAP2	326.6248552	1.636127304	0.291247578	5.617651194	1.93570769525568e-08	7.85736409697671e-07
ARPC3	3111.885041	-1.017264049	0.18137104	-5.60874576	2.03798147089741e-08	8.25233375118021e-07
LOC101927817	43.13563625	-3.172810183	0.566562039	-5.600110783	2.14214862353183e-08	8.65302954936142e-07
LINC01116	173.7349801	1.665961912	0.297740106	5.595356083	2.20169417639721e-08	8.87197250401612e-07
SHANK2-AS1	46.49497004	-2.991140993	0.535376039	-5.586990777	2.31037990258717e-08	9.28739155998842e-07
CALCOCO1	322.4282234	1.540822477	0.276544625	5.571695618	2.5227189173002e-08	1.00920914373537e-06
MRS2P2	33.9956182	-3.820025158	0.68560842	-5.571730231	2.52221766423083e-08	1.00920914373537e-06
FZD8	367.4662902	-1.299214146	0.23333793	-5.567950932	2.57752378639314e-08	1.02865504571392e-06
UQCRHL	45.65415065	-3.048153915	0.547576154	-5.566630125	2.5971285504122e-08	1.03399348186914e-06
BMF	60.8937872	2.683142616	0.482728381	5.558286449	2.72436015839894e-08	1.08205328587893e-06
DPYSL4	700.6662515	1.251515476	0.22523414	5.556508769	2.75223899701298e-08	1.09038456419338e-06
MT2A	837.7177539	1.265843411	0.227828924	5.556113718	2.75847197302263e-08	1.09038456419338e-06
ITIH5	99.67238476	2.155367405	0.388362076	5.549891559	2.85846848224371e-08	1.12722787986247e-06
SERBP1	7894.174976	-0.978555259	0.176389841	-5.547684897	2.89476968317873e-08	1.13883806351027e-06
IFIT1	100.1501673	2.249957517	0.406280212	5.537945117	3.06041127491988e-08	1.2011571627948e-06
IRAK2	383.6335637	1.313619815	0.237359098	5.534314142	3.12448543980622e-08	1.22341290735054e-06
ALDH16A1	1097.743362	-1.212362033	0.219973288	-5.511405689	3.55979156273939e-08	1.39058022410822e-06
NID2	144.7552591	1.830140892	0.33229148	5.507637129	3.63682092989072e-08	1.41733570605741e-06
GACAT2	218.6404693	1.617518749	0.29395576	5.502592462	3.74246837774142e-08	1.44840245339175e-06
LAMA4	34.68587597	4.932124864	0.896329336	5.502581101	3.74270962838852e-08	1.44840245339175e-06
ZNF750	50.53695149	-2.807841559	0.510222012	-5.503176051	3.73009604119324e-08	1.44840245339175e-06
RERG	301.6009974	1.518220416	0.27598548	5.501088017	3.77454711699709e-08	1.45732630782292e-06
FAM35A	975.8754584	-1.192846859	0.217057854	-5.49552499	3.89549772074718e-08	1.50053487609848e-06
ADAMTS7	225.3088805	1.517817294	0.276335289	5.492665441	3.95912371544211e-08	1.52151323897615e-06
POLRMT	1742.463067	-1.239338501	0.225676657	-5.491655702	3.98183061421738e-08	1.52670558561748e-06
HSPB8	203.2412438	1.56842655	0.285726936	5.489249876	4.03644261485428e-08	1.54407880856707e-06
BEAN1	57.98213047	2.658188129	0.484524142	5.486183038	4.1071133907831e-08	1.56750106928232e-06
FAM105A	187.239756	1.680169552	0.306379208	5.48395423	4.15922424127583e-08	1.5837486434326e-06
GGT8P	575.7689103	-1.181055	0.215535712	-5.479625576	4.2622684794483e-08	1.61557491542924e-06
TLE2	110.2417717	-1.955598724	0.356866389	-5.479918492	4.25521818772385e-08	1.61557491542924e-06
LOXL2	4696.899016	0.968284286	0.176867431	5.474633065	4.38419100991274e-08	1.65800316962577e-06
PLEKHG1	122.9272406	1.980578527	0.361819207	5.473945239	4.40125122539156e-08	1.66067211008979e-06
WDR4	719.5800699	-1.137315224	0.207822762	-5.472524822	4.43668591150244e-08	1.6702462472282e-06
ZNF717	55.57552136	2.70768991	0.494917553	5.470991869	4.47523833490835e-08	1.6809481184649e-06
CPS1	4043.322009	-0.986101756	0.18038148	-5.466757214	4.58343150645366e-08	1.71770044853598e-06
COL6A2	259.701723	1.44250844	0.264216745	5.459564792	4.77303130750993e-08	1.78448231581422e-06
ITPK1-AS1	37.21827536	-3.523239017	0.645423183	-5.458804562	4.79351045386444e-08	1.78448231581422e-06
LOC100422556	52.3720652	-2.7043218	0.495406725	-5.458791061	4.79387491177655e-08	1.78448231581422e-06
SLC16A2	572.0849705	1.19324288	0.218631822	5.457773116	4.82143187373359e-08	1.79072509994911e-06
TNNC1	70.42690049	2.522513246	0.462265406	5.456850568	4.84653890521309e-08	1.79603211840062e-06
ANKRD18B	474.8807251	-1.21656598	0.223031845	-5.454673892	4.90628019539827e-08	1.81412168828513e-06
SPC24	319.4812918	-1.492997453	0.274049484	-5.447911936	5.096457906887e-08	1.88025320378084e-06
SLC16A7	239.7160921	2.033866397	0.373358483	5.447489454	5.10857432917548e-08	1.88054436835857e-06
SLC7A2	690.5697536	1.288936208	0.236631157	5.44702661	5.12188031013465e-08	1.8812711705499e-06
CDA	328.9273125	1.377964655	0.253197597	5.442250132	5.26117289652066e-08	1.92650272599891e-06
PLCB1	135.7395757	2.06402805	0.379276695	5.44201127	5.26823417421698e-08	1.92650272599891e-06
TUBA1B	24076.47432	-1.229870028	0.226343105	-5.433653596	5.52117152905802e-08	2.01456021374552e-06
ULBP1	90.83820873	2.097436016	0.386125884	5.43200055	5.5725751065172e-08	2.02885727891225e-06
FAM214B	343.705678	1.496691241	0.275603312	5.430599622	5.61650153317349e-08	2.04037545850648e-06
HIVEP2	668.6899112	1.197640579	0.220562766	5.429930893	5.63758782347884e-08	2.04356404029248e-06
C14orf132	433.9493872	1.255042959	0.231361808	5.424590041	5.80877032978291e-08	2.10102843170057e-06
LDHAL6B	68.57953913	-2.365395458	0.436215302	-5.422541221	5.87576588838542e-08	2.12064054954293e-06
MSX2	198.8612528	1.588205598	0.293053511	5.419507141	5.97635629573788e-08	2.15226610025684e-06
ZNF419	188.190027	1.54072884	0.284351018	5.418404513	6.01332405165083e-08	2.1608919027166e-06
ZNF418	54.03047371	2.724248137	0.502886757	5.417219877	6.05328816807494e-08	2.17055486320475e-06
ANKRD20A12P	48.32557495	2.972323787	0.549062269	5.413454825	6.18201964654044e-08	2.21193728818673e-06
KLF10	5164.335776	-0.966463021	0.178585763	-5.411758513	6.24088153229388e-08	2.22819602578802e-06
AGAP9	217.4466483	-1.465300997	0.270916305	-5.408685158	6.34891272256365e-08	2.25020468392231e-06
LIFR	571.4890824	1.306143625	0.2414999	5.408464451	6.35674013227058e-08	2.25020468392231e-06
RYR2	39.94666535	3.482826912	0.643873141	5.409181857	6.33133141331461e-08	2.25020468392231e-06
TIMP2	2815.605739	0.961670744	0.17779499	5.408874264	6.34221348471266e-08	2.25020468392231e-06
ATOH8	367.2463464	1.34429245	0.249087373	5.396871127	6.78130594110444e-08	2.3953881113663e-06
LINC00883	197.8049297	1.620317532	0.301731435	5.370065375	7.87081041679752e-08	2.77433534054506e-06
BIN1	2398.879399	-1.118979722	0.208433258	-5.368527708	7.93819969121711e-08	2.79216083206751e-06
FHL1	644.8897806	1.168029668	0.217607585	5.367596294	7.97929090869768e-08	2.80068050034247e-06
GLUL	145.8551892	1.990193148	0.371438529	5.358068681	8.41162664510641e-08	2.94619885152018e-06
CAPN12	352.5521399	-1.350302615	0.252351177	-5.350886921	8.7524202330528e-08	3.0591090675609e-06
FAM196B	37.349367	6.07528426	1.136334322	5.346388069	8.97267249884208e-08	3.1295022862558e-06
DNAJB6	1363.695579	-1.000798985	0.187215782	-5.345697752	9.00694000845262e-08	3.13114627757188e-06
SULT2B1	934.3842972	-1.252440162	0.234296564	-5.345533621	9.01510613588337e-08	3.13114627757188e-06
C1QL4	149.2305707	-1.789514314	0.335101202	-5.340220514	9.28335922423625e-08	3.21758517412881e-06
IL1R2	54.70933017	-2.632966724	0.493209012	-5.338440014	9.37497134613884e-08	3.24256821434577e-06
CDKL5	192.3161885	1.704179083	0.319429615	5.335069148	9.5508153586954e-08	3.29652051112393e-06
E2F8	529.422228	-1.164726146	0.218429624	-5.332271909	9.69915587409847e-08	3.34077563945607e-06
LOC100129617	110.3170409	-1.849525391	0.347029826	-5.32958625	9.84367640354372e-08	3.38353448554105e-06
ZNF211	182.3736293	1.617533153	0.303756304	5.325101513	1.00896676250622e-07	3.46092276676203e-06
RPL10A	6360.302375	-1.074363699	0.201775021	-5.324562446	1.01196333925929e-07	3.46404440379025e-06
LOC102723769	30.06380251	8.222690787	1.544438484	5.324064941	1.01473652704143e-07	3.4663900868193e-06
PITX1	948.1803486	-1.203574384	0.226201263	-5.320811953	1.03305142038291e-07	3.52170835342857e-06
HELLS	1816.873552	-1.054156943	0.198140538	-5.320248711	1.03625490199339e-07	3.52539013993736e-06
ELOVL4	114.9898907	1.957911274	0.369069912	5.304987507	1.12680712865024e-07	3.81780652037782e-06
RGL1	198.6683302	1.703579577	0.321110939	5.30526796	1.12507601555991e-07	3.81780652037782e-06
CSF2RA	108.4634388	1.872553984	0.353179746	5.301985763	1.14549776722142e-07	3.87322890660082e-06
RUNDC3A-AS1	87.62312205	2.149141508	0.405495546	5.300037277	1.15779039440173e-07	3.90683661135315e-06
SLC22A18	670.0457537	-1.117249517	0.211059762	-5.293522112	1.19982726476712e-07	4.04047307295409e-06
CPQ	104.3217702	1.889369152	0.357934247	5.278536968	1.3021939717014e-07	4.37632071218353e-06
CHST2	34.61024347	3.706020933	0.703052519	5.271328721	1.35439644804824e-07	4.54256360212057e-06
DAPK1	4683.739972	0.914317066	0.173496824	5.26993548	1.36471721359501e-07	4.56795064115006e-06
STOM	4095.237653	0.95094996	0.180476488	5.269107198	1.37088891980273e-07	4.57937582425854e-06
FHL2	1360.93294	1.055078224	0.200416175	5.264436478	1.40620007974864e-07	4.68789833814999e-06
NTRK3-AS1	39.61835466	-3.041755329	0.578648513	-5.256654535	1.46699511559717e-07	4.88077212608101e-06
ZC4H2	135.241465	1.689521298	0.321628375	5.253023138	1.49622731074674e-07	4.96807316260348e-06
PPME1	3337.276563	1.097010152	0.209518556	5.235861553	1.64217018235318e-07	5.44177831685179e-06
HS6ST2	31.91226348	4.197162527	0.802355647	5.231050023	1.68549887217769e-07	5.57423352109442e-06
IGFBP1	400.5105848	-1.419541606	0.27179444	-5.22285006	1.76190052896757e-07	5.81532258089853e-06
BNIP3L	2026.92524	1.368460246	0.262277794	5.217598572	1.81257766633145e-07	5.970717146118e-06
CLDN2	2674.690226	-1.141707672	0.218881261	-5.21610515	1.82724474625566e-07	6.00711233214584e-06
CLSTN2	31.23998731	4.173934426	0.800406716	5.214766869	1.84048558045901e-07	6.03868411201196e-06
ALDH1A3	1429.968828	0.996093125	0.191227615	5.208939741	1.89922777086319e-07	6.21912809701593e-06
RPS27L	5122.404166	0.986217121	0.189372011	5.207829384	1.910624792391e-07	6.24413244158966e-06
ARID5B	269.6212258	1.42758083	0.274257546	5.205256333	1.9372900005141e-07	6.31883862250197e-06
LOC101927257	62.32495336	-2.321448265	0.446040948	-5.204563115	1.94453528884319e-07	6.33003428732837e-06
ACSM3	271.5202503	1.323236478	0.254422941	5.200932246	1.98291384090518e-07	6.44233573125396e-06
CACYBP	2628.410736	-0.940459027	0.180977839	-5.196542458	2.03029247083708e-07	6.57054885006574e-06
LOC728392	41.84200736	3.198700708	0.615533952	5.196627574	2.02936349838399e-07	6.57054885006574e-06
DUSP8	295.0144012	-1.354488602	0.260730351	-5.194978631	2.04743356461323e-07	6.61313074702506e-06
PDCD4-AS1	64.1426098	2.374507114	0.457439947	5.190860858	2.09324012984153e-07	6.74795585157845e-06
REPS2	55.68369406	3.059642581	0.589475436	5.190449672	2.09786821702623e-07	6.74976901919951e-06
DPP4	40.20608415	3.251965817	0.627016244	5.186413983	2.14381972162721e-07	6.87098359429631e-06
ZNF841	64.08705184	2.369020472	0.456758277	5.186595605	2.14173097805948e-07	6.87098359429631e-06
TSPAN5	229.2507487	1.442744683	0.278558731	5.179319566	2.22696693620742e-07	7.12371966761379e-06
ZNF229	214.6717616	1.447507889	0.279543411	5.178114849	2.24139239364511e-07	7.1560762537108e-06
BMPER	101.7219904	-1.878007263	0.363016769	-5.173334742	2.29952508883424e-07	7.32758455370942e-06
PRUNE2	35.15090309	3.742395141	0.723716283	5.171080477	2.3274429857502e-07	7.39114940733061e-06
TM4SF5	39.5627967	-3.059418462	0.591648654	-5.171005528	2.32837678594983e-07	7.39114940733061e-06
CAP1	4960.898221	-0.906166032	0.175266289	-5.170224327	2.33813151714208e-07	7.40795027625817e-06
WLS	218.2161326	1.412222627	0.273183044	5.169510544	2.34707892699365e-07	7.42213416113306e-06
FAM81A	365.1597855	-1.214757347	0.2350075	-5.169015236	2.35330714065791e-07	7.42768158730089e-06
ACTB	119193.2342	-1.001923161	0.193858139	-5.168331667	2.36192886375058e-07	7.44074819658201e-06
SYTL2	527.0710266	1.254547586	0.242936143	5.164104322	2.41592937196733e-07	7.59645065026546e-06
GPX2	6644.591031	-0.957377885	0.185446444	-5.162557264	2.43598819663496e-07	7.64504272977952e-06
SHANK2-AS3	29.34144954	-3.927187367	0.761075872	-5.160047128	2.46887685770328e-07	7.73364030029998e-06
MBNL2	935.577515	1.276921207	0.247803692	5.152954734	2.56413874942188e-07	8.01691742333372e-06
CHST15	535.2633966	1.159926122	0.225211006	5.150397151	2.59935443090712e-07	8.09652575270545e-06
SCUBE3	90.07892498	-1.938112301	0.376299962	-5.150445121	2.59868965565303e-07	8.09652575270545e-06
LXN	193.8758579	1.612608738	0.313214227	5.14858074	2.6246480559555e-07	8.16000131553805e-06
CHAF1A	1401.190936	-1.066740952	0.207242952	-5.147296657	2.64267224070434e-07	8.20068122246234e-06
FN1	12461.56085	1.312404991	0.255314072	5.140355088	2.74219744367118e-07	8.49364961937108e-06
ZFP90	703.2780338	1.126772029	0.2193861	5.136022885	2.80613502941906e-07	8.6755034931872e-06
NIPAL3	620.3551288	1.190590745	0.231905147	5.133955664	2.83714957941881e-07	8.75508500325486e-06
ME3	288.0219965	1.379614493	0.268842173	5.131689255	2.87153296125085e-07	8.8285505555345e-06
PA2G4	7740.962094	-1.028571025	0.200435325	-5.131685375	2.87159215756453e-07	8.8285505555345e-06
SLC1A1	249.9294275	1.523377485	0.297339724	5.123356769	3.00143662763969e-07	9.21069332570685e-06
PRKRIR	1336.738348	-1.035378198	0.202179532	-5.121083169	3.03785616996174e-07	9.30525611322967e-06
BEX2	64.69244807	2.295752431	0.448328016	5.120698122	3.04406612502019e-07	9.30710604191257e-06
NKPD1	58.71363192	-2.390841705	0.466993661	-5.119644884	3.06111521081202e-07	9.34202844299652e-06
SELT	1403.775495	-0.977586714	0.191087158	-5.115920539	3.12214487827736e-07	9.51079803103865e-06
AADACL2-AS1	28.76872586	-5.969860248	1.167600048	-5.112932511	3.17195646943319e-07	9.64483906694684e-06
UST	95.03176929	1.966593665	0.384791446	5.11080401	3.20790644344125e-07	9.73476226903702e-06
ZNF350	58.25390205	2.446524223	0.478726036	5.110489173	3.2132572722758e-07	9.73476226903702e-06
GREB1	126.921426	1.71984783	0.337129319	5.101448413	3.37063900651988e-07	1.01929597060552e-05
HMGA1	13640.62783	-1.090951946	0.213903777	-5.100199537	3.39295596830486e-07	1.02364473752378e-05
PAG1	31.94744265	3.975421876	0.779501438	5.09995451	3.39735122500664e-07	1.02364473752378e-05
LOC389831	183.0102092	-1.517962209	0.297967458	-5.094389232	3.49867315718279e-07	1.05226398107878e-05
RHBDD2	1664.374117	1.003873043	0.197174313	5.09129729	3.55621931253117e-07	1.06763748691939e-05
LOC642846	181.1876368	-1.503386559	0.295370669	-5.089830228	3.58384231017961e-07	1.07398826775455e-05
FAM214A	401.9632454	1.637237805	0.321886771	5.08637804	3.64966225810527e-07	1.09174221277592e-05
SLC16A9	215.246279	1.404201358	0.276396362	5.080390153	3.76660485167946e-07	1.12469736956083e-05
PON3	362.0691307	-1.269791005	0.250347133	-5.072121221	3.93405644389447e-07	1.1725889601712e-05
SYK	54.29098234	2.607252938	0.514204129	5.070462858	3.96849361158173e-07	1.18073352938136e-05
PXDNL	33.4994628	3.654348616	0.721194753	5.067075985	4.03973055080228e-07	1.1997782934601e-05
SUSD2	3704.387725	1.119748466	0.221079445	5.064914416	4.08583869441449e-07	1.21130525008338e-05
LMNB2	5679.580428	-1.006061128	0.19901012	-5.055326468	4.29655148468509e-07	1.27150352493301e-05
CAMK1D	1750.356765	0.952285234	0.188411394	5.054286858	4.32001898145538e-07	1.2761735788278e-05
COL6A1	367.7869487	1.185922364	0.234662897	5.053727628	4.33269377593326e-07	1.27764444170593e-05
LINC01279	626.7227655	1.302630547	0.257902297	5.050868339	4.39806146404554e-07	1.29462085861851e-05
TMEM159	287.5768543	1.265708175	0.250613316	5.050442622	4.4078750180569e-07	1.29521311592532e-05
TMEM184A	1380.837778	-1.040342744	0.206024255	-5.049612931	4.42706162078142e-07	1.29855259767161e-05
NIPAL4	91.1579451	1.913651155	0.379453399	5.043178312	4.57862210203975e-07	1.34063993188825e-05
PPM1H	1269.560362	0.970490222	0.192518008	5.041036075	4.63018164413214e-07	1.35334992351905e-05
ZNF615	60.60781701	2.316812112	0.459761602	5.039159645	4.67580344406128e-07	1.3642827553305e-05
ASGR1	60.66865045	-2.373182215	0.471660705	-5.03154532	4.86542061069153e-07	1.41711777155615e-05
GPX3	363.6765157	-1.211403017	0.240938773	-5.02784588	4.96020271516884e-07	1.44219414145767e-05
FKBP4	5783.642123	-1.028390132	0.204588115	-5.026636736	4.99156610427324e-07	1.4487758822228e-05
GPR35	96.37802969	-1.847491091	0.367614684	-5.02561832	5.01813058541091e-07	1.45394422301906e-05
FOXN3	660.8581199	1.214485368	0.241677811	5.025224958	5.0284275352012e-07	1.45438944145314e-05
STAT4	780.293234	1.042143118	0.207425006	5.024192299	5.05555628322243e-07	1.45969296372276e-05
EPHA4	107.9600692	1.825108206	0.363531684	5.020492816	5.15390789010944e-07	1.485506576243e-05
DHRS4L2	260.651197	-1.463345411	0.291529351	-5.019547451	5.17933508986381e-07	1.49024820037988e-05
IPW	316.7400974	1.523378599	0.303700063	5.016062828	5.27410882544092e-07	1.51489195017249e-05
MSC	285.5527214	1.344073255	0.268054787	5.014173671	5.32618632980225e-07	1.5272080388148e-05
PDAP1	3281.003668	-0.925179068	0.184561592	-5.01284725	5.36304705858563e-07	1.53512598735584e-05
CNTNAP3	541.2976524	-1.158438015	0.23121647	-5.010188139	5.43768493916602e-07	1.55381145197993e-05
RAB6B	146.8220709	1.671512711	0.333700879	5.009015009	5.47093070746676e-07	1.56062528531552e-05
GAS7	48.39898848	2.603094912	0.519721218	5.008636979	5.4816855248306e-07	1.56101103058727e-05
ISG15	56.32193762	2.435534326	0.486618751	5.005015365	5.58575752445186e-07	1.58792374008476e-05
F8	201.1037385	1.399217233	0.279798676	5.000800049	5.70929000133992e-07	1.61804652322065e-05
PMAIP1	342.8338792	1.428119409	0.28558189	5.000735192	5.71121107461331e-07	1.61804652322065e-05
CA12	15554.53683	-0.871524469	0.174389281	-4.997580485	5.80541108192014e-07	1.64193244943847e-05
ADRB2	42.50916442	2.84254527	0.569419814	4.992002735	5.97564087704184e-07	1.68720390885457e-05
SAMD1	637.3762223	-1.093200465	0.219177455	-4.987741392	6.1089266226119e-07	1.72190831559597e-05
CPVL	42.86201834	2.850728521	0.571626667	4.987046067	6.1309450583955e-07	1.72418594262726e-05
PTGES3	10345.12191	-0.902062932	0.18088902	-4.98683078	6.13777793092827e-07	1.72418594262726e-05
ADAMTS15	180.4902739	1.445498697	0.289947653	4.985378153	6.18407418318986e-07	1.73425674981956e-05
ANTXR2	105.1468547	1.886509684	0.378737061	4.98105382	6.32389476075773e-07	1.7704772481973e-05
SNTB1	56.36901702	2.619646783	0.526127646	4.97910878	6.38777344853539e-07	1.78535041738358e-05
PABPN1	305.7876006	-1.219371409	0.244922449	-4.978602059	6.40451690635635e-07	1.78702167528283e-05
CYP26B1	2477.799992	1.080543459	0.217104119	4.977074886	6.45523522959911e-07	1.7954138234282e-05
TPI1	14222.18693	-0.999708348	0.200863824	-4.977045275	6.45622245865942e-07	1.7954138234282e-05
NIPSNAP3B	53.93885498	2.598424606	0.522124414	4.976638777	6.46978957162537e-07	1.79617803458402e-05
OGFRL1	719.8974805	1.133130533	0.227799314	4.974249094	6.55010403281644e-07	1.81543951841099e-05
BIRC3	1165.622913	-1.034520622	0.208006619	-4.973498562	6.57552617362785e-07	1.81944809224283e-05
DNAJC22	2598.465041	-0.935488207	0.188153799	-4.971933669	6.62883870485982e-07	1.83114775670687e-05
POM121C	1215.334726	-0.94323766	0.189730516	-4.971459952	6.6450592111255e-07	1.8325792860981e-05
SLPI	198.0291606	-1.394868693	0.280761745	-4.968157944	6.75919000296367e-07	1.86096305852741e-05
VTN	483.2620314	-1.086956648	0.219116131	-4.960641843	7.02606338458322e-07	1.93123682633859e-05
CCDC115	525.1106155	1.090891458	0.220224342	4.953546227	7.28730358252074e-07	1.9997324640828e-05
SMIM10L2A	103.8221294	1.812269657	0.366089547	4.950345274	7.40819339392104e-07	2.02620801854822e-05
TMEM173	32.2603351	3.593305182	0.725839829	4.950548372	7.40046598219804e-07	2.02620801854822e-05
DCP1B	230.7357632	1.345406604	0.271941619	4.947409706	7.52075714014815e-07	2.05361200724901e-05
TRO	88.66151391	2.032123312	0.410839501	4.946270519	7.56488125889157e-07	2.06226861510867e-05
DRAM1	786.5916813	1.019706883	0.206173989	4.945856111	7.58099429432255e-07	2.06327323400562e-05
ZNF264	427.8633025	1.283274487	0.259574211	4.943767274	7.66271722573379e-07	2.08210198660609e-05
NUDT10	32.5964172	3.452768308	0.698517035	4.942998004	7.69302717662772e-07	2.08692217624793e-05
IGFBP2	1908.726633	-0.978460996	0.198119172	-4.938749673	7.86250650947615e-07	2.12941815775405e-05
PARP9	265.5872485	1.26867816	0.25707336	4.93508219	8.01170141624445e-07	2.1662909920601e-05
HBP1	462.5414425	1.265624528	0.256531278	4.933607083	8.07247519474643e-07	2.17917452330374e-05
CPNE4	93.53580274	1.860234367	0.377261067	4.930894098	8.185410267313e-07	2.2060743710703e-05
COL4A1	3369.01955	0.94201742	0.19128718	4.92462391	8.45227563602159e-07	2.27062589173512e-05
SIK1	1273.375173	-0.932051919	0.189260657	-4.92469979	8.44899658930061e-07	2.27062589173512e-05
JUNB	1785.709264	-0.978830598	0.198803311	-4.923613158	8.49607102918494e-07	2.278703897036e-05
DYSF	53.4298371	2.516118469	0.511272876	4.921282918	8.59787339448581e-07	2.30228861443957e-05
SERPINE2	869.04248	1.184378454	0.240831119	4.917879619	8.74866832531223e-07	2.33889519382985e-05
PLXNC1	109.3962593	-1.754416843	0.357183392	-4.911809684	9.02396209937432e-07	2.40861444973975e-05
DOT1L	1555.745656	-1.072974285	0.21851065	-4.910398133	9.08916633332685e-07	2.42212422898704e-05
ZSCAN32	467.0386749	1.091206453	0.222400528	4.906492181	9.27196833901532e-07	2.4668784994284e-05
DUSP4	5541.707964	-0.912424752	0.185996193	-4.90560983	9.31375059111735e-07	2.47403019701968e-05
FBXL16	187.2907306	1.431955455	0.292186414	4.900828327	9.54334230399997e-07	2.53096755480843e-05
CYP2S1	1495.15432	-0.911921164	0.186113137	-4.899821566	9.59237321162678e-07	2.53991355756663e-05
BCAS1	324.6615384	-1.264658561	0.258131053	-4.899288742	9.61842067426577e-07	2.54275509608535e-05
PRKCA-AS1	25.52984867	-5.8116396	1.186405304	-4.898528	9.65572809231305e-07	2.5478509278294e-05
SHH	113.9292765	-1.685348696	0.344070159	-4.898270455	9.66838985985135e-07	2.5478509278294e-05
CCNG1	3386.628584	0.992494739	0.202649175	4.897600678	9.70139314964109e-07	2.55220464655376e-05
NAPRT	254.1108522	-1.408014866	0.287507698	-4.897311887	9.71565676799165e-07	2.55220464655376e-05
OR51B5	21.59435793	7.746422272	1.58276239	4.894242068	9.86853105101468e-07	2.58826781214764e-05
SLFN5	176.4301297	1.690744317	0.345504138	4.893557361	9.90294330562029e-07	2.59319660504587e-05
AMN	28.75272976	-3.686501715	0.754370282	-4.886859679	1.02457062353632e-06	2.67872779400788e-05
TLE4	723.8016656	0.996644605	0.20440063	4.875937059	1.08293136947007e-06	2.82685952766386e-05
FGFR3	520.1695256	-1.049848121	0.215519225	-4.871250436	1.10894171081265e-06	2.88737351996485e-05
LOC100288152	79.68938899	2.035902269	0.417952369	4.871134662	1.10959179962509e-06	2.88737351996485e-05
TPM3	9621.071416	-0.844498857	0.173426538	-4.869490367	1.1188643774407e-06	2.90694622758536e-05
RASGRP3	42.69114041	2.772867348	0.569528541	4.868706567	1.12331061216647e-06	2.91393793487307e-05
TYW1	561.0163815	-1.039594881	0.213600892	-4.866996919	1.1330679485812e-06	2.93466366339236e-05
EIF5A	15344.79559	-0.956466549	0.196699292	-4.862582562	1.15864026056687e-06	2.99622205699864e-05
FKBP1AP1	125.5035168	1.596883843	0.328478592	4.861454847	1.16526161901775e-06	3.00865838241567e-05
SPDYE5	61.64819535	-2.289697643	0.471242329	-4.858853932	1.18067195478959e-06	3.04371363251814e-05
SGCD	580.7965411	1.274757592	0.262755657	4.851494377	1.22534684545983e-06	3.15398578733708e-05
NXN	1224.164116	1.023400737	0.211090093	4.848170392	1.24605353908867e-06	3.20231901794894e-05
SH2D5	377.6285285	1.262397733	0.260528946	4.84551814	1.26281672102995e-06	3.24038380255629e-05
UPF3A	576.8827449	-1.024252635	0.211657386	-4.839201004	1.30362150767743e-06	3.33992658494763e-05
CHD6	1809.994116	0.968053178	0.200071024	4.83854763	1.30791354747429e-06	3.34575974039572e-05
PQLC2L	37.08256705	3.009068242	0.621958673	4.838051743	1.31118011869912e-06	3.34895574317581e-05
BCAN	341.6104531	-1.151420944	0.238201417	-4.833812325	1.33942868292795e-06	3.41585176558677e-05
SET	10053.06552	-0.817945286	0.169829745	-4.81626635	1.46269254043049e-06	3.72448183377714e-05
IVNS1ABP	2182.418382	0.913272952	0.189638007	4.815875083	1.46556189291921e-06	3.72607328426413e-05
SYNGR1	316.924788	1.164897476	0.242083627	4.811963084	1.49454964544546e-06	3.79396226508953e-05
CXCL2	250.3547654	-1.240418741	0.257905605	-4.809584273	1.51244522161077e-06	3.83352909453161e-05
AGAP6	190.4725866	-1.342491524	0.279367534	-4.805467215	1.54390537188427e-06	3.90135722740071e-05
EFR3B	980.268693	0.953649719	0.198438854	4.805761075	1.54163917570225e-06	3.90135722740071e-05
AHNAK2	23967.5122	0.817892877	0.170425404	4.799125341	1.59360044493927e-06	4.02081376700331e-05
SREBF1	2717.456961	-0.920711788	0.192015022	-4.794998726	1.62675864495735e-06	4.09824689280454e-05
GATS	1091.831578	0.98644278	0.205978807	4.789049863	1.67572842532548e-06	4.20884165162688e-05
MARCH8	862.421754	0.984662706	0.205605223	4.789093837	1.67536129659997e-06	4.20884165162688e-05
PPL	1076.26339	0.9328658	0.194864097	4.787263614	1.69070695137315e-06	4.24004785599653e-05
TMEM151A	167.7545138	-1.444152462	0.30170704	-4.786605127	1.69626106159275e-06	4.24756050445895e-05
QPCT	716.6790455	1.142300147	0.238786493	4.78377203	1.72035793391051e-06	4.30141301487685e-05
CHORDC1	1545.808747	-0.929171465	0.194292953	-4.782322004	1.73281805194977e-06	4.32605192458197e-05
KIAA1109	1635.244448	1.100756705	0.230275716	4.780168417	1.75148408379383e-06	4.35954104335009e-05
MORN4	232.0993837	1.266002283	0.264835458	4.780335275	1.75003098335667e-06	4.35954104335009e-05
LMCD1	1018.372332	0.938929232	0.196587809	4.776131517	1.78699544701872e-06	4.44127221727615e-05
UBE2L6	356.8041126	1.132399546	0.237124562	4.775547225	1.79219224640878e-06	4.44752999624492e-05
LRRTM2	41.2368659	-2.820811883	0.590832118	-4.774303557	1.80330207241872e-06	4.46842104571577e-05
RRM2B	2103.195515	1.213869005	0.254347665	4.772479453	1.8197167804432e-06	4.50237525915321e-05
BRD7	1320.549371	-0.896954708	0.18800025	-4.771029329	1.83286846947336e-06	4.52816701342212e-05
CAMK2N1	1720.769509	-1.007709224	0.211348285	-4.768002842	1.86061159568465e-06	4.58987722311391e-05
ATAD3A	1040.941493	-1.166980056	0.244866898	-4.765773027	1.88130949877689e-06	4.63405048942046e-05
PRSS12	66.50590177	2.184289435	0.458726353	4.761639314	1.92026664946261e-06	4.72300250583382e-05
OXCT1	68.20903565	2.072241279	0.435564932	4.757594391	1.95913655432578e-06	4.81147708208824e-05
HS3ST6	44.72501434	-2.655521605	0.559106345	-4.749582311	2.03837219558273e-06	4.99867875791203e-05
DOCK10	952.4404502	0.983456338	0.207092202	4.748881561	2.04544681816527e-06	5.00862950961354e-05
CNTNAP3B	487.3497473	-1.035348661	0.218134428	-4.74637897	2.07090544671781e-06	5.06350106427231e-05
ABHD4	1485.135148	0.902976879	0.190649499	4.736319185	2.17634734005287e-06	5.31348802052319e-05
CD24	4594.540162	-1.129679337	0.238712272	-4.732389034	2.21892613889719e-06	5.4015559762421e-05
TUB	1373.462149	0.886745859	0.187376242	4.732434868	2.21842500261433e-06	5.4015559762421e-05
TGFB2	1566.853462	0.975827146	0.206434376	4.727057395	2.27796892132504e-06	5.53716545122084e-05
MOSPD1	522.6674622	1.209642467	0.255960076	4.725902903	2.2909510496797e-06	5.56058031093309e-05
SQRDL	989.3969048	0.920669186	0.194829935	4.725501681	2.29547935707056e-06	5.56343770599788e-05
KRT85	39.23491578	7.153954992	1.514296247	4.724277041	2.30935420657213e-06	5.58890649234847e-05
NOMO1	1405.823048	-0.885825419	0.187777259	-4.717426504	2.38846640187848e-06	5.77195330480153e-05
OPTN	1220.241122	0.894256693	0.189598335	4.716585171	2.39835992836503e-06	5.77903795801396e-05
TYMP	79.32900981	-1.941715697	0.41165862	-4.71681049	2.39570647856543e-06	5.77903795801396e-05
COG6	508.018677	1.143289416	0.242477769	4.715027782	2.41677771463192e-06	5.81497733598827e-05
MATN2	1043.783974	0.930953237	0.197509315	4.713464973	2.43539604223457e-06	5.85129451420815e-05
PHYKPL	473.6006389	-1.042238529	0.221217203	-4.71138101	2.46043741194105e-06	5.90291646142273e-05
ZNF518B	525.504437	1.061392976	0.225407508	4.708773841	2.4921139319361e-06	5.97028506464691e-05
EEF1G	12184.88196	-0.880190566	0.187073814	-4.705044203	2.53810955380367e-06	6.07171394989171e-05
ZMAT3	1693.684507	1.201411144	0.255536816	4.701518795	2.58233489026394e-06	6.16504297562675e-05
ZNF627	122.4286018	1.587432506	0.33765506	4.701343746	2.58455000062415e-06	6.16504297562675e-05
SEC24D	817.3017328	1.084632625	0.230750571	4.700454771	2.59582746838069e-06	6.18305991822902e-05
RGAG4	205.3319529	1.31318833	0.279720086	4.694651525	2.67061591697023e-06	6.35208674119481e-05
TOMM40	5963.613715	-1.154028814	0.24598629	-4.691435511	2.71294786742065e-06	6.44354227395103e-05
PYGM	34.61769697	-2.828824288	0.603019425	-4.691099776	2.71740404979456e-06	6.44490600495561e-05
PIN4P1	39.76030636	-2.778880568	0.59275436	-4.688081194	2.75778607805513e-06	6.53135013807007e-05
CYCS	6870.189234	-0.817865232	0.174490931	-4.687150384	2.77035401300524e-06	6.55176884956025e-05
SMAD9	102.8148019	1.731057651	0.369477817	4.685146358	2.79759948757006e-06	6.60679184817043e-05
HERC3	317.2074526	1.214123102	0.259195832	4.684192236	2.810661309364e-06	6.62821009347459e-05
MAMDC4	144.5157486	-1.467640176	0.313435719	-4.682427965	2.83496826196897e-06	6.67604866456864e-05
LOC100505658	22.58765285	-4.270436121	0.912139365	-4.681780314	2.84394168677964e-06	6.68769403454894e-05
GTF2IRD2B	35.76595897	-2.780385056	0.593967919	-4.681035738	2.85429171488656e-06	6.6930721822806e-05
KLF4	279.7543633	-1.178158893	0.251674561	-4.681279214	2.85090327913249e-06	6.6930721822806e-05
GPRC5B	1401.204274	0.943890301	0.202034516	4.671925977	2.98388502315439e-06	6.98708873828057e-05
RBMS3	164.2082945	1.627524356	0.348479711	4.670356134	3.0067800004009e-06	7.03078331924728e-05
S100P	131.9385779	-1.601210575	0.342909793	-4.669480447	3.01962436597487e-06	7.05088659970672e-05
PWP2	119.5998355	-1.535318059	0.329330329	-4.661939468	3.13243332208196e-06	7.30402500185459e-05
CNTNAP2	245.3384531	-1.243591947	0.266831082	-4.66059627	3.15294645159169e-06	7.32902732017204e-05
PDIA3	5133.451009	-0.81234834	0.174309801	-4.660370986	3.15639955061017e-06	7.32902732017204e-05
ZNF365	51.98145167	2.526487835	0.542083138	4.66070176	3.15133076275228e-06	7.32902732017204e-05
GOLGB1	4237.98925	0.932297948	0.200065691	4.659959145	3.16272151949174e-06	7.33345009310083e-05
CTSV	192.923742	-1.293879982	0.277680957	-4.659592056	3.1683667753243e-06	7.33629361282204e-05
SLC26A10	326.7853053	-1.132382636	0.243039603	-4.659251494	3.17361272005417e-06	7.33820590227567e-05
PFKFB2	1016.614477	0.939518641	0.201886405	4.653699386	3.2603203312691e-06	7.51775529718468e-05
PLEKHA6	2120.848726	-0.84423043	0.181410569	-4.653700352	3.26030505582691e-06	7.51775529718468e-05
ZFP28	102.3877285	1.909034586	0.410390968	4.651746096	3.29136176970599e-06	7.57880556181122e-05
MITF	750.7954533	1.088878806	0.234289609	4.647576185	3.35858068099634e-06	7.72287485677301e-05
DMKN	328.3733256	-1.106873447	0.238251978	-4.645810108	3.38744493619052e-06	7.77847314393291e-05
CBLB	252.3224602	1.281973093	0.276032269	4.64428705	3.41252824993247e-06	7.82524779079818e-05
ADAMTS12	233.3551978	1.422616377	0.306399675	4.643008766	3.43371776408481e-06	7.86297687163256e-05
HCFC1	5582.67386	-0.929612388	0.200432762	-4.638026141	3.51752306003073e-06	8.04379033645043e-05
CSRNP3	24.1328349	4.39812765	0.948702612	4.635939223	3.55320365285183e-06	8.10306140723161e-05
DNM3	143.6147697	1.651277962	0.356175771	4.636132203	3.54988972576288e-06	8.10306140723161e-05
FAM111B	850.0984198	-0.959623935	0.207081873	-4.63403156	3.58612287626036e-06	8.16691522519541e-05
CPLX2	49122.022	-0.800443361	0.172767001	-4.633080137	3.60265000166274e-06	8.19331442843901e-05
TUBA1C	11427.38826	-1.142971555	0.246754439	-4.632020243	3.62114737112423e-06	8.22411609513057e-05
TLCD2	490.2146313	1.127510277	0.243473535	4.630935662	3.64016981698522e-06	8.25602449475255e-05
SCARNA9	182.6179961	-1.434088359	0.309721276	-4.630254585	3.65216415608644e-06	8.27192760154803e-05
SETBP1	237.296437	1.315115723	0.284058609	4.629733734	3.66136233525495e-06	8.28146287328374e-05
SLC9A2	589.9963329	-0.98617462	0.213067171	-4.628468181	3.68380449364403e-06	8.32088737462289e-05
MIR614	215.4735887	-1.32163802	0.285566442	-4.628127912	3.68986098492072e-06	8.32324348799644e-05
ANGPTL4	849.781318	0.977370496	0.211289938	4.625731385	3.73278819080551e-06	8.40864987025143e-05
GNG4	352.8307277	-1.118226657	0.241821612	-4.624179978	3.76083221419332e-06	8.46034368835197e-05
CCNG2	153.3954237	1.98047403	0.428392157	4.623039885	3.78156977048514e-06	8.49548326516837e-05
TRAM1	18820.75613	1.204238116	0.260593839	4.621130422	3.81654740092011e-06	8.56247566892913e-05
MRAS	214.764686	1.274906322	0.275916541	4.620623016	3.82589410192046e-06	8.57186152227846e-05
LETM2	219.3772806	-1.231589042	0.266693333	-4.617997109	3.87461650335153e-06	8.66932387987089e-05
CDK11A	322.3233703	-1.198067258	0.25953394	-4.616225753	3.90781844455217e-06	8.727499705112e-05
RPL7L1	748.2578355	-0.975900765	0.211414695	-4.616049814	3.91113105686262e-06	8.727499705112e-05
NLRP1	24.68372667	5.46842241	1.184777749	4.615568122	3.92021422029772e-06	8.73602637387687e-05
AFAP1L2	781.0894832	0.92560937	0.200777512	4.610124713	4.02427485340796e-06	8.95589961344221e-05
DLK2	60.45877526	-2.048035271	0.444586865	-4.606603196	4.09299980399264e-06	9.08448967190987e-05
OAS3	2949.965059	-0.866229566	0.188033783	-4.606776257	4.0895962676733e-06	9.08448967190987e-05
FGF5	24.77015674	4.44851008	0.965870045	4.605702499	4.11075736219976e-06	9.1117214589106e-05
PPAP2C	919.7856234	-0.960897583	0.208663933	-4.605000823	4.12464229206278e-06	9.13030817771018e-05
LOC100288637	701.8403454	-0.951584502	0.206771852	-4.602098851	4.18254599815282e-06	9.24615561402571e-05
LACTB	2054.964069	0.843268489	0.183260318	4.601478913	4.19501634412428e-06	9.2613911363233e-05
CITED2	488.8887155	1.006958716	0.218860239	4.600921222	4.20626499593175e-06	9.27389262449653e-05
PLEKHM3	509.6744621	1.054121704	0.229374356	4.595638851	4.31425384285556e-06	9.47747044745171e-05
PTMS	7541.50473	-0.860858606	0.187323668	-4.595567737	4.31572561033219e-06	9.47747044745171e-05
TMEM54	161.0265055	-1.473310522	0.320571391	-4.59588897	4.30908122008993e-06	9.47747044745171e-05
PRRG1	592.4177443	1.182478753	0.257384771	4.594206364	4.34399334145837e-06	9.52694550262771e-05
SIPA1L3	4839.920604	-0.857933037	0.186861075	-4.591288134	4.40518678180466e-06	9.64840513872307e-05
SPATA5	791.7816675	-0.953643637	0.207819555	-4.588806074	4.4578831635505e-06	9.75095866683338e-05
ABCA12	235.4579805	1.412181164	0.307836036	4.587445904	4.48701644177388e-06	9.801769337675e-05
HABP4	713.0673908	0.981702523	0.214374722	4.579376301	4.66364501929101e-06	0.000101742
HMGCLL1	56.94325054	2.204414658	0.481601723	4.577256584	4.71113479837981e-06	0.000102643
ANP32A-IT1	117.9859946	-1.537399498	0.335964399	-4.576078603	4.73772598161985e-06	0.000102901
IDS	7399.184296	0.944116045	0.206323188	4.575908569	4.74157608337882e-06	0.000102901
TLR4	37.73192378	7.101742155	1.551896773	4.576169162	4.73567665395129e-06	0.000102901
CAV1	11744.32454	0.777349793	0.169940555	4.574245357	4.77939492966481e-06	0.000103587
THOC3	304.5881095	-1.140129508	0.249385382	-4.571757576	4.83650295119517e-06	0.000104688
DIRAS1	147.3743114	1.425139643	0.311751695	4.571393401	4.84491736262309e-06	0.000104733
MYO7B	30.98882421	-2.926341537	0.640517562	-4.568713976	4.9072591673737e-06	0.000105943
FAM20C	646.4738857	-1.007174088	0.220488234	-4.567926693	4.92572230943226e-06	0.000106204
USP30	278.7926782	1.163205759	0.255046491	4.560759703	5.09688816976329e-06	0.000109752
KIAA0513	241.0657083	1.234558269	0.270716975	4.560328254	5.10737197004532e-06	0.000109835
SDR42E1	74.26439977	2.134590632	0.468235355	4.558798496	5.14471035838147e-06	0.000110495
RPS12	9437.280866	-0.99169871	0.217596894	-4.557503989	5.1765107524425e-06	0.000111034
HSPA4L	911.6547121	0.920178098	0.201941366	4.556659766	5.19735096027811e-06	0.000111337
DGKA	333.6018488	1.103051673	0.242128067	4.555653891	5.2222865307345e-06	0.000111727
FBXO41	821.6383429	0.917209977	0.201346411	4.555382794	5.22902658318452e-06	0.000111728
TERF1	607.6613329	-1.028895579	0.22591754	-4.554297027	5.25610463707087e-06	0.000112162
SLC22A17	205.8478941	1.254029562	0.27569538	4.548605638	5.40025333500347e-06	0.00011509
WASH7P	20.74119965	-5.489105598	1.206870602	-4.548213859	5.41031415439293e-06	0.000115156
TP53I3	2214.274441	0.82772964	0.182078099	4.546014293	5.46713252106233e-06	0.000116217
HNRNPL	8530.154907	-0.858449647	0.189084832	-4.540023857	5.62478634071719e-06	0.000119415
AMOT	36.61419708	7.058154088	1.555713551	4.536923961	5.708067548142e-06	0.000120499
GOLGA6L3	33.70882839	-2.785673795	0.613994979	-4.536965109	5.70695437918523e-06	0.000120499
NAGA	343.9158644	-1.086423963	0.23947062	-4.536773502	5.71213964325449e-06	0.000120499
NRXN3	641.2968319	0.938206832	0.20677227	4.537391934	5.69541987609716e-06	0.000120499
PRKAB2	581.7221596	1.106586631	0.243886447	4.537302691	5.69782974020045e-06	0.000120499
BCL9L	8721.37344	-0.826190709	0.182283164	-4.532457575	5.83013880011313e-06	0.000122832
TMEM8B	113.6878609	1.5463698	0.341443413	4.528919701	5.92860227699235e-06	0.000124749
ANAPC1	2299.368326	-0.83338765	0.184172893	-4.525028823	6.03872753262279e-06	0.000126905
GLIPR1	418.5375299	1.142690193	0.252960027	4.517275743	6.26403118115332e-06	0.000131473
DEFB1	74.43426951	-1.823107305	0.403676875	-4.516254005	6.29431589314679e-06	0.000131942
SLC7A7	2997.551944	-0.805707507	0.178551456	-4.512466742	6.40779850673905e-06	0.000134152
STARD4	687.0485747	1.334027525	0.295726033	4.511024982	6.45151211618108e-06	0.000134897
SDK1	54.00726136	2.207686615	0.490007561	4.505413364	6.62438623725013e-06	0.000138337
NUAK1	873.9588732	0.923346475	0.205091612	4.502117199	6.72798615609519e-06	0.000140324
RNF144B	100.7798967	1.630515234	0.362453426	4.498551037	6.84181728038206e-06	0.000142519
HBE1	23.37449194	5.384822805	1.197345076	4.497302334	6.88210928572606e-06	0.000143179
SNORA45A	33.99193856	-2.710275215	0.602836803	-4.495868868	6.92864293171618e-06	0.000143967
TCF7	264.9438855	-1.137592763	0.253074106	-4.495097427	6.95381009775956e-06	0.000144309
ZNF226	389.6291114	1.062648164	0.236458666	4.494012342	6.98935746381465e-06	0.000144866
PINK1	210.5539501	1.243645305	0.27678485	4.493184159	7.0166056348985e-06	0.000145249
RAP2B	1608.444947	0.846248354	0.188502977	4.489310298	7.14541481594781e-06	0.000147731
SDHAP1	129.9171675	-1.436777331	0.32017629	-4.48745699	7.20783572189431e-06	0.000148836
LINC00842	532.3159911	-1.017595949	0.22692655	-4.484252501	7.31699776867441e-06	0.000150903
HNF1A	592.1751947	-1.041445026	0.232272607	-4.483718668	7.33533593764905e-06	0.000151093
C14orf159	378.5547715	1.076525058	0.240320474	4.479539516	7.48042411596018e-06	0.000153804
RAB11FIP1	1807.458634	0.842887777	0.188169954	4.479396209	7.48544767442589e-06	0.000153804
GATSL2	3088.017433	-0.84083164	0.187781131	-4.477721682	7.54438692398894e-06	0.000154823
DSE	315.8225225	1.207035096	0.269720928	4.475125841	7.63663210366965e-06	0.000156523
SNORA73B	43.54593029	-2.335631681	0.521973268	-4.474619339	7.65475635869894e-06	0.000156701
APC2	361.2394795	-1.061827991	0.237391388	-4.472900212	7.71657932561564e-06	0.000157772
ARHGEF9	782.9737152	0.893711767	0.19989274	4.470956616	7.78704954160652e-06	0.000159017
TRIM47	919.578326	-1.153380092	0.258267036	-4.46584323	7.97539968963322e-06	0.000162663
TGFA	689.2953902	0.975609102	0.218857618	4.457734265	8.28304940190163e-06	0.00016873
PTCHD4	25.89189003	3.441813267	0.772224869	4.457009096	8.31110779355959e-06	0.000169094
EDN3	92.44750097	-1.821959807	0.408864341	-4.456147492	8.34456324556895e-06	0.000169567
NFIC	4243.230017	-0.852244645	0.191299027	-4.455039101	8.38779063172298e-06	0.000170237
KIAA2013	845.0377971	-0.990072798	0.222263897	-4.45449221	8.40919821395751e-06	0.000170255
ZNF460	384.5483261	-1.234451443	0.27711713	-4.454619761	8.40420068016412e-06	0.000170255
GLUD2	100.839372	1.681613146	0.378325565	4.444883722	8.79394170795656e-06	0.000177828
ITGB4	6004.952611	-0.783661035	0.17639377	-4.442679783	8.88453420570075e-06	0.000179442
AQP3	675.2015319	-1.209888924	0.272382416	-4.441876027	8.91779380944976e-06	0.000179611
C1orf106	907.5962837	-0.879716026	0.198058706	-4.44169329	8.92537208550987e-06	0.000179611
DOCK3	312.429645	1.114505945	0.250907805	4.441894284	8.91703698799274e-06	0.000179611
HOXA1	160.9986591	1.325590111	0.298576563	4.439699146	9.00847215196904e-06	0.000181064
REXO1	978.1776668	-0.934956682	0.210818723	-4.434884475	9.21216753347238e-06	0.000184723
RWDD4	283.6411096	-1.120398452	0.252633917	-4.434869491	9.21280831674077e-06	0.000184723
DHRS7	1434.954495	0.856802158	0.193233202	4.434031776	9.24869855591878e-06	0.000185219
SFN	4612.882527	-0.996645845	0.22496683	-4.430190206	9.41500095997861e-06	0.000188323
DNM1	3975.989681	-0.802275925	0.181124368	-4.429420144	9.44867909029732e-06	0.000188769
IQGAP2	787.3264478	-1.21060342	0.273496029	-4.426402178	9.581780436894e-06	0.000191198
MFAP3L	368.4494721	1.22266917	0.27626494	4.425712398	9.61245228010327e-06	0.00019158
IFITM3	97.48199684	1.629812332	0.368293574	4.425307549	9.6304979952705e-06	0.000191709
PROS1	993.6791048	-0.935276786	0.211446694	-4.423227275	9.72373562291767e-06	0.000193333
HACD1	451.6228347	-1.014736179	0.229440326	-4.422658364	9.74938387982087e-06	0.000193612
MAGEA6	703.9772843	-0.919601116	0.208050012	-4.420096441	9.86568624876375e-06	0.000195652
ZBTB7A	1517.465283	-0.862437419	0.195126995	-4.419877516	9.87568590997919e-06	0.000195652
CALB2	187.1977844	1.30098302	0.294374676	4.419480092	9.89386348618787e-06	0.000195778
RRN3P1	63.66536068	-2.007694812	0.45447018	-4.417660173	9.97751275656453e-06	0.000197198
ZNF223	70.89586843	1.854320243	0.420294277	4.411956916	1.02440500968106e-05	0.000202226
KDM5B	1775.614419	0.829957097	0.188468373	4.403694289	1.06422885437745e-05	0.000209838
CES2	1383.653025	0.901397128	0.204801846	4.401313481	1.0759753878614e-05	0.000211902
IER3	3071.64925	-0.825409588	0.187561639	-4.400737767	1.07883440219883e-05	0.000212213
BTN3A3	53.37853703	2.194116716	0.498687859	4.399779699	1.08360828632293e-05	0.000212507
LINC01296	95.71707936	-1.60641135	0.365084649	-4.40010654	1.08197743248142e-05	0.000212507
TRPM6	254.1656339	1.145157184	0.260282655	4.399667681	1.08416776376008e-05	0.000212507
PER2	1029.182106	-0.863163677	0.196211167	-4.399156739	1.08672319682532e-05	0.000212757
GPC4	20.89633255	4.608927932	1.048027088	4.397718328	1.09394820647903e-05	0.000213667
PARP11	121.5372679	1.570822741	0.357177689	4.397874752	1.09316028249792e-05	0.000213667
CTSO	63.23929019	2.046236764	0.465696409	4.393928586	1.11320398245705e-05	0.000217173
SEPT6	565.7548388	0.94198067	0.214417006	4.393218085	1.11684989218283e-05	0.000217628
MMP15	417.5803916	-1.119723331	0.255059909	-4.390040508	1.13329547149619e-05	0.000220574
TFF1	23.43956938	-3.388320373	0.771928747	-4.389421157	1.13652773649821e-05	0.000220944
CDK14	37.23879382	2.626484428	0.598719148	4.386838863	1.15009927779763e-05	0.000223321
ACSF2	304.2427178	1.140103451	0.259954993	4.385772468	1.15574885105506e-05	0.000224156
PRC1-AS1	72.57173562	-1.865407016	0.425494083	-4.384096254	1.16468271563871e-05	0.000225625
KCNF1	226.2844077	-1.329411856	0.303255977	-4.383794402	1.16629851277762e-05	0.000225675
ARHGAP11B	225.6615821	-1.15987197	0.264656365	-4.382558383	1.17293719226316e-05	0.000226695
MAPRE3	482.7751672	0.962986942	0.219769011	4.381814059	1.17695235625596e-05	0.000227207
CHCHD3	2003.525857	-0.861395051	0.19663309	-4.380722763	1.18286293843124e-05	0.000228082
PAX2	60.11982885	2.032570472	0.464269369	4.377998221	1.19774327992437e-05	0.000230684
TSPAN2	55.82213184	2.278322492	0.520709349	4.375420754	1.21198468030703e-05	0.000233156
CNTNAP3P2	47.58877674	-2.202735486	0.503652056	-4.373526245	1.22255539360306e-05	0.000234917
HCN2	1891.146776	-0.902809416	0.206445431	-4.37311406	1.22486687100833e-05	0.000235089
SUN2	1217.019264	-0.847234036	0.193931014	-4.368739275	1.24965849659814e-05	0.000239571
BZW1	4329.650945	-0.764786632	0.175115969	-4.3673152	1.25783142606149e-05	0.000240859
CYTH3	1623.18146	0.801513336	0.183772382	4.361446084	1.29205637010837e-05	0.000246844
PRR7-AS1	99.66460383	-1.543415771	0.35386969	-4.361537075	1.29151905583165e-05	0.000246844
SNX30	439.7901796	1.02679052	0.235483835	4.360343975	1.29858148290002e-05	0.000247805
BCL3	1771.364648	-0.877466384	0.201463696	-4.355456596	1.32789828479813e-05	0.000253109
RBL1	1168.317359	-0.879792428	0.20214023	-4.35238659	1.34663535479516e-05	0.000256386
LHX6	25.68953525	3.416687636	0.785117475	4.351817077	1.35013886795933e-05	0.000256758
GHRLOS	60.64024862	-1.922172894	0.442069534	-4.348123426	1.37307329419564e-05	0.000260821
RGS5	94.26055899	1.760505457	0.404966647	4.34728507	1.37833026706973e-05	0.00026152
SYNE1	2039.611437	0.934067467	0.214936231	4.345788814	1.3877604001375e-05	0.000263009
RIMS3	321.2774853	1.072593156	0.24682811	4.345506495	1.38954660087043e-05	0.000263047
GDF15	2282.216693	0.804141795	0.18514113	4.343398973	1.4029500967526e-05	0.000265013
RPLP1	21351.0967	-1.003254171	0.230985079	-4.343372211	1.40312108763906e-05	0.000265013
ZNRF3-AS1	23.1220066	-3.390284851	0.781108662	-4.340349833	1.42256057241287e-05	0.000268379
DACT3	30.07902289	2.895511649	0.667547192	4.337538505	1.44087297722464e-05	0.000271525
SFXN5	700.3791405	-0.887941152	0.204744671	-4.336821794	1.44557731924812e-05	0.000272103
IRX5	72.16229293	-1.785223756	0.411925349	-4.333852625	1.46522282055116e-05	0.000275488
IL31RA	60.77666448	2.067435006	0.477173114	4.332672873	1.47309910533348e-05	0.000276656
SPNS2	99.44903218	-1.610054976	0.371642934	-4.332263113	1.47584418698425e-05	0.000276858
KLF16	1260.997	-0.867356829	0.200225228	-4.331905809	1.47824183455978e-05	0.000276995
HNRNPA1P33	37.19618836	-2.469324977	0.570196056	-4.330659515	1.48663405488584e-05	0.000278254
ABCA8	21.85414	5.286434098	1.220961027	4.329732055	1.49290879395786e-05	0.000279113
PRELID1	1567.285125	-1.12681067	0.260587347	-4.324118884	1.53142700410334e-05	0.000285993
HIRIP3	714.467116	-0.933307342	0.215960031	-4.321667005	1.54854775901537e-05	0.000288865
RACGAP1P	13.87930268	7.105552305	1.645454977	4.318290323	1.57242506189995e-05	0.00029299
TNFSF9	399.8669965	0.991169966	0.229568349	4.317537549	1.57779573366522e-05	0.000293661
FAM72B	69.42043038	-1.788106978	0.414184962	-4.317170207	1.58042288989452e-05	0.000293821
CORO2B	65.60446811	1.884943329	0.436776699	4.315576662	1.59186793326614e-05	0.000295617
SDHD	766.9166787	-0.951288542	0.220500017	-4.31423342	1.60157660151867e-05	0.000297088
U2AF1	12.28710551	-7.206588309	1.670769984	-4.313333599	1.60811185258819e-05	0.000297967
PHF10	424.1328441	-0.964488261	0.223698279	-4.311558709	1.62107718466054e-05	0.000300035
THSD1	312.4665813	1.106784851	0.256842826	4.309191213	1.6385265794189e-05	0.000302927
CYLD	648.8440972	1.009393564	0.234289204	4.30832299	1.6449704801845e-05	0.00030378
UQCRH	2082.04736	-0.791312636	0.183829965	-4.304590025	1.67295253482998e-05	0.000308604
COL4A3	555.7955907	1.181918525	0.274595127	4.304222496	1.67573190402868e-05	0.000308774
CYP2U1	156.9225529	1.418101578	0.329552735	4.303109723	1.68417389906053e-05	0.000309674
RHOBTB3	1002.885865	1.009624033	0.234627845	4.303087016	1.68434658701061e-05	0.000309674
NBR1	2204.333429	0.874233673	0.203257002	4.301124504	1.69933542187142e-05	0.000312084
COLGALT1	2980.013706	-0.804284908	0.187006991	-4.300828017	1.70161088584942e-05	0.000312156
TMEM59L	40.7453898	2.443631873	0.568404611	4.299106353	1.71488171629225e-05	0.000314244
FAXDC2	68.56518375	-1.843210968	0.429155193	-4.294975333	1.74712761356145e-05	0.000319447
TLE3	1556.792275	-0.831670668	0.19363417	-4.295061507	1.74644909551869e-05	0.000319447
ACTA2	124.4856832	1.400204812	0.326115291	4.293588345	1.75808311319732e-05	0.000321097
SNORA73A	69.07892491	-1.795741791	0.418314994	-4.29279805	1.76435471706862e-05	0.000321888
ISG20	134.9710437	-1.348192767	0.314109692	-4.29210815	1.76984702582687e-05	0.000322536
IKBKG	330.0840693	-1.078374815	0.251282337	-4.29148674	1.77480802732295e-05	0.000323085
QPRT	387.1138438	1.043429896	0.243283961	4.28893829	1.79529240102496e-05	0.000326456
SLC25A21	132.1573888	1.384432908	0.322899828	4.28749968	1.80695517473738e-05	0.000327859
ZNRF2P1	159.0286981	-1.28491867	0.299687823	-4.287523786	1.80675915376867e-05	0.000327859
CTSH	383.0472507	0.999536574	0.233302348	4.28429711	1.8331780639951e-05	0.000332254
PRODH2	82.66517663	-1.729884418	0.40382187	-4.283780912	1.83743851214768e-05	0.000332663
HMGN1	2206.1272	-0.783375007	0.183013338	-4.280425754	1.86536112087663e-05	0.000337117
OSBPL10	493.4496432	-0.931246284	0.217563776	-4.280337018	1.86610506856833e-05	0.000337117
ZNF251	564.0515007	0.917804125	0.214595225	4.276908426	1.89506710965463e-05	0.000341977
RHOV	363.6376786	-1.105334842	0.25851366	-4.2757309	1.90511232026022e-05	0.000343417
PDCD4	879.3831852	1.01652843	0.237804544	4.274638373	1.91447775756569e-05	0.000344731
TRIM16L	3023.742409	-0.796612451	0.186538151	-4.27050685	1.95029230803437e-05	0.000350799
NUTM2G	32.2032396	-2.619140148	0.613361673	-4.270139892	1.95350398773865e-05	0.000350996
CSRP2	116.7301079	-1.415569249	0.331788988	-4.266474482	1.98586197209026e-05	0.000356425
CXADR	1089.0194	-1.003798617	0.235393558	-4.264341924	2.00492223838851e-05	0.000359457
FANCA	1415.064933	-0.854652013	0.20049661	-4.262675639	2.01993618058309e-05	0.000361758
PRSS23	8394.444254	0.758896389	0.178059642	4.262034794	2.02573892781164e-05	0.000362406
DHRS4	224.7957391	-1.157183651	0.271581112	-4.260913588	2.03592945150772e-05	0.000363446
MAP2K6	295.4649392	1.088056491	0.255352661	4.26099531	2.03518504741046e-05	0.000363446
SNAI1	192.62948	-1.226452929	0.287892256	-4.260110868	2.04325526176861e-05	0.000364362
ITGB8	87.61784789	1.955939332	0.459235108	4.259124136	2.05229479508429e-05	0.000365361
LHPP	201.0452406	-1.16867294	0.274399545	-4.259019228	2.05325810294711e-05	0.000365361
SPDYE1	33.74350494	-2.530191485	0.594248796	-4.257798253	2.06450128218055e-05	0.000366968
EPHA5	102.8393531	1.571734701	0.369184677	4.257312934	2.0689865424472e-05	0.00036698
ZWILCH	1795.481287	-0.821048923	0.192845328	-4.257551548	2.0667801431323e-05	0.00036698
LEPR	177.1504382	1.444687213	0.339552055	4.254685522	2.09343026723573e-05	0.000370919
PHGDH	917.3254733	0.879392255	0.206909973	4.250120189	2.13655839701711e-05	0.000378157
DNAH5	197.2590436	1.228587898	0.289267799	4.247233542	2.16426326828895e-05	0.000382653
FAM229B	109.1984348	1.467029271	0.345448894	4.246733154	2.16910042578234e-05	0.0003831
MFAP5	20.44062341	4.151519997	0.977715528	4.246143055	2.17481804553909e-05	0.000383702
PRR26	133.1852449	-1.408665329	0.331913657	-4.244071614	2.19500251449958e-05	0.000386852
PLCB4	1583.130257	0.872877436	0.205868279	4.239980251	2.23539452954909e-05	0.000393553
SLC17A5	417.713496	1.09689459	0.258854716	4.237491226	2.26031249598271e-05	0.000397518
FBXL2	262.5616894	1.111328839	0.262337489	4.236256288	2.27277352986129e-05	0.000398865
PEA15	3023.727744	0.749626743	0.176951911	4.236330305	2.27202482548793e-05	0.000398865
HSPE1	1280.128069	-0.868339464	0.205449797	-4.226528704	2.37324010734116e-05	0.000416056
PKD1	2334.247451	-0.783136078	0.185444259	-4.223026818	2.41043125786465e-05	0.000422131
NPIPB4	107.3715778	-1.446857078	0.342714839	-4.221752062	2.42410673035084e-05	0.000424078
CREB3L2	1875.977077	0.835366037	0.197899982	4.221152674	2.43056238667462e-05	0.000424516
CXCR5	18.73985096	-3.952585502	0.936399768	-4.221044939	2.4317244753328e-05	0.000424516
BTBD3	1629.74342	0.825573611	0.195669231	4.21923062	2.45137424275512e-05	0.000427497
SLC26A2	2865.41185	0.920146871	0.218215985	4.216679504	2.47925946359476e-05	0.000431906
FDXR	1541.650931	0.901444056	0.214130836	4.209781615	2.55617646232023e-05	0.000444839
KHSRP	4520.896778	-0.782493609	0.186030068	-4.206274924	2.59614387673361e-05	0.000451321
LOC101928445	62.31348826	-1.88788476	0.448890073	-4.205672778	2.60306633806894e-05	0.000452051
STK33	37.89580423	2.401453	0.571313089	4.203392228	2.62944373870415e-05	0.000456155
ATG2B	1388.386209	0.972810442	0.231529044	4.201677798	2.64944042189229e-05	0.000459053
TONSL	1043.532583	-0.964980186	0.229675883	-4.201486772	2.65167743266939e-05	0.000459053
GLRB	24.28361183	3.546885415	0.844887357	4.198057157	2.69214691971127e-05	0.000465089
SYNCRIP	6130.442645	-0.749478901	0.178526422	-4.198139938	2.69116321510736e-05	0.000465089
ANK3	219.6869428	1.30131535	0.310057728	4.197009892	2.7046212425809e-05	0.000466758
PBXIP1	558.9950648	1.051062316	0.250761238	4.191486386	2.77132820157531e-05	0.000477774
RNF145	2674.043612	-0.796582619	0.190104034	-4.190245734	2.78652512394674e-05	0.000479895
NFKBIZ	381.1776711	1.146850419	0.27371867	4.189887447	2.79092856397663e-05	0.000480155
DOK4	2546.155216	-0.765708395	0.182775924	-4.189328541	2.79781085438672e-05	0.000480841
WISP2	357.1663087	1.023702047	0.244455617	4.187680605	2.81819738446762e-05	0.000483844
COX7A1	41.0430714	-2.23812729	0.534666454	-4.186025276	2.83881749628944e-05	0.000486378
LMO4	832.4848778	0.836710161	0.199879424	4.186074501	2.83820224759023e-05	0.000486378
ITGA11	46.41895716	2.462244799	0.588686221	4.182609869	2.88181671929617e-05	0.000493236
PNMA2	2743.406508	0.849926883	0.203223266	4.182232176	2.88660964051207e-05	0.000493548
OLFML2A	666.3370565	0.891966552	0.213391021	4.179962912	2.91556643161401e-05	0.000497986
LOC101929125	45.9111937	-2.111638434	0.505249262	-4.179399345	2.92280047290596e-05	0.000498708
CLCN5	619.3406988	0.933976831	0.223501524	4.17883876	2.9300131666914e-05	0.000499426
MRPS10	980.2441868	-0.816172355	0.195324998	-4.178535065	2.93392767518967e-05	0.00049958
VSTM4	31.35219685	2.739426581	0.655842514	4.176957919	2.95433655367563e-05	0.00050254
HCFC1-AS1	19.07801737	-3.723184799	0.891512614	-4.176255885	2.9634644714337e-05	0.000503577
PLAC8	60.98820777	1.863993645	0.446443007	4.175210756	2.97710302285396e-05	0.000505377
ERP29	1410.451571	-0.78597979	0.188291763	-4.174265393	2.98949104236088e-05	0.000506961
KDM6B	1034.889079	-0.800643975	0.191881938	-4.172586461	3.01161259086926e-05	0.000510192
FEN1	2488.988112	-0.795171258	0.190636418	-4.171140374	3.03079079635077e-05	0.000512917
ZNF274	544.778444	0.927957685	0.222510582	4.17039799	3.04068143125639e-05	0.000514067
CCZ1	302.944021	-1.038364191	0.24906147	-4.169108101	3.0579393405562e-05	0.000516459
ZNF470	98.90233089	1.616727741	0.388083783	4.1659245	3.10093322954219e-05	0.000523188
FAM60A	1373.597896	-0.806292886	0.193626996	-4.164155325	3.12507324419156e-05	0.000526726
PELI2	374.2414004	1.391537029	0.334228064	4.163435633	3.13494429266196e-05	0.000527853
FAT4	714.8414347	0.964240847	0.231647963	4.16252678	3.14745214585507e-05	0.000529422
TCEA1	1886.496245	-0.979336381	0.235292252	-4.162212628	3.1517865933391e-05	0.000529615
ZNF275	560.6418622	0.90286297	0.217250209	4.15586697	3.24056347162307e-05	0.000543982
PKIB	79.62890552	-1.680182912	0.40439869	-4.154768435	3.25617141270657e-05	0.00054605
BDKRB2	470.6095702	-1.013501566	0.243963029	-4.154324411	3.2625003443468e-05	0.000546559
RP2	815.2248942	0.969845244	0.233764809	4.148807729	3.34211361750109e-05	0.000559332
FLJ42393	35.28832865	-2.479039948	0.597649968	-4.147979719	3.35422104567587e-05	0.000560793
CLCN4	495.5592284	0.901677799	0.218137582	4.133527977	3.57236787942033e-05	0.000596665
RBM43	310.8511954	1.168576834	0.282842511	4.131545957	3.60331630848468e-05	0.000601229
KRT18P55	18.85236073	5.070529705	1.227560142	4.130575384	3.61856410264253e-05	0.000603167
LOC284454	347.5368043	-0.990291522	0.239795418	-4.129734955	3.63181678819694e-05	0.000604769
PDE11A	113.8384464	1.520701213	0.36829784	4.128998455	3.64346851421248e-05	0.000606101
LACC1	219.626962	1.354157037	0.328157559	4.126545317	3.6825346368037e-05	0.000611986
NET1	2125.894689	-0.766210589	0.185720997	-4.125600224	3.69769107059516e-05	0.000613891
CRB2	28.30643693	-2.752278051	0.667308296	-4.124447527	3.71625700613108e-05	0.000616357
EGR3	18.21993341	-4.297355357	1.042405759	-4.122536085	3.74723886529238e-05	0.000620256
SDHAP2	107.8212235	-1.430070479	0.346884307	-4.122615091	3.74595344484741e-05	0.000620256
SIDT1	28.90571176	2.954811066	0.716974577	4.121221532	3.76868810819605e-05	0.000623185
UBE2H	3597.012971	0.868033327	0.21074991	4.118783858	3.80877188301379e-05	0.000629186
TMEM229B	31.23776834	2.619283313	0.636016038	4.118266141	3.81733687763566e-05	0.000629974
MAGEB6	23.6376032	6.416534224	1.558253927	4.117771895	3.82553062987222e-05	0.0006307
POM121	1525.681084	-0.820350336	0.199265388	-4.116873206	3.84047214658244e-05	0.000632535
TAF15	4537.742078	-0.721536932	0.175445183	-4.112606114	3.9121754938147e-05	0.000643706
BEX4	24.67058156	3.181052375	0.773635797	4.111821594	3.92549593923712e-05	0.000645258
FGF12	25.615346	3.069658743	0.746657781	4.111199026	3.93609720603437e-05	0.000646361
MLPH	4747.472753	-0.737297205	0.179499599	-4.107514485	3.99939702676067e-05	0.000655614
PDLIM5	7770.176712	-0.935166839	0.227675215	-4.107459998	4.0003403230434e-05	0.000655614
ESRRA	1136.757643	-0.815809973	0.198672878	-4.106297662	4.02051322348234e-05	0.000657621
ZEB2	164.3628579	1.385713116	0.337447819	4.106451546	4.01783696177634e-05	0.000657621
CYP20A1	721.7408878	-0.878122526	0.213924277	-4.104828763	4.04614477224096e-05	0.000661162
LRRC37A4P	270.4743759	-1.075925815	0.262216535	-4.103195908	4.07481923464315e-05	0.000665193
RELL1	484.842084	-0.909673183	0.221834763	-4.100679127	4.11939424082284e-05	0.000671809
TMEM139	46.18236853	2.097915219	0.51195955	4.097814406	4.17069463674026e-05	0.000679508
CCDC61	206.1637453	-1.239566013	0.302775689	-4.094007739	4.23980149548317e-05	0.000689649
SMG1P3	160.8345761	-1.334459785	0.325967981	-4.093837016	4.24292613087841e-05	0.000689649
SYT2	52.51673758	-1.965591023	0.480150007	-4.093701957	4.24539959397669e-05	0.000689649
MYRF	5251.164198	-0.714836672	0.174727045	-4.091162149	4.29216888281412e-05	0.000696035
TMX2	2199.545591	-0.786112189	0.192151227	-4.09111199	4.29309743241006e-05	0.000696035
ZNRF3	1333.764787	-0.767801606	0.187762638	-4.089213985	4.32837415454318e-05	0.00070107
PSD	41.07889073	-2.217430052	0.542386691	-4.088282568	4.34578608285985e-05	0.000702519
ZDBF2	655.0317275	1.179965959	0.288615997	4.088359521	4.34434500998592e-05	0.000702519
CMYA5	28.58186062	2.960628752	0.724762911	4.084961728	4.40840822151712e-05	0.000711949
MTRF1L	333.9015796	-0.996956877	0.244195879	-4.082611391	4.45324550114146e-05	0.000718492
HDAC4	992.5365789	-0.819553612	0.200770302	-4.082046022	4.46409537318699e-05	0.000719543
FDFT1	2207.718386	0.759936874	0.186217659	4.080906606	4.48603790379552e-05	0.000721678
MZF1-AS1	147.9111895	-1.27895454	0.31338755	-4.081063657	4.48300739754558e-05	0.000721678
GLCCI1	122.9462535	1.548056404	0.37958307	4.078307292	4.53647815569595e-05	0.000729086
KCTD7	454.3659783	0.919127105	0.225616613	4.073844979	4.62432685483705e-05	0.000741769
SPRY4	469.986285	-0.922508578	0.226444327	-4.073886912	4.62349386843249e-05	0.000741769
HNRNPU	23471.93416	-0.689568143	0.169298314	-4.073095168	4.63924564169977e-05	0.000743444
FLJ32255	89.7979158	1.534588926	0.376959599	4.070963923	4.68190006784471e-05	0.000749555
PTPRU	628.5107273	0.882957796	0.216971995	4.069455113	4.71232171591504e-05	0.000753699
LOC401585	52.28662582	-2.095770016	0.515601001	-4.064712855	4.80916324706484e-05	0.000766971
LOC728554	240.2434897	-1.094127424	0.269169342	-4.064829293	4.80676303980792e-05	0.000766971
TIPIN	703.5148735	-0.885358165	0.217814463	-4.064735428	4.80869785369687e-05	0.000766971
NUTM2A	16.88126981	-4.142248526	1.019644123	-4.062445349	4.85613188997554e-05	0.000773719
SLC22A15	69.97957857	1.881694149	0.463248766	4.06195178	4.8664130510264e-05	0.000774614
MDM4	1481.235663	-0.81912552	0.201707944	-4.060948233	4.88738085359235e-05	0.000777206
NGEF	312.6464668	-0.991809668	0.24425601	-4.060533329	4.89607472107912e-05	0.000777843
BRCA1	1651.516455	-0.786200548	0.193675672	-4.05936658	4.92060134913142e-05	0.000780993
NHSL1	403.6249469	-0.924887948	0.227884011	-4.05859079	4.93697390273511e-05	0.000782843
SBNO2	1978.842003	-0.9089795	0.224166484	-4.05493044	5.01492239371485e-05	0.000794444
SLC40A1	411.512063	1.160110824	0.28617869	4.053798783	5.03925656108305e-05	0.000797538
HAT1	1729.590768	-0.740199991	0.182683299	-4.051820798	5.08205843855747e-05	0.000803546
IFIT3	59.08853222	1.921882302	0.474538428	4.050003517	5.12168632092831e-05	0.000809041
MARCH4	489.4258563	1.013512358	0.250328841	4.04872389	5.14976556207375e-05	0.000811161
PTPRQ	75.18561597	1.667864105	0.411939377	4.048809605	5.14788013674708e-05	0.000811161
TFAP2A	1574.506505	-0.750923497	0.185462641	-4.048920532	5.14544111979907e-05	0.000811161
ANKRD20A5P	176.5694094	-1.262899186	0.312387653	-4.042730802	5.28322653646461e-05	0.000831395
NSRP1	951.8992029	-0.796680595	0.197098032	-4.042052503	5.2985364723775e-05	0.000833014
IFITM2	229.8057939	1.090831997	0.269933229	4.04111788	5.31970080265313e-05	0.000834761
MCM10	1686.014169	-0.784199684	0.194052813	-4.041166286	5.318602683077e-05	0.000834761
SOX6	18.08490192	4.400576383	1.089182288	4.040257016	5.33926571181012e-05	0.00083704
DFNB31	80.76708236	1.576703489	0.390303067	4.039690237	5.35218415247047e-05	0.000838273
APBB2	781.9548195	0.890687887	0.22063551	4.036919928	5.41575429287003e-05	0.00084743
CHCHD2	4026.195039	-0.815269336	0.202088571	-4.034217929	5.47844555903319e-05	0.000855627
JUND	2366.741585	-0.753606279	0.186793665	-4.034431673	5.47346138507032e-05	0.000855627
STX5	611.3415045	0.858555482	0.212843903	4.033733026	5.48976872292951e-05	0.00085659
DVL1	1576.443789	-0.828654058	0.205558471	-4.031232834	5.54850432079082e-05	0.000864941
ATP9A	1959.787264	0.816172016	0.202583374	4.02882034	5.60574369176454e-05	0.000873045
AKR1B1	21343.79856	0.713474027	0.177251521	4.025206788	5.69252701203533e-05	0.000885729
GLYCTK	180.9358184	-1.156196981	0.287279762	-4.024637779	5.70630780293843e-05	0.000887042
SLC5A10	171.6214842	-1.246473018	0.309784061	-4.023683513	5.72949005957929e-05	0.000889813
ZNF528	11.94322956	6.894968578	1.715497806	4.019223197	5.83903367507614e-05	0.000905978
TMEM52B	18.19974665	3.966167933	0.986960284	4.018568931	5.85526805364306e-05	0.000907649
SULF2	1071.848674	0.774695378	0.192852186	4.017042234	5.89331652233981e-05	0.000912694
MGC16025	17.59589602	-3.838333884	0.95618403	-4.014220865	5.96424792494215e-05	0.000922819
STAT1	11088.80418	0.697694925	0.17381564	4.013993942	5.96998791830562e-05	0.000922847
SALL2	117.2254782	1.382008699	0.344520646	4.011395873	6.03607983803263e-05	0.000932195
OPLAH	454.9218175	-0.927913841	0.23142363	-4.00958987	6.082430056e-05	0.000938481
TOX	21.59980777	6.286558259	1.568139776	4.008927236	6.09952058659329e-05	0.000940244
FAM46B	84.09734202	-1.585199024	0.395659581	-4.006471975	6.163243426789e-05	0.000949185
LPCAT2	611.7540665	1.094849287	0.273287045	4.006224616	6.16969811810635e-05	0.000949299
SERTAD4	20.28620695	3.508972727	0.876310762	4.004256114	6.22129358469819e-05	0.000956351
NDST1	4442.313817	0.763883078	0.190982102	3.999762654	6.34060418892451e-05	0.00097379
ZKSCAN8	925.0062192	1.011146187	0.252896082	3.998267502	6.38078151494033e-05	0.000979055
HSPA1B	786.3825288	-0.831348672	0.207979566	-3.997261315	6.40795503149494e-05	0.00098141
PTK7	113.801761	-1.343292416	0.336047081	-3.997333975	6.40598907089152e-05	0.00098141
KCNJ14	221.9030869	-1.060313364	0.26531697	-3.996402353	6.43123915138379e-05	0.000983597
KCNJ16	138.0379245	1.61397585	0.403867787	3.996297553	6.4340854542595e-05	0.000983597
GNG11	1501.584806	-0.782082053	0.195805454	-3.9941791	6.49187791582886e-05	0.000991519
IBA57	478.7454088	-0.874237867	0.218914634	-3.993510399	6.51022222093506e-05	0.000993407
ADH6	39.53489658	-2.171737624	0.544263453	-3.990232329	6.60086052345889e-05	0.001006313
KIAA1522	3370.146762	-0.745456387	0.186885488	-3.988840419	6.63970679896395e-05	0.001011307
GALNT5	104.0325572	1.638386211	0.410910677	3.987207691	6.6855496884699e-05	0.001017356
VWDE	183.8313178	1.237234066	0.3104704	3.985030674	6.74714092817321e-05	0.001025788
GABARAPL1	740.4848538	0.899906116	0.225864554	3.984273325	6.76869312893565e-05	0.001028123
RASA3	356.6432149	0.932285551	0.234024109	3.983715841	6.78459926985731e-05	0.001029597
CBX3	6796.807139	-0.758720126	0.190507698	-3.982621877	6.81591518132708e-05	0.001033405
SPIN3	527.2179266	0.962660755	0.241743692	3.982154596	6.82933324381534e-05	0.001034494
PRKCG	128.5927381	1.283214297	0.322383071	3.980402237	6.87987550268368e-05	0.0010412
HSD17B14	185.6908797	1.130422003	0.284159304	3.978127715	6.94600614797896e-05	0.001050251
PKP3	2185.861864	-0.806203649	0.202700826	-3.97730816	6.96998137909505e-05	0.001052917
ASB4	258.180158	-1.104264026	0.277656537	-3.977086357	6.97648342122374e-05	0.001052942
B4GALNT1	1096.015995	-0.809486837	0.203626485	-3.975351415	7.02754088013457e-05	0.001059684
OBSCN	1558.025277	-0.738751611	0.18588727	-3.974191522	7.06187222121008e-05	0.001063895
CLGN	305.2280139	1.022935983	0.257451211	3.97331975	7.08777992380462e-05	0.001066247
LOC101927501	25.56951847	3.248489153	0.817593198	3.973234073	7.09033095947583e-05	0.001066247
STAT3	3915.615243	0.702440955	0.176871962	3.97146584	7.14317447113348e-05	0.001073222
POU5F1	116.8779582	-1.33614852	0.336474485	-3.971024784	7.15641330926448e-05	0.001074238
KDM7A	221.8598695	1.251210283	0.315458423	3.966323894	7.29896599136932e-05	0.001094647
ZNF706	730.0437895	-0.844664141	0.212976209	-3.966002325	7.30881493534535e-05	0.001095135
TUBB	36390.34241	-0.843282254	0.212783885	-3.963092663	7.39850480614008e-05	0.001107574
EGR2	28.47261806	-2.597989436	0.656143358	-3.959484466	7.51117295109706e-05	0.001122417
LINC00094	299.9048203	0.971026141	0.245233761	3.959594049	7.50772740065229e-05	0.001122417
CORO2A	104.2874303	-1.398023973	0.353205989	-3.958098156	7.55489126309426e-05	0.001127934
DYDC2	17.83671961	4.985534877	1.260278693	3.955898726	7.62474592104097e-05	0.001135894
PLCL2	224.4002725	1.129702794	0.28558326	3.955773855	7.62873013575121e-05	0.001135894
PORCN	192.5869504	1.185851189	0.299772751	3.955833822	7.62681655669825e-05	0.001135894
HERC5	118.2539148	1.312110321	0.331848099	3.953948589	7.68719338193945e-05	0.001141528
KDM3A	1714.480682	0.743142976	0.18794464	3.954052508	7.68385351548661e-05	0.001141528
RHOU	346.3609336	0.953298034	0.241076665	3.954335587	7.6747625639093e-05	0.001141528
FXYD3	44.31928771	-2.027548045	0.512914488	-3.952994294	7.71792784064534e-05	0.001145067
NPIPB5	126.9459953	-1.37808993	0.348677568	-3.952333203	7.73928730599918e-05	0.001147211
FBXO32	76.90760598	1.626232284	0.411527283	3.951699809	7.75980431809488e-05	0.001149226
COX17	707.2419703	-0.962229017	0.243527187	-3.95121805	7.77544394823022e-05	0.001150516
UG0898H09	41.70200532	2.220947129	0.562515362	3.948242625	7.8726994613464e-05	0.00116387
INSIG1	718.2062417	0.818535175	0.2074213	3.946244558	7.93865301655822e-05	0.001172576
RAN	12645.79043	-0.720977402	0.182808105	-3.943902829	8.01661517627748e-05	0.001183039
DDX60L	621.3091836	0.931030985	0.236112272	3.943170674	8.04113865446097e-05	0.001184273
EIF2S2	3199.072265	-0.707049306	0.179316945	-3.943014462	8.04638011854751e-05	0.001184273
NFIA	1114.710717	-0.852333635	0.216155809	-3.943144707	8.04200970443333e-05	0.001184273
CLMP	73.47753825	-1.574104102	0.399245951	-3.942692714	8.05718609433464e-05	0.001184813
SLC52A3	77.11407931	1.570639463	0.398455509	3.941818921	8.08660193296237e-05	0.001188086
TRIM56	1479.465476	-0.753770587	0.191276768	-3.940732564	8.12331514903019e-05	0.001192425
CRACR2A	25.34572154	2.900493041	0.736132282	3.940179111	8.14207954559929e-05	0.00119358
IRF7	133.7900138	-1.27450978	0.323473361	-3.940076479	8.1455636888093e-05	0.00119358
RPS6KA5	136.1225774	1.278333111	0.324513764	3.939226167	8.17448434015549e-05	0.001196762
ETNK2	145.4394113	1.235871389	0.313881091	3.937387195	8.23736340610597e-05	0.001203479
KIF18B	2038.295809	-0.84724187	0.215171736	-3.937514678	8.23298972083619e-05	0.001203479
SYCP2	415.1425448	1.124193882	0.285527773	3.9372488	8.24211394007698e-05	0.001203479
RPLP0	25131.60786	-0.747489415	0.189884408	-3.936549721	8.26614996644827e-05	0.001205928
PCSK9	77.56373817	-1.557074766	0.395590096	-3.936081266	8.28229366192058e-05	0.001207222
RANBP1	3344.918189	-0.8639066	0.219543901	-3.935006154	8.31945644312812e-05	0.001210652
XRCC3	973.6453429	-0.86976513	0.221034264	-3.934978734	8.32040629567114e-05	0.001210652
HNRNPK	13262.69376	-0.668605875	0.169952724	-3.934069778	8.35195196524327e-05	0.001212107
MLKL	459.4481348	-0.891482449	0.226590136	-3.934339183	8.34259040289196e-05	0.001212107
SNX27	1700.080063	-0.721588567	0.183420859	-3.934059465	8.35231050471915e-05	0.001212107
TNFRSF12A	2829.686733	-0.884306943	0.224810836	-3.933560148	8.36968825911006e-05	0.001213568
NRG1	2581.923255	0.780946943	0.198550111	3.933248589	8.38054876690204e-05	0.001214083
MIR100HG	166.9850168	1.284212929	0.326581673	3.932287187	8.41414587989603e-05	0.001216826
OGN	21.08016825	-3.068808232	0.780396401	-3.932371072	8.41120938832933e-05	0.001216826
GPC3	10.46216549	6.69784389	1.703571698	3.931647783	8.43656091521023e-05	0.001219006
KIAA1191	3379.402993	0.691150667	0.175829355	3.930803631	8.46624002323985e-05	0.001221479
PXDC1	305.923398	0.965569123	0.245645478	3.930742507	8.46839289613885e-05	0.001221479
RPL22	1961.940863	-0.76498448	0.194633333	-3.930387822	8.48089552252895e-05	0.001222221
ACAD8	259.2230886	1.013200481	0.257806312	3.93008408	8.49161623800004e-05	0.001222478
KCNQ5	148.193574	-1.321382777	0.336254365	-3.929711895	8.50477017719777e-05	0.001222478
NUS1	869.4026601	-0.876314392	0.222988907	-3.929856429	8.49965971247269e-05	0.001222478
MAGEH1	138.9945723	1.409665822	0.358754633	3.929331337	8.51823995559813e-05	0.001223355
CTBP2	2190.63075	-0.707815629	0.180192432	-3.928109641	8.56161795262993e-05	0.001228522
DARS2	1742.924699	-0.743400716	0.189298124	-3.927142549	8.5961038164233e-05	0.001231342
TCOF1	5228.220674	-0.84957936	0.216331038	-3.927218991	8.59337317079461e-05	0.001231342
CXCL5	1002.381426	-1.039020923	0.264593595	-3.926855913	8.60635026725812e-05	0.001231747
IFIH1	100.1954712	1.478576814	0.376676755	3.925320034	8.66145055857922e-05	0.001237499
LINC00707	645.1278492	-0.870742495	0.221816848	-3.925502061	8.65490289458096e-05	0.001237499
CABYR	403.3317096	0.899348255	0.22918617	3.92409479	8.70564553337398e-05	0.001242744
PSME1	1437.554914	0.75047827	0.191344067	3.922140257	8.77658750726056e-05	0.001251795
VPS13C	3972.461636	1.00126891	0.25547559	3.919235144	8.88304176408002e-05	0.001265891
PROSER2-AS1	74.66445691	-1.582267691	0.403843181	-3.918025024	8.92774398498216e-05	0.00127117
ZNF787	1464.587694	-0.789768796	0.201597802	-3.917546664	8.9454733139172e-05	0.001272603
CD33	16.50245236	4.866102387	1.242527776	3.916292644	8.9921087084566e-05	0.001278142
SYNPO2	347.4829243	-0.993509286	0.25391535	-3.912757882	9.12480107779519e-05	0.001295893
IKZF2	106.2490751	1.721017537	0.439966395	3.911702253	9.16478589878413e-05	0.00130046
PLXNA3	184.3637894	1.167065493	0.298434654	3.910623241	9.20582736390168e-05	0.001305168
SEC16B	265.2530227	-0.997403006	0.255090771	-3.909992516	9.22989805668251e-05	0.001307464
TMEM170B	629.0543654	1.205925189	0.30861783	3.907503301	9.32547676699606e-05	0.001319877
PIEZO1	4292.563754	-0.762889391	0.195296671	-3.906310267	9.37161652148888e-05	0.001325277
TMEM130	16.64888589	4.88570005	1.25180358	3.902928645	9.50357266430801e-05	0.001342794
CCDC85B	1348.024711	-1.046609747	0.268225546	-3.901976387	9.54104667236912e-05	0.001346943
C6orf48	877.9544709	0.765886614	0.196335846	3.900900573	9.58355081329933e-05	0.001351794
TUSC1	147.6842947	1.215987057	0.311916633	3.898436087	9.68159461271717e-05	0.001364464
ZNF583	19.7673429	6.153277495	1.579144478	3.896589311	9.75568422463377e-05	0.001373739
SETD8	548.5116334	-0.832035397	0.213630987	-3.894731798	9.83074430845182e-05	0.001383136
AGTPBP1	746.2782665	0.846259103	0.217413118	3.892401299	9.9256885154828e-05	0.001394485
VLDLR	787.3526827	0.803704751	0.206483714	3.892339661	9.92821137488671e-05	0.001394485
FIBCD1	102.9502728	-1.409629443	0.362248763	-3.891329896	9.96962720661159e-05	0.001399119
PLEKHG4B	82.79320239	1.498785333	0.3852085	3.890841797	9.98970515461955e-05	0.001399663
SMC4	7239.955003	-0.716852301	0.184241687	-3.890825764	9.99036532061514e-05	0.001399663
MGST3	1883.374744	-0.749216795	0.192670983	-3.888581366	0.000100832	0.001411476
SNAP25	340.3732086	-1.035883672	0.266572407	-3.885937344	0.000101936	0.001425727
SCAMP5	747.5787905	0.818395053	0.210684626	3.884455497	0.000102559	0.001433243
EPHB6	75.61196892	1.611806761	0.415509695	3.879107464	0.00010484	0.001463886
ZNF543	113.9624736	1.30627471	0.336938642	3.876891951	0.000105799	0.001476034
FLJ42627	107.2167943	-1.324121617	0.341716073	-3.874917581	0.000106661	0.001485556
TNFSF15	37.19405612	2.715690235	0.700807005	3.875090023	0.000106585	0.001485556
SDK2	612.727703	-0.845703859	0.218356549	-3.873040955	0.000107486	0.001495791
CROCC	310.8444206	-0.969703971	0.250478984	-3.871398527	0.000108213	0.001504646
CNRIP1	33.86133424	2.369410463	0.612146994	3.870656045	0.000108543	0.001507974
SLC2A12	92.86813114	1.658612975	0.428624836	3.869614723	0.000109007	0.001513162
NBPF11	147.7503779	-1.211996691	0.31353527	-3.865583261	0.000110824	0.001537093
LINC00847	203.1176497	1.057815731	0.273674358	3.865235083	0.000110982	0.001538003
ZNF641	469.8977931	0.913860384	0.236607892	3.862341089	0.000112306	0.001555044
INF2	5276.432373	-0.737254327	0.191087772	-3.858197307	0.000114226	0.001580323
P2RY2	349.969749	-0.918535748	0.238088997	-3.857951271	0.000114341	0.001580597
RNF180	81.88094181	1.618077234	0.419799107	3.854408471	0.00011601	0.001602325
CD163L1	36.86411786	2.286027406	0.593520327	3.851641304	0.000117329	0.001619196
FLI1	15.90216916	4.809996918	1.248957496	3.851209456	0.000117536	0.001620707
NPTX1	285.5785608	-1.263230146	0.328137151	-3.849701692	0.000118262	0.001629363
MAF	10.61474895	6.725145731	1.74741635	3.848622414	0.000118784	0.0016352
SLC7A5P1	64.84709364	-1.643142428	0.427067905	-3.847496871	0.000119331	0.001641367
TUBB2A	457.3178751	-1.007608227	0.261917832	-3.847039425	0.000119554	0.001643072
FAM131C	207.6580664	-1.126916777	0.292968832	-3.846541523	0.000119797	0.001645051
GPR87	22.20043156	3.00106404	0.780261355	3.846229244	0.00011995	0.001645787
MPHOSPH8	845.7017088	-0.770600869	0.2003996	-3.845321399	0.000120395	0.001650528
FBXO22	1676.075358	0.734170342	0.190960742	3.84461399	0.000120742	0.001653931
DAB2	976.0301027	0.857541736	0.223179733	3.842381768	0.000121846	0.001667675
RFFL	230.7887954	-1.020651296	0.265712069	-3.841192838	0.000122438	0.001674393
RPL22L1	1046.315076	-0.796790856	0.207487475	-3.840187726	0.00012294	0.00167988
GPR155	136.9897871	1.268520153	0.330392201	3.839437342	0.000123317	0.001683637
WDR83OS	464.0653187	0.921654045	0.240085441	3.838858531	0.000123608	0.001686223
GLG1	4341.997846	-0.684879096	0.178451805	-3.837893917	0.000124094	0.001691469
ZNF256	19.09946306	3.403912215	0.887264459	3.836412223	0.000124845	0.001700306
EIF1AX	2360.548244	-0.87127689	0.227183537	-3.835123361	0.000125501	0.001707846
RAC1	7237.067564	-0.679249287	0.177122871	-3.834904458	0.000125613	0.001707968
MDM2	6238.448646	0.846630317	0.220903985	3.832571498	0.000126811	0.001722841
TOB2P1	71.6057222	1.63162469	0.425886706	3.831123786	0.000127559	0.001731594
CRY1	966.5509812	0.751190747	0.196151385	3.82964793	0.000128327	0.00173952
ZNF367	611.5845252	-0.853377223	0.222837279	-3.829598107	0.000128353	0.00173952
TAGLN2	11324.84087	-0.809084017	0.211294144	-3.829183348	0.000128569	0.001741032
PRRC1	1974.127738	0.836277494	0.2185597	3.826311494	0.000130078	0.001760024
MYPN	66.25299388	1.703392927	0.445251883	3.825683825	0.00013041	0.001763078
RPS9	7701.512854	-0.763194037	0.199505186	-3.825434567	0.000130542	0.001763427
TRIM16	3715.676974	-0.734315432	0.191998191	-3.824595584	0.000130987	0.001768004
ZNF628	291.3775462	-0.965158044	0.252407078	-3.823815289	0.000131402	0.001772171
GGT5	146.1290021	1.288267767	0.33697313	3.823057837	0.000131807	0.001776183
ANXA2P2	143.7166827	-1.182188129	0.309282579	-3.822356025	0.000132183	0.001779802
PMS2P1	260.4676665	-1.04311348	0.272928957	-3.821923079	0.000132415	0.001781486
H3F3B	7860.002699	-0.656792963	0.17186402	-3.821585019	0.000132597	0.001782486
LINC01164	9.63803242	6.581671481	1.722869324	3.820180318	0.000133354	0.001791218
PRR12	3023.267397	-0.741565533	0.194138132	-3.819782977	0.000133569	0.001792656
ZNF234	156.324242	1.15656758	0.302808974	3.819462698	0.000133743	0.001793535
SHC1	8630.695031	0.657394332	0.172166183	3.818370843	0.000134336	0.001800036
SPC25	555.3463036	-0.827409129	0.216749833	-3.817346092	0.000134895	0.001806068
DERL3	21.66738197	-2.928984208	0.767391565	-3.816805321	0.000135191	0.001808571
CST1	107.0431154	-1.404737702	0.368132676	-3.815846276	0.000135717	0.001814149
TNS4	5388.954699	0.689643197	0.180780785	3.81480364	0.000136291	0.00182036
LOC100131496	18.72524895	-3.253089293	0.852904889	-3.814129025	0.000136664	0.001823872
NAV3	409.3208131	0.932409057	0.244503946	3.813472426	0.000137028	0.001827258
TRAFD1	796.050666	0.791627959	0.207605659	3.813132851	0.000137216	0.001828303
HMMR	1243.83031	-0.769745082	0.201901246	-3.812483059	0.000137578	0.00183018
HS6ST1	516.9299609	-0.845531651	0.221778636	-3.812502715	0.000137567	0.00183018
LOC100288911	170.7344186	1.181007158	0.309898445	3.810948966	0.000138434	0.001840102
MACROD2	26.60877532	2.703627915	0.709856657	3.808695586	0.000139702	0.001853981
RAI1-AS1	20.4850571	-3.146098038	0.826009729	-3.808790536	0.000139648	0.001853981
SMG1P2	45.7603903	-1.90701673	0.500808703	-3.807874579	0.000140166	0.001858659
TNIK	190.2401845	1.075998469	0.282597218	3.80753383	0.00014036	0.001859736
NOMO2	362.5406412	-0.911720606	0.239581366	-3.805473774	0.000141533	0.001873789
CXorf38	648.3399745	0.786555717	0.206734748	3.804661404	0.000141998	0.001878107
FAM171B	248.6733829	1.126277977	0.296037628	3.804509526	0.000142085	0.001878107
EBF3	43.31465338	1.98274145	0.521182676	3.804311884	0.000142199	0.001878112
C1orf195	17.74021877	-3.373756889	0.887292739	-3.802304178	0.000143357	0.001891896
HLA-E	1675.663047	0.716877528	0.188547745	3.802100773	0.000143474	0.001891947
PHLPP1	785.5278563	-0.774238484	0.203698871	-3.800897283	0.000144173	0.001898567
PNPO	1785.750676	-0.707401131	0.186116939	-3.800842285	0.000144205	0.001898567
KCNC3	143.2506415	1.185362673	0.311906321	3.80038041	0.000144474	0.001900602
TANK	940.9982098	0.805652382	0.212028237	3.799740981	0.000144847	0.001904004
UNC5C	83.93649498	-1.447571485	0.381019602	-3.799204756	0.000145161	0.001906618
RPS23	9700.810344	-0.719868224	0.18959466	-3.796880272	0.000146529	0.001923056
LOC100190940	8.480900635	-6.671388304	1.759666118	-3.791280764	0.000149872	0.001965388
RPS16P5	24.6469169	-2.651929241	0.699528877	-3.791021825	0.000150029	0.001965886
CDRT1	80.87448362	-1.457359889	0.384470727	-3.790561377	0.000150307	0.001967981
MBD3	1569.958404	-0.81404139	0.214825489	-3.789314733	0.000151063	0.001976324
BOK	566.1905322	-0.926306391	0.24470973	-3.785327169	0.000153506	0.002003549
GPRC5C	256.6383117	0.980390129	0.258995418	3.785357038	0.000153488	0.002003549
TNFRSF21	1713.457112	0.695574086	0.183741988	3.785602262	0.000153337	0.002003549
PHC1	121.3099078	-1.230632192	0.325197626	-3.784259462	0.000154167	0.002010589
VPS39	1217.832661	0.714303089	0.188772455	3.783937053	0.000154367	0.002011616
DTX2	1028.412552	-0.838904149	0.221830974	-3.781726846	0.000155744	0.002027973
CASC9	199.4056968	-1.083164566	0.286829502	-3.776335969	0.000159152	0.002070726
TBCA	1438.755037	-0.749081796	0.198463829	-3.774399587	0.000160393	0.002085241
PLEKHH2	643.3262391	1.088143495	0.288388827	3.773181873	0.000161179	0.00209381
PMS2P9	50.26845237	-1.830555967	0.485195164	-3.772824018	0.00016141	0.002095177
ATG13	1580.291856	0.694670747	0.18413812	3.77255261	0.000161586	0.002095819
RAD51	381.2400697	-0.880166113	0.233481866	-3.769740778	0.000163417	0.002117917
LOC100129550	301.9947887	1.011466395	0.268330448	3.769480515	0.000163588	0.002118473
TBC1D22A-AS1	30.02767392	-2.352749895	0.62425646	-3.768883538	0.000163979	0.002121891
PRTFDC1	105.5925465	-1.291507392	0.342807792	-3.767438849	0.000164931	0.002132541
VEPH1	27.73197833	2.528153291	0.671651224	3.764086477	0.000167159	0.002159669
ZNF853	34.96154595	2.190254431	0.582030739	3.763125007	0.000167803	0.002166306
ACADSB	1063.614709	0.796555272	0.211789118	3.761077431	0.000169183	0.00218136
PCNT	1917.673791	-0.695019741	0.184796287	-3.761004898	0.000169232	0.00218136
PUS1	1205.58867	-0.795314614	0.211677338	-3.757202461	0.000171823	0.002213044
NDUFV2	1542.596057	-0.744968924	0.198319122	-3.756414993	0.000172365	0.002218295
GBP2	60.01878394	1.752452094	0.468042163	3.744218434	0.000180956	0.00232706
ITGA10	51.18527165	1.827591318	0.488271399	3.742982537	0.000181849	0.00233673
ATP7B	394.309339	0.851803469	0.227591108	3.74269221	0.000182059	0.002336803
SCARNA17	45.14550509	-1.882698475	0.503047466	-3.742586142	0.000182136	0.002336803
C21orf33	35.03419388	-2.119294319	0.566354457	-3.741992834	0.000182567	0.002340519
ZNF850	83.42177167	1.442699401	0.385565191	3.741778138	0.000182723	0.002340713
LARGE-AS1	21.40699517	-2.955061505	0.789897785	-3.741068228	0.00018324	0.002345525
ACTBL2	9.267385736	6.527348047	1.745107379	3.740370435	0.000183749	0.002350235
INO80B	17.06277408	3.8697739	1.034977378	3.738993703	0.000184758	0.002361323
JAK1	6950.419788	0.667310274	0.178505027	3.738327619	0.000185248	0.002365765
NSA2	1686.621294	-0.745490784	0.199493219	-3.736922931	0.000186286	0.002377187
GINS1	2279.743989	-0.67873021	0.18167766	-3.735903523	0.000187042	0.002385006
GABRA3	120.4311486	1.238852801	0.332225303	3.728953787	0.000192276	0.002449864
STAG3L2	254.3623478	-0.948985931	0.254520112	-3.728530234	0.0001926	0.002452103
KMT2D	7742.458456	-0.649646199	0.174268001	-3.727857066	0.000193115	0.002454895
TTC8	694.0366058	0.775584852	0.208040852	3.728041117	0.000192974	0.002454895
ZNF436	254.2052603	0.957909575	0.257030307	3.726835118	0.000193899	0.00246298
DIO2	285.4879231	0.939801672	0.252213692	3.726211939	0.000194379	0.002466838
LOC613037	14.67475639	-6.006190994	1.611943788	-3.726054866	0.0001945	0.002466838
TATDN1	608.0575951	-0.792937592	0.212825766	-3.725759363	0.000194728	0.002467844
SEMA7A	139.033528	1.21189113	0.325391891	3.724404829	0.000195777	0.002479239
SLC12A6	639.4774777	0.877909563	0.235781176	3.7234082	0.000196551	0.002487154
REEP2	110.2371143	1.294806292	0.347811193	3.7227275	0.000197082	0.002491971
DOPEY1	238.1008408	1.116826903	0.300136583	3.721062227	0.000198387	0.002506555
UNC13A	979.9251039	-0.744210868	0.20002949	-3.720505757	0.000198824	0.002510175
ENTPD7	579.5009892	0.939767174	0.252625374	3.720003107	0.00019922	0.002513264
FZD2	1080.167483	0.759488484	0.204198346	3.719366484	0.000199723	0.002517694
TAS1R3	25.20215207	-2.566849639	0.690595823	-3.716862385	0.000201712	0.00254084
RNF43	1161.541534	-0.705354801	0.189880409	-3.714731839	0.000203419	0.0025604
SLC16A12	17.07840312	5.938851317	1.598943417	3.714234821	0.000203819	0.002562784
TUBB4A	598.0153722	0.852663749	0.229573979	3.714113222	0.000203917	0.002562784
SEC31A	3683.059165	0.654685611	0.176324678	3.712955084	0.000204853	0.002572597
UBE2C	2045.602678	-0.86659091	0.233450137	-3.712102809	0.000205544	0.002579327
TMEM56	1795.731633	1.001384142	0.269893687	3.710291083	0.000207021	0.002595894
TINCR	35.53530044	2.14447179	0.578014709	3.710064391	0.000207207	0.002596259
PGPEP1	713.9134502	0.873647814	0.2355205	3.709434272	0.000207723	0.002600766
FADS3	596.4055094	0.797341752	0.215039621	3.70788298	0.000208999	0.002614774
CLTCL1	282.5616733	0.942555371	0.254240765	3.707333764	0.000209453	0.002616505
LINC00261	131.3385505	1.316940657	0.355219269	3.70740208	0.000209396	0.002616505
LINC01000	944.9633467	-0.80928847	0.218329323	-3.706732837	0.00020995	0.002620747
ESRP1	72.7134185	-1.663754809	0.448914988	-3.706168994	0.000210418	0.002624612
FHL3	174.6516963	1.072618594	0.289564734	3.704244567	0.000212022	0.00264263
CTTNBP2	115.2813957	1.333301696	0.359991827	3.703699904	0.000212478	0.002646326
IL3RA	50.21375941	-1.812010254	0.48932667	-3.703068659	0.000213007	0.002650934
ZFP14	127.936253	1.388949093	0.375109131	3.70278668	0.000213244	0.002651895
KCNH3	217.9006801	-1.071886331	0.289607205	-3.701172877	0.000214605	0.002666823
CKB	732.528881	0.956958604	0.258604012	3.700478576	0.000215193	0.00267213
IGFBP5	14.77134651	4.702133253	1.27081739	3.700085699	0.000215527	0.00267427
PJA2	2032.048181	0.903755951	0.244299963	3.699369989	0.000216135	0.00267982
PYROXD1	217.5916076	-1.026330533	0.277474274	-3.698831307	0.000216594	0.002683509
RABL6	3160.991176	-0.765220604	0.206989792	-3.696900195	0.000218248	0.00270198
TGFBR1	1500.514336	0.929457181	0.251702059	3.692688033	0.000221896	0.002745097
LRP5	3292.884712	-0.682357337	0.184854982	-3.69131158	0.000223101	0.002757942
SEPHS1	1923.44767	-0.66768293	0.180966117	-3.689546648	0.000224654	0.002775079
PPP1R14B	1570.729507	-0.939523911	0.254676927	-3.689081395	0.000225065	0.002776832
SLC9A7	1578.305629	0.803454464	0.217796909	3.689007655	0.00022513	0.002776832
EFNB3	36.89351038	2.218885019	0.601803371	3.687059806	0.00022686	0.002794014
RAB5B	1740.510507	0.700342163	0.189944823	3.687082127	0.00022684	0.002794014
ADAM28	15.39051231	4.76584068	1.292791033	3.686474114	0.000227383	0.002798373
LOC101927839	7.906393121	-6.57080482	1.782906764	-3.685445001	0.000228303	0.002805546
MIR1205	7.906393121	-6.57080482	1.782906764	-3.685445001	0.000228303	0.002805546
NPNT	857.1028878	-0.78753731	0.213772517	-3.68399699	0.000229605	0.002819454
MCM5	2798.72449	-0.768198774	0.208536748	-3.683757338	0.000229821	0.002820021
RAB9B	17.20771142	3.544043687	0.962297544	3.682897988	0.000230597	0.002827459
BSPRY	23.49915662	-2.66162463	0.723083694	-3.680935765	0.00023238	0.002847207
EHD3	422.0255771	0.823478866	0.223928752	3.677414627	0.00023561	0.002884657
CRIP2	809.1247107	0.776308537	0.21116163	3.67637121	0.000236575	0.002894342
ZFP36L2	2032.513518	-0.709946738	0.193139963	-3.675814814	0.000237091	0.002898522
PCED1B	629.8874191	0.838384272	0.228409661	3.670528942	0.000242049	0.002954778
SLC38A10	2310.688168	-0.698565026	0.190315061	-3.67057144	0.000242009	0.002954778
FAM83A	38.76245332	-2.011755611	0.548186308	-3.669839217	0.000242703	0.002958411
MRAP	15.85977925	-3.434822452	0.935933925	-3.669941178	0.000242606	0.002958411
CAPN5	255.2702096	1.038348276	0.283012471	3.668913503	0.000243583	0.002966965
KCNAB2	503.6502975	0.840280417	0.22915779	3.66682021	0.000245585	0.002989155
AHCTF1	2522.879413	-0.710040096	0.193765791	-3.664424412	0.000247895	0.003015062
PPARGC1A	41.73448148	-2.205706399	0.602059943	-3.66359932	0.000248696	0.003022582
LRRC37A2	64.49604625	-1.572716973	0.429531449	-3.661471072	0.000250771	0.003045577
HPD	195.5250415	-1.019122647	0.278470117	-3.65971997	0.000252491	0.003064222
ARHGDIB	47.45448899	1.836170016	0.502179834	3.656399341	0.000255783	0.003099639
RCAN1	479.4001343	0.816201678	0.223224285	3.656419725	0.000255762	0.003099639
ASS1	247.713491	0.968133798	0.26484374	3.655490587	0.000256691	0.003108372
SNORA68	16.99792107	-3.290030403	0.900317665	-3.654299509	0.000257885	0.00312056
KCTD18	552.2834253	0.776719034	0.212693288	3.651826724	0.000260382	0.003148474
ECM2	31.74165453	-2.235285104	0.612168549	-3.651421012	0.000260793	0.003151158
AMPD3	34.75151859	2.177540057	0.596845367	3.648415781	0.000263862	0.003185922
ING5	573.8604738	-0.783891304	0.214901996	-3.6476688	0.00026463	0.003192874
PSD4	437.6539767	-0.853750946	0.234121532	-3.646614381	0.000265718	0.00320367
CDT1	1194.867761	-0.831531614	0.228277736	-3.64263125	0.000269865	0.003244246
GSPT2	328.574811	0.898857046	0.246746943	3.642829509	0.000269657	0.003244246
RBL2	1141.633373	0.782011954	0.214674081	3.642787019	0.000269702	0.003244246
TECR	1003.290954	-0.797551799	0.218923897	-3.643055002	0.000269421	0.003244246
HOGA1	278.7236066	0.927957626	0.254826247	3.641530792	0.000271022	0.00325579
EREG	3004.796582	-0.714519151	0.196320602	-3.639552576	0.000273112	0.003278531
PIK3AP1	91.12743709	1.406263953	0.386578356	3.637720353	0.000275062	0.00329955
LCA5	83.75159796	1.530312258	0.420949716	3.635380188	0.000277571	0.003327244
TRNP1	3352.628254	-0.688203744	0.189407613	-3.633453446	0.000279653	0.003349782
VOPP1	952.1752018	-0.71236038	0.196171474	-3.631314818	0.000281981	0.003375233
DDX11L2	29.2617968	-2.315168021	0.637624692	-3.630925921	0.000282406	0.003377888
TCEAL8	357.881776	1.085404396	0.298986262	3.630281831	0.000283112	0.003383891
SH3RF2	665.8942696	-0.756291958	0.208490022	-3.627473154	0.000286209	0.003418442
KIF5C	93.81970696	1.438225711	0.396512241	3.627191195	0.000286521	0.003419715
PRKXP1	73.32748787	-1.497930497	0.412997286	-3.626974193	0.000286762	0.003420131
MED23	640.638471	0.822894093	0.226903175	3.626631018	0.000287143	0.003422219
ATP1B3	2774.759891	-0.675347519	0.186291926	-3.625210887	0.000288726	0.003437876
TFPI2	4999.291017	-0.717329514	0.197879589	-3.625080874	0.000288871	0.003437876
TMEM217	24.39909762	2.84631359	0.785575667	3.623220153	0.000290958	0.003460232
GS1-259H13.2	72.20795415	1.492248333	0.41194164	3.622475096	0.000291798	0.003467733
HEATR5A	1611.000809	0.792441145	0.218825153	3.621343953	0.000293077	0.003480441
AKR1E2	195.5574598	-0.999927242	0.276161719	-3.620803227	0.00029369	0.003485231
GPR89A	69.22043301	-1.480547051	0.408953241	-3.620333332	0.000294224	0.003488195
XRN1	1040.939199	0.970641048	0.26813073	3.620029114	0.00029457	0.003488195
ZFAS1	2972.634758	0.662558197	0.183018329	3.620174016	0.000294405	0.003488195
NCLN	2704.245889	-0.844029241	0.233227198	-3.618914303	0.000295842	0.003500757
C7orf60	290.1941419	1.209055867	0.334300781	3.616670785	0.000298416	0.003528614
VIPR1	48.38039731	1.772321717	0.490066334	3.61649351	0.000298621	0.003528614
STAG3L1	23.68299207	-2.564887112	0.709296577	-3.616099661	0.000299075	0.003531471
SNORD35A	62.06421233	-1.546429178	0.428148814	-3.611896444	0.000303966	0.003586669
BCLAF1	3565.826222	-0.763906749	0.211535412	-3.611247607	0.000304728	0.003593101
KCNB1	107.7964589	1.317338631	0.36505409	3.608612166	0.000307839	0.003627218
RPL24	7263.288633	-0.767450211	0.212728196	-3.607656276	0.000308975	0.003638021
EGFR	4722.64994	0.680605906	0.18868355	3.607129002	0.000309604	0.003642836
TLK2	675.2710473	-0.738145812	0.204654105	-3.606796994	0.00031	0.003644915
PLK2	6487.337273	0.648433728	0.179818106	3.60605359	0.000310889	0.00365278
CYGB	26.39040176	2.44551658	0.678610053	3.603714046	0.000313702	0.003683227
MTMR3	929.1159857	0.712698781	0.197912503	3.601080126	0.000316898	0.003718119
PCMTD2	639.8273294	0.882105984	0.245146847	3.598275871	0.000320334	0.003755777
FUOM	176.7041586	1.211521266	0.336834356	3.596786506	0.000322173	0.003774673
BLOC1S2	1385.341923	0.668713898	0.186006074	3.59511861	0.000324244	0.003796259
GPR153	96.03826284	1.28729007	0.358189074	3.59388425	0.000325785	0.003811611
CTNNBIP1	317.877692	0.926937601	0.257965556	3.593261111	0.000326565	0.003818051
ASAP1-IT2	46.04483175	-1.800041932	0.501083671	-3.592298123	0.000327775	0.003824113
SEMA3A	424.3972502	0.980655468	0.272978534	3.59242704	0.000327612	0.003824113
ZNF420	18.43300001	3.112298205	0.866369018	3.592347071	0.000327713	0.003824113
WBP5	1092.760503	0.725030815	0.20186996	3.591573571	0.000328687	0.00383207
PEX6	291.5042373	-0.906429252	0.252501311	-3.589800187	0.000330932	0.003855527
AEBP1	24.37403888	-2.51022661	0.699578055	-3.588200902	0.000332968	0.003876528
NIPSNAP3A	248.0219342	1.007583805	0.28084595	3.587674335	0.000333641	0.003881641
FKBP2	759.8669187	-0.870367492	0.24262304	-3.587324153	0.000334089	0.003884134
ARHGAP29	2532.041624	0.78714049	0.219477674	3.58642624	0.000335241	0.003894799
GUSBP3	7.439559469	-6.481142563	1.808780298	-3.583156324	0.000339467	0.003941144
NUTM2B	7.358804073	-6.467312344	1.805663256	-3.581682423	0.000341389	0.003957915
ST3GAL1	1385.860862	-0.682823974	0.190636511	-3.581811112	0.00034122	0.003957915
RANBP17	251.170406	1.031448856	0.288024478	3.58111527	0.000342131	0.00396375
SORT1	985.7733404	0.816607953	0.228160834	3.579089098	0.000344794	0.003991819
NPR3	1973.454683	0.710242072	0.198454379	3.578868222	0.000345085	0.00399241
LOC101927911	23.74856721	-2.597394281	0.726027559	-3.577542269	0.00034684	0.004009402
POLA1	1417.814136	-0.672851936	0.18808439	-3.577393826	0.000347037	0.004009402
PRSS48	13.05890771	-5.835427369	1.631544228	-3.576628368	0.000348054	0.004015566
RYR3	103.30898	-1.29593934	0.362332023	-3.576662446	0.000348009	0.004015566
FAM86DP	305.9296451	-0.906548626	0.253582719	-3.574962168	0.000350279	0.00403842
TRIM23	351.2555689	0.99340428	0.277996312	3.573444094	0.000352316	0.004059097
CHEK2	332.3217734	-0.844623828	0.236390389	-3.573004098	0.000352909	0.004063106
DUS3L	685.7882151	-0.869299443	0.243404239	-3.571422776	0.000355047	0.00408132
FAM72D	33.73615929	-2.150112762	0.602084084	-3.571117087	0.000355462	0.00408132
RELT	445.7551943	-0.848673115	0.23764982	-3.571107754	0.000355475	0.00408132
SDPR	988.2358694	0.786387041	0.220205686	3.571147751	0.00035542	0.00408132
CMTM3	1122.193464	0.724573084	0.202910013	3.570908466	0.000355745	0.004081605
PLEC	49927.11653	-0.695411246	0.194771802	-3.57038975	0.00035645	0.004086872
CCDC69	120.0499655	1.263710752	0.354103566	3.568760305	0.000358674	0.004101041
CCND2	13.80005334	4.607464428	1.29100665	3.56889287	0.000358493	0.004101041
PDCL3	533.466579	-0.786229305	0.220278625	-3.569249196	0.000358006	0.004101041
SORD	1155.513181	-0.709957356	0.198922618	-3.569012727	0.000358329	0.004101041
NPRL3	849.9415336	-0.748635684	0.209871872	-3.567108245	0.000360942	0.004124133
FOXD4L1	15.33910866	-3.382081566	0.948507948	-3.565686059	0.000362906	0.004143713
PEX11B	326.1246864	0.870201979	0.244063003	3.565480918	0.00036319	0.004144106
NRIP2	132.8327543	-1.142676254	0.320543861	-3.564804674	0.000364127	0.004151951
HLX	87.97648994	1.369275683	0.38424349	3.563562474	0.000365856	0.004168795
SOGA1	2414.127986	-0.692142782	0.194269425	-3.56279833	0.000366923	0.004178085
DYRK1B	304.3683284	0.92779992	0.260574451	3.56059436	0.000370016	0.004210426
KLF12	247.306126	1.096160571	0.307940694	3.559648309	0.000371352	0.004222727
KDELR3	354.1294043	0.866224672	0.243417788	3.558592323	0.000372848	0.004236836
COL18A1	5847.985943	0.632267851	0.177744404	3.557174441	0.000374865	0.004256849
IL12RB2	17.28225055	-3.126890194	0.879536047	-3.555158658	0.000377751	0.004286687
BMS1P6	149.0154796	-1.140169115	0.3212967	-3.548648699	0.000387213	0.004382083
RHEB	1657.798215	-0.655542618	0.184708481	-3.549066161	0.0003866	0.004382083
SMARCA4	597.533264	-0.817489765	0.23034807	-3.54893256	0.000386796	0.004382083
TRIM29	78.90712126	-1.383643222	0.389891952	-3.548786315	0.000387011	0.004382083
VPS41	1536.217715	0.711177626	0.200452193	3.547866527	0.000388365	0.004392122
AATF	2706.358974	-0.724515815	0.20423338	-3.547489722	0.000388921	0.004395415
LOC101929723	218.7298164	0.985597193	0.277846619	3.547270776	0.000389244	0.004396078
FAM72A	47.4695258	-1.747916686	0.492788288	-3.546993159	0.000389655	0.004397721
TBC1D22A	630.3025677	-0.756467931	0.213343885	-3.545768041	0.000391471	0.004415214
SCT	11.91247871	-4.665327762	1.316486432	-3.543772005	0.000394446	0.004442738
TNFRSF19	36.43240435	2.052529763	0.579174845	3.543886241	0.000394275	0.004442738
NSUN5P1	155.8400363	-1.054366716	0.297582014	-3.543113046	0.000395433	0.004450835
RPS18	9038.238045	-0.666933679	0.188258347	-3.542651303	0.000396126	0.004455614
OMD	18.20888543	-2.969180454	0.838185328	-3.542391347	0.000396517	0.004456988
C2orf16	96.61535638	1.276073219	0.360279116	3.541901713	0.000397253	0.004462248
SLCO1B3	1197.084375	-0.879595137	0.248428718	-3.540633891	0.000399167	0.004480711
ZNF280A	84.65078907	1.393328935	0.393631002	3.539682918	0.000400608	0.004493848
SMG1P1	12.36079304	-4.750775731	1.342559823	-3.538595189	0.000402262	0.004509357
TUBB4B	10497.14176	-0.853692737	0.241295563	-3.537954559	0.000403239	0.004517261
EPN2-AS1	45.95901627	-1.801398803	0.509194898	-3.537739302	0.000403568	0.004517897
MARK2	1788.785244	-0.66914416	0.189337336	-3.534137407	0.000409108	0.004576831
SEPT7	3950.294307	-0.663170162	0.187720177	-3.532759094	0.000411247	0.004597659
RNASEH1-AS1	471.0575216	-0.847748242	0.240016083	-3.532047655	0.000412355	0.004606944
LOC728730	103.5568128	1.337519552	0.378847923	3.530491971	0.000414788	0.004627892
TNKS	1793.730338	0.762693966	0.216024278	3.530593755	0.000414628	0.004627892
PRR11	4147.071587	-0.626475448	0.177466869	-3.530098057	0.000415406	0.004631676
PXN	5320.022219	0.667275104	0.189090873	3.528859391	0.000417355	0.004650285
PTPN2	690.5501252	-0.722700565	0.204829696	-3.528299748	0.000418238	0.004653882
SLC6A15	214.6337174	1.099611838	0.31165382	3.528311759	0.000418219	0.004653882
MIR25	24.66382716	-2.457546173	0.696685874	-3.527480983	0.000419534	0.004665172
MYO1D	933.5093897	0.69104899	0.195965635	3.526378445	0.000421285	0.004681503
LRCH2	25.98777653	2.420707225	0.686938655	3.523905964	0.000425235	0.004722243
RAP1GAP	1891.585828	-0.686195075	0.194743152	-3.523590275	0.000425742	0.004724712
FILIP1L	44.38826947	-1.994453568	0.566209977	-3.522462779	0.000427557	0.004741685
FAM117A	55.49047633	1.643150685	0.466557475	3.521861234	0.000428528	0.004749285
ZC3H4	2366.313318	-0.630095669	0.178986646	-3.520350162	0.000430977	0.00477324
NRBP2	1192.886549	0.667178163	0.189570082	3.519427518	0.000432479	0.00478668
NOM1	1396.004572	-0.657868852	0.187004099	-3.517938133	0.000434914	0.004810418
LYST	379.0164616	1.00277167	0.28517707	3.516312404	0.000437586	0.00483675
B2M	2853.57701	0.632751185	0.179962902	3.516009009	0.000438086	0.004837977
CARD11	13.70448096	4.59149036	1.306021925	3.515630382	0.000438711	0.004837977
KCNK3	245.2251406	-0.918802045	0.261367638	-3.515362699	0.000439154	0.004837977
MLF1	249.2775016	0.923819771	0.262793155	3.515387496	0.000439113	0.004837977
ZBTB2	595.8829013	-0.739902964	0.210470514	-3.515470884	0.000438975	0.004837977
MYCN	11.89395939	-4.691511763	1.334654597	-3.515150491	0.000439505	0.004838634
PEX19	1263.201718	0.67326568	0.191555294	3.51473282	0.000440197	0.004843038
MCM7	7816.768086	-0.700028096	0.19918905	-3.514390458	0.000440764	0.004846073
GOLGA6L9	132.6614465	-1.226821264	0.349193517	-3.513299088	0.000442579	0.004862804
PLXNA2	244.523033	-0.965098108	0.274794615	-3.512070667	0.00044463	0.004882105
CCDC64B	19.3861502	-2.770027802	0.788986668	-3.51086769	0.000446647	0.00490101
ANKRD6	124.1426952	1.203935063	0.342943383	3.510594235	0.000447106	0.004902813
IQCK	591.4202949	0.73828895	0.210391476	3.509120064	0.000449592	0.004926815
AMOTL1	1946.304425	-0.690609051	0.196837382	-3.508525884	0.000450597	0.004934576
INHBB	3933.889174	-0.621918667	0.177343243	-3.506864177	0.000453421	0.004959279
SNORD2	51.0338004	-1.662545954	0.474085741	-3.506846566	0.000453451	0.004959279
E2F6	764.852492	-0.719052813	0.205097876	-3.505900833	0.000455065	0.004973657
HEATR5B	851.7500824	0.804593912	0.229522695	3.505509172	0.000455735	0.004977703
PARP14	929.1138994	0.827731552	0.236213116	3.504172699	0.000458028	0.004999464
CDH17	501.8848152	-1.091804108	0.311596277	-3.50390614	0.000458487	0.005001183
WDR27	250.3022505	-0.900102484	0.256943163	-3.503119027	0.000459844	0.005012691
GNAI1	1006.73331	0.854504036	0.243966985	3.502539636	0.000460845	0.00502031
CASKIN1	90.53290798	1.288454199	0.367950078	3.501709267	0.000462284	0.005032679
PPP1R10	1603.660719	-0.668440967	0.190939382	-3.500801977	0.00046386	0.005046533
LOC400706	29.62507112	2.335096248	0.667150444	3.500104467	0.000465076	0.005056444
MALAT1	113054.224	-0.799794083	0.228573301	-3.499070449	0.000466883	0.005072772
ABCA1	117.9082779	1.178650202	0.336948692	3.498010917	0.000468742	0.005089636
SNORD102	33.97188671	-2.391592151	0.683794575	-3.497530163	0.000469588	0.005095486
ASMTL-AS1	213.4120042	-0.96546407	0.276200149	-3.49552335	0.000473133	0.005130604
MIR4426	44.89031682	-1.870886398	0.53529904	-3.495030363	0.000474008	0.005136735
COG5	938.7066423	0.733289461	0.209862505	3.494142326	0.000475587	0.005150491
RRS1	2276.930939	-0.715934735	0.204907198	-3.493946246	0.000475937	0.005150915
TPP1	1216.180358	-0.680075345	0.194709923	-3.492761618	0.000478053	0.005170447
ERICH4	13.2529753	-3.749140194	1.073464422	-3.492561203	0.000478412	0.00517096
PDP1	275.4521856	1.010251689	0.289311175	3.491920729	0.000479561	0.005180003
COL4A2	8870.256752	0.671238839	0.192505729	3.486851234	0.000488743	0.005275757
LRRC4B	122.5255956	1.135796353	0.325836132	3.485790068	0.000490686	0.005290594
TSPAN33	213.3696078	0.943722325	0.27073705	3.485752418	0.000490755	0.005290594
UHRF1BP1	1391.462507	0.667914563	0.191683008	3.484474546	0.000493104	0.005312472
FBXO44	455.8110488	0.789174125	0.226526039	3.483811966	0.000494327	0.005322186
PHF19	1358.261475	-0.786606679	0.225820304	-3.483330179	0.000495217	0.005324868
S100A14	24.15327675	-2.403671759	0.6900482	-3.483338932	0.000495201	0.005324868
NOSTRIN	471.9113526	-0.882426975	0.253412716	-3.482173225	0.000497362	0.005337557
RPS15A	7321.321208	-0.794247553	0.228080186	-3.482317195	0.000497094	0.005337557
SLC25A30	530.0997717	0.793606682	0.227892692	3.482370029	0.000496996	0.005337557
GLDC	812.0804695	-0.719402464	0.206622515	-3.481723498	0.000498198	0.005343075
PLSCR4	323.3497662	1.198875092	0.344496457	3.480079597	0.000501265	0.005372498
FRG1JP	22.612097	2.561353289	0.736348226	3.478453806	0.000504315	0.005400715
ZNF222	93.1033635	1.262622549	0.362996757	3.478330107	0.000504548	0.005400715
ATP6V1B2	1787.819916	0.640847324	0.18437544	3.475773801	0.000509382	0.005447982
EIF3F	2458.080163	-0.734718305	0.211390296	-3.475648211	0.00050962	0.005447982
WWC2	1684.095551	0.685479333	0.197242249	3.475316955	0.00051025	0.005451205
ZNF84	653.1253042	0.741526567	0.213385059	3.475063205	0.000510733	0.005452855
PLCE1-AS2	19.19144154	-2.740459474	0.788649726	-3.474875325	0.000511091	0.005453168
BBX	2752.012092	0.796798689	0.229397473	3.473441437	0.000513829	0.005475351
SLC20A1	3010.801022	-0.61727515	0.177706552	-3.473564383	0.000513594	0.005475351
NOC2L	2736.944582	-0.751978258	0.216693888	-3.470232888	0.000520007	0.005534077
ZNF547	14.11475232	5.659031688	1.630725317	3.470254388	0.000519966	0.005534077
TVP23B	589.3735668	-0.847416358	0.244269138	-3.469191254	0.000522028	0.00555202
PLA2R1	223.2134303	1.005412272	0.290031111	3.466566979	0.00052715	0.005602066
PTOV1-AS2	220.4513979	-0.924950036	0.266830296	-3.466435603	0.000527408	0.005602066
ZNF587B	530.3244543	-0.742663993	0.214290725	-3.46568427	0.000528884	0.005614151
SLC26A1	183.9783515	-0.971489649	0.280351713	-3.465253117	0.000529733	0.005619566
KIAA1549L	655.3801798	0.728388365	0.210261797	3.464197373	0.000531816	0.005638066
AKAP6	138.1658363	1.128333354	0.325892919	3.462282508	0.000535615	0.005674712
CD3EAP	503.9243194	-0.861247535	0.248874764	-3.460565959	0.000539041	0.005707373
AKR1B10	93444.26358	-0.598051901	0.172831482	-3.460318081	0.000539538	0.005708989
ZNF383	64.52267739	1.483037461	0.428675316	3.459582125	0.000541014	0.005720967
FAM160B1	1085.726023	0.847779928	0.245162765	3.458028901	0.000544143	0.005743905
FAM3C	401.4687861	-0.947608708	0.274013171	-3.4582597	0.000543677	0.005743905
TTYH2	94.44835566	1.324044232	0.382894163	3.457990115	0.000544221	0.005743905
RPL27A	10966.59239	-0.686548807	0.198550598	-3.457802773	0.0005446	0.005744249
TBCD	2371.54219	-0.724878477	0.209699911	-3.456741941	0.000546748	0.005763246
GALNT1	5910.742024	0.726753074	0.210266343	3.456345239	0.000547554	0.005768073
RPL13AP5	157.9018002	1.055226396	0.305471976	3.454413108	0.000551492	0.005805877
CISD2	496.5968176	-0.827223324	0.239526741	-3.453574002	0.00055321	0.005820279
PDP2	454.2257698	0.779945759	0.2259072	3.4525051	0.000555407	0.005839688
ATG16L1	1857.085541	-0.653744151	0.189421187	-3.4512726	0.00055795	0.00586271
C7orf31	192.6362709	0.988092318	0.286362095	3.450499687	0.00055955	0.005875804
CMPK2	21.56892284	2.770014388	0.80324997	3.448508547	0.000563692	0.005915555
MGAT4A	245.034387	1.067827974	0.309772933	3.447131302	0.000566573	0.005942039
PRKAB1	707.1285444	0.733358645	0.21279685	3.446285246	0.00056835	0.005956912
PRKAR1B	760.6996721	-0.759480655	0.220404504	-3.445849077	0.000569268	0.00595901
ZBTB7B	1405.781809	-0.677934544	0.196736837	-3.445895307	0.000569171	0.00595901
ALOX12P2	123.3440864	-1.108800226	0.321817617	-3.445430481	0.000570151	0.005961009
RPL26L1	450.2563449	-0.837129992	0.242969074	-3.445417876	0.000570177	0.005961009
ALDH4A1	440.8268036	-0.798849857	0.23191982	-3.444508787	0.000572098	0.005977326
COX15	2079.331124	0.623161442	0.180935414	3.444109856	0.000572943	0.005982388
HNRNPDL	4930.079199	-0.595567759	0.172965968	-3.443265561	0.000574735	0.005997325
PHLDA2	757.039707	-0.821245174	0.238641428	-3.441335308	0.000578851	0.006036482
LOC441454	15.47416727	-3.142139867	0.913614623	-3.439239904	0.00058335	0.006079584
SOBP	93.61102791	-1.23917794	0.360458095	-3.437786407	0.00058649	0.006108475
SNORA71B	18.09367742	-2.807336831	0.816944428	-3.436386535	0.000589529	0.006136279
FOSL2	3697.779772	-0.62787391	0.182749175	-3.435714069	0.000590994	0.006147674
SDC1	6372.72675	-0.642074008	0.186894299	-3.435492741	0.000591477	0.006148846
CDKN2AIPNL	750.4037511	-0.727670111	0.211875468	-3.434423622	0.000593815	0.006169289
CRIM1	12505.52132	0.635079799	0.185045159	3.43202602	0.00059909	0.006212426
LACTB2	1493.979303	0.731716223	0.213195351	3.43213968	0.000598839	0.006212426
MXI1	427.3320905	0.892542961	0.260045301	3.432259523	0.000598574	0.006212426
WIPI2	1147.904519	0.668756555	0.194906681	3.431162814	0.000601	0.006228338
SLC5A11	184.5908755	-0.991116811	0.288877032	-3.43092978	0.000601516	0.006229802
PRR13	2293.281149	-0.650796471	0.18989483	-3.427141594	0.000609971	0.006309494
STON2	260.7844072	0.992755641	0.289664831	3.427256387	0.000609713	0.006309494
KLF9	203.2624849	1.008551176	0.294303422	3.426909439	0.000610493	0.006310958
CNN1	21.75278476	2.629582652	0.76750508	3.426143643	0.000612217	0.006324841
MYH7B	63.395167	-1.454593209	0.42458098	-3.425949997	0.000612653	0.006325415
RNF216-IT1	6.584527814	-6.305741761	1.841098343	-3.424989103	0.000614824	0.006343884
MOCS2	1114.130363	0.671676146	0.196202481	3.423382522	0.00061847	0.006377537
DHRS1	274.0549397	0.859834091	0.251214254	3.42271219	0.000619997	0.006389316
CTDNEP1	2795.612372	-0.739171902	0.216203848	-3.418865618	0.000628828	0.006472286
PIK3R3	240.827738	0.955351508	0.279429761	3.418932565	0.000628673	0.006472286
ERAP2	93.70959538	1.371478336	0.401398317	3.416751587	0.000633731	0.006510643
HNRNPA2B1	33817.87879	-0.581759158	0.17026098	-3.416867194	0.000633462	0.006510643
USP32P1	205.6299221	-0.958220957	0.280444769	-3.416790265	0.000633641	0.006510643
BLCAP	1050.893697	0.663069338	0.194098071	3.416156255	0.000635118	0.006520858
HSDL1	625.8445447	0.749963743	0.219584758	3.415372497	0.000636948	0.00653561
FA2H	491.6475551	-0.775253808	0.22700689	-3.415111353	0.000637559	0.006537839
ENOX1	37.48734319	1.893777568	0.55457034	3.414855486	0.000638159	0.006539944
TH2LCRR	13.43175067	-3.453645778	1.011823742	-3.413287944	0.000641841	0.006573623
UCKL1-AS1	134.8557682	-1.081954507	0.317108479	-3.411938119	0.000645028	0.006602187
THOC6	793.2253854	-0.804011188	0.235666403	-3.411649589	0.000645711	0.006605106
GMPR	13.43705278	5.592338075	1.639864841	3.410243293	0.00064905	0.006622938
RAB17	36.53490615	1.916862632	0.562076459	3.410323632	0.000648858	0.006622938
TMEM230	2107.40036	-0.627440803	0.183969733	-3.410565389	0.000648283	0.006622938
TTYH1	25.00755538	-2.342759527	0.686890961	-3.410671651	0.000648031	0.006622938
MEIOB	83.42858913	1.351691627	0.396385027	3.410047138	0.000649517	0.006623632
EPHX3	30.95069195	-2.03898905	0.598069119	-3.409286626	0.00065133	0.006638049
BFSP1	272.0464996	0.890209757	0.26119455	3.408224849	0.00065387	0.006659846
UBL3	672.1198371	0.880624235	0.258470696	3.407056386	0.000656676	0.006684321
TSPYL4	342.5543936	0.855096727	0.251007774	3.406654358	0.000657644	0.006689375
ZNF608	17.36577119	3.020998214	0.886829408	3.406515601	0.000657978	0.006689375
EIF3J	2195.773018	-0.656868796	0.192958165	-3.404203168	0.000663574	0.006741194
SPATA20	2341.436696	0.623968784	0.183300578	3.40407428	0.000663887	0.006741194
DMD	56.98775148	1.557618704	0.457603771	3.403858979	0.00066441	0.006742385
FAM171A1	870.6530284	0.694036204	0.203935263	3.403218221	0.000665971	0.00675409
TFAP4	431.4595966	-0.781801784	0.22987803	-3.400941725	0.000671541	0.006806429
GJB1	14.12405222	-3.490287237	1.026572938	-3.399940822	0.000674004	0.006827224
RNF138P1	32.11007847	-2.211594595	0.650522045	-3.399722749	0.000674542	0.006828505
LINC00628	27.30824799	-2.180412223	0.641420136	-3.399351063	0.00067546	0.006833626
IGFBP6	773.2924901	-0.704719571	0.207347384	-3.398738659	0.000676974	0.006840607
NPY5R	25.54710856	-2.343119132	0.689400453	-3.398778056	0.000676876	0.006840607
WDR18	704.367591	-0.789909396	0.232439954	-3.398337432	0.000677967	0.006846481
MAFG	2854.480747	-0.616295789	0.181404723	-3.3973525	0.000680413	0.006866997
TM7SF3	2321.176389	0.610630171	0.17978262	3.396491674	0.000682556	0.006884447
CPSF3L	1062.057523	-0.695914586	0.204937037	-3.395748255	0.000684413	0.00689898
FLG	31.98365642	2.207372238	0.650140755	3.395222066	0.00068573	0.00690806
ADGRG2	762.1410203	-0.694068425	0.204513634	-3.393751377	0.000689423	0.006941051
DSTYK	1053.873566	0.660659828	0.194782622	3.391780143	0.000694401	0.00698694
ALK	21.96614765	-2.476650662	0.73052955	-3.390212841	0.000698384	0.007022754
LUCAT1	227.8323836	-0.894128904	0.263776025	-3.389727713	0.000699621	0.007030935
FAM160A1	45.2414987	1.807043355	0.533138188	3.389446483	0.000700339	0.007033893
LYRM9	50.92674523	1.702280183	0.502328135	3.388781284	0.00070204	0.007046714
ANKRA2	248.7308139	0.90767811	0.267910043	3.387995834	0.000704053	0.007062655
ZNF155	58.64333679	1.498459777	0.442316344	3.387755835	0.00070467	0.007064569
SP110	283.3718954	0.844346002	0.249377735	3.385811496	0.000709681	0.007110517
PDZK1	118.4805844	-1.135585394	0.335475783	-3.384999603	0.000711784	0.00712728
LUZP1	1918.270611	0.63666205	0.188120383	3.384333162	0.000713514	0.007140298
DDX60	165.6321887	0.988478669	0.292125183	3.383750274	0.00071503	0.007150727
DKFZP434K028	37.07557967	-1.842944849	0.544669573	-3.383601616	0.000715417	0.007150727
TLR3	34.51671002	2.028067335	0.599434351	3.383301829	0.000716199	0.007154231
NPY1R	143.4104564	-1.366396603	0.403889935	-3.383091495	0.000716747	0.007155407
SUGCT	69.94630885	1.431072766	0.423110893	3.382264057	0.00071891	0.007172683
GALNS	650.630321	-0.770126803	0.227755602	-3.381373707	0.000721244	0.007187329
MISP	5033.267706	-0.684868459	0.202537067	-3.381447501	0.00072105	0.007187329
NRIP3	97.72855208	1.209890528	0.357898829	3.380537823	0.000723441	0.007201412
RPS25	4280.101256	-0.695459818	0.205726536	-3.380506146	0.000723525	0.007201412
JUN	2034.701922	-0.612309445	0.181218498	-3.378846273	0.000727907	0.00724069
GGCX	1016.391712	-0.661963004	0.195940799	-3.378382687	0.000729135	0.007248566
LOC100505795	17.89896876	-2.775478702	0.821621609	-3.378049789	0.000730019	0.007252508
RHBDL3	86.22639899	-1.263768274	0.374127934	-3.377904082	0.000730406	0.007252508
ATP7A	1100.08425	0.879405145	0.260389607	3.377266687	0.0007321	0.007256316
CROT	502.3325627	0.858996637	0.254342922	3.377316858	0.000731967	0.007256316
SPTBN2	946.1280933	-0.739322404	0.218902766	-3.377400924	0.000731743	0.007256316
SH3BP2	323.6280993	0.893321319	0.26457614	3.376424335	0.000734346	0.007274228
PIK3IP1	43.48495019	2.179216433	0.645649435	3.375231687	0.000737536	0.007298522
RAI1	2814.236389	-0.623123505	0.184619405	-3.37517882	0.000737677	0.007298522
PCTP	393.990538	0.781090223	0.231435338	3.374982531	0.000738204	0.00729938
RC3H2	881.9261271	0.791496471	0.234608229	3.37369441	0.000741667	0.007329255
NR2E3	55.3019763	-1.630580116	0.483480007	-3.372590581	0.000744646	0.007354319
SNORD14B	26.74795274	-2.246529642	0.666506682	-3.37060333	0.000750038	0.007403167
LINC00920	38.73693774	1.834090184	0.544394288	3.369047444	0.000754284	0.007436241
MPND	181.3895151	-0.989645325	0.29374148	-3.369103081	0.000754132	0.007436241
GFRA2	35.25013243	2.046189963	0.60782777	3.36639763	0.000761568	0.007503596
NR4A3	140.8088502	-1.033486563	0.307040992	-3.365956308	0.000762788	0.007511153
JMY	535.1410645	1.035786397	0.307824651	3.364858512	0.000765829	0.007536631
AKR1C3	23182.01405	-0.591077738	0.175688756	-3.364345848	0.000767253	0.007537242
FUCA1	316.2597155	0.814856981	0.242183316	3.364628882	0.000766467	0.007537242
RAB8B	981.7762378	0.913635485	0.271561256	3.364380841	0.000767156	0.007537242
MIR1207	6.304003674	-6.243104062	1.85584368	-3.364024745	0.000768147	0.007541555
ITGBL1	305.3437231	0.888154928	0.264170045	3.362057679	0.00077364	0.007590996
CYP51A1	2287.260021	-0.62513376	0.186009638	-3.360760053	0.000777283	0.007622242
SRF	1074.402307	-0.662269619	0.19720228	-3.358326379	0.00078416	0.007685135
NT5C2	3651.163568	0.589900172	0.175666172	3.358074951	0.000784873	0.007687591
BAIAP2-AS1	353.8985531	0.802610665	0.239043032	3.357599079	0.000786226	0.007696296
TRAPPC9	761.1438556	-0.686616835	0.204525779	-3.357116338	0.0007876	0.007705203
PPP1R37	921.8135141	-0.673749307	0.200739997	-3.356328169	0.000789848	0.007722647
KLLN	51.64599172	1.588272793	0.473245994	3.356125172	0.000790428	0.007723769
EMP2	1700.001107	-0.626140988	0.186674096	-3.35419322	0.000795968	0.007773326
CASP10	175.2470451	0.971812591	0.289867862	3.352605504	0.000800547	0.007813454
RNF122	81.98903567	1.334682454	0.398201634	3.351775428	0.000802951	0.007827714
SLC38A6	294.3518532	-0.933345414	0.278456272	-3.351856317	0.000802717	0.007827714
GCNT1	87.09605575	1.302179238	0.388590007	3.351036352	0.000805097	0.007844029
ADRA1D	174.3573504	-0.97043639	0.289830437	-3.348290121	0.000813118	0.007910985
EPB41L4A	979.4268363	0.709445745	0.211889048	3.348194503	0.000813399	0.007910985
SNORD32A	54.79834545	-1.579298407	0.471648399	-3.348465533	0.000812604	0.007910985
SPDYE6	14.99893448	-3.074595635	0.918469211	-3.347521724	0.000815376	0.007925569
THRIL	860.1407916	-0.749858226	0.22416976	-3.345046296	0.000822688	0.007991967
LLPH	632.8875813	-0.697421524	0.208515268	-3.344702432	0.000823709	0.007994517
ST6GAL2	1573.461591	-0.697411577	0.208516597	-3.344633412	0.000823914	0.007994517
ZBED2	60.66359077	1.501848577	0.449180388	3.343531059	0.000827194	0.008021659
DYNLL1	4170.256208	-0.733630944	0.21945464	-3.342973037	0.00082886	0.008028428
STRADB	656.4592623	-0.723336001	0.216366732	-3.34310176	0.000828475	0.008028428
IQCJ-SCHIP1-AS1	15.75135236	-3.13705156	0.938531279	-3.342511463	0.000830239	0.008033495
KCTD9	1976.257932	-0.672870578	0.201309125	-3.342474315	0.00083035	0.008033495
LOC285740	25.91441619	-2.223678845	0.665534872	-3.341190581	0.000834199	0.008066033
HECA	152.5384554	1.371316801	0.410476814	3.340789915	0.000835404	0.00807298
TIGD7	130.2843359	1.1301219	0.338296631	3.340624166	0.000835903	0.008073101
DOK7	39.62198054	-1.759901881	0.527040363	-3.339216511	0.000840151	0.008109407
TRIM21	286.9314633	0.842230438	0.252267397	3.338641649	0.000841891	0.008121484
EPHA1	17.54942743	-2.783017225	0.833922473	-3.337261336	0.000846084	0.008152454
FAM129A	120.1889187	1.18084662	0.353826974	3.337356129	0.000845795	0.008152454
CCDC68	381.5478471	-0.870032448	0.26072712	-3.33694649	0.000847043	0.008156961
RASL11A	76.91072398	1.396709102	0.418606331	3.336569463	0.000848192	0.008163298
ROR1-AS1	13.96846651	-3.215877092	0.963959829	-3.336111107	0.000849592	0.008172032
FAM189A1	109.8760988	1.141516216	0.342208608	3.335732037	0.000850751	0.008178444
NBAS	1678.220713	0.616206888	0.184773079	3.334938684	0.000853182	0.008197065
KANK1	669.8223253	0.693745938	0.208055773	3.334422926	0.000854766	0.008207532
MPC2	1636.369823	-0.659668175	0.198001041	-3.331639935	0.000863359	0.00828525
KIF21A	2234.324398	-0.601693958	0.180615084	-3.331360514	0.000864226	0.008288781
EXOC1	684.7052147	0.717513747	0.215439835	3.330459977	0.000867026	0.008310837
LOC440173	50.30872221	1.586448983	0.476794434	3.32732278	0.000876847	0.008400127
C6orf132	277.0466928	-0.87269192	0.26233113	-3.32668075	0.00087887	0.008414648
ABHD12	2645.496492	-0.642877188	0.193310088	-3.325626684	0.0008822	0.008441662
WDR48	843.7536014	0.675918235	0.203309659	3.324575129	0.000885534	0.008468681
LINC01060	18.65501688	2.719447201	0.818038698	3.324350312	0.000886248	0.008470632
MAN1A2	1168.375947	0.8892352	0.267517233	3.324029601	0.000887268	0.0084755
CAPRIN2	682.8366164	0.727378154	0.218854822	3.32356467	0.000888748	0.008484759
GK	68.84885852	-1.372292258	0.413030351	-3.322497379	0.000892155	0.00851239
INPP4A	1262.048134	0.667671005	0.200979054	3.322092483	0.000893451	0.008519856
CCDC113	235.4482698	0.864367918	0.260258162	3.32119428	0.000896331	0.008528537
GINS2	1179.185354	-0.764502959	0.23016011	-3.321613629	0.000894985	0.008528537
LOC101927204	53.80972992	1.559548137	0.4695352	3.321472247	0.000895439	0.008528537
OGDHL	24.08481487	2.411234246	0.726019975	3.321167915	0.000896416	0.008528537
LGALS2	34.55949914	-2.354997755	0.709187978	-3.320696103	0.000897933	0.008538073
PPP2R3A	280.3063182	0.879250821	0.264944893	3.318617732	0.000904642	0.008593726
SEC31B	157.2896237	1.019863387	0.307320829	3.318562524	0.000904821	0.008593726
FLRT1	85.66707174	-1.244407286	0.375084245	-3.317674102	0.000907703	0.008612341
SH3D21	38.74918259	-1.783269362	0.537511616	-3.317638745	0.000907818	0.008612341
ZNF12	808.1777037	0.684262873	0.206280655	3.317145146	0.000909424	0.008622644
NFASC	84.14227381	1.274403778	0.384300042	3.316168718	0.000912607	0.00864789
GSR	13540.57796	-0.569420416	0.171758258	-3.315243322	0.000915634	0.008671622
C20orf24	575.4646802	-0.850812612	0.25690919	-3.311725094	0.000927226	0.008776401
DUSP22	327.0905108	0.792095548	0.239273431	3.310419986	0.000931561	0.008812406
PPA1	3302.065001	-0.598653892	0.18096686	-3.308085752	0.00093936	0.008881128
AMIGO3	115.9107926	-1.089751559	0.329443791	-3.307852779	0.000940142	0.008883461
CERK	1239.775123	-0.626394255	0.189470089	-3.306032419	0.000946271	0.00893629
CYP4F12	104.4545658	-1.131720397	0.342476324	-3.304521565	0.000951387	0.008978544
HNRNPD	6946.466913	-0.569168535	0.172246084	-3.304391719	0.000951827	0.008978544
PRIM2	403.0657506	-0.756691382	0.229040212	-3.303749055	0.000954012	0.008989865
TDRKH	280.2227638	0.852966334	0.258183597	3.303720078	0.00095411	0.008989865
SNORA45B	29.3167137	-2.052151589	0.621214229	-3.303452325	0.000955022	0.00899335
RPS20	10125.73578	-0.657359204	0.199116121	-3.301386153	0.000962084	0.009054713
ZFYVE1	276.3432189	0.862230037	0.261217543	3.300812134	0.000964054	0.009068117
MAP7	1205.760754	-0.676894404	0.205106095	-3.300215945	0.000966105	0.009082193
PPP1R3B	257.7670943	0.94426928	0.286137081	3.300059106	0.000966645	0.009082193
FAM84B	968.6243876	0.675871402	0.204883756	3.298804231	0.000970976	0.009117728
LOC653160	28.70972567	2.19074738	0.664301417	3.297821326	0.000974381	0.009139365
MOCS1	50.81851959	1.56504194	0.474550224	3.297947957	0.000973942	0.009139365
PRAME	2662.20934	0.594102357	0.180207647	3.296765526	0.000978051	0.009168608
CEP72	385.2900422	-0.768220894	0.233102023	-3.295642336	0.000981969	0.009200145
MIB1	2393.028399	0.888704798	0.269717825	3.29494277	0.000984417	0.009217877
ACSL1	737.530177	0.66686248	0.202462676	3.293755136	0.000988586	0.009241273
LILRB3	18.86806565	-2.572404842	0.780970962	-3.293854661	0.000988236	0.009241273
PIAS4	491.0967654	-0.76999556	0.233767676	-3.29384958	0.000988254	0.009241273
ADPRM	107.9469188	1.140533122	0.346424507	3.292299188	0.000993718	0.009284025
RASGRP1	95.72757654	1.299568293	0.39476026	3.292044374	0.000994619	0.009287215
ANXA10	14.02785686	3.574709313	1.086063693	3.29143616	0.000996772	0.009302088
LINC01602	14.00933754	3.564939899	1.083299087	3.290817784	0.000998966	0.009317322
PVRL4	28.35301346	2.336565367	0.710788573	3.287286057	0.00101158	0.009429677
ASIP	28.60589283	-2.029975138	0.617749556	-3.286081097	0.001015918	0.009463553
FAM198B	39.66198714	2.072935753	0.630846313	3.285960004	0.001016354	0.009463553
E2F1	1905.534139	-0.687923697	0.209378756	-3.285546779	0.001017846	0.009472133
ITGB6	203.4500932	0.973685904	0.296390556	3.285144832	0.0010193	0.009480343
AMH	204.3860505	-0.889425972	0.270792035	-3.284535205	0.001021507	0.009495557
DNASE1L1	431.9628225	0.741528679	0.225793502	3.284101054	0.001023082	0.009500518
TUBB2B	58.38283392	-1.460512153	0.444725901	-3.284072617	0.001023186	0.009500518
HSP90AB4P	17.35137971	-2.723738426	0.829757658	-3.282571001	0.001028651	0.009545925
SNHG19	307.8128108	0.918161315	0.279733739	3.282268772	0.001029754	0.009550825
MTRNR2L2	17.18663254	3.007526637	0.916340977	3.282104274	0.001030355	0.009551063
GAB3	14.3988933	3.248529331	0.98986722	3.281782914	0.00103153	0.009556618
RREB1	1292.478379	-0.622537209	0.189744972	-3.280915446	0.001034708	0.009580711
SERTAD4-AS1	12.33058904	3.813519898	1.162520038	3.28039068	0.001036634	0.009593201
DCDC5	339.344569	-0.855585533	0.260850869	-3.27997962	0.001038146	0.009596491
PNRC2	549.8640599	-0.786560536	0.239801511	-3.280048285	0.001037893	0.009596491
SETD1B	1652.859825	-0.600790129	0.183358794	-3.276582031	0.001050718	0.0097073
SMYD3	451.2751314	0.75074854	0.22916698	3.275989155	0.001052926	0.00972229
HIGD1B	32.61047236	-1.966132245	0.600322986	-3.275124044	0.001056156	0.00973603
LPIN2	640.4399692	0.689050375	0.210370136	3.27541916	0.001055053	0.00973603
ZNF549	124.1018196	1.061207711	0.324021079	3.275119365	0.001056173	0.00973603
FAM219B	1012.232389	0.634089516	0.19362663	3.27480531	0.001057348	0.009741451
RGS22	24.09099127	2.289100803	0.699046987	3.274602201	0.001058109	0.00974305
SKA2	1916.422858	-0.653143683	0.19953895	-3.2732641	0.001063131	0.009783869
DTX4	634.7663154	0.679102787	0.207497618	3.272822085	0.001064795	0.009790083
GRN	2168.138161	0.599632926	0.183228545	3.272595568	0.001065648	0.009790083
RAVER1	1687.187167	-0.676748551	0.20678665	-3.272689763	0.001065293	0.009790083
TTC14	644.1742652	0.787394246	0.24061244	3.272458585	0.001066165	0.009790083
C14orf80	686.0618822	-0.770227026	0.235399788	-3.271995415	0.001067913	0.009800715
C11orf54	414.3021888	0.805287389	0.24616352	3.271351458	0.001070348	0.009812213
LOC642852	628.0189161	0.680161772	0.207909843	3.2714265	0.001070064	0.009812213
EVPL	1527.712094	-0.630876163	0.192890342	-3.27064671	0.001073019	0.009831267
CARS2	815.7774662	-0.706957564	0.216172648	-3.270337713	0.001074192	0.009836585
HK1	1875.910011	0.60273499	0.184375596	3.269060569	0.001079052	0.009854731
ITGB3	38.73435171	1.780234662	0.544520522	3.269361927	0.001077903	0.009854731
KCNJ2	81.76285716	1.409626897	0.431198301	3.26909196	0.001078932	0.009854731
PLEKHG2	2726.494542	-0.58612663	0.179296409	-3.269037206	0.001079141	0.009854731
RAB11FIP5	1834.751605	0.61880504	0.189277002	3.269309175	0.001078104	0.009854731
MAML2	172.3742306	1.029541532	0.315006587	3.268317468	0.001081889	0.009874397
E2F2	656.8692528	-0.690583032	0.21139811	-3.266741756	0.001087929	0.009924062
PCAT6	31.20537735	1.989771573	0.609331011	3.265501901	0.001092703	0.009962137
EIF4H	7081.237965	-0.585839199	0.179482595	-3.264044618	0.001098339	0.010008023
DDX39A	2223.780052	-0.78521478	0.240607451	-3.263468258	0.001100575	0.010022901
KCNJ13	40.31808743	-1.744297325	0.534764795	-3.261802836	0.001107061	0.010076441
L3MBTL3	213.0123773	0.931586868	0.285694698	3.260777589	0.001111072	0.010107403
MARK1	34.93059821	1.907639093	0.585299767	3.259251411	0.001117066	0.010156372
NLGN2	887.2524648	0.643291861	0.197401775	3.258794712	0.001118866	0.010167166
GUCY1B3	23.41624103	2.352230716	0.722178053	3.257134034	0.001125433	0.010221244
CDC25A	649.3474743	-0.816212501	0.250628741	-3.256659624	0.001127315	0.010227456
METTL7B	401.2533593	-0.737965368	0.226602521	-3.256651187	0.001127349	0.010227456
MYZAP	17.43048132	2.795060221	0.858692079	3.255020384	0.001133842	0.010280748
ZNF185	473.7772895	0.728117342	0.223735973	3.254359734	0.001136483	0.010299064
MRPL54	347.4531824	-0.921219763	0.283145159	-3.253524674	0.001139828	0.010323747
FKBP9	3189.057742	-0.571342894	0.175624495	-3.253207333	0.001141102	0.010329649
MTHFD1	5147.848519	-0.608760654	0.187183907	-3.252206159	0.001145129	0.010360456
L3MBTL2	500.3882143	-0.766526096	0.235715195	-3.251916345	0.001146298	0.010365377
C11orf71	96.62501117	1.185246945	0.364550997	3.251251413	0.001148982	0.010383996
B3GAT3	529.8930885	-0.75351399	0.231912217	-3.249134522	0.001157567	0.010455893
C2orf72	306.2965554	-0.790489009	0.243337918	-3.248523763	0.001160055	0.010472668
SLC12A7	1675.525135	-0.601156825	0.185135005	-3.247126738	0.001165765	0.010518492
SNHG8	655.0943962	0.68917844	0.212313172	3.246046547	0.001170197	0.010552749
CCDC58	459.3169705	-0.742580637	0.228885018	-3.244339201	0.001177235	0.01061045
POLD1	2504.022982	-0.734029533	0.226305568	-3.243532801	0.001180572	0.010634758
ZNF416	146.311031	1.009884061	0.311371627	3.243340031	0.001181371	0.010636186
ARFGAP3	747.4899657	0.70522335	0.217457088	3.243046052	0.001182591	0.010641396
CNIH3	36.54911841	1.84596221	0.569266437	3.242703401	0.001184014	0.010642697
DRD4	22.42469412	-2.28540015	0.704782549	-3.242702524	0.001184018	0.010642697
PKMYT1	1050.436289	-0.855958199	0.263999765	-3.242268798	0.001185821	0.010653141
ANK1	163.944826	0.951379767	0.293465311	3.241881511	0.001187434	0.010656095
CHKB	6.431649146	5.999704089	1.850657597	3.241930922	0.001187228	0.010656095
IQGAP3	2252.249407	-0.632505343	0.195173071	-3.240740849	0.001192195	0.010693043
RFX5	1432.203108	0.603350053	0.186227914	3.239847561	0.001195936	0.010720806
PTPRH	195.777854	-0.891769933	0.275465472	-3.237320184	0.00120658	0.01081038
BET1L	1415.244011	0.637689441	0.197006241	3.236899694	0.001208359	0.010820481
ITIH2	100.2597112	-1.357634256	0.419481477	-3.23645818	0.00121023	0.010831392
EPS8L1	196.4057322	-0.906212794	0.280074197	-3.235616863	0.001213802	0.01085751
LOC100287036	35.91769922	-1.833127466	0.566844346	-3.233916823	0.00122105	0.010910589
LOC101928855	26.51002905	-2.165428217	0.669579731	-3.234011003	0.001220648	0.010910589
PNPLA3	44.62459199	1.620416641	0.50130291	3.232410205	0.001227507	0.010959748
SRI	1058.53109	0.625457052	0.193500653	3.232325277	0.001227872	0.010959748
ASB18	5.742955393	-6.109030502	1.890616222	-3.231237747	0.001232554	0.010995624
FERMT1	1413.793706	-0.610787333	0.189090008	-3.230140713	0.001237293	0.01102722
TXNRD3	261.2433246	0.875280784	0.270975493	3.230110498	0.001237424	0.01102722
CDK11B	572.3589488	-0.752744243	0.23315257	-3.22854791	0.001244204	0.011075752
SETD6	229.7987232	-0.856417417	0.265259155	-3.228606436	0.00124395	0.011075752
AGAP1-IT1	18.51012517	-2.564708495	0.794509063	-3.228041836	0.001246407	0.011084716
LUC7L	857.6466289	-0.689687165	0.213657077	-3.228009921	0.001246547	0.011084716
GREM1	21.74177312	2.658909722	0.823747063	3.227823006	0.001247361	0.011086023
LOC101928731	11.22276319	-4.002921487	1.240435192	-3.227029926	0.001250824	0.011110849
PALLD	5296.939975	0.561962585	0.174297254	3.22416202	0.001263419	0.011216728
SAT2	395.1288084	0.790042979	0.245063954	3.223823688	0.001264913	0.011223986
LDOC1	1132.872302	0.675951677	0.20971202	3.22323764	0.001267504	0.011240969
PLA2G4A	726.466498	-0.85872192	0.266436694	-3.222986697	0.001268614	0.011244814
INSL4	301.9770648	-0.83616569	0.259463901	-3.222666769	0.001270032	0.011251373
NTF4	21.09138179	2.446806959	0.759299313	3.222453803	0.001270977	0.011253735
NUDT4	403.5091065	-1.019563098	0.316506596	-3.221301268	0.001276099	0.011293071
RECQL4	1690.565929	-0.680434362	0.211265766	-3.220750689	0.001278553	0.011308759
AREL1	1805.902479	0.586799798	0.182232883	3.220054406	0.001281663	0.011328396
CLIP1-AS1	36.47318569	-1.896123119	0.588895497	-3.21979558	0.00128282	0.011328396
MXRA8	207.070195	0.944963744	0.29348025	3.219854636	0.001282556	0.011328396
AMZ2P1	191.9060695	0.911074892	0.28302046	3.219113174	0.001285877	0.011343323
HTR2B	71.08979809	-1.348525809	0.418907003	-3.219153172	0.001285698	0.011343323
BZRAP1	5.796792323	-6.120873713	1.902168447	-3.217839998	0.001291598	0.011381697
JPH1	24.00345475	2.273249058	0.70644165	3.217886514	0.001291389	0.011381697
HIST1H1C	369.9947256	0.748438689	0.232612146	3.217539157	0.001292954	0.011387596
SSC4D	39.4466562	-1.706362563	0.530359873	-3.217367395	0.001293728	0.011388375
MARCH9	296.3798126	0.784887459	0.24410528	3.215364528	0.00130279	0.011462064
GJA3	17.16886625	2.767829435	0.860992453	3.214696511	0.001305825	0.011479846
POLE2	504.718426	-0.704137486	0.219042526	-3.214615445	0.001306194	0.011479846
GREB1L	137.8416758	1.045384512	0.325242112	3.214173297	0.001308207	0.011491456
ZNF542P	12.00538014	3.76478776	1.171799692	3.212825355	0.001314362	0.011539416
LOC100505736	23.35922642	-2.27995895	0.709742739	-3.212373759	0.00131643	0.011551464
MAFIP	86.06439544	-1.251175417	0.389770388	-3.210031994	0.001327202	0.011639835
LOC148696	39.9345952	-1.67714988	0.522717153	-3.208522757	0.001334188	0.011694921
GPATCH4	2128.278358	-0.660699437	0.205973782	-3.207687073	0.00133807	0.011722765
SP100	719.033577	0.708438634	0.220869306	3.207501513	0.001338934	0.011724143
LCN2	46.17936127	-1.558624481	0.486271399	-3.205256334	0.001349422	0.011809758
BMS1P20	300.1420149	-0.77688073	0.242417675	-3.204719823	0.00135194	0.011825558
CCNYL1	2370.973854	-0.647400597	0.202080026	-3.20368425	0.001356812	0.011861923
ANXA2	45745.79863	-0.592789523	0.185176825	-3.201207949	0.001368527	0.011958047
BBS2	595.172821	0.697824712	0.218192153	3.198211768	0.001382827	0.01207664
ADM5	227.2643596	-0.968059658	0.302755233	-3.197499337	0.001386247	0.012100146
ACP6	256.242442	0.82799152	0.258980745	3.197116145	0.00138809	0.012109865
TARSL2	447.7405803	0.728496531	0.227873775	3.196930109	0.001388986	0.012111314
ZNF331	495.1839579	-0.701539931	0.2194887	-3.196246232	0.001392282	0.012133686
TMOD2	545.3550675	0.857181275	0.268198193	3.196074016	0.001393114	0.012134561
AKAP12	12889.67768	-0.570331748	0.178517442	-3.194823658	0.001399163	0.012180862
HFE	338.0709634	-0.74994211	0.234783991	-3.194179076	0.001402291	0.0121985
WASF2	2842.929969	-0.591639648	0.185228706	-3.194103444	0.001402658	0.0121985
SNORA71C	21.42620471	-2.306998644	0.722480793	-3.193162595	0.001407237	0.012231909
SLC8A1	34.215107	1.942745538	0.60876759	3.191276226	0.001416458	0.012305617
SLC16A10	27.97179783	2.036617707	0.638290876	3.19073605	0.001419109	0.012322197
CD82	87.39415768	1.234775162	0.387109356	3.189732162	0.001424047	0.012352157
RTKN2	266.1081668	0.862157238	0.270286001	3.189796129	0.001423732	0.012352157
GLS	5417.227772	0.731783613	0.229442424	3.189399763	0.001425686	0.012359913
DCAF5	1248.136651	0.606047794	0.190121451	3.187687608	0.001434154	0.012426839
COMTD1	352.7592787	-0.99123051	0.31126462	-3.184526755	0.001449909	0.012556802
EPG5	702.1355032	0.714078369	0.224263372	3.184106093	0.001452018	0.012568509
GRB10	1049.862749	0.635234751	0.199578155	3.182887172	0.001458144	0.012614961
FNDC4	82.99937525	1.324533492	0.416195615	3.182478246	0.001460205	0.012621923
MBD2	1912.882443	-0.576587662	0.181178667	-3.182425782	0.001460469	0.012621923
FAM26E	11.78116699	3.744619651	1.176846343	3.181910429	0.001463071	0.012637824
NKD2	182.6854275	1.037911321	0.326419573	3.179684695	0.001474354	0.012728664
PKP2	891.1802904	0.644565632	0.202940954	3.176123991	0.001492571	0.012879247
LINC00888	104.1753687	1.142324909	0.359730698	3.175500214	0.001495784	0.012893625
ZER1	384.6639519	0.725523782	0.228475526	3.175498894	0.001495791	0.012893625
FANCD2	1801.651897	-0.589501412	0.1856707	-3.17498352	0.00149845	0.012909844
AHCYL2	735.3673835	0.696345265	0.219396498	3.173912392	0.001503991	0.012948256
LINC01006	28.76976547	1.997588415	0.629455239	3.173519401	0.001506028	0.012948256
MCF2L2	24.3075583	2.190583669	0.690208567	3.173799594	0.001504575	0.012948256
RNF144A	552.7630788	0.698026952	0.219947734	3.173603748	0.001505591	0.012948256
ARHGAP26-AS1	9.881047278	-5.425340073	1.709725801	-3.173222321	0.00150757	0.012954805
IRF9	301.9400352	0.770914116	0.243008921	3.172369607	0.001512004	0.012986186
SLC25A36	1009.136763	0.846764754	0.26697285	3.171726089	0.001515359	0.013008265
CALB1	15.10634864	3.039042641	0.958220343	3.171548864	0.001516284	0.013009478
KDELC2	187.6774168	-0.960671467	0.303119355	-3.169284478	0.001528147	0.01309773
ZFHX4	336.3426318	0.91915712	0.290017511	3.169315938	0.001527982	0.01309773
LOC407835	11.74376507	3.727677018	1.176843735	3.167520807	0.001537447	0.013170638
DANT2	73.34135058	-1.333646058	0.421351248	-3.165164608	0.001549952	0.013264077
RAD23A	2174.28577	-0.645217331	0.203848419	-3.165181926	0.00154986	0.013264077
PPM1K	47.03904558	1.687986267	0.533390085	3.164637501	0.001552763	0.013281281
GOLGA7B	48.74270766	1.557117231	0.492136397	3.163995269	0.001556193	0.013300378
HLF	336.4712195	0.830608397	0.262525124	3.163919645	0.001556598	0.013300378
CCDC186	560.7432285	0.958623596	0.303009513	3.163674914	0.001557907	0.013304719
ATAD1	2261.474868	0.677314769	0.214109918	3.163397447	0.001559393	0.01331056
LINC01578	920.2002735	-0.652067032	0.206289758	-3.160927809	0.001572675	0.01341656
NBPF3	311.396598	0.776849967	0.245777275	3.160788429	0.001573427	0.01341656
PCBP2-OT1	31.78828426	-1.866834169	0.590688056	-3.160440015	0.00157531	0.01342572
RASAL1	55.88251601	1.469454624	0.46497905	3.160259852	0.001576285	0.013427133
MARC1	283.9851399	0.790464099	0.250159077	3.159845758	0.001578527	0.013439334
SRRM1	2844.812835	-0.581123438	0.183919833	-3.159656185	0.001579554	0.013441188
ANGPT2	23.8966953	-2.338991377	0.740335167	-3.159368193	0.001581116	0.013447586
ARSB	801.0450844	-0.629011464	0.199127204	-3.158842446	0.001583971	0.01346497
DNAJC6	459.6639451	0.743991996	0.235577068	3.158168164	0.001587639	0.013489248
MCTP1	260.3555084	0.909852334	0.288200817	3.157008166	0.001593969	0.013536097
TSPAN9	553.3814072	0.704687548	0.223278138	3.156097391	0.001598955	0.013571495
ANP32E	4328.680172	-0.648408006	0.20551014	-3.155114411	0.001604352	0.013610347
FBRSL1	1137.706587	-0.658216318	0.208662046	-3.15446115	0.001607948	0.01362508
GPR146	44.79765741	-1.627821862	0.516128935	-3.153905452	0.001611013	0.01362508
HYOU1	2145.21623	-0.574443766	0.182120344	-3.154198773	0.001609394	0.01362508
RPS10	30.66733047	-1.974746276	0.62610955	-3.153994818	0.001610519	0.01362508
TBC1D2	193.4907182	0.892850674	0.283081766	3.154038091	0.001610281	0.01362508
TNFAIP2	12906.94558	0.550743098	0.174590965	3.154476504	0.001607863	0.01362508
CKMT2	28.93110173	-1.954985621	0.620017538	-3.153113423	0.00161539	0.013637476
FERMT3	36.89900059	-1.748649901	0.554586681	-3.15306869	0.001615638	0.013637476
RRP7A	1706.185815	-0.72235172	0.229086174	-3.153187758	0.001614979	0.013637476
VPS13B	1576.438435	0.68007429	0.215688042	3.153045874	0.001615764	0.013637476
ZNF91	13.15286264	3.473989924	1.102161738	3.151978338	0.001621683	0.013680479
BOP1	4115.280564	-0.755713171	0.239781164	-3.151678629	0.001623348	0.013687572
MRM1	311.3219873	-0.829181784	0.263131457	-3.151207359	0.00162597	0.013702719
RBM8A	1970.082454	-0.569787959	0.180839847	-3.150787661	0.001628308	0.013715461
PLAG1	27.9478022	2.221978148	0.705284152	3.150472247	0.001630067	0.013717765
TAB3	1006.593404	0.721350397	0.228967973	3.150442335	0.001630234	0.013717765
MGST1	7516.647533	-0.559336517	0.177580205	-3.149768393	0.001633999	0.013742482
BMP4	962.9113552	0.614055538	0.194968942	3.149504381	0.001635477	0.013746779
SCN5A	44.24518288	1.610337087	0.51134258	3.149233311	0.001636994	0.013746779
SMOC1	437.6425762	0.744137647	0.236282184	3.149359953	0.001636285	0.013746779
SUMF2	1458.248086	-0.585493729	0.185974605	-3.148245585	0.001642536	0.013786344
DLEU2	102.6696722	-1.08347733	0.344260099	-3.147263753	0.001648062	0.013825735
XPC	1700.176758	0.597858744	0.189986138	3.146854557	0.00165037	0.013838105
FAM134B	142.9355763	0.987814167	0.313965987	3.146245792	0.00165381	0.01385295
RUNX2	23.21599704	2.224397649	0.706974599	3.146361487	0.001653155	0.01385295
DFNA5	1288.976029	-0.590209115	0.187648572	-3.145289663	0.001659225	0.013891299
SLC51B	35.5675442	-1.974010258	0.627643168	-3.145115501	0.001660213	0.013892566
CBLN2	52.1175762	-1.488358214	0.473293736	-3.144681837	0.001662675	0.013906165
NEK7	1218.186808	0.916034917	0.291323806	3.144387438	0.001664349	0.013913155
MAD1L1	538.4929827	-0.832309242	0.264766467	-3.143559872	0.001669063	0.013945535
LINC01139	23.6058896	2.252589695	0.716646522	3.143236765	0.001670906	0.013948264
SNORA6	46.89991256	-1.515068202	0.482013319	-3.143208167	0.00167107	0.013948264
DPP9	1542.454645	-0.663981251	0.211274845	-3.142736902	0.001673762	0.013963718
EYA4	672.4919732	0.712902995	0.226909009	3.141801192	0.00167912	0.013974085
FSTL3	3433.453499	-0.615916974	0.19602319	-3.142061786	0.001677626	0.013974085
RPL14	6105.886388	-0.612842146	0.195037021	-3.14218369	0.001676928	0.013974085
TRMT1	604.4576364	-0.824565342	0.262419773	-3.142161628	0.001677054	0.013974085
WFS1	749.9453363	0.657244346	0.209194569	3.141784939	0.001679213	0.013974085
CYS1	62.15708704	1.380723745	0.439593781	3.140908272	0.001684248	0.014004865
TNPO2	1980.883736	-0.583647628	0.185824906	-3.140847166	0.001684599	0.014004865
HLA-DPA1	13.58785618	3.15441708	1.004547802	3.140136361	0.001688692	0.014031865
[truncated: 999 more rows]
