# Supplementary material for: AP-1 promotes oncogenic transcription in lung cancer cells by bridging promoter-enhancer interactions
Source: Cancer Gene Ther. 2025 Dec 3;33(3):301–13. doi: 10.1038/s41417-025-00974-w (PMC13109059; doi:10.1038/s41417-025-00974-w)
Supplement: Supplementary file 5 — Supplementary Table 5 [file 41417_2025_974_MOESM5_ESM.csv]

Differentially expressed genes following SR11302 treatment in B2B cells
	baseMean	log2FoldChange	lfcSE	stat	pvalue	padj
RPS3A	5013.04604	-4.959458203	0.115489896	-42.9427886	0	0
EEF1A1	34514.25908	-3.209154101	0.087641535	-36.61681763	1.54453375900715e-293	1.263196934804e-289
RPL21	2645.835536	-6.876097512	0.188152069	-36.54542595	2.10786058553102e-292	1.14927585325103e-288
RPL18A	3025.845214	-4.956987047	0.139419914	-35.55436897	7.11247633245221e-277	2.90846938424802e-273
RPL9	4961.280716	-3.793059773	0.10859241	-34.92932661	2.66806929255274e-267	8.72832188365703e-264
RPL7	5940.47707	-9.604287252	0.281818659	-34.07967131	1.47589368857539e-254	4.02353217733793e-251
HNRNPA1	12106.72058	-3.316373682	0.101753265	-32.59230734	5.27126791867434e-233	1.23174470493937e-229
RPS27	2894.568065	-8.254659764	0.262350536	-31.46423818	2.6809532289227e-217	5.48154399568608e-214
RPS7	5204.533741	-3.56466644	0.11633809	-30.64057913	3.52826222963307e-206	6.41242058778979e-203
RPS26	1451.671382	-4.136171961	0.144075434	-28.70837769	2.99887480444697e-181	4.90525951763392e-178
PPIA	11452.79204	-2.525782374	0.092835873	-27.20696514	5.37244616613439e-163	7.98882744904183e-160
PSMC1	847.6716122	-5.160203873	0.202815017	-25.44290821	8.45799349849499e-143	1.15289499712402e-139
RPSA	5876.93748	-2.520744069	0.101317439	-24.87966628	1.23518949080141e-136	1.55415342315682e-133
NPM1	21877.81841	-2.154958885	0.088275375	-24.41177823	1.28230701502792e-131	1.49819256034369e-128
RPL6	8602.311689	-2.454543813	0.101037179	-24.29347144	2.29790672433676e-130	2.50579068599843e-127
RPS2	9750.037604	-2.601029955	0.115070149	-22.60386352	3.97066099449705e-113	4.05925636793676e-110
RPL10	12674.51082	-2.176832478	0.107119576	-20.32151884	8.29693161142484e-92	7.98311237459271e-89
COL4A1	12035.49583	-1.957146967	0.097353445	-20.10352039	6.87400391306986e-90	6.2465601114491e-87
TMSB4X	8781.071551	-2.152030353	0.107064975	-20.10022748	7.34561447437856e-90	6.32380083986369e-87
PTMA	11716.81008	-1.827754792	0.0917221	-19.92709279	2.36931393840691e-88	1.93774340452609e-85
RPS28	2071.406526	-2.81181161	0.144714913	-19.43000589	4.30312667857747e-84	3.35172586102341e-81
NPIPB3	506.0231146	-4.320305761	0.22604006	-19.11300927	1.96786922757516e-81	1.46311077070213e-78
RNA28S5	2842.086649	-2.347117183	0.123848849	-18.95146538	4.29456206281222e-80	3.05418050701824e-77
EEF1B2	3499.040592	-2.209553257	0.117819511	-18.75371274	1.80536000527734e-78	1.23042806693006e-75
IGFBP5	2263.098856	2.550965706	0.140360638	18.17436671	8.23740830648909e-74	5.38957150676968e-71
RPS27A	5326.210345	-1.809495083	0.101985105	-17.74273891	1.96137358236403e-70	1.2339302956434e-67
YBX1	14148.35075	-1.584873429	0.091215386	-17.37506693	1.27457504864208e-67	7.72156447060686e-65
TACSTD2	3986.159817	1.746188318	0.101056261	17.27936787	6.72813533667302e-67	3.93043248935573e-64
PGAM1	1451.225693	-2.048850717	0.120868555	-16.95106483	1.88999488949853e-64	1.06602228991474e-61
HMGB1	4968.803466	-1.831732663	0.108666879	-16.85640255	9.41478724235074e-64	5.13325583077103e-61
HMGCS1	4176.603516	2.015840262	0.121196955	16.63276325	4.03546152332561e-62	2.12929174635603e-59
POSTN	4525.110131	-2.195787756	0.133345318	-16.46692802	6.34096905034363e-61	3.24122596113971e-58
JAG1	1055.94774	-2.316251455	0.142345958	-16.27198612	1.56014117059235e-59	7.73309973556941e-57
RGS4	597.1317467	-2.726629905	0.168836783	-16.14950163	1.14482901906459e-58	5.50763772495279e-56
TGFBI	25234.51141	-1.417561579	0.088491734	-16.01914117	9.39387801258459e-58	4.39016179005275e-55
ST13	2613.118168	-1.783806473	0.112553808	-15.84847727	1.44028669118464e-56	6.54410261325197e-54
TMEM255A	1607.43679	1.840671212	0.119661598	15.38230517	2.15149313723543e-53	9.51134412047567e-51
RPL41	1340.35121	-2.22778288	0.147687325	-15.08445548	2.04958541273747e-51	8.82238647267023e-49
TAGLN	18718.79432	-1.528342323	0.101364885	-15.07763085	2.2727913548601e-51	9.53232004908889e-49
KCNMA1	1290.837134	-1.984048009	0.133030267	-14.91426014	2.66211635399059e-50	1.0886059300556e-47
FADS2	4992.167813	1.434512217	0.09678043	14.82233765	1.05063546402803e-49	4.19152299636743e-47
DNER	1524.208421	-1.946950063	0.132471057	-14.69717314	6.7207299372912e-49	2.617404275816e-46
TMA7	1092.974853	-2.104645315	0.143462325	-14.67036945	9.98001736707214e-49	3.79635218774881e-46
HNRNPA3	8666.615012	-1.67765613	0.115423583	-14.53477777	7.29498922170158e-48	2.71191224316756e-45
RASGRF1	547.5303894	2.4037129	0.168060095	14.3026987	2.10486126893294e-46	7.6509368390969e-44
FDFT1	4244.363863	1.38210043	0.098032142	14.09844167	3.88248524434369e-45	1.38056111177673e-42
SOX9	808.6857086	-2.103844518	0.14960245	-14.06290146	6.41991392911654e-45	2.23426664124594e-42
CD24	5173.827253	-1.431589581	0.10321603	-13.86983769	9.64948953059227e-44	3.2882645885812e-41
PPME1	9021.885833	1.2620641	0.091608886	13.77665594	3.52213212330709e-43	1.17574520695784e-40
NREP	2025.727267	-1.617049162	0.118048338	-13.69819509	1.04079414530742e-42	3.40485396695871e-40
FN1	214934.0925	-1.180490968	0.088204542	-13.3835621	7.54432752485431e-41	2.41965814360867e-38
ABHD17A	427.8577858	-2.638239182	0.19791042	-13.33047136	1.53922052119921e-40	4.84173655101068e-38
RPL4	20308.34894	-1.219080188	0.091716799	-13.2917873	2.5833293047913e-40	7.97273913933419e-38
RPL7A	13231.94271	-1.323706935	0.099675608	-13.28014912	3.01792575451035e-40	9.14152066046774e-38
FRAS1	562.8359201	2.270598223	0.171448149	13.24364386	4.91072192545271e-40	1.46044870062964e-37
RAP1B	1244.922338	-1.684458043	0.127927599	-13.16727631	1.35394557683311e-39	3.954729964332e-37
SNHG16	3548.612068	-1.383411831	0.105122234	-13.16003075	1.4902520791075e-39	4.27650057157216e-37
PADI2	261.4404778	3.086217965	0.235873259	13.0842215	4.05291272940753e-39	1.1429912674986e-36
PKD1P1	732.0397452	-2.09462754	0.160466611	-13.05335438	6.08098518869713e-39	1.6858758429071e-36
SUMO2	3934.30043	-1.325105692	0.102438392	-12.93563545	2.83271215264052e-38	7.72244544679017e-36
CCL2	692.1853251	1.933779781	0.150152186	12.87879869	5.92506183110348e-38	1.58879076018622e-35
COL8A1	2988.500374	-1.439345824	0.113303483	-12.70345614	5.65749160130211e-37	1.49257403423385e-34
MT1E	692.8425523	2.027096538	0.161046042	12.5870621	2.48760713365832e-36	6.45869680718239e-34
RRAS2	2246.408515	-1.418437362	0.114832678	-12.35221005	4.73913860603902e-35	1.21122015904657e-32
COL4A2	18424.3253	-1.089228366	0.088697136	-12.28031052	1.15553890601552e-34	2.90786921318398e-32
NQO1	3868.753451	1.290048238	0.105222022	12.26024943	1.4804349065511e-34	3.66901117673581e-32
MALAT1	103801.5295	-1.053908276	0.086941581	-12.1220279	8.07363742488587e-34	1.97105205013221e-31
S100A6	5897.477775	1.514460379	0.124985663	12.11707286	8.5767960566715e-34	2.06309783969082e-31
RGMB	9507.215096	-1.252586856	0.103648891	-12.08490357	1.26918974033632e-33	3.00871544676538e-31
TIMP3	490.934345	2.231977836	0.185070365	12.06015794	1.7145379487542e-33	3.99430651677436e-31
YWHAZ	12851.96158	-1.165562367	0.096653067	-12.05923836	1.73378836394803e-33	3.99430651677436e-31
OLR1	1142.340813	1.638920003	0.136122632	12.04002582	2.18887124215979e-33	4.97268984833441e-31
RPL12	6811.249171	-1.316039602	0.109910605	-11.97372726	4.87866819116567e-33	1.09315583017667e-30
C1R	712.808539	1.799830092	0.150476981	11.96083336	5.69871161744773e-33	1.2596462963053e-30
VAT1	4646.834579	1.325410832	0.111549747	11.88179151	1.47178768059695e-32	3.20987081220324e-30
LAMA4	323.6342028	2.559681271	0.215520576	11.87673732	1.56351641321379e-32	3.36505762775499e-30
HNRNPC	7511.540081	-1.105153181	0.093213816	-11.85610921	2.00057329062432e-32	4.19530478394128e-30
HSPD1	9790.763721	-1.111061607	0.093706314	-11.85684894	1.98298182222019e-32	4.19530478394128e-30
COL12A1	15601.75701	1.193344682	0.101611756	11.7441596	7.56709928299081e-32	1.56677269584659e-29
SULF1	1106.887118	1.579860391	0.13481807	11.71846172	1.02516583769246e-31	2.09607970089196e-29
MN1	435.2424496	-2.083107487	0.177998296	-11.70296305	1.23079415502294e-31	2.48544444366793e-29
MYLK	4098.991404	1.194767752	0.103053212	11.59369732	4.43563115767137e-31	8.84800229829642e-29
ERBB3	641.7750097	1.776295849	0.153257745	11.59025173	4.61773395076948e-31	9.10027400394414e-29
ADARB1	1079.839735	1.494706029	0.129085927	11.57915559	5.25612300366706e-31	1.02350480917836e-28
STC2	8448.986935	-1.088172353	0.094994075	-11.45516021	2.21553225355098e-30	4.26346600839216e-28
C10orf54	1287.340761	1.501706433	0.13187121	11.3876746	4.81673071120202e-30	9.16130979571297e-28
SESN3	138.1321278	4.807053822	0.423532927	11.34989399	7.42526729341145e-30	1.39603559906128e-27
COL7A1	2496.172009	-1.609038966	0.141789219	-11.34810516	7.57872776184856e-30	1.4086960227336e-27
CKS1B	807.7172903	-1.638655322	0.144664389	-11.32728884	9.61344861282896e-30	1.76682223550611e-27
SNRPG	1007.427119	-1.505909307	0.132960872	-11.3259584	9.76054332636815e-30	1.77392452432671e-27
VDAC2	1235.433489	-1.445491683	0.127853039	-11.30588442	1.22711498762458e-29	2.20570547830498e-27
BGN	1118.21055	-1.461414268	0.129382252	-11.29532256	1.38395000422376e-29	2.46057284990088e-27
BCAM	2151.866322	1.381536152	0.122728189	11.25687719	2.14215733550021e-29	3.76766317599752e-27
SPCS2	570.0191711	-1.801228132	0.160164281	-11.24612881	2.41981148368146e-29	4.21072940835932e-27
ACTG2	197.2264796	-3.02732267	0.269666278	-11.22618185	3.03303861527225e-29	5.2222539610535e-27
RPS15	4609.858888	-1.436540748	0.128081759	-11.2158106	3.41047258748459e-29	5.81094792848807e-27
ACAT2	2725.858688	1.188331344	0.10608261	11.20194295	3.98887763329833e-29	6.72639911833615e-27
HSP90AA1	41277.71802	-0.976527179	0.087370873	-11.17680466	5.29627490714785e-29	8.83991516900178e-27
NEO1	1005.804892	1.469416773	0.131560965	11.16909394	5.77671173314109e-29	9.44896738189887e-27
ZNF460	413.4152374	-2.159170653	0.193304485	-11.1697908	5.73157117616966e-29	9.44896738189887e-27
MAP1B	14983.08455	-1.05088986	0.094342056	-11.13914522	8.08919938002262e-29	1.31004984414881e-26
SHISA2	1095.353201	-1.578921949	0.142339612	-11.09263911	1.36208976956e-28	2.18428454516598e-26
CHORDC1	813.8930786	-1.693081703	0.153140425	-11.05574638	2.05619376170091e-28	3.26535547185842e-26
DHCR7	1894.659318	1.319557171	0.119750489	11.0192216	3.08717092156636e-28	4.85546680423662e-26
DCBLD2	8893.717994	-1.277506451	0.116045981	-11.00862294	3.47270916292733e-28	5.35878337528324e-26
SERBP1	9489.41318	-1.203424405	0.109313462	-11.00893138	3.46084200214642e-28	5.35878337528324e-26
SNRPE	827.3866279	-1.560516879	0.142381179	-10.96013455	5.94109722712623e-28	9.08210535926203e-26
GSN	2713.115583	1.193401856	0.109046033	10.94401903	7.09819240842256e-28	1.07504752985711e-25
ECM1	987.166552	1.459524004	0.133470562	10.9351754	7.82545096682778e-28	1.17432019692112e-25
RPL23A	3461.552211	-1.140486996	0.104552639	-10.90825642	1.05255728652077e-27	1.56515268505639e-25
RPS23	8074.988993	-1.141600787	0.104739269	-10.8994535	1.15951614364045e-27	1.70866716770512e-25
UBE2S	3699.112744	-1.400491269	0.128649066	-10.88613629	1.34214244225986e-27	1.96012713643255e-25
SMS	4282.635039	-1.061279042	0.097683015	-10.86451966	1.70116022179222e-27	2.46246705733234e-25
TXNRD1	15617.99828	1.049498164	0.096969487	10.82297325	2.67941386745279e-27	3.84448882718642e-25
HMGN2	7944.400922	-1.116909909	0.103411194	-10.80066738	3.41710717316008e-27	4.86031495925038e-25
EIF4E	777.2645549	-1.530159643	0.142469891	-10.74023172	6.58788287036629e-27	9.28948276815358e-25
THBS1	34498.67877	-1.006581756	0.093902608	-10.71942283	8.25166422536934e-27	1.1536108695245e-24
ALDH3B1	1162.429865	1.513147057	0.141924318	10.66164752	1.53847614611143e-26	2.13261477304616e-24
MT2A	2970.217366	1.533997836	0.144906857	10.58609559	3.45712448066549e-26	4.75194833027272e-24
EIF4B	5948.262226	-1.061553333	0.100464643	-10.56643708	4.2638721391047e-26	5.81201304827797e-24
DUSP4	3357.271613	-1.070809699	0.101356136	-10.56482363	4.33783327115135e-26	5.86396188563823e-24
EEF1G	11773.63714	-1.07709079	0.10234013	-10.52461812	6.65306694771735e-26	8.92001771014859e-24
UCP2	1352.896966	1.456148524	0.138568217	10.50853184	7.89124332388777e-26	1.0494070491775e-23
RTN1	152.3682421	3.204441048	0.305849081	10.47719692	1.0995445068175e-25	1.45042334661402e-23
DHFR	2023.16166	-1.276730221	0.122461005	-10.42560628	1.89447219705492e-25	2.47903053817819e-23
COL27A1	201.3065744	-2.698606164	0.258928327	-10.42221297	1.9633097013431e-25	2.54871879244992e-23
IGF2BP2	2825.90966	-1.079081121	0.103726955	-10.40309264	2.40014434912235e-25	3.09127252902317e-23
TPM4	19114.78972	-0.947096505	0.091224208	-10.38207425	2.99202635024711e-25	3.82348242273375e-23
GRN	4884.195507	1.135610079	0.109408104	10.3795792	3.07125922001169e-25	3.89430907455281e-23
MORF4L1	5792.424556	-1.086740922	0.104766802	-10.37295122	3.29197840203194e-25	4.14206851707972e-23
BNIP3	1349.920851	-1.304099627	0.126374584	-10.31931882	5.763056544806e-25	7.19590197735815e-23
AK4	493.6804948	-1.742908819	0.169029331	-10.31128037	6.26608802466933e-25	7.76472741056941e-23
GABARAPL1	1342.537004	1.253205666	0.122386221	10.23976114	1.31560771821521e-24	1.6179996576576e-22
AIDA	589.3520364	-1.671806774	0.163732951	-10.2105701	1.77816955366612e-24	2.17056114845648e-22
RPL13A	13670.88555	-1.130636513	0.110760019	-10.2079841	1.82619466148377e-24	2.21267156132518e-22
SCN5A	1081.085751	1.30653436	0.128355285	10.17904605	2.45960678054251e-24	2.95821971392161e-22
ENC1	3554.274079	-1.121579303	0.110607124	-10.14020858	3.66316592842972e-24	4.37360621104562e-22
NSA2	2067.139127	-1.103299335	0.109177225	-10.10558137	5.21851204839281e-24	6.18544938953341e-22
HELLS	1945.364013	-1.257072773	0.12493123	-10.06211798	8.12316545958348e-24	9.5590372246336e-22
SEMA3B	851.5397694	1.78907124	0.177924152	10.05524669	8.71030091409833e-24	1.01767422894219e-21
CCBE1	6042.303586	-1.011644459	0.100626795	-10.05343017	8.8724185588656e-24	1.02926347778273e-21
RPL29	5419.880186	-1.129901774	0.11248343	-10.04505083	9.65978684325747e-24	1.11271220700819e-21
CCNA1	112.9601108	3.947965775	0.394121735	10.01712269	1.28180274349945e-23	1.4661851381413e-21
GSTM3	1208.246125	1.323592067	0.132573609	9.983827698	1.79409200960915e-23	2.03791409730395e-21
GYG2	124.2806508	3.43354906	0.344018989	9.980696314	1.85162760334061e-23	2.08876363502361e-21
GLIPR1	2259.091288	-1.185310587	0.118790139	-9.978190048	1.89899065881437e-23	2.12751987713881e-21
HGSNAT	2221.124737	1.07075067	0.107614006	9.949919262	2.52387892858759e-23	2.80837330849709e-21
STXBP6	375.7710134	1.845491266	0.186904565	9.873976414	5.39812528813763e-23	5.96602265797752e-21
EDIL3	4013.099849	-1.223517868	0.124124373	-9.857192702	6.38084675238728e-23	7.00479935092609e-21
PRKCDBP	1202.607646	1.438994203	0.147294773	9.769485854	1.52222591435636e-22	1.6599366187418e-20
SEMA3A	711.7913994	-1.42869597	0.146389534	-9.759549949	1.67898635163882e-22	1.81875362607656e-20
MYBL1	3845.395709	-1.170229292	0.120282117	-9.729038062	2.26726800264714e-22	2.43984886311179e-20
IL11	1186.036773	-1.367581476	0.140583599	-9.72788782	2.29304706540233e-22	2.45146214697947e-20
BMPER	628.0538031	-1.496851378	0.154123543	-9.712022891	2.67965292256114e-22	2.8461742113203e-20
TWF1	1532.188557	-1.308892688	0.135015893	-9.694360148	3.18628543907718e-22	3.36245618883777e-20
HSPA8	39932.32758	-0.845542547	0.087426482	-9.671469463	3.98612844577989e-22	4.1795578838219e-20
SPON1	231.7040056	-2.342981611	0.243016333	-9.641251601	5.35312530545171e-22	5.57713825613208e-20
HK2	1404.517945	-1.207357666	0.12529434	-9.636170877	5.62470517262268e-22	5.82299382965754e-20
GNL3L	2178.175963	-1.154808084	0.120012565	-9.622393133	6.43170589101503e-22	6.61656687165615e-20
CADM4	789.8422095	1.359592279	0.141316974	9.620870332	6.52764779290621e-22	6.67329593428543e-20
CRAT	2192.396961	1.205746378	0.126014269	9.568332132	1.08644130008262e-21	1.09697039169454e-19
LINC01000	1527.461771	-1.138750615	0.119011004	-9.568448135	1.08522317245737e-21	1.09697039169454e-19
PTX3	213.6778834	-2.403541955	0.252103386	-9.533953492	1.51404869062916e-21	1.51934321672522e-19
CELSR1	946.1257294	-1.28312704	0.13557699	-9.464194789	2.95831470039437e-21	2.94582075282825e-19
SLC7A5P2	187.480087	-2.545251767	0.268948129	-9.463727351	2.97157439760751e-21	2.94582075282825e-19
KCNQ1OT1	1352.374225	-1.1577916	0.122537546	-9.448464032	3.43838952073845e-21	3.38805646932041e-19
CYBRD1	3740.019236	1.085668153	0.114933951	9.446017881	3.51966567667735e-21	3.44737553733003e-19
ADAMTS6	934.9685241	-1.287446113	0.136969032	-9.399541587	5.48013050951919e-21	5.33562468715508e-19
PGM5P2	390.891139	-1.800023005	0.191795701	-9.385106132	6.28531090102425e-21	6.08336274603868e-19
PHLDB2	4165.426675	-0.995760044	0.106256713	-9.371267134	7.16668977514848e-21	6.89562027365316e-19
TGFB2	4216.270561	-1.095770029	0.117352976	-9.337385932	9.87417999370703e-21	9.44514398579332e-19
HMGA2	146.1470048	-2.9570207	0.317824678	-9.303936757	1.35339613988668e-20	1.28706399186781e-18
SLC7A5	30930.27823	0.876983529	0.094731482	9.257572128	2.09133335857091e-20	1.9773375575806e-18
SEMA3C	3183.696688	-1.102290536	0.119795495	-9.201435634	3.53198856730414e-20	3.32027224111459e-18
PDGFB	367.6006016	1.701393117	0.185866874	9.153826514	5.49517849487068e-20	5.1362648366057e-18
STARD4-AS1	548.1086591	-1.472580128	0.161981709	-9.091027251	9.8107677381076e-20	9.11788226660375e-18
KRT81	319.5460236	-2.163703772	0.238498939	-9.07217357	1.16666066602678e-19	1.0781394640791e-17
PCLO	261.8532863	1.973280229	0.217836021	9.058558008	1.32186419082027e-19	1.214704076924e-17
LRIG1	398.5446062	-1.620679277	0.179598848	-9.023884575	1.81535251568586e-19	1.6588671005069e-17
P4HA2	2214.2445	-0.974353443	0.108085788	-9.014630526	1.97535189513016e-19	1.79504616381356e-17
ANK2	83.24428182	5.238496277	0.581559279	9.007673794	2.10473338262904e-19	1.90205104639023e-17
ALDH5A1	301.175204	1.814034145	0.202132434	8.97448324	2.84684974524395e-19	2.55856710345908e-17
IL32	103.8850449	-3.531254325	0.393792107	-8.967306007	3.03855034296457e-19	2.71593267540281e-17
TPM1	15681.21415	-0.812505844	0.090645951	-8.96350947	3.14505561972253e-19	2.79585188977182e-17
CEP295NL	154.1410439	-2.562492774	0.287697647	-8.90689514	5.24816543856834e-19	4.64022930154932e-17
CD9	2140.66652	1.020613167	0.114769448	8.892725241	5.9628125348986e-19	5.24374863620088e-17
ADIRF	232.448986	2.355317944	0.265799142	8.861269939	7.91080598689671e-19	6.91962853089141e-17
OXTR	3054.016822	1.121932291	0.126667635	8.857292463	8.19812472052314e-19	7.13280457731899e-17
RHBDD2	1083.897946	1.322442321	0.14968978	8.834553146	1.00499174360188e-18	8.69769838629417e-17
ATP8B1	4860.462552	-0.99916057	0.11340453	-8.810587836	1.24491298830966e-18	1.07173903946216e-16
APOL1	509.6314959	1.432314745	0.163149754	8.779141336	1.6472741867004e-18	1.41070491475698e-16
DGKZ	1288.666212	-1.145830509	0.13079927	-8.760220984	1.94867971227044e-18	1.6601330236254e-16
ACTB	169622.6795	-0.808353048	0.092598301	-8.729674683	2.55406195064185e-18	2.16460058687299e-16
DLX4	220.3026997	2.082074096	0.238782835	8.719530008	2.793589452728e-18	2.35539910712742e-16
RPL10A	5990.232247	-0.915142793	0.105059934	-8.710673569	3.02074397550634e-18	2.5338620106337e-16
FKBP4	3347.246916	-0.892005408	0.102583307	-8.695424552	3.45535348141874e-18	2.88363351507991e-16
FGF12	83.15397171	5.615485101	0.646879325	8.680885116	3.92700660286124e-18	3.26061152299499e-16
DMTN	570.9397653	1.3567931	0.156496174	8.669816443	4.32817554575785e-18	3.57097004919975e-16
RGMB-AS1	523.1120235	-1.59259824	0.183703634	-8.66938887	4.34445827346548e-18	3.57097004919975e-16
ELFN2	966.5353549	-1.183045285	0.136574464	-8.662272972	4.62449346809314e-18	3.78214198287997e-16
ELL2	7732.99605	-0.966683896	0.111709297	-8.653567102	4.9914273597906e-18	4.06192922010422e-16
VDAC1	5976.723425	-0.82073139	0.094928887	-8.645749594	5.34532203380368e-18	4.32838774786766e-16
CALCOCO1	1385.063077	1.098389098	0.127148942	8.638601932	5.69050739945587e-18	4.585203425266e-16
EPPK1	600.2562986	-1.367672394	0.158341976	-8.637459419	5.74768647282087e-18	4.6085739037221e-16
NUDT4	391.8876951	-1.678876944	0.194877955	-8.615017232	6.99310773098192e-18	5.57981771491079e-16
C3orf70	76.42465632	4.252592243	0.494255402	8.604037956	7.69595131864504e-18	6.11080950092607e-16
H6PD	1186.815142	1.061787728	0.123814515	8.57563209	9.85440830687562e-18	7.78688679592099e-16
PAPPA	1002.322784	-1.168374681	0.136338653	-8.569651052	1.0379908587521e-17	8.1627002291385e-16
CPEB2	485.5681108	-1.524607484	0.177988209	-8.565778001	1.07348533777362e-17	8.40143524878619e-16
IFITM1	243.0862283	2.202532416	0.257484062	8.554053406	1.18839881628348e-17	9.25649497045183e-16
VMA21	2843.251036	-1.011367644	0.118331684	-8.546887972	1.26451824669592e-17	9.80271325175602e-16
SELT	1471.534501	-1.031011031	0.120652505	-8.54529319	1.2821036265621e-17	9.88901850294389e-16
TXNIP	2095.388301	-0.942014165	0.110244321	-8.544786351	1.28774282639057e-17	9.88901850294389e-16
UBE2L6	529.7131283	1.431461236	0.168069228	8.517092963	1.6360816774906e-17	1.2505321494726e-15
CDCP1	453.3832705	-1.459952485	0.171566753	-8.509530295	1.74639360231436e-17	1.32864000711888e-15
IRGQ	1916.345593	-0.941998214	0.110766047	-8.504394954	1.8254509486541e-17	1.38235653551551e-15
TLE3	1027.930187	-1.126143339	0.133082103	-8.46201939	2.62786812450251e-17	1.98083128628975e-15
RIPK4	986.9723556	-1.189701166	0.140886598	-8.444388472	3.0564120709252e-17	2.29329046991393e-15
DUSP3	3107.977856	0.865578798	0.102562796	8.439500811	3.18695791541029e-17	2.38032285946877e-15
ADAM12	3772.318987	-0.882731084	0.105057641	-8.402350098	4.37630809991449e-17	3.25378507228642e-15
TMEM167A	2206.817891	-1.128731482	0.134668303	-8.381567604	5.22273903477222e-17	3.86553585483118e-15
LIN7C	1696.135498	-1.095268094	0.130689468	-8.380691345	5.2617716840283e-17	3.87688285746175e-15
PLOD2	9155.562668	-0.96941665	0.115886833	-8.365200994	6.00125343782942e-17	4.40190594092269e-15
RARG	1515.292117	0.982921935	0.117630453	8.356015864	6.48719900324032e-17	4.73710330785723e-15
RPL7L1	1228.735268	-1.133276293	0.135657302	-8.353964584	6.60091458124486e-17	4.79871821357432e-15
CD44	10902.94022	-0.781375181	0.093574205	-8.350326729	6.80743903752403e-17	4.92695930693719e-15
PLD3	3323.041836	0.938020836	0.112468334	8.340310551	7.40956829545913e-17	5.3391325378337e-15
PSMC6	1658.64838	-0.955126262	0.114565141	-8.336971023	7.62177297797264e-17	5.46795353511835e-15
PRKY	435.7292659	-1.482648678	0.178018842	-8.328605323	8.1800277536813e-17	5.84282593742205e-15
AFAP1-AS1	276.2562931	-1.752716049	0.211132377	-8.301502954	1.02802496162957e-16	7.31104534668475e-15
SPOCK1	5417.999904	-0.855737963	0.103625832	-8.257959911	1.48183301835225e-16	1.04927890394752e-14
DNAJB6	2944.072136	-0.849275406	0.102884313	-8.254663726	1.52330524993267e-16	1.07399586091158e-14
CLU	1711.115702	1.019669896	0.123581295	8.251005089	1.57067861779076e-16	1.1026433541289e-14
PERP	582.1764114	1.383400499	0.167738903	8.247344378	1.61953198083761e-16	1.13208053891285e-14
DAP	3929.740993	0.810191332	0.098614609	8.215733377	2.10871514826833e-16	1.46775547575426e-14
LINC-ROR	71.57867969	4.059816292	0.494576511	8.208671874	2.23648494382654e-16	1.55009255195639e-14
DIP2C	119.919801	2.799593413	0.341107735	8.207358336	2.26107994735916e-16	1.56052678054657e-14
ABCA3	1462.984116	0.972261979	0.118643336	8.194830063	2.50947446118903e-16	1.72468377149869e-14
FTL	13981.63963	0.989707491	0.120805678	8.192557693	2.55732574986871e-16	1.75021662303776e-14
HES1	991.900872	-1.284447044	0.157913406	-8.133869539	4.15800018590095e-16	2.83385037669924e-14
SREBF2	4280.508532	0.815219637	0.100242513	8.132474072	4.20616181185213e-16	2.85477961645084e-14
TPI1	13503.15425	-0.83665556	0.103128598	-8.112740578	4.94906569788577e-16	3.34511849670734e-14
EIF5A	12750.20904	-0.809980885	0.099908287	-8.107244278	5.17806942877926e-16	3.48550130232685e-14
NUS1	1003.275088	-1.116857298	0.137842356	-8.10242459	5.38745370663147e-16	3.61158115899062e-14
AHR	2495.313257	-0.961407427	0.118677103	-8.101035513	5.44933392225854e-16	3.638153263934e-14
PRSS12	828.2290194	1.109170995	0.137182758	8.085352809	6.19844973158013e-16	4.12146513249822e-14
DYNLRB1	3072.473476	0.894711705	0.110876342	8.069455474	7.06123791503076e-16	4.67614042818454e-14
STMN3	473.6510452	-1.375314031	0.170562217	-8.063415519	7.41918073900845e-16	4.89336852209521e-14
PNRC2	1382.232322	-0.997670535	0.124079019	-8.040606261	8.93950711429243e-16	5.87243043648519e-14
TULP4	1886.289021	-0.977107645	0.122209686	-7.995337177	1.29219742834713e-15	8.45458933418962e-14
DYNC1I2	2158.819205	-0.878641237	0.10991288	-7.993978844	1.3065219103604e-15	8.51425453695821e-14
TPPP	225.8783245	-1.889093564	0.236505697	-7.987518219	1.37682313918789e-15	8.93678416178427e-14
SNAI2	285.6821184	-1.698383933	0.212878752	-7.978174978	1.48512761126278e-15	9.60167286064243e-14
FADS1	4105.885554	0.79118903	0.099344224	7.964117059	1.66407671579507e-15	1.07162609607323e-13
TMEM246	408.7694685	1.516886872	0.190543909	7.960825828	1.70894804112578e-15	1.09620639641939e-13
HSPH1	5334.220364	-0.82359304	0.103702271	-7.941899734	1.99107864710088e-15	1.27219036838395e-13
PHC1	253.2370349	-1.719433806	0.217079139	-7.920769433	2.3604529116772e-15	1.5023318395449e-13
FGF5	938.3370847	-1.310004342	0.165928743	-7.894981438	2.90358447610454e-15	1.84085004944348e-13
VCAN	2658.318058	-0.930275666	0.117913696	-7.889462343	3.03491189081412e-15	1.91668161382419e-13
NT5DC3	714.1512919	-1.194477902	0.151416004	-7.888716349	3.05310574010601e-15	1.92075579195823e-13
LOC100129940	67.05083494	-4.412236004	0.559482084	-7.8862865	3.11311447053916e-15	1.95100434462104e-13
SCD	4333.824592	0.818271903	0.103817032	7.88186569	3.22528606544685e-15	2.01358794551581e-13
HERC2P2	606.5820843	-1.204212132	0.15290956	-7.875322731	3.39864429018058e-15	2.1137499868625e-13
TNIK	740.3313189	-1.153300124	0.146465686	-7.874200113	3.42929689739162e-15	2.12473520267556e-13
NOL9	1731.587754	-0.88980353	0.113026081	-7.872550518	3.47483286233642e-15	2.1448241935561e-13
NF2	8951.498028	-0.728378043	0.092551373	-7.869986336	3.5467998699665e-15	2.18101524334744e-13
COL5A3	138.9883785	-2.308951615	0.294072762	-7.851633735	4.1065229616108e-15	2.51574517165048e-13
RNF157	435.2970465	1.367213317	0.174784095	7.822298229	5.18675497220402e-15	3.15495651084521e-13
RWDD4	335.3827935	-1.516096508	0.193818323	-7.822255844	5.18850217898979e-15	3.15495651084521e-13
RPS18	11481.6911	-0.834865483	0.106936101	-7.807143479	5.84986624251338e-15	3.54393563439968e-13
PTPRS	4090.719197	-0.763380919	0.097818214	-7.804077432	5.99383843352984e-15	3.61775702056264e-13
PDIA3	6626.096775	-0.730416753	0.093686227	-7.796415478	6.36904476739879e-15	3.8300906345714e-13
SLIT3	329.1112371	-1.551329101	0.19920213	-7.787713411	6.82327306352265e-15	4.08821529304175e-13
HIPK2	4403.554124	-0.797021549	0.102411199	-7.782562415	7.1070120756496e-15	4.2426787051606e-13
RPLP0	15509.75716	-0.771353809	0.09928498	-7.769088647	7.9052830866228e-15	4.70206237992324e-13
ITM2C	4523.790042	0.775106777	0.099880725	7.760323922	8.47127402391093e-15	5.02045758004026e-13
SLC4A7	1572.288706	-1.043763319	0.134841425	-7.740672579	9.88922688866741e-15	5.83964202952826e-13
PSME1	1802.172223	0.927518491	0.119831996	7.740157224	9.92939502133387e-15	5.8422703008618e-13
ASNS	644.5590144	-1.158514175	0.149796971	-7.733895879	1.04304352222073e-14	6.11507630572205e-13
PNPLA2	2686.355537	0.97330857	0.126059791	7.721007313	1.15413930709368e-14	6.74223451647547e-13
PSMB8	861.8345518	1.09298984	0.141890752	7.703037883	1.32868948929622e-14	7.73429678876097e-13
GOLGA3	5323.113534	-0.735364626	0.095474005	-7.702249738	1.33691274832275e-14	7.75456802280683e-13
NOTCH3	239.2256801	-1.809584541	0.234958195	-7.701729849	1.34236450871462e-14	7.75867712687102e-13
RPL14	7892.918717	-0.795346759	0.103294529	-7.699795624	1.3628402824153e-14	7.84928820403768e-13
ALAD	1005.007854	1.011759514	0.131441424	7.697417498	1.38843675881531e-14	7.96865265401477e-13
HR	259.4070312	-1.845657286	0.240339111	-7.679388001	1.59850398664879e-14	9.14221318517978e-13
EIF1AX	1155.005175	-1.136559932	0.1482808	-7.66491636	1.78947778331238e-14	1.01983249744345e-12
UHRF1	3201.825089	-0.822227754	0.107277757	-7.664475597	1.79563342461157e-14	1.01983249744345e-12
TDG	978.6732625	-1.021219964	0.133265349	-7.663057014	1.8155869688053e-14	1.0275970951124e-12
SNRPA1	1032.364207	-0.997876202	0.130304739	-7.658019296	1.8882252260347e-14	1.06502413869826e-12
RPS25	4528.625107	-0.870226272	0.113776339	-7.648569829	2.03226847372324e-14	1.14233042696533e-12
ZNF587B	454.5994672	-1.293675886	0.169163678	-7.647480258	2.04955701350345e-14	1.14810287910534e-12
C1orf115	131.9017614	2.293354442	0.30034225	7.635803627	2.24416157944108e-14	1.25282426467296e-12
AHCTF1	2550.141389	-0.875972812	0.114806614	-7.629985633	2.34779874520737e-14	1.30622258759717e-12
DDX11	1173.495218	-0.981968407	0.128918608	-7.6169641	2.59711528611003e-14	1.44003439779328e-12
RPL22	1722.125302	-0.928998568	0.122296189	-7.596300209	3.04717161729407e-14	1.6782015536727e-12
TERF1	490.1106102	-1.366316921	0.179856075	-7.596723789	3.0372184606529e-14	1.6782015536727e-12
LOC100288069	100.3401206	-2.700436653	0.355548014	-7.595139189	3.074617712443e-14	1.68763496383994e-12
SLC38A5	435.798383	-1.355720943	0.178725463	-7.585494105	3.31222381424445e-14	1.81197474680925e-12
HLA-E	2647.130423	0.803779931	0.106003802	7.582557564	3.38808678349681e-14	1.84729785058857e-12
ACSS2	869.5255695	1.034347367	0.136514076	7.576855077	3.5403186546761e-14	1.92388678520056e-12
FTH1	9418.031487	-0.853784708	0.112770476	-7.570994961	3.7037642239495e-14	2.00604209970669e-12
ADAM19	1863.327713	-0.843065679	0.111400147	-7.56790452	3.79292589300852e-14	2.04755408686272e-12
NPC2	1024.313235	1.087297307	0.144090057	7.545956552	4.48979724680437e-14	2.41577676203879e-12
JUP	1399.502117	0.94204333	0.124890775	7.542937678	4.59500784760109e-14	2.45727730253935e-12
TMEM183A	444.5491154	-1.283883608	0.170211282	-7.542881943	4.59697288364029e-14	2.45727730253935e-12
MVB12B	251.9037803	1.636739512	0.217144364	7.537563883	4.78832085566821e-14	2.55122359075456e-12
SSR3	8188.553247	-0.779683405	0.103455758	-7.536394487	4.83143549101671e-14	2.56583734826494e-12
MDM2	4149.474579	-0.916535713	0.121894821	-7.519070154	5.51671793726643e-14	2.92028981552968e-12
FBLN7	154.9731498	2.073940696	0.276144272	7.510352049	5.89685658392726e-14	3.1114478433322e-12
SMG1P3	183.4528195	-1.961750308	0.2613884	-7.505116182	6.13741426093123e-14	3.22796415003383e-12
C1S	208.867749	1.786208413	0.238029526	7.504146404	6.18301701948504e-14	3.241525941914e-12
RBMS3	1564.941734	-1.098714306	0.146492937	-7.500117932	6.37604417909985e-14	3.33204327915451e-12
PRKRIR	1113.34094	-1.037344542	0.138749036	-7.476408985	7.63809989575711e-14	3.97886624187576e-12
MATN2	4484.847051	0.735055634	0.098482988	7.463782798	8.40731497489099e-14	4.3656651125172e-12
TMEM106C	2444.917046	0.799001968	0.107146746	7.457081036	8.84603017537141e-14	4.57894036640982e-12
ZNF217	2328.198388	-0.853028515	0.11440592	-7.456157143	8.90824912170371e-14	4.59660034333462e-12
RPL27A	8030.278456	-0.81525767	0.109365014	-7.454464989	9.02332332483812e-14	4.64133646617538e-12
LDHA	31183.84975	-0.650608768	0.087320234	-7.450836322	9.27503753901243e-14	4.75585545534879e-12
LOC101927257	60.65306009	-4.147755505	0.55735998	-7.441789239	9.9330612243698e-14	5.07734632646928e-12
LINC01279	1170.426454	-0.930760016	0.125131213	-7.438272148	1.02010738324378e-13	5.19809858807432e-12
COL6A2	499.417001	-1.358227073	0.182748029	-7.432239242	1.06774450607877e-13	5.42394313227651e-12
DOPEY2	1273.566003	-0.909358706	0.122577743	-7.418628272	1.18339533182094e-13	5.97432019833183e-12
HERC4	5969.667607	-0.866054024	0.116738172	-7.418773234	1.18210102981087e-13	5.97432019833183e-12
F11R	1192.617023	0.935228915	0.126154925	7.41333657	1.23160792156937e-13	6.17957385678227e-12
LINC00657	7253.60973	-0.865753034	0.116783042	-7.41334547	1.23152523016939e-13	6.17957385678227e-12
RELL1	1046.535524	-0.952570636	0.128598877	-7.407301329	1.28895368210449e-13	6.44752763858812e-12
DMKN	80.60598382	3.021889452	0.408405029	7.399246434	1.36959476781944e-13	6.83001878573858e-12
ABCA1	103.0932502	-2.631107556	0.355838406	-7.394107868	1.42360813079301e-13	7.07779884358095e-12
DSP	7658.529909	-0.730283464	0.098967964	-7.378988446	1.59496669935386e-13	7.90571827313065e-12
TAF15	4176.335356	-0.74057668	0.100430804	-7.373999281	1.65584081749367e-13	8.18265506094982e-12
LPL	80.70765877	2.98863814	0.405365436	7.372700963	1.67205265392002e-13	8.23788110246077e-12
CDK5RAP2	4233.557604	0.719434542	0.097795154	7.356545921	1.88729976715832e-13	9.24268332078102e-12
THBS2	13415.8105	0.71349147	0.096986764	7.35658604	1.886732892852e-13	9.24268332078102e-12
MYO10	1863.702134	-0.927008259	0.126057376	-7.353859692	1.9256386559993e-13	9.40228999885988e-12
CYCS	2969.985987	-0.779211542	0.106157922	-7.340116755	2.1340760647732e-13	1.03890125569926e-11
PDCD4	1440.373943	0.993709337	0.135515291	7.332820759	2.25358257027637e-13	1.09382344516352e-11
PLEKHA4	627.3541949	1.122734141	0.153425523	7.317779475	2.52107706247678e-13	1.22003720446546e-11
MYH9	93201.5313	-0.675508516	0.09237456	-7.312711559	2.61804616455945e-13	1.26028474595633e-11
TEF	551.2492937	1.152821428	0.157648011	7.312629088	2.61965405407563e-13	1.26028474595633e-11
PMEPA1	708.5726105	-1.084904177	0.148413378	-7.310016078	2.6711042265268e-13	1.28126838220818e-11
GJA1	930.8670949	-1.129103891	0.154502914	-7.307977976	2.71192227005477e-13	1.29704422723058e-11
HSP90AB1	28953.45788	-0.637764716	0.087274642	-7.307560405	2.72036046428436e-13	1.29728676718074e-11
ANKRD36BP1	560.5717395	-1.217232604	0.166679575	-7.302830002	2.81777111942049e-13	1.33983378489421e-11
SLC3A2	7865.821209	0.754893627	0.103401268	7.300622503	2.86439359462041e-13	1.35805466745525e-11
OBSCN	584.4532405	-1.236943753	0.169702438	-7.288897946	3.1250064616893e-13	1.47733325704774e-11
FAM129A	2608.26415	0.807597576	0.110850632	7.285457587	3.20580320115743e-13	1.51116204499516e-11
HMGB2	8754.717553	0.668115941	0.091716747	7.284557716	3.2272729216625e-13	1.51256456102102e-11
IGFBP4	7108.066621	-0.719834628	0.098816171	-7.284583298	3.22666064135048e-13	1.51256456102102e-11
PBX2	1316.107622	-0.879774427	0.121398507	-7.24699542	4.26118371205906e-13	1.98576017031766e-11
SMURF2	5198.340202	-0.777342977	0.10725986	-7.24728688	4.25202747827711e-13	1.98576017031766e-11
EMP1	2815.247725	0.802729212	0.110824626	7.243238651	4.38095020513165e-13	2.03577279844711e-11
FRY	406.0983447	1.266467099	0.175860522	7.201542919	5.95349806408001e-13	2.75208036111639e-11
HMGN1	4252.55528	-0.702351449	0.097528714	-7.201483748	5.95608270364494e-13	2.75208036111639e-11
TNFRSF11B	228.3132787	1.718708504	0.23877184	7.198120617	6.10481312889555e-13	2.81285713660125e-11
RRAGD	74.12257674	3.078130744	0.427760282	7.195924623	6.2038896505123e-13	2.85047817453454e-11
ALDH1A3	1226.643994	-0.926176223	0.128760482	-7.193016115	6.33754588057695e-13	2.90373215598311e-11
CHCHD2	3136.267158	-0.835010006	0.116141319	-7.189603239	6.49798706956215e-13	2.96892666192257e-11
TGM2	303.2850109	1.551923494	0.216112354	7.181095675	6.91549342565505e-13	3.15088373157213e-11
RPL24	7169.08696	-0.877658523	0.12226307	-7.178443367	7.05095864649974e-13	3.20368140502212e-11
HHIP	203.5988771	-1.70654211	0.23812263	-7.166652367	7.68538554330256e-13	3.48226734991136e-11
FLNA	170394.0896	-0.68145924	0.095175286	-7.160044041	8.06511462534929e-13	3.64422872726073e-11
PTEN	1990.220423	-0.875248552	0.122281985	-7.157624678	8.20869235535891e-13	3.69888652497537e-11
SH3RF2	570.5191323	-1.162889422	0.163030791	-7.132943524	9.82448760204281e-13	4.4148116402916e-11
RPS12	6892.021944	-0.845213059	0.118860212	-7.110983959	1.15218532147084e-12	5.16336857624617e-11
C9orf16	528.2875011	1.330490497	0.187566505	7.093433321	1.30825004078315e-12	5.84673385712843e-11
RPLP1	9992.673941	-0.945927995	0.133370358	-7.092490488	1.31719696853139e-12	5.85472576474671e-11
TES	1784.85087	-0.825447432	0.116381804	-7.092581542	1.31633031517596e-12	5.85472576474671e-11
LOC100507156	271.3369103	-1.485243712	0.209687468	-7.083130561	1.40933777953409e-12	6.24730028721926e-11
SPOCD1	502.2302423	-1.218491067	0.172069089	-7.081405938	1.42699213753126e-12	6.30846226854020e-11
WWC1	3160.451148	-0.730346905	0.103247142	-7.073773589	1.50776218628469e-12	6.64756498141745e-11
SND1-IT1	69.20804493	-3.138830733	0.443809753	-7.072469022	1.52200968775929e-12	6.69234205985986e-11
GOLGA6L9	118.7101536	-2.211822232	0.31356938	-7.053693282	1.74230207341243e-12	7.64043834177133e-11
FEZ1	61.37218536	3.536814921	0.502019823	7.045169851	1.8523541153252e-12	8.10132520437814e-11
PKD1P6	547.3851545	-1.304390263	0.185420931	-7.034751975	1.99615760278735e-12	8.70697330901139e-11
CDC42	5950.033258	-0.670577278	0.095439244	-7.026221634	2.12201299990308e-12	9.23132091473794e-11
GPX4	2038.879584	0.950315716	0.135319834	7.022737797	2.17562275092908e-12	9.43943271537055e-11
COL5A1	12862.83196	-0.646070315	0.092034745	-7.019852318	2.22102878729321e-12	9.61094388194577e-11
TRIO	10816.1438	-0.634769972	0.090445073	-7.01829241	2.24596131638166e-12	9.69318977626778e-11
IFRD1	914.7696335	-0.95296576	0.135915663	-7.011449142	2.35862229520995e-12	1.01526276007234e-10
MICAL3	3822.61492	-0.699941026	0.099957779	-7.002366703	2.51674298262701e-12	1.08048202012677e-10
ATP9A	228.5538786	1.589732955	0.227127728	6.999290531	2.57261893626502e-12	1.10157926545777e-10
SORL1	250.6025514	1.501468875	0.214557801	6.997969157	2.59699239869986e-12	1.10911239335597e-10
LRRTM2	87.49650737	-2.803591163	0.400702038	-6.996698039	2.62065252401309e-12	1.1163024306063e-10
S100A13	812.7431738	1.105552111	0.158268811	6.985280947	2.84286504488954e-12	1.20781152050021e-10
SNX27	1253.170841	-0.886167547	0.126872085	-6.984732248	2.85399752665159e-12	1.20939993635855e-10
EIF4A2	3118.599432	-0.709871376	0.101876291	-6.967974253	3.21537051327535e-12	1.3590133200425e-10
WFDC21P	191.699762	1.760668737	0.252696212	6.967531186	3.22550967535786e-12	1.35978509690279e-10
OSBP2	607.3590733	1.065076074	0.153079327	6.957674125	3.45936255207326e-12	1.45462193481394e-10
SMOC1	668.4570159	-1.022734236	0.147252451	-6.94544797	3.77261251867553e-12	1.58227238379425e-10
NOVA1	127.7068315	2.152732513	0.310077509	6.942562591	3.85050254910116e-12	1.61080997942833e-10
TCEA1	1194.675084	-1.03108497	0.148556087	-6.940711706	3.90129444121927e-12	1.62789472385264e-10
LOXL2	22143.67973	0.610040326	0.088014409	6.931141517	4.17458172514705e-12	1.73749702998042e-10
NOG	1032.672212	-0.956876617	0.138270312	-6.920333079	4.50582957829779e-12	1.87060544193444e-10
SERPINB1	767.1567297	0.988437539	0.142964456	6.913869111	4.71610348297095e-12	1.95294442204952e-10
FAM3C	419.7875537	-1.298338	0.187823604	-6.912539054	4.7605487961334e-12	1.96637112773621e-10
DCP2	2402.973152	-0.908332324	0.131542205	-6.905253911	5.01137112905983e-12	2.06476064377914e-10
CCDC113	156.77597	1.867860056	0.270751916	6.898787963	5.24480856067899e-12	2.15551089515141e-10
PTGES3	7750.197678	-0.753043143	0.109246628	-6.893056147	5.46063087294575e-12	2.23858494207453e-10
LAMA1	335.7056937	1.377126329	0.200222048	6.877995409	6.07006260464494e-12	2.48220035060443e-10
ZNF562	755.5963916	-1.067556439	0.155351434	-6.87188019	6.33611616925158e-12	2.58453496709347e-10
KCNH7	56.6259562	3.438247107	0.500537659	6.869107732	6.46047050185844e-12	2.62870437808205e-10
TBL1XR1	2809.015419	-0.817152355	0.119011694	-6.866151785	6.59568959557949e-12	2.67706438498496e-10
UGT8	49.90405925	4.630052709	0.67443566	6.865076957	6.64554181509633e-12	2.69062196706759e-10
AGBL5	1311.367935	0.827551098	0.120730738	6.854518669	7.15530269574304e-12	2.88985891837701e-10
SOAT1	1830.842838	-0.797622625	0.116480468	-6.847694222	7.50497641241653e-12	3.02361820635215e-10
MUC6	186.7954353	-1.875757247	0.274193382	-6.84100116	7.86416198399684e-12	3.16054293789279e-10
ECI2	1189.608631	0.880680873	0.128865954	6.834084907	8.25301358103741e-12	3.3086897829664e-10
RBMX	5442.199373	-0.734508784	0.107575033	-6.827874094	8.61821693994848e-12	3.44665463292756e-10
GATS	530.8532571	1.107193598	0.162366525	6.819100184	9.16124993909948e-12	3.65489183545976e-10
IRS1	2419.156254	-0.743649027	0.109071953	-6.817967459	9.2337550191052e-12	3.67485476514608e-10
LINC01004	667.2753484	-1.039125616	0.152512784	-6.813367304	9.53403012499835e-12	3.78514880472325e-10
CASP4	433.9961891	1.213336233	0.178132793	6.811414202	9.66439301413611e-12	3.82761444387952e-10
ITGB4	1577.585952	0.860243982	0.126340802	6.80891659	9.83364694577553e-12	3.88524065439735e-10
NOC2L	2779.763229	-0.782067998	0.114925305	-6.80501128	1.01041319847738e-11	3.98248884036014e-10
SGK494	445.4701093	-1.191285018	0.17512743	-6.80238966	1.02897823220592e-11	4.04591272696929e-10
BEX1	2208.49058	0.772098249	0.113764241	6.786827239	1.14626331201132e-11	4.49626594593985e-10
LY6K	465.8423611	-1.201678321	0.1774044	-6.773666939	1.25558540874772e-11	4.91330395475753e-10
SDHD	926.5015712	-0.9939305	0.146759358	-6.772518722	1.26559420916001e-11	4.9406502337065e-10
GMPR	198.5151515	1.675773678	0.247931632	6.759015228	1.38932793407644e-11	5.41077071849724e-10
PDE4DIP	2049.290288	-0.76055747	0.112582982	-6.755527867	1.42316149704434e-11	5.52937116559483e-10
CD99L2	1662.612118	0.801625528	0.118671884	6.754974288	1.42860589039702e-11	5.53737122019529e-10
STMN1	14203.97696	0.601181091	0.089003777	6.754557076	1.43272259940334e-11	5.54019942279916e-10
PROS1	611.2292298	1.121652616	0.166587734	6.733104479	1.6608071439742e-11	6.4070335976382e-10
MAPK3	1269.699272	0.874535856	0.12993032	6.730806607	1.68725103191419e-11	6.49373297153422e-10
RPL5	12473.31507	-0.614095991	0.091280885	-6.727542054	1.72552973326796e-11	6.62546710024976e-10
ABCA8	249.2386322	1.502373892	0.223345919	6.726668196	1.73591966146601e-11	6.64975126524577e-10
CLSPN	3887.27871	-0.662042879	0.098426843	-6.726243147	1.74099550095132e-11	6.65361294604222e-10
ASF1B	2855.71696	0.712007071	0.105969686	6.718969358	1.83014386321428e-11	6.97801006307597e-10
KMT2D	6706.266182	-0.635674997	0.09464693	-6.716276945	1.86426323403147e-11	7.09157063233785e-10
ABCE1	3736.803412	-0.841431687	0.125361859	-6.71202304	1.91944377218936e-11	7.28453405607919e-10
BAG1	1141.364467	0.848297941	0.126481195	6.70690958	1.98789351691425e-11	7.5094628767128e-10
FAM133B	216.4387227	-1.626860836	0.242559997	-6.707045083	1.98604918947933e-11	7.5094628767128e-10
C1orf198	2256.846788	0.724941068	0.108154418	6.70283359	2.04416215425575e-11	7.70423049704177e-10
ZBTB18	1803.456433	-0.816269265	0.121856395	-6.698616575	2.10401842798069e-11	7.91159297160465e-10
BCLAF1	4936.895326	-0.845537297	0.126436834	-6.687428589	2.27125978348911e-11	8.52087070608518e-10
FOXD1	1278.463477	-0.865492748	0.12944255	-6.686307908	2.28871222597642e-11	8.56669699777948e-10
LAMC2	346.5000553	-1.269090786	0.18983952	-6.685071614	2.30811744985791e-11	8.61960665007441e-10
BEAN1	67.67443855	3.026307521	0.4529889	6.680754252	2.37715568454225e-11	8.85720627153931e-10
SERINC2	366.2757867	1.253459357	0.188127391	6.662822213	2.68618540295966e-11	9.98589423550255e-10
FDPSP2	54.1012037	-3.511570484	0.527136599	-6.661594914	2.7087177524643e-11	1.0046824552621e-09
SPDYE6	57.99328	-3.653463542	0.549691951	-6.646383554	3.00381885627222e-11	1.11161685592861e-09
CAPG	1889.292626	0.799281864	0.120473972	6.634477566	3.25653872483597e-11	1.20241995309575e-09
BIRC3	104.4418177	-2.201142771	0.332017578	-6.629597096	3.36604362868227e-11	1.24005350527829e-09
PRELID1	1213.679663	-0.918709165	0.138680796	-6.62463147	3.48115569942929e-11	1.27957896124865e-09
TRAPPC6A	148.3256365	1.898687706	0.286728142	6.621909142	3.54588995429507e-11	1.30045116552477e-09
NUP210	550.0792464	1.097803843	0.165840047	6.619654671	3.60038951345961e-11	1.31748481592078e-09
SSH3	557.0565043	1.10948388	0.167716382	6.615238582	3.7095297853213e-11	1.35439238166296e-09
COX8A	2289.318038	0.850941578	0.128892949	6.601924978	4.05852898735138e-11	1.47851578276407e-09
PAWR	1632.265912	-0.876113459	0.132860284	-6.594246462	4.2742115920855e-11	1.55362842248317e-09
CAMK2B	69.26598714	2.847826583	0.431911546	6.593541218	4.29457450957758e-11	1.55756885261997e-09
PARP14	1227.931067	0.84605844	0.128667777	6.575526981	4.84811507818894e-11	1.75443845871541e-09
FAM64A	1567.607188	0.780394665	0.118792156	6.569412389	5.05142052706612e-11	1.82397539870244e-09
FKBP1A	4227.402414	-0.640264603	0.097539202	-6.564177167	5.23209651978344e-11	1.8850529245396e-09
ARSJ	1118.561783	-0.831414428	0.126768137	-6.558544169	5.43356142495454e-11	1.95333547753805e-09
ARPC3	3276.6766	-0.671739977	0.102439077	-6.557458317	5.47326022842306e-11	1.9632920516736e-09
SLC44A2	6002.452793	0.659894645	0.100712178	6.552282532	5.66642031487085e-11	2.02813210263331e-09
EPHB2	1655.372804	-0.772675813	0.118039921	-6.545885532	5.91438699747987e-11	2.11226262265891e-09
NMU	347.3907297	1.320592483	0.201771201	6.544999871	5.94954368951739e-11	2.12018924029272e-09
SRP9	2041.44538	-0.914993875	0.13981282	-6.544420434	5.9726552209936e-11	2.12379829238679e-09
EBP	1655.609133	0.805667907	0.123205714	6.539208967	6.18450632940417e-11	2.19435943666082e-09
PA2G4	6730.365815	-0.648237755	0.099153752	-6.537702744	6.24709293021516e-11	2.21176837791189e-09
PTPRG	1988.149173	-0.764073635	0.116918242	-6.535110534	6.35625801486254e-11	2.24555750214053e-09
LYRM9	43.92837025	4.434231969	0.678571803	6.534654036	6.3756746280099e-11	2.24756271315426e-09
FAM84B	578.1738848	1.003442294	0.153891884	6.520436718	7.01029791635104e-11	2.46596651651084e-09
TMEM75	56.07035268	-3.292062465	0.506245383	-6.50289874	7.87868327958915e-11	2.76548545931845e-09
GRHPR	2190.606701	0.796925436	0.12259316	6.500570143	8.00161694068158e-11	2.80262201924472e-09
PRAF2	803.712287	1.046380816	0.161230036	6.489986869	8.58438559541139e-11	3.00031613641333e-09
CROCCP3	269.7878674	-1.358935629	0.209553848	-6.484899427	8.87909938542905e-11	3.09011550313751e-09
CYBA	443.4098504	1.399033015	0.215733099	6.485017916	8.87212416349924e-11	3.09011550313751e-09
ZFHX4	6037.960161	-0.656949532	0.101326712	-6.483478223	8.9631820381857e-11	3.11275517194487e-09
NRP1	2076.943257	-0.724255364	0.111729278	-6.482234359	9.0374112279688e-11	3.13188422576029e-09
TCP1	7953.664885	-0.597309185	0.092160134	-6.481210027	9.09899054710478e-11	3.14655789384763e-09
EIF3J	2634.64275	-0.824214413	0.127191386	-6.48011187	9.16546361453378e-11	3.16285840385926e-09
SYT12	145.4303208	1.832612035	0.282948995	6.476828205	9.36707379746484e-11	3.22562581273963e-09
GCSH	86.6312887	-2.551091495	0.393917175	-6.476212908	9.40533116370985e-11	3.23199583707567e-09
BZW1	3441.278668	-0.712177102	0.109997372	-6.474491997	9.51314529931808e-11	3.26219114593178e-09
MARCH8	895.6738304	0.866440348	0.133837638	6.47381678	9.55577654828727e-11	3.26995474896098e-09
FHDC1	741.6965182	-0.915752278	0.141580589	-6.468063747	9.92666233240425e-11	3.38977903488802e-09
PRR5L	957.9868863	-0.85495314	0.132325903	-6.460965857	1.04036792846722e-10	3.54527045957047e-09
GLDC	132.5846068	1.914371049	0.29640518	6.458628862	1.05655873967742e-10	3.59295869124814e-09
REEP2	959.8843094	0.919774349	0.142600344	6.450014946	1.11839121408975e-10	3.7953371553664e-09
SPDYE5	70.23385986	-3.122400099	0.484194942	-6.448642542	1.12856390222186e-10	3.82192955458447e-09
SOGA3	367.3811828	-1.232383871	0.191183701	-6.446071831	1.14786275871381e-10	3.87925436865326e-09
BIRC2	1810.03627	-0.780360479	0.121124776	-6.442616474	1.17431179712454e-10	3.96045733310641e-09
ZNF793	153.6245982	-1.837235091	0.285580603	-6.433332904	1.24835819499044e-10	4.20152160400384e-09
SRGAP2C	221.3807361	-1.500942559	0.233343729	-6.432324387	1.25667185348821e-10	4.22081755800957e-09
MVD	604.8090478	1.122534249	0.174707952	6.425204085	1.31692712722471e-10	4.41413463524889e-09
PKD1	2616.468447	-0.925734132	0.144559792	-6.403814777	1.51541942056122e-10	5.0690624666912e-09
GRB10	1051.727831	-0.823239977	0.128955494	-6.383907761	1.72625093362248e-10	5.76250745331897e-09
ADAMTS1	1898.607139	-0.730781987	0.114508166	-6.381920275	1.74881008132293e-10	5.82592393079412e-09
MVK	496.2794516	1.046150347	0.163976103	6.379895172	1.77209242562376e-10	5.89148695242435e-09
CEBPD	555.1912642	1.048387813	0.164477397	6.374054013	1.84095705960228e-10	6.10801919349177e-09
GOLGA8A	393.2285143	-1.152686405	0.18089077	-6.372278722	1.8624001902835e-10	6.16665585272615e-09
EIF2S2	4151.810413	-0.622162198	0.097674642	-6.369741247	1.89347369560189e-10	6.25687863413336e-09
COL6A1	1804.083111	-0.80910588	0.127158673	-6.36296258	1.97898918323041e-10	6.52627541735885e-09
EPHX1	753.4946017	0.938511032	0.147741199	6.352398895	2.11982753186824e-10	6.97666377037601e-09
ANAPC1	1450.935507	-0.763348381	0.120200104	-6.350646605	2.14411760825956e-10	7.04243608801236e-09
SUZ12P1	210.9655576	-1.499975553	0.236207383	-6.350248392	2.14967538723119e-10	7.04654114407627e-09
MEMO1	371.4466766	-1.166594122	0.183733662	-6.349376106	2.16189894931182e-10	7.07243622277868e-09
APOBEC3B	481.0541207	1.038983846	0.163840755	6.341424932	2.27649675560096e-10	7.43246655316663e-09
CORO2A	1114.836112	0.804668417	0.126951038	6.338415429	2.32140204844603e-10	7.56397874630114e-09
GLIS3	844.1533715	-0.929405437	0.146674477	-6.336517814	2.3501602047066e-10	7.64245933765127e-09
ETHE1	1078.84896	0.996752997	0.15762127	6.323721405	2.55337907603144e-10	8.28682967195362e-09
ZNF219	615.7867142	0.975302972	0.154287831	6.321321414	2.59335971753013e-10	8.39991780190897e-09
G6PC3	1089.712876	0.916629192	0.145067639	6.318633166	2.63886845947412e-10	8.53042912877829e-09
ATAD5	1348.329917	-0.809508415	0.128176464	-6.31557766	2.69154180730781e-10	8.6835403041684e-09
UBC	9616.729513	-0.60952436	0.096575135	-6.311400563	2.7652144761094e-10	8.9036640129373e-09
DNAJA4	419.7859249	-1.10028993	0.174723636	-6.29731588	3.02843744745157e-10	9.73205330608356e-09
TMEM173	408.7769549	1.142791927	0.181558815	6.294334571	3.0872131600563e-10	9.90147954098841e-09
IPO7	7608.908558	-0.771757783	0.122630257	-6.293371657	3.1064336233665e-10	9.94362715800506e-09
AP1M2	100.3823709	2.16315783	0.343892754	6.290210559	3.17035651449991e-10	1.01284221694678e-08
NBPF8	305.0523978	-1.250072984	0.198801561	-6.28804409	3.21490617693782e-10	1.02507252117294e-08
CREB3L2	6564.786357	-0.620640611	0.098835632	-6.279522853	3.3961367583959e-10	1.08075114702494e-08
CTSD	4240.816339	0.685952362	0.109343488	6.273371853	3.53311732189011e-10	1.1221592239642e-08
MIR100HG	692.7508399	-1.060591016	0.169621926	-6.252676406	4.03477589358409e-10	1.2790083195999e-08
SNX30	1160.949993	0.790977451	0.126589018	6.248389181	4.14707301450862e-10	1.31206331331368e-08
POMK	462.3560428	-1.110224388	0.177691538	-6.248043109	4.15626976456355e-10	1.31243445055919e-08
SRGN	3443.230738	-0.662858316	0.106191846	-6.242083002	4.31781707330897e-10	1.36081953503111e-08
RSL24D1	1448.308015	-0.793503887	0.127147664	-6.240805878	4.35322226128001e-10	1.36933954861071e-08
PALLD	6594.157144	-0.612744691	0.098260862	-6.235897797	4.49194313769224e-10	1.41026322271079e-08
DNASE2	597.7160527	0.962712216	0.154464649	6.232573098	4.58835315747277e-10	1.43777188882724e-08
RRS1	745.5555999	-0.896840119	0.143914469	-6.231757812	4.61230155153731e-10	1.44251274337468e-08
RPL15	11012.38352	-0.571631569	0.091751157	-6.230238253	4.65726344712532e-10	1.45379500390513e-08
TOMM40	2919.174548	-0.694937553	0.112100466	-6.199238732	5.67369161784973e-10	1.76770616748892e-08
BLOC1S1	166.4381762	1.63014411	0.263993394	6.174942801	6.6187428216635e-10	2.05822768695722e-08
H3F3AP4	92.28804015	-2.366532639	0.383523596	-6.170500758	6.80740489532283e-10	2.11287897291832e-08
NFYB	1217.845864	0.788488897	0.127950318	6.162461413	7.16227878499203e-10	2.21881428193399e-08
BTF3	9080.997426	-0.589780036	0.095877793	-6.151372693	7.68151720520702e-10	2.37517158649473e-08
DTX4	134.8200352	1.769476356	0.288191695	6.139928334	8.25587187970215e-10	2.54794898747713e-08
LYPLA1	1088.731926	-0.889687489	0.144971786	-6.136969922	8.41103030281063e-10	2.59094581286391e-08
PEA15	10230.12299	0.560343411	0.091349428	6.134065914	8.56609992267929e-10	2.6337536923922e-08
MIR614	392.9163265	-1.109715961	0.181024826	-6.130186579	8.77760738881549e-10	2.69372090166707e-08
HNRNPH1	19355.01345	-0.551157387	0.089927638	-6.128898726	8.84894272220728e-10	2.70772099487981e-08
LINC-PINT	234.9070313	-1.638327314	0.267317655	-6.128765847	8.85633509971693e-10	2.70772099487981e-08
ITM2A	65.72351815	2.627425322	0.428748157	6.128132051	8.89167771298527e-10	2.71345470804664e-08
NAMPT	697.3992348	-1.004995854	0.164019801	-6.127283699	8.93920000902938e-10	2.72287699343936e-08
RPS13	4875.66777	-0.642324154	0.104892644	-6.123633911	9.14649150819374e-10	2.78083943493541e-08
ACTN1	22658.57912	-0.55358457	0.090411884	-6.122918168	9.18768879159391e-10	2.78818229246942e-08
TPBG	681.5249944	0.89561898	0.146383652	6.118299185	9.45793712331572e-10	2.86487921344584e-08
GABPA	680.8864457	-0.910126338	0.148802165	-6.116351472	9.57420379934666e-10	2.89473662746605e-08
ETFB	973.0058789	0.878054136	0.143662657	6.111916303	9.84418128164589e-10	2.97087219970262e-08
ARRB1	189.293499	1.495739785	0.244860194	6.108546111	1.00542812693897e-09	3.02869021590068e-08
RNF20	2256.227834	0.664501283	0.108834208	6.10562885	1.02396707773259e-09	3.0788657151603e-08
ITGA11	155.9802046	-1.661043807	0.27215555	-6.103288376	1.03908118871958e-09	3.11857816585067e-08
HMGA1	4579.470718	-0.671031774	0.109973848	-6.101739534	1.04920253777184e-09	3.14318789566557e-08
ARMCX2	105.3154712	-2.048043714	0.336244887	-6.09092894	1.12257374767172e-09	3.3568443858622e-08
INSIG1	1298.700754	0.836681095	0.137604848	6.080317003	1.19945173633652e-09	3.58018833052124e-08
CSPG4	2896.537389	-0.645383757	0.106165932	-6.079009939	1.20926864772822e-09	3.59636495834374e-08
NOMO1	1146.710558	-0.764577086	0.125771652	-6.079089139	1.20867158174664e-09	3.59636495834374e-08
ZNF750	59.07921638	-3.236571755	0.532456073	-6.078570458	1.21258699875658e-09	3.59968884549207e-08
PBXIP1	1135.477125	0.775900919	0.127679695	6.076932755	1.22503102683973e-09	3.63004212065533e-08
IRAK3	77.29263447	2.383760232	0.392381736	6.075104958	1.23906650934218e-09	3.66499292826583e-08
WDR83OS	610.8581859	0.949411461	0.15630637	6.074042017	1.24730068855733e-09	3.68268905464482e-08
ERRFI1	1025.562439	-0.835972744	0.137822695	-6.065566659	1.31489219639127e-09	3.87525975790488e-08
SPATA20	873.0940827	0.894498793	0.147528823	6.063213769	1.33428132593711e-09	3.92533087200599e-08
WNT5B	420.4493972	-1.059758727	0.174811959	-6.062278202	1.34206811611913e-09	3.94115048031609e-08
SQLE	2079.79859	0.725596956	0.119796641	6.056905685	1.38764892275396e-09	4.06770133144921e-08
TMED7	2742.077825	-0.925821865	0.152908775	-6.054733398	1.40650409277562e-09	4.11559703855649e-08
FDPS	2645.34668	0.664371662	0.109740135	6.054044489	1.41253571498304e-09	4.12586548035313e-08
MAD2L2	1310.02996	0.825545167	0.136472168	6.049183359	1.45581893479844e-09	4.24471128636329e-08
ARID5B	2728.209476	-0.668145208	0.110502347	-6.046434569	1.48086331975648e-09	4.31005005716311e-08
MMAB	490.881557	1.015642127	0.16815202	6.04002336	1.54091917871452e-09	4.47687655528125e-08
LINC00894	107.187354	-1.947896721	0.322523163	-6.039556056	1.54538819261441e-09	4.48189976358047e-08
RALGDS	721.5761828	0.929069069	0.154027973	6.031820387	1.62122917031292e-09	4.6935301838599e-08
TUBA1B	24764.81303	-0.570008737	0.094530589	-6.029886666	1.64074700380165e-09	4.7416428871349e-08
PARD3B	526.7014929	1.026505382	0.17027105	6.028654794	1.65330000263148e-09	4.76949349965486e-08
RPS17	11001.21864	-0.703505556	0.116777396	-6.024329892	1.69811694962438e-09	4.89015826496585e-08
GNAZ	193.4636838	1.444306219	0.239824543	6.022345351	1.71907599188185e-09	4.94181476260307e-08
BEX2	41.23666805	3.616675107	0.600733833	6.020428531	1.73955902560045e-09	4.99192403188536e-08
IFITM3	2559.897802	0.781202174	0.129808345	6.018119812	1.76454573829138e-09	5.05475913156429e-08
KLF6	4414.144252	-0.599983487	0.099705064	-6.017582862	1.77040696479568e-09	5.06268299355996e-08
FUCA1	261.5150267	1.272203152	0.211763691	6.007654779	1.88226087432712e-09	5.37314853776068e-08
GBP1	1020.799936	-0.771912542	0.128578726	-6.003423463	1.93199859333713e-09	5.49594799847225e-08
TGM1	114.5690808	2.072405872	0.345194951	6.003581066	1.93012327643934e-09	5.49594799847225e-08
SARDH	201.8714192	1.440290978	0.239957704	6.002270198	1.94577542879092e-09	5.52552928623839e-08
PRDX5	2699.859349	0.736030156	0.122676675	5.999756332	1.97613845357452e-09	5.60202715513318e-08
ICA1	54.11528214	2.875630132	0.479739246	5.99415236	2.04549531325223e-09	5.78861017973474e-08
ARNT2	725.8500696	0.889188515	0.148372953	5.992928607	2.0609534489764e-09	5.80224020050035e-08
EFNB2	664.9798821	-0.928732502	0.15496365	-5.993228082	2.05716006953612e-09	5.80224020050035e-08
MLPH	74.90949632	-2.456149016	0.409831877	-5.99306485	2.0592268468224e-09	5.80224020050035e-08
MOXD1	372.7179413	1.090458157	0.182015714	5.991011069	2.08540443680269e-09	5.86098975477347e-08
TFDP2	1785.171521	0.672078786	0.112223702	5.988741919	2.11470413217327e-09	5.93314159347481e-08
RPS15A	5881.162002	-0.802095311	0.134021805	-5.984812027	2.16639905060617e-09	6.067772135405e-08
SOX4	1449.7688	-0.736236084	0.123222457	-5.974853135	2.30297557842741e-09	6.43927718569866e-08
RPS29	2581.914044	-0.795652994	0.133209107	-5.972962452	2.32983537973545e-09	6.50326233896464e-08
CD99	2217.311308	0.654679613	0.109740606	5.965700738	2.43586373560829e-09	6.78763596649827e-08
DHCR24	15838.73204	0.536636416	0.090028717	5.960724941	2.51121360437074e-09	6.98570083787282e-08
PINK1	509.6695678	0.990634835	0.166223387	5.959659792	2.52763596950749e-09	7.01944678323159e-08
LTBP2	1177.057869	-0.748528234	0.125616353	-5.958843853	2.5402867393402e-09	7.04262206701486e-08
TMBIM6	14451.55039	0.538969885	0.090463138	5.957895084	2.55507453440841e-09	7.0716335294955e-08
PSAP	14275.92026	0.541818097	0.090990208	5.954685779	2.6057198177986e-09	7.19962146279251e-08
KIAA1324L	60.28516266	2.675102347	0.449650471	5.949292889	2.69303365601583e-09	7.42832234594451e-08
RAB34	1624.9055	0.730674109	0.12289456	5.945536634	2.7555261340103e-09	7.58790252087652e-08
WDR34	2894.393478	0.768943676	0.129373765	5.943582725	2.78858920400835e-09	7.66604262352345e-08
C11orf58	2946.741299	-0.627890975	0.10568693	-5.941046573	2.83208132876013e-09	7.77254266686734e-08
TNFRSF21	225.8174546	-1.342579672	0.226087049	-5.938330744	2.87938706473202e-09	7.88913470985289e-08
UQCRHL	44.23197334	-3.391634778	0.572033748	-5.929081614	3.046336567954e-09	8.33259652876648e-08
TSC22D2	1414.926794	-0.721248064	0.121665188	-5.92813831	3.06388388166081e-09	8.3666024461312e-08
H2AFX	4671.022573	0.693701842	0.117078555	5.925097409	3.12112324781412e-09	8.50870216074925e-08
SNX9	1688.732007	0.675552633	0.114069299	5.922300197	3.17469409668536e-09	8.64034464883236e-08
KMT2E-AS1	169.3536139	-1.51997011	0.256812481	-5.918599059	3.24695421336848e-09	8.82233057609106e-08
SHF	294.2719301	1.181924489	0.199817514	5.915019477	3.31836313622953e-09	9.00140395013373e-08
CRYAB	130.5230337	1.755530745	0.296974889	5.911377728	3.39258051899208e-09	9.18748999158169e-08
CYB5R3	6075.443093	0.612664552	0.103689101	5.90866877	3.44883364965902e-09	9.32439206735085e-08
RPL26	6078.550469	-0.697728307	0.118115266	-5.907181431	3.48010417914552e-09	9.3934099106078e-08
ZNF587	1206.71894	-0.758794958	0.128466295	-5.906568392	3.49307320885436e-09	9.41288278043341e-08
NOM1	1474.503086	-0.69319909	0.117472465	-5.900949576	3.61415360889212e-09	9.72314318760666e-08
CACYBP	2204.581629	-0.651516246	0.110475598	-5.897376944	3.6932550841995e-09	9.91963438624816e-08
CCT8	5895.516302	-0.584127919	0.099161879	-5.890649963	3.84679601781251e-09	1.03150889284195e-07
MARCH3	601.1716591	-0.901809248	0.153111329	-5.88989238	3.8644719997529e-09	1.03286223039147e-07
TUBA1C	10268.78408	-0.55913508	0.094928975	-5.890035965	3.86111579545305e-09	1.03286223039147e-07
TMEM8B	318.9073666	1.170235939	0.198744133	5.888153367	3.9053462829191e-09	1.04208399917957e-07
GGCX	1111.710134	-0.737693294	0.125327733	-5.886113779	3.95382173222693e-09	1.05330068524489e-07
EXOSC6	836.9943843	-0.849265148	0.144323414	-5.884458536	3.99359238318798e-09	1.06216570100497e-07
C1RL	384.6144364	1.05374219	0.179114567	5.883062494	4.02743767076192e-09	1.06942853864696e-07
ARL2	416.5348429	1.023579401	0.174086585	5.879714399	4.109749641264e-09	1.08951661073185e-07
CDK18	256.9314155	1.306298598	0.222236482	5.877966509	4.15336919116021e-09	1.09929870323313e-07
TMEM109	2440.672458	0.650027891	0.110600622	5.877253466	4.17129267477583e-09	1.10225903523923e-07
UNC119B	1812.27835	0.703117118	0.119767407	5.870688318	4.33989497872155e-09	1.1449622930153e-07
CCDC115	393.7076504	1.05935572	0.180608854	5.86546948	4.47863645123392e-09	1.17910062552193e-07
POLR2J3	170.3468238	-1.497951363	0.255392915	-5.865281599	4.48371088264745e-09	1.17910062552193e-07
HNRNPK	16610.68816	-0.531591371	0.09068548	-5.861923745	4.57535145358453e-09	1.20126843862411e-07
RAPGEF1	2650.386037	0.616344224	0.105194167	5.859110265	4.653536458727e-09	1.21983807460573e-07
RCC2	5042.953031	-0.560898624	0.095757552	-5.857487063	4.69923410420589e-09	1.22984595587993e-07
LOC283922	242.4911295	-1.270921348	0.216986501	-5.857144757	4.70892659772787e-09	1.23041393544784e-07
ASB13	376.2402332	1.081545176	0.184706978	5.855464643	4.75678217961883e-09	1.24093598264793e-07
EDN1	300.3034782	-1.294423136	0.221128119	-5.853724719	4.80684007955059e-09	1.25199813982817e-07
ZNF318	2012.265286	0.638383968	0.109098719	5.851434148	4.87352240594579e-09	1.26734826699611e-07
VAMP8	496.1170661	0.960883039	0.164232634	5.850743633	4.89380040481888e-09	1.27060147970829e-07
CDC42EP4	2205.0817	0.644228171	0.110127541	5.849837043	4.92054848812299e-09	1.27552157876748e-07
ZNF618	2093.03803	0.657316433	0.11247979	5.843862546	5.10041184084703e-09	1.32005437469517e-07
S100A16	3141.862223	0.671348601	0.115066077	5.834461561	5.39645465280722e-09	1.39446775285889e-07
KIRREL3-AS2	65.66539619	-2.733324383	0.468860621	-5.829716256	5.55217017047566e-09	1.43244238925032e-07
STARD8	190.1494933	1.406945691	0.241442471	5.827250206	5.6348100375262e-09	1.45147382336718e-07
LRP10	3043.816236	0.611885319	0.105027668	5.825944069	5.67906348237118e-09	1.46057297769096e-07
LRRC4	73.2787855	-2.307337864	0.396455441	-5.819917266	5.88767634852273e-09	1.51184806958848e-07
PFN1P2	49.5861003	-2.963712795	0.509263321	-5.819607797	5.89858722793242e-09	1.51227572550612e-07
TRIOBP	2440.524977	0.652410912	0.112166261	5.816463034	6.01058270626111e-09	1.5385774855448e-07
TMPO-AS1	348.9808801	1.076584718	0.185252505	5.811444853	6.19359369275106e-09	1.58294706300514e-07
MSN	13850.00012	-0.528663429	0.091032214	-5.807432414	6.34381462267217e-09	1.61881085464975e-07
COBLL1	40.10791943	3.556013414	0.612403568	5.806650383	6.3735028026342e-09	1.62385335424747e-07
NPIPB4	111.7829152	-1.817514093	0.313216204	-5.802746066	6.52375532527871e-09	1.65955001330612e-07
SGTB	1214.146828	-0.896853974	0.154693788	-5.7976082	6.72673805862303e-09	1.70852879541765e-07
DCTN3	1357.3721	0.760674329	0.131220325	5.796924609	6.75420354420534e-09	1.71284507554367e-07
IL18	1209.707598	0.812113831	0.140189433	5.792974631	6.91505560225307e-09	1.7509220508677e-07
SLC25A1	2436.840222	0.70984251	0.122583413	5.79068975	7.00979554844174e-09	1.77216732281084e-07
UCHL1	7206.449789	0.608954902	0.105166218	5.790404114	7.02172749870065e-09	1.7724443934606e-07
EFCAB13	231.0622589	-1.316404154	0.227556429	-5.784956986	7.25308868670504e-09	1.82802421646278e-07
CTBP2	2184.613278	-0.627418675	0.108461962	-5.78468862	7.26467683212145e-09	1.82812798373862e-07
FADS3	2461.853751	0.735425734	0.127266249	5.778639173	7.53072363250299e-09	1.89216661224042e-07
TP53INP2	1185.905563	0.716475118	0.124076847	5.774446502	7.72064546384694e-09	1.93691101000221e-07
UCK1	1126.010725	0.732197347	0.126828234	5.773141566	7.78070174263738e-09	1.94898833697274e-07
KIAA1211	197.4433373	1.427680805	0.247329328	5.772387832	7.81559707884287e-09	1.95473580150815e-07
MAPK6	1668.003853	-0.799766267	0.138563216	-5.77185123	7.84053262076574e-09	1.95797850500558e-07
BMS1P20	368.2581235	-1.051499967	0.182205817	-5.770946193	7.88276445330834e-09	1.96552405735921e-07
LSAMP	50.70684817	-2.931216266	0.50813413	-5.768587651	7.99386332722846e-09	1.99019212242734e-07
PWP2	188.470208	-1.437089401	0.249344561	-5.763468005	8.24028803998926e-09	2.04842540228122e-07
CRYL1	72.60222868	2.291292618	0.397776813	5.76024681	8.39910309828089e-09	2.08473640938665e-07
KIAA1217	1933.094642	-0.668080403	0.11599662	-5.759481647	8.4372632307454e-09	2.0910350706864e-07
MDM4	1813.425189	-0.767819915	0.133354998	-5.757713829	8.52607336750804e-09	2.10984844284915e-07
NINJ1	519.5648844	0.932676635	0.162054148	5.755339477	8.64678529713924e-09	2.13648741850916e-07
CELF2	877.8175874	0.860335632	0.14959708	5.751018867	8.87072139851877e-09	2.18851266840983e-07
SETD8	1280.007825	-0.698544132	0.121567571	-5.746138779	9.13043781638735e-09	2.24919535184711e-07
MYO1C	11709.95984	0.548377189	0.095469039	5.744031721	9.24484578333460e-09	2.27395402222562e-07
MT1X	261.9777393	1.274712805	0.222061645	5.740355599	9.44779520795515e-09	2.32038417742526e-07
DDX12P	497.3396444	-1.149965812	0.20037832	-5.73897321	9.52522845103615e-09	2.33589447936429e-07
FOXC2	196.6463172	-1.444237011	0.251686077	-5.738247531	9.56612326711672e-09	2.34241135150042e-07
TMOD2	1489.304459	-0.808409433	0.140945919	-5.735600137	9.71676614194151e-09	2.37574205954764e-07
ZNF154	148.1876423	-1.591492747	0.27754027	-5.734276854	9.7929258894332e-09	2.39078938467849e-07
SNHG6	649.7437479	0.925395352	0.161407225	5.73329571	9.84976856866002e-09	2.40108292813073e-07
CAPN1	3347.653878	0.629692039	0.109845305	5.732534826	9.89407111661479e-09	2.40829347104863e-07
ARL10	460.2737167	-0.956034355	0.1668255	-5.730744733	9.99906465502932e-09	2.43023329215921e-07
UBQLN4	1113.351408	-0.727594557	0.126989879	-5.729547615	1.00698821473093e-08	2.44381398046793e-07
ZADH2	821.6985574	0.804113321	0.140351502	5.729281918	1.00856658742772e-08	2.44401832156374e-07
SRRM1	4240.2726	-0.581338039	0.101520844	-5.726292429	1.02649220515056e-08	2.47807287259436e-07
UCKL1-AS1	134.8243588	-1.700679659	0.297000668	-5.726181254	1.02716476592222e-08	2.47807287259436e-07
WDTC1	1967.580936	0.641728679	0.112062539	5.726522747	1.02510022640284e-08	2.47807287259436e-07
IFIH1	82.97805187	2.140635018	0.373942601	5.7245016	1.03737830066419e-08	2.49902752046601e-07
METTL7A	80.77301609	2.127279571	0.371756077	5.72224559	1.05125194916595e-08	2.52872472536875e-07
HMMR	2405.770787	-0.741846776	0.129730129	-5.718384614	1.07541505302574e-08	2.58304904880206e-07
YPEL1	286.4510866	1.15246642	0.201601119	5.716567571	1.08697258633524e-08	2.60698102561371e-07
KCNAB2	193.2087419	1.390574932	0.243390864	5.71334071	1.10779567883643e-08	2.65303278458675e-07
GALNT14	49.50189536	2.957109494	0.518647197	5.701581944	1.18700649762557e-08	2.83857679556453e-07
CHST11	151.4229737	-1.53550532	0.269405531	-5.699605782	1.20084792468888e-08	2.86748459914395e-07
WASH7P	33.57455161	-4.64540221	0.81532326	-5.697620118	1.21491382186647e-08	2.89684335047665e-07
ANKRD20A5P	175.1995448	-1.643863335	0.288862893	-5.690808261	1.26439425401969e-08	3.01043621732169e-07
FAM35A	745.454642	-0.82555172	0.145158796	-5.687231805	1.29115146165227e-08	3.06967506660555e-07
SLC12A2	1173.068346	-0.822719715	0.144686334	-5.686229612	1.29874751524796e-08	3.08325299084338e-07
NOMO2	394.4529624	-1.007414873	0.177222567	-5.684461587	1.31225412684766e-08	3.11080300765901e-07
FAM60A	675.5077693	-0.904214752	0.159095666	-5.683465654	1.31992241828453e-08	3.12445311083649e-07
TMEM47	104.1340929	1.895218222	0.333557459	5.681834335	1.33257708917432e-08	3.14985020919428e-07
EIF2S3	4226.426425	-0.576867882	0.10153309	-5.681575161	1.33459840217248e-08	3.15007591115949e-07
RPF2	875.1659556	-0.806485462	0.142004792	-5.679283447	1.35260175603421e-08	3.18338229114412e-07
SRPK3	118.8612882	-1.887821447	0.332401676	-5.679337922	1.35217107648664e-08	3.18338229114412e-07
RNF138	754.303505	-0.84532802	0.148892961	-5.67742096	1.3674067493895e-08	3.21360232755232e-07
TYW1	530.799641	-0.927598148	0.163412718	-5.676413437	1.3754810889975e-08	3.22794034042068e-07
CYB5D2	275.0582447	1.162174211	0.204806486	5.674499053	1.39095086569206e-08	3.2595678094735e-07
CDH11	352.5442165	-1.099462626	0.193766886	-5.674151281	1.3937792318627e-08	3.26152316102693e-07
LGALS3	1059.458054	0.74336472	0.131037215	5.672928273	1.40377015981295e-08	3.28020978629435e-07
WBP2	2464.924463	0.661757526	0.116672369	5.671930163	1.41197539519811e-08	3.29467639647011e-07
CLIP3	424.5053432	1.040440728	0.183445285	5.671667874	1.41413933040293e-08	3.29502521757844e-07
CYR61	26364.26146	0.499060278	0.088040542	5.668527986	1.44029547916012e-08	3.34643652736109e-07
KANTR	173.5218567	1.448426936	0.255512953	5.668702587	1.43882874431793e-08	3.34643652736109e-07
TCEA2	449.7735081	0.94853539	0.167341883	5.668248575	1.44264568231257e-08	3.3471426135584e-07
CTSZ	3553.707148	0.579507492	0.102285326	5.665597521	1.46513066005787e-08	3.39449606325305e-07
GSTM4	229.8435547	1.319883239	0.233007243	5.664558848	1.47403269158921e-08	3.41029034460039e-07
P4HA1	1377.269264	-0.747474366	0.131978278	-5.663616608	1.48215367310402e-08	3.42423554109638e-07
ARSD	48.88654566	2.8527955	0.504158514	5.658528861	1.52676043853115e-08	3.52231600748293e-07
BBS2	853.804685	0.769402532	0.136020885	5.656502922	1.54488349903066e-08	3.55910695685134e-07
JAM2	91.813027	1.947603124	0.344355264	5.655796003	1.55125628804727e-08	3.56876218053295e-07
NABP1	1251.44293	-0.695218457	0.122950657	-5.654450938	1.56345247858525e-08	3.59176856632289e-07
PLEKHA2	3250.588141	-0.710755222	0.125833673	-5.64837062	1.61975684547588e-08	3.71589939992271e-07
INHBB	393.9639079	-1.05801187	0.187446505	-5.644340344	1.65815771534859e-08	3.79866747198276e-07
RBM43	214.6352663	1.40172403	0.248699032	5.636226323	1.7381691332576e-08	3.97639615562162e-07
NBPF9	335.4923608	-1.122910525	0.199284104	-5.634721996	1.75340959401312e-08	4.00565931973081e-07
ERMAP	439.599101	0.978349347	0.173663371	5.633596447	1.76489741071413e-08	4.02067227674806e-07
LOC339059	44.68342668	-3.344229739	0.593618887	-5.633630961	1.76454405575197e-08	4.02067227674806e-07
ACTR2	13651.60455	-0.670243391	0.119034843	-5.630648781	1.79532992065157e-08	4.08431314493709e-07
ARRDC4	386.5953521	-1.126263317	0.200066193	-5.629453448	1.80781555039965e-08	4.10326815712991e-07
GABRA3	169.545906	1.471973477	0.261480982	5.629371075	1.80867906174156e-08	4.10326815712991e-07
FRMD6	7496.529836	-0.63711062	0.113221047	-5.62713947	1.8322258167304e-08	4.15093042718271e-07
CLGN	506.3642165	0.923601483	0.164148179	5.626632528	1.83761615496593e-08	4.15738415584755e-07
AGPAT2	1010.92696	0.835426163	0.148589235	5.622386876	1.88336895570864e-08	4.25500911719976e-07
GPR107	3396.024691	0.565956656	0.100688561	5.620863491	1.90005366720997e-08	4.28678314959359e-07
TBX3	319.7275881	-1.113850652	0.198185935	-5.620230586	1.90702760080622e-08	4.2965909733316e-07
C6orf89	2665.077674	0.607975571	0.108196082	5.619201361	1.91842167563822e-08	4.31038782258438e-07
FLOT2	2893.940442	0.633994891	0.112825346	5.619259443	1.91777692277993e-08	4.31038782258438e-07
BASP1	5758.237202	-0.550225703	0.097979448	-5.61572571	1.95738957462219e-08	4.39190963951923e-07
PTGES	96.07013674	2.00414256	0.356928511	5.614969094	1.96597381298001e-08	4.40512789848138e-07
HLA-H	1168.233115	0.749519165	0.133551334	5.612217729	1.99749880510638e-08	4.46964267511972e-07
SLITRK5	203.2503025	1.349982559	0.24082547	5.605646948	2.07478504574455e-08	4.63623756738301e-07
OBSL1	1678.256763	0.717898632	0.12834956	5.593308097	2.22783441192945e-08	4.97144440326466e-07
DTX2	548.3072368	-0.911357462	0.163006355	-5.590932088	2.25853910571073e-08	5.03309593353003e-07
AGAP6	199.9238602	-1.327952924	0.237543748	-5.590350969	2.26611107610472e-08	5.04309916623741e-07
DLG1	3888.763246	-0.604231624	0.108143626	-5.587306871	2.30618001307726e-08	5.12529707525879e-07
CAPNS1	8101.818204	0.570358187	0.102100131	5.586263034	2.32007753803767e-08	5.14918701352539e-07
CYP2U1	508.9371668	0.952454326	0.170565345	5.584102262	2.34910459515398e-08	5.2065452388799e-07
C3	125.268354	-1.766751339	0.316626454	-5.579923342	2.40624609231077e-08	5.3259766349022e-07
PAIP1	1000.155732	-0.733717647	0.131651156	-5.573195643	2.50108421590783e-08	5.52841007021681e-07
UQCRH	1653.849468	-0.694532307	0.124664382	-5.57121687	2.52966200289044e-08	5.58403257507138e-07
RYR1	76.35006016	2.186120261	0.392599439	5.568322429	2.57203558072446e-08	5.6699172498531e-07
L1CAM	6174.913202	0.558716226	0.100352443	5.567539851	2.58361003419627e-08	5.68776706989885e-07
PKIG	657.7072879	0.815904185	0.146553616	5.56727433	2.58754860271739e-08	5.68878124928068e-07
ZNF850	324.4048095	-1.14365583	0.205682473	-5.560297935	2.69314500760697e-08	5.91298964958755e-07
SCARNA17	75.97893399	-2.155091614	0.387674032	-5.559030109	2.71277901220261e-08	5.9401507767869e-07
URM1	1358.660465	0.71905734	0.129349261	5.5590371	2.7126703713337e-08	5.9401507767869e-07
USP12	1052.25493	-0.788265165	0.141891659	-5.555401728	2.76974007983418e-08	6.05676985104916e-07
SERPINH1	4357.419199	-0.544038144	0.097939327	-5.554848705	2.77852314517599e-08	6.06786423039302e-07
PDK2	1333.216643	0.707672982	0.127436858	5.553126393	2.80605027245312e-08	6.11980857420209e-07
STAG3L2	304.0996331	-1.119264606	0.201840519	-5.545291967	2.93464064399784e-08	6.3917332907953e-07
KDELR3	835.6636312	0.79287138	0.143009372	5.544191762	2.95315054342949e-08	6.42349513814843e-07
SLC8A1	334.8393015	-1.074419375	0.193823877	-5.543276672	2.96863232156286e-08	6.44859480528601e-07
SLC50A1	639.8562026	0.862989045	0.15571523	5.542097871	2.98869172332902e-08	6.48355842420329e-07
PDE4D	1137.943882	-0.871275193	0.157226354	-5.541534024	2.99833300821023e-08	6.49585867752248e-07
CTSO	134.7980962	1.585206702	0.286087995	5.540975958	3.00790517407887e-08	6.50797684291113e-07
AK3	1832.510921	0.689768841	0.124528383	5.539049207	3.04118192852371e-08	6.5712830653715e-07
LAMA3	939.4846117	0.733019141	0.132415072	5.535768156	3.09867238669545e-08	6.68667338115797e-07
SPDYE1	71.5679595	-2.219031335	0.400993175	-5.533838165	3.13298066364665e-08	6.75180035774285e-07
RHPN2	653.4143856	-0.817009449	0.147714581	-5.531000682	3.18409087980148e-08	6.8529177001201e-07
HDHD3	208.6278395	1.305081519	0.236079139	5.528152646	3.23620416752572e-08	6.95592530462789e-07
RACGAP1P	31.3745228	5.404086452	0.977965756	5.525844251	3.27904931880509e-08	7.03876767817518e-07
APOL2	1251.099474	0.670031989	0.121328846	5.522445885	3.34312781201829e-08	7.16691240120357e-07
LINC00707	455.454575	-0.967523754	0.175217517	-5.521843777	3.35460694467906e-08	7.182108088235e-07
IKBKG	526.9529737	-0.956443631	0.173229292	-5.521258104	3.36580940362669e-08	7.19667247256494e-07
GNPDA1	1658.525077	0.635269808	0.11506733	5.520852963	3.37357995799703e-08	7.2038704142242e-07
VANGL1	1727.119846	0.629196998	0.113983469	5.520072349	3.38860114719684e-08	7.22651225093855e-07
TSHZ1	285.1048865	1.131002935	0.204956808	5.518250154	3.42391817196047e-08	7.2923215545257e-07
SET	13737.63413	-0.518862776	0.094100722	-5.513908546	3.50951013812711e-08	7.46489692189144e-07
PARP16	318.6722917	1.05806928	0.192142854	5.506680361	3.65663311023617e-08	7.75765859716382e-07
RTL1	72.09055025	-2.175081544	0.394982805	-5.506775272	3.65466308703369e-08	7.75765859716382e-07
NDUFAF2	371.5550432	-1.02364287	0.185908279	-5.506171506	3.6672127911121e-08	7.77002585805966e-07
LSR	404.7784921	1.021553125	0.185606124	5.503876187	3.7153051767329e-08	7.86173955702717e-07
FRG1CP	216.9228689	-1.265314644	0.230067713	-5.499748858	3.80332571300295e-08	8.0375967296627e-07
CXCL16	140.6573574	1.55917909	0.283535138	5.499068308	3.81803219601392e-08	8.05826485550963e-07
CYB5A	450.2407178	0.922829619	0.167852814	5.49785014	3.84449425494269e-08	8.10365883094041e-07
EIF4H	6855.961052	-0.512719745	0.09328515	-5.496263277	3.87923229709597e-08	8.1663581317373e-07
UQCRQ	2068.770797	0.755053733	0.137457063	5.493015193	3.95128785897148e-08	8.30735417855996e-07
PAICS	7337.349108	-0.562244517	0.102374356	-5.492044504	3.97307236859375e-08	8.34243192979306e-07
PARP6	1272.984517	0.673887652	0.122749826	5.489927535	4.02098678031937e-08	8.43221548278e-07
KANK2	3888.595068	0.539091323	0.098276479	5.485456206	4.12403719505722e-08	8.63724409725364e-07
LMAN1	4041.446862	-0.662574619	0.12090521	-5.480116347	4.25046234436732e-08	8.87928640700081e-07
RPL23	9420.709401	-0.618192167	0.11280381	-5.480241893	4.24744728461214e-08	8.87928640700081e-07
HBEGF	2512.265595	-0.581829151	0.106285065	-5.474232447	4.39411975302154e-08	9.16768071430781e-07
NPIPB5	195.9261772	-1.380660559	0.252789086	-5.461709517	4.71571258317026e-08	9.82610327680459e-07
GPC1	3328.716558	0.614492699	0.112643767	5.455185981	4.89216143897553e-08	1.0180799574723e-06
FGFR2	109.1396987	-1.76371996	0.323436161	-5.453069797	4.95076256970794e-08	1.02896598923396e-06
NDUFB2	682.0057578	0.874755082	0.160509964	5.449849086	5.04125795273858e-08	1.04644487732164e-06
S100A10	5385.162067	0.587191056	0.107775887	5.448260043	5.08649545112351e-08	1.05449690866955e-06
POM121C	1326.248439	-0.673595235	0.123666189	-5.44688277	5.12602230854272e-08	1.06134616330169e-06
RAB5B	4073.004451	0.533740484	0.098031882	5.444560217	5.19335337384162e-08	1.07392770083347e-06
HEXA	1786.464146	0.671408938	0.123351143	5.443070242	5.23699837274364e-08	1.08158563614858e-06
MSMO1	1711.488297	0.823997468	0.151476033	5.439787747	5.33440861536397e-08	1.10031427139355e-06
FABP5	58.30262231	-7.826338296	1.43917212	-5.438083594	5.38567066193071e-08	1.10809327065661e-06
TSHZ2	320.0460458	-1.077438097	0.198126389	-5.438135233	5.38411034100802e-08	1.10809327065661e-06
GDAP2	536.1481169	-0.958285118	0.176310303	-5.435219058	5.47291534217643e-08	1.12462909864296e-06
DLEU2	195.319019	-1.296362749	0.238550114	-5.434341359	5.49992029849439e-08	1.12593487262169e-06
HCFC1	6866.976756	-0.553990991	0.101941243	-5.434414727	5.49765800567514e-08	1.12593487262169e-06
LPPR4	45.3207902	2.868292119	0.527773872	5.434698976	5.48890162198276e-08	1.12593487262169e-06
H2AFJ	383.1154886	1.037962706	0.191033625	5.433403193	5.52892848485384e-08	1.13045854033443e-06
LOX	3972.656673	-0.595293713	0.109624137	-5.430316067	5.62543321705891e-08	1.14875419639741e-06
RUNX1	3822.082653	-0.601176086	0.110743306	-5.428554632	5.68122561263654e-08	1.15870083972439e-06
NGFRAP1	1765.163827	0.62302028	0.114788082	5.427569398	5.71266575982414e-08	1.16366218970664e-06
RBMS1	1761.692545	-0.641886065	0.118287697	-5.426482034	5.74756075775199e-08	1.16786150701303e-06
SH3RF1	2956.261989	-0.62920916	0.115949223	-5.426592311	5.74401243343698e-08	1.16786150701303e-06
WDR4	497.0103243	-0.926641716	0.170833466	-5.424239975	5.82016468470203e-08	1.18114682069071e-06
SPTAN1	24544.863	0.509775	0.094023871	5.421761472	5.90145954462004e-08	1.19616076544424e-06
GSTZ1	496.7677007	0.977588416	0.180603673	5.412893316	6.20144415767018e-08	1.25540868919568e-06
BTF3L4	1380.847548	-0.779576626	0.14402837	-5.412660204	6.20952563703597e-08	1.25549086334978e-06
RPS20	7311.542004	-0.641002055	0.118468035	-5.410759598	6.27579743863536e-08	1.26732368770072e-06
ENDOV	223.0915717	1.271338619	0.235064278	5.408472231	6.35646404077759e-08	1.28203060807644e-06
RPA2	1940.389219	0.593385878	0.109721541	5.408107388	6.36942321146896e-08	1.28306225948273e-06
SH3PXD2A	101.2857039	1.852338128	0.342594201	5.406799424	6.41609251363098e-08	1.29087361925537e-06
DDHD2	1760.313075	0.668115718	0.123588284	5.405979423	6.44551966336167e-08	1.29520104586741e-06
TLK2	1270.906295	-0.670304927	0.124078028	-5.402285462	6.5797128976483e-08	1.32054434192433e-06
FBLN5	42.85972803	3.392380445	0.628076129	5.401224926	6.61873726467243e-08	1.32674859605695e-06
CTDSPL	1210.655195	0.672308663	0.124485737	5.400688314	6.63856821285031e-08	1.32909498479305e-06
ARHGAP26	764.6302492	-0.757590848	0.140303869	-5.399643316	6.67735229237937e-08	1.3335952557564e-06
MOAP1	519.4586652	0.860689284	0.159393913	5.399762573	6.67291511919306e-08	1.3335952557564e-06
RBM7	1271.517474	-0.739165184	0.136901119	-5.399263277	6.69151142345586e-08	1.33479332138375e-06
CSRP1	12593.02598	0.500915063	0.092788305	5.39847194	6.72108771963334e-08	1.33906007101148e-06
TRANK1	174.3800219	1.361622864	0.25230095	5.396820198	6.78323031225875e-08	1.34979681529947e-06
RC3H1	1090.113533	-0.758918821	0.140629574	-5.396580526	6.7922934758026e-08	1.34995801195265e-06
CTB-113P19.1	88.62387506	-1.951886192	0.361774985	-5.395304472	6.84074509671608e-08	1.35464972817173e-06
GPRC5A	10922.44585	0.487364267	0.090328855	5.395443882	6.83543545436387e-08	1.35464972817173e-06
PLP2	2023.130257	0.679629236	0.125963793	5.395433246	6.83584041304065e-08	1.35464972817173e-06
RHEB	1753.243016	-0.654531097	0.121424064	-5.390456174	7.02790542483594e-08	1.39002961347088e-06
IDI1	1923.828801	0.784049327	0.145570033	5.386062721	7.20178402654732e-08	1.42270025751491e-06
KIAA1919	337.8994978	-1.090000587	0.202399318	-5.385396551	7.22851006666433e-08	1.42625740844908e-06
TCF4	259.2896386	1.149342593	0.213453587	5.384508203	7.26429911221557e-08	1.43159205516277e-06
SQSTM1	5461.785335	0.544831206	0.101224011	5.38243049	7.34867581427689e-08	1.44647762086796e-06
NTM	39.56406039	-3.120003845	0.579694816	-5.382148947	7.36018216605942e-08	1.44700119819993e-06
MEST	4375.752208	-0.54074963	0.100481211	-5.381599449	7.38268977175049e-08	1.44968375265934e-06
EEF1A2	588.8497981	-0.849109084	0.157848854	-5.379254015	7.47951141885194e-08	1.46693487144078e-06
LRRC8B	63.42807899	2.342543776	0.435565765	5.378163217	7.5249584165417e-08	1.47408077627991e-06
MGST3	1073.448949	0.713046005	0.132653475	5.375253124	7.64751697224245e-08	1.49629707075323e-06
ATAD3A	1686.910865	-0.674200671	0.125505657	-5.371874781	7.79222138457024e-08	1.52278811454499e-06
DOK3	291.9009018	-1.097973854	0.204478031	-5.36964216	7.88930264057994e-08	1.53992032567979e-06
MANBAL	1317.074612	0.651465989	0.121351389	5.368426322	7.94266257883759e-08	1.54848786414835e-06
LARP4	2729.391119	-0.663011489	0.123514305	-5.367892334	7.96620822054204e-08	1.55122937932626e-06
POM121	1308.563934	-0.6502941	0.121156774	-5.367377158	7.98898842719723e-08	1.55381550182717e-06
GNS	6105.221796	0.542476623	0.101099305	5.365779924	8.06001706143468e-08	1.56568107890793e-06
PDE9A	28.33408691	4.848404236	0.903642123	5.365403084	8.07686399008122e-08	1.56568107890793e-06
PPT1	2941.931833	0.548927874	0.102311605	5.365255254	8.08348217414702e-08	1.56568107890793e-06
UPF3A	1233.281051	-0.672220392	0.125293912	-5.365148083	8.08828337517394e-08	1.56568107890793e-06
HOOK3	3066.841518	-0.737640928	0.137494394	-5.364880037	8.10030373176924e-08	1.56615446974645e-06
RNF41	1733.551314	0.606711502	0.113109342	5.363938034	8.14268479242161e-08	1.57248990731571e-06
DR1	2369.028369	-0.662577814	0.123561046	-5.362351926	8.21452999714626e-08	1.58262741063983e-06
SAMD1	858.5682917	-0.727956398	0.135749004	-5.362517394	8.20700625177874e-08	1.58262741063983e-06
AK2	2619.358985	-0.561414209	0.104800874	-5.35696112	8.46333232160635e-08	1.62864384452371e-06
COL1A1	81036.81614	-0.486186227	0.090767258	-5.356405358	8.48939354531235e-08	1.63173925053671e-06
CREBZF	2166.870381	-0.583320891	0.108990527	-5.35203293	8.69715663004084e-08	1.6697111619434e-06
PLCD3	1443.855168	0.642985804	0.120153164	5.351384712	8.72837380816484e-08	1.6737398637767e-06
TSPAN18	518.9109696	-0.851758796	0.159257201	-5.348322041	8.87734038125242e-08	1.70031213836236e-06
PLAC4	152.4641379	-1.43825891	0.2689981	-5.346725162	8.95598499658393e-08	1.71336896595466e-06
ATP5J2	1262.476572	0.732416411	0.137006508	5.345851226	8.99931056567631e-08	1.71964629582672e-06
FOXO3	1034.93319	-0.738153204	0.138095818	-5.3452249	9.03048558770692e-08	1.72158103447695e-06
RBP7	147.8645037	1.449536166	0.271182993	5.345232571	9.03010314069307e-08	1.72158103447695e-06
ADAM33	398.7883855	1.114116983	0.208472546	5.344190418	9.0822054603489e-08	1.72756022084129e-06
NEGR1	1300.125499	-0.730560023	0.136702111	-5.344175121	9.08297236610325e-08	1.72756022084129e-06
IQSEC2	253.3568062	1.185910442	0.221923369	5.343783511	9.1026275928467e-08	1.72928779949121e-06
ARL2BP	1627.547486	0.608014201	0.113802123	5.342731637	9.15562610563329e-08	1.73733847111188e-06
FOXM1	5775.795622	0.523087462	0.09791859	5.342064907	9.18937369033517e-08	1.7417217317823e-06
ECH1	998.4971141	0.734747778	0.137605361	5.33952873	9.31885019059529e-08	1.76379690659885e-06
LHFPL2	1415.537416	-0.668346574	0.125173483	-5.339362281	9.32740920833894e-08	1.76379690659885e-06
TNC	14178.44109	-0.507718786	0.095172166	-5.334740261	9.56814201086525e-08	1.8072297791192e-06
FUCA2	2652.613263	0.56471815	0.105863433	5.334402416	9.58597220179011e-08	1.80850919613242e-06
C1orf21	556.1424764	0.878181935	0.164719406	5.331381148	9.74686033357683e-08	1.83674417599443e-06
ATAD3B	742.9344382	-0.918392349	0.172372254	-5.327959271	9.93223884627148e-08	1.86952394486148e-06
GPCPD1	748.7302283	-0.801921128	0.150661147	-5.322680369	1.02249316399262e-07	1.92240467625601e-06
KRT18	6202.362602	-0.595743611	0.111961314	-5.320977311	1.03211275938185e-07	1.93826273308942e-06
RGS3	764.3162566	0.743402398	0.139717214	5.320764536	1.03332074084761e-07	1.93830588968398e-06
ACTR3	7138.058626	-0.547441828	0.102929187	-5.318625786	1.04553925844285e-07	1.95897888320157e-06
LIX1L	1783.190554	-0.608583411	0.114459444	-5.317022272	1.05479161631364e-07	1.97405337162954e-06
PKN1	3151.054413	0.611032033	0.114965276	5.314926878	1.0670016486705e-07	1.99462239626324e-06
ARFGEF3	410.4191102	1.004956329	0.18919125	5.311854149	1.08515439275311e-07	2.02393049056587e-06
SCRIB	3543.886445	-0.594533488	0.111923853	-5.311946236	1.08460605574755e-07	2.02393049056587e-06
ABCC3	628.5282094	0.88971773	0.167514721	5.311280836	1.08857427750944e-07	2.02799652132368e-06
PTPN3	1284.090582	0.639384697	0.120457961	5.30794884	1.10865747566809e-07	2.06306147093321e-06
CD63	8366.4148	0.552731487	0.104156059	5.306762669	1.11589315501572e-07	2.07181206998776e-06
NDRG2	75.75864918	2.009163588	0.378598375	5.306846839	1.11537821060185e-07	2.07181206998776e-06
ECM2	36.35659956	-3.293001453	0.620772499	-5.304683211	1.12868833223423e-07	2.09319218257996e-06
TBCA	1529.535302	-0.629040809	0.118608037	-5.303526028	1.13587000082095e-07	2.10412520990127e-06
PMP22	1826.010869	0.600754605	0.11330421	5.302138424	1.14454001008667e-07	2.1177874372158e-06
BMS1	2701.006624	-0.550045656	0.103891208	-5.294438955	1.19382359617755e-07	2.20648277544363e-06
PDLIM5	4229.693474	-0.599229734	0.113194559	-5.293803336	1.19798265591765e-07	2.21167068880869e-06
GTF2A1	1942.119534	-0.664488152	0.125546356	-5.292771314	1.20476538544843e-07	2.22168516457497e-06
ZNF395	2434.1941	0.557875656	0.105426866	5.291589093	1.21258093465577e-07	2.23357954371221e-06
CRTC3	1658.923722	0.600445313	0.113529564	5.288889465	1.23061226746071e-07	2.26424351618165e-06
KRT17	7269.147358	-0.608219106	0.115014116	-5.288212678	1.23517316512344e-07	2.27008173729485e-06
HERC2P3	116.0506452	-1.845087135	0.349013204	-5.286582606	1.2462255270188e-07	2.28782389960118e-06
OPTN	2715.618804	0.54628836	0.103390475	5.283739741	1.26573034489777e-07	2.32102592505525e-06
DOCK5	3679.209863	-0.555402133	0.105128268	-5.28309033	1.27022720302038e-07	2.32666364611471e-06
LGALS1	13865.54548	0.684348114	0.129547235	5.282614613	1.2735311119427e-07	2.33010608479271e-06
NNMT	4380.833145	0.52419679	0.099240967	5.282060459	1.27739026102042e-07	2.33455558653755e-06
ITGB1	19091.27541	-0.568102729	0.107605129	-5.279513487	1.29527345194087e-07	2.36459685863803e-06
CCDC80	8688.989992	-0.485028863	0.092002927	-5.271885115	1.35029595639645e-07	2.46229553609551e-06
CKMT2	65.66478829	-2.172463469	0.412301191	-5.269117612	1.37081115949584e-07	2.4943750338749e-06
NEURL1	39.85381136	2.95871054	0.561520977	5.269100636	1.37093791982242e-07	2.4943750338749e-06
CEP170	1930.90156	-0.634140728	0.120368058	-5.268347247	1.37657522184021e-07	2.49630165228828e-06
SLC1A1	46.37028405	2.674786059	0.50769746	5.268464523	1.37569622242969e-07	2.49630165228828e-06
TAGLN2	14208.35459	-0.498605971	0.094639709	-5.268464732	1.37569466157134e-07	2.49630165228828e-06
ZNF780B	500.8107951	-0.906449906	0.172122898	-5.266294716	1.39204746228403e-07	2.52156371434993e-06
DAB2	3117.620247	0.536664485	0.101986337	5.26212137	1.42402707838687e-07	2.57663837623607e-06
ACSF2	780.2405621	0.809197702	0.153830162	5.26033185	1.43795649030514e-07	2.59896732728411e-06
NDUFA1	971.2800376	0.816615482	0.155306538	5.258088257	1.45560662234187e-07	2.62796440636269e-06
LOC100289580	76.49596052	-2.240831691	0.426470178	-5.254369023	1.48532803445855e-07	2.67866710690612e-06
NIPSNAP3B	111.7694226	1.692900079	0.322205074	5.254107447	1.48744030782648e-07	2.67952214924205e-06
BMPR1A	639.0555297	-0.827767436	0.157553202	-5.253891558	1.48918583715044e-07	2.67971537274695e-06
NBPF15	512.5496072	-0.872696518	0.166137633	-5.252852721	1.49761289421377e-07	2.68896312959985e-06
PIP4K2C	1374.673548	0.63404805	0.120702012	5.253003133	1.496389898423e-07	2.68896312959985e-06
KCTD9	1336.334585	-0.721421247	0.13734711	-5.252540414	1.50015533793267e-07	2.69057465598296e-06
PRR13	926.2489166	-0.694917033	0.132386478	-5.249154172	1.52799158562175e-07	2.73749817809583e-06
TTLL1	104.10451	1.723042714	0.328428484	5.246325456	1.55162707576585e-07	2.77680132147725e-06
ZNF76	687.4434666	0.823987383	0.157068239	5.246047131	1.55397164553084e-07	2.77795783671563e-06
NUP50	2813.381846	-0.556712588	0.106175462	-5.243326277	1.57707295218997e-07	2.8161771046912e-06
TMEM59	2693.269345	0.546007099	0.104148219	5.24259662	1.58332433187577e-07	2.82425693527721e-06
NLN	2380.45683	-0.600955838	0.114715018	-5.238684954	1.61724846191765e-07	2.88162669842996e-06
LINC00963	379.8875497	0.953978526	0.182158577	5.237077184	1.63139480306199e-07	2.90366972727802e-06
LYPD6	557.2760996	0.841765658	0.160847988	5.233299281	1.6651080604828e-07	2.96045353753447e-06
RBM8A	2359.769365	-0.559543428	0.106933452	-5.232632258	1.67112999449938e-07	2.96793412812446e-06
CSNK2A1	2434.198915	-0.581021193	0.111145715	-5.227562664	1.71759193958496e-07	3.04714222947844e-06
DBI	1930.063913	0.6148103	0.117701922	5.223451658	1.75618328799485e-07	3.11223077375209e-06
CTNNBIP1	251.7808548	1.135212052	0.21758366	5.217358928	1.81492355575283e-07	3.21284681833863e-06
THNSL2	207.9672186	1.230507436	0.235883275	5.216594676	1.82242445706149e-07	3.22263749666538e-06
SREK1IP1	1106.801066	-0.693822968	0.13307532	-5.213761397	1.85049460593074e-07	3.2687408498066e-06
RCN1	2529.646459	-0.588676421	0.112945693	-5.212030696	1.8678463265435e-07	3.29583197014801e-06
LGR4	1154.05881	-0.767810595	0.147334541	-5.211341429	1.87480049746561e-07	3.30453790269881e-06
ZNF300	358.3816704	-0.978146841	0.187789737	-5.208734296	1.90133154827873e-07	3.34769430949356e-06
GOLT1B	1205.721092	-0.796175976	0.152961919	-5.205060054	1.93933878936179e-07	3.40727868717409e-06
SEPN1	4943.802143	0.509142684	0.097815725	5.205120984	1.93870257222712e-07	3.40727868717409e-06
TK1	6880.900509	0.532954003	0.102404651	5.204392579	1.94632167985997e-07	3.41587808127356e-06
SUPT4H1	1120.279413	0.66589843	0.127955484	5.204141401	1.94895571414352e-07	3.416834792738e-06
RNA45S5	248.7474243	-3.717508552	0.714410745	-5.203601119	1.95463315789862e-07	3.42311933230703e-06
AOX1	963.918409	0.694868389	0.133543475	5.203312181	1.95767597391301e-07	3.42478138024546e-06
OGN	32.01666505	-3.557749194	0.684188684	-5.199953281	1.99338625257273e-07	3.48352766381753e-06
FBXL7	1005.518844	0.671557602	0.129357247	5.191495781	2.08611316148439e-07	3.64168121477056e-06
PITPNM3	335.3880941	0.975732717	0.187970692	5.190876877	2.09306002660931e-07	3.64991288435485e-06
APOA1BP	1101.33998	0.704357585	0.135854105	5.184661782	2.16407222729522e-07	3.76972624301042e-06
RPL22L1	643.0812626	-0.812251808	0.156776949	-5.180939004	2.20771683021895e-07	3.84166214807355e-06
ZC3HAV1	1765.474684	-0.580150375	0.112044623	-5.177851079	2.24456283590913e-07	3.90162745026201e-06
NPAS3	29.25483569	4.021379118	0.776914109	5.176092275	2.2658142650335e-07	3.93438682942175e-06
CCNB2	2958.791539	0.537594247	0.103865707	5.175858911	2.26864853538402e-07	3.93513086885223e-06
ZER1	1412.776218	0.62903858	0.121562465	5.174611931	2.28385164210573e-07	3.95730522350884e-06
KIT	434.3953032	-0.938205102	0.181342285	-5.173669799	2.29540329031879e-07	3.9731123407137e-06
ZNF462	2655.658464	-0.537558353	0.103923545	-5.17263294	2.3081816708161e-07	3.99100714477155e-06
OSTC	888.7316221	-0.796502709	0.154043056	-5.170649883	2.33281279060832e-07	4.02933672819222e-06
HLA-C	11831.53416	0.514383341	0.099557108	5.166716376	2.38242363706233e-07	4.11068601597347e-06
LAMTOR4	650.3928668	0.981735993	0.190072839	5.16505144	2.40372807821912e-07	4.14307483408116e-06
FAM196A	49.20256841	-2.589376224	0.501447869	-5.163799441	2.41986972098724e-07	4.16650621328298e-06
HNRNPH3	5616.390575	-0.492320966	0.095361628	-5.162673651	2.43447357330523e-07	4.1872433479026e-06
ATXN1	881.5663125	-0.70652535	0.136873709	-5.161877726	2.44484971402297e-07	4.20067298028086e-06
STK32B	166.1871125	1.41453458	0.274156482	5.159588303	2.47493473192498e-07	4.24790214166809e-06
GALNT7	713.3897377	-0.783268436	0.151824562	-5.159036359	2.48224107274244e-07	4.25597664851657e-06
TANK	934.5755363	0.718013621	0.139227297	5.157132539	2.50760310862645e-07	4.29495958615736e-06
RBMS2	2718.075379	-0.539213272	0.104607821	-5.15461719	2.54149581455883e-07	4.34845680321535e-06
LPP	5920.804448	-0.643726212	0.124935122	-5.152483952	2.5705862126169e-07	4.39363413581762e-06
INPP5K	810.9407993	0.726459313	0.141003998	5.15204761	2.57657598903394e-07	4.39927489067099e-06
PMF1	533.3079433	0.864113293	0.167806877	5.149451014	2.61249991204853e-07	4.4559604860665e-06
PQLC3	280.1075155	1.06175719	0.206310322	5.146408486	2.65520904726985e-07	4.52408899856176e-06
PRSS3	72.36035275	1.98533525	0.385991685	5.143466373	2.69714949281877e-07	4.59076735213701e-06
MGLL	1419.996537	0.616734357	0.119949359	5.141622763	2.72375587878608e-07	4.63123439805654e-06
FOXK1	2203.878718	-0.550375196	0.107077046	-5.139992341	2.74749667851396e-07	4.66675006962127e-06
KCTD12	1118.483987	-0.738539666	0.143706227	-5.139232189	2.75863354410586e-07	4.6808059005124e-06
FEM1C	1354.987218	-0.678932636	0.132194476	-5.1358624	2.80853101528922e-07	4.7605328307861e-06
EIF2AK1	4070.032151	0.50402991	0.098184962	5.133473597	2.84442950113653e-07	4.81639061595137e-06
ARF6	3442.245791	-0.546642657	0.106505775	-5.132516594	2.85893513894824e-07	4.83095062683641e-06
DHX8	2042.664601	0.573420033	0.11171889	5.132704372	2.85608328996131e-07	4.83095062683641e-06
AIF1L	203.8449112	1.203702908	0.2345578	5.131796542	2.86989628120641e-07	4.84446785053594e-06
SYNGR1	569.6543621	0.859941417	0.167679358	5.128487062	2.92079967433983e-07	4.92531136836872e-06
PHPT1	1473.57402	0.881618189	0.17197766	5.12635297	2.95408551920346e-07	4.97631069388372e-06
GSTP1	6019.126421	0.556959553	0.108657283	5.125837288	2.96218350279364e-07	4.98481847275675e-06
FOSL1	1725.677969	-0.627383714	0.122407071	-5.125387842	2.96925881782137e-07	4.99158956660885e-06
PRDX1	9112.592794	0.476276469	0.093003621	5.121052959	3.03834294338271e-07	5.1024820867465e-06
PHF1	1135.348434	0.676763732	0.132186758	5.119754355	3.05933888111461e-07	5.13247241829659e-06
SCUBE3	161.6655305	-1.455167613	0.284308469	-5.118270374	3.08350354366105e-07	5.16771183029342e-06
TEX264	666.1294401	0.827149733	0.161626073	5.117675129	3.09324802345747e-07	5.1787367369185e-06
KCNMB4	88.7544348	1.800949904	0.352089206	5.115038678	3.13676674588618e-07	5.24622634585483e-06
NOCT	477.9142797	-0.842821004	0.164815135	-5.113735494	3.15849555730446e-07	5.27717179068733e-06
ETS1	5307.455455	-0.584289302	0.114303394	-5.111740617	3.19203913145637e-07	5.32777388502365e-06
LOC728392	745.9540186	0.74497941	0.145845441	5.108006139	3.25576075476492e-07	5.42859109741997e-06
BHLHE40	1306.582572	0.622424174	0.121884012	5.106692547	3.27846524994493e-07	5.46088147590114e-06
SLC6A6	2618.590657	0.571591614	0.111944127	5.106043782	3.28973500677368e-07	5.47407889173928e-06
PSRC1	1404.297627	0.618624724	0.121237523	5.102584662	3.35045779118815e-07	5.56945509049436e-06
DAZAP2	4400.626451	0.495221158	0.097069121	5.101737316	3.36549662941744e-07	5.58877445354123e-06
PPP1R14B	1569.538278	-0.638420761	0.125250455	-5.097153236	3.44799218622117e-07	5.71996026267949e-06
OMD	27.66660747	-4.082660958	0.801333049	-5.094836612	3.49042147891075e-07	5.78448066165584e-06
ASAP1-IT2	48.70918832	-2.509315652	0.492593796	-5.094086998	3.50425835730821e-07	5.80153380065692e-06
NDUFB11	1196.398023	0.743983004	0.146233946	5.087621747	3.62581621857813e-07	5.99671141428538e-06
EMB	870.2095905	-0.710873331	0.13979179	-5.085229458	3.67181883990057e-07	6.06666068325793e-06
CENPK	1547.473834	-0.677608327	0.13328937	-5.083738675	3.70077023398467e-07	6.10832479488267e-06
PMS2P3	134.5352627	-1.459618857	0.287310574	-5.080282406	3.76874190121731e-07	6.21424508852938e-06
BCL2L1	1975.033001	0.569176599	0.112052605	5.079548139	3.78333650671219e-07	6.23202771805551e-06
ACO1	2546.349948	0.542607288	0.106859374	5.077769673	3.81891249291665e-07	6.28430097048668e-06
SPINK6	75.40479266	1.926896067	0.379501952	5.077433879	3.82566576443938e-07	6.2890869255211e-06
SUMO1	2560.650068	-0.587231826	0.115701066	-5.075422803	3.86635307156581e-07	6.34959208751024e-06
TNFRSF10D	984.2434781	-0.663857415	0.1308058	-5.075137456	3.87215981592432e-07	6.35275006109068e-06
TARDBP	5272.489197	-0.496648904	0.097866026	-5.074783582	3.87937277178434e-07	6.35820645571908e-06
SLC25A6	4136.123914	0.555660958	0.109611256	5.069378624	3.99116562092928e-07	6.52861932332568e-06
SYNCRIP	8006.930595	-0.564127334	0.11128153	-5.06937076	3.99133051496343e-07	6.52861932332568e-06
ABR	3130.810903	0.547953926	0.108107942	5.06858159	4.00791176367557e-07	6.54919207976436e-06
CD74	62.68675125	-2.133577734	0.421014552	-5.067705438	4.02639842897771e-07	6.57283424179525e-06
MCOLN3	74.13854536	1.936249057	0.382313285	5.064561271	4.09341969211416e-07	6.67557985083861e-06
SAP30L-AS1	96.64432932	-1.788912569	0.353243716	-5.064244562	4.10023004175899e-07	6.68002617460676e-06
MPP7	2415.127283	0.684621136	0.135215353	5.063190838	4.12296759584634e-07	6.71038616569738e-06
LOC100129046	54.31456877	-2.311660526	0.456710416	-5.061545445	4.1587158129931e-07	6.7618404128358e-06
KLHL11	930.978278	-0.768614162	0.15199949	-5.056689074	4.265979085261e-07	6.92935649430131e-06
EHD1	4576.627204	0.542067527	0.107217811	5.055760062	4.28680021064814e-07	6.95626895293369e-06
CEBPB	530.2615967	-0.826460811	0.163546526	-5.053368184	4.34085939705219e-07	7.03701062017667e-06
MRPS6	1008.043952	0.650377484	0.128758114	5.051157269	4.39141311652324e-07	7.11191528187827e-06
HSPE1	513.2613704	-0.931992418	0.184574271	-5.049416766	4.4316097133076e-07	7.1699149436768e-06
LOC644285	91.84440782	-1.760485165	0.348722995	-5.048377055	4.45579072002775e-07	7.20191391378398e-06
NUAK2	638.2229604	-0.753671978	0.149295806	-5.048179168	4.46040746266622e-07	7.20225911814723e-06
POU5F1P5	36.37473668	-3.060603121	0.606777471	-5.044028939	4.55830314059726e-07	7.35307341920606e-06
PGAP3	247.1875985	1.084003862	0.214929362	5.043535484	4.57007970209626e-07	7.36480725982153e-06
MMP24-AS1	987.2534065	0.710853246	0.140997882	5.041588097	4.61684220734871e-07	7.43284330566957e-06
ANKRD6	37.04096924	2.943658601	0.584062293	5.039973706	4.65595811411035e-07	7.48844708677513e-06
PARP9	492.9225116	0.837875833	0.166252485	5.039779295	4.6606900957216e-07	7.48869429231024e-06
BTBD2	1753.660719	0.640250983	0.127075409	5.038354706	4.69550659325316e-07	7.53723271303649e-06
TCEB1	1248.233391	-0.616964445	0.122555017	-5.034183502	4.79889816701598e-07	7.6956448350863e-06
USP32P2	132.5123121	-1.458116451	0.289720303	-5.032841806	4.83261900854191e-07	7.74213017852302e-06
RAB3B	9575.971144	-0.508549313	0.101050906	-5.032605163	4.83859020348566e-07	7.74411154191928e-06
SHE	82.72621523	1.866406301	0.37091378	5.031914152	4.85606723316911e-07	7.76448599540049e-06
SIGMAR1	1870.810393	0.614186565	0.122065635	5.031609126	4.86380128534718e-07	7.76925758051014e-06
ITGAE	503.1750214	0.893352388	0.177556345	5.031374071	4.86976930671114e-07	7.77120161462187e-06
ANKS6	1113.911779	0.666975377	0.132586808	5.030480673	4.89251706049759e-07	7.79989293943071e-06
SF3B5	1575.998203	0.682283935	0.135667128	5.029102807	4.92780141328104e-07	7.84849539601148e-06
ANKRD1	259.228182	-1.06852776	0.21264324	-5.024978747	5.03488291958819e-07	8.01124318246148e-06
RHEBL1	151.920658	1.338931612	0.266470553	5.024688827	5.04249453889588e-07	8.01555715964237e-06
MYH7B	92.78845909	-1.750256717	0.348401412	-5.023678605	5.06910393826682e-07	8.05003234157577e-06
AHRR	1215.44826	0.634084687	0.126247414	5.022555852	5.09883628663163e-07	8.08939526095379e-06
NEXN	1380.671866	-0.596096543	0.118691866	-5.022218999	5.10778945909592e-07	8.09574730449923e-06
SCRN1	6891.044822	0.485922708	0.096806689	5.019515822	5.18018788448534e-07	8.20254919908294e-06
SDHC	731.0380192	-0.717282064	0.142917311	-5.018860625	5.19788428483192e-07	8.22261056547348e-06
RAB6A	2767.972981	-0.605748424	0.120750656	-5.016522858	5.26150191325822e-07	8.3152064536391e-06
TFE3	2755.054069	0.522127234	0.104092593	5.015988347	5.27615265828082e-07	8.33031168257716e-06
ROBO1	291.6951353	1.054124948	0.210248467	5.013710498	5.33902987097721e-07	8.42145724200329e-06
NOTCH2NL	347.6626114	-0.950075115	0.189516104	-5.01316297	5.35425107415843e-07	8.43732994412422e-06
C5orf38	473.0388763	0.831316394	0.165852106	5.012395751	5.37565006657169e-07	8.46289779970289e-06
ZCCHC24	1066.465993	0.63900883	0.127564735	5.009290608	5.46310284649938e-07	8.59230512117215e-06
HNRNPU	20305.15141	-0.462999578	0.092468515	-5.007105167	5.52547404400172e-07	8.68205369238579e-06
NR2F2	11825.14964	-0.464072831	0.092729078	-5.004609576	5.59753641525571e-07	8.78684291212453e-06
GAS1	746.9488393	-0.711878432	0.14228887	-5.003050717	5.64300869463597e-07	8.84973089339986e-06
MICAL2	4744.368489	-0.494557142	0.098926425	-4.99924203	5.75561196228091e-07	9.01767671140124e-06
NAA38	665.8750018	0.906497348	0.181350164	4.998602319	5.77473617381391e-07	9.03898177943292e-06
TAF1D	1195.62026	-0.641596591	0.128368566	-4.998081782	5.79034285817997e-07	9.05474551923994e-06
PIGT	3086.298961	0.534730213	0.107065773	4.994408557	5.90163456950871e-07	9.21996529641394e-06
KIAA1109	2982.399074	0.649453437	0.130057395	4.993591003	5.92668396710913e-07	9.25026427958053e-06
POLE3	2726.35704	0.518028321	0.103801311	4.990575909	6.01995370416913e-07	9.386881100009e-06
TST	261.1061446	1.044040954	0.209210927	4.990374881	6.02622241234362e-07	9.38770666654329e-06
HOMER1	246.5709603	-1.076379847	0.215789346	-4.988104682	6.09745286287514e-07	9.48963239562784e-06
PABPC1L	498.2731366	-0.816244897	0.163682443	-4.986758995	6.14005790768767e-07	9.54685619734289e-06
ACSL1	837.8475806	0.704938443	0.141384308	4.985973721	6.16505242470257e-07	9.57661562306362e-06
ADI1	2544.418176	0.523840134	0.105076096	4.985340672	6.18527316688173e-07	9.59891016989415e-06
PRR16	523.0614846	-0.805093269	0.161599048	-4.982042167	6.29167197111422e-07	9.7547752067787e-06
CTDSP2	3989.514806	0.488796783	0.098152063	4.979994983	6.3585921609801e-07	9.83987625138614e-06
IMPA2	205.5777778	1.172577397	0.235448971	4.980176344	6.35263608128988e-07	9.83987625138614e-06
GTF2IRD2B	61.72170413	-2.114150156	0.424569959	-4.979509523	6.37456163433024e-07	9.85526509005102e-06
HDAC5	568.2211662	0.822051013	0.165127173	4.978290359	6.41483737328601e-07	9.9081676029121e-06
LOC101927770	46.41477053	-2.596943604	0.522222295	-4.972870035	6.59688891011536e-07	1.01797464059205e-05
GNAL	346.5126523	0.949714693	0.190991774	4.972542399	6.60805127793191e-07	1.01873604856864e-05
RPS10	58.58341162	-2.3947949	0.481642115	-4.972145969	6.62158175348088e-07	1.01986076027954e-05
SLIT2	611.4887237	-0.789127838	0.158736622	-4.971302961	6.6504431515375e-07	1.02334241420225e-05
SLC7A11	2547.278449	-0.666751827	0.134173255	-4.969334813	6.71829766114177e-07	1.03281198160992e-05
TNXB	178.1385386	1.222921552	0.246250885	4.966161036	6.82912538610601e-07	1.0488638867656e-05
NUAK1	1958.678312	0.571601806	0.115175258	4.962887144	6.94529422451294e-07	1.06570523105402e-05
APOLD1	913.0428027	0.720680361	0.145236429	4.962118422	6.97284584889828e-07	1.06893008013523e-05
GUCD1	2680.23445	0.515710513	0.104003637	4.958581516	7.10097428881881e-07	1.08755277567612e-05
OTUD4	2370.781071	-0.649790963	0.131133435	-4.955189056	7.22599944330423e-07	1.10566578946798e-05
SGK1	1230.281392	-0.695245543	0.140312145	-4.954991916	7.2333296575133e-07	1.105753020635e-05
TM7SF2	271.5982635	1.104929805	0.223061	4.95348718	7.28951628522175e-07	1.11330175422383e-05
SEC22B	1354.939194	-0.602775078	0.121713531	-4.952408114	7.33006712549621e-07	1.11761353806587e-05
ZNF736	823.5387955	-0.751080817	0.151660812	-4.952372382	7.33141362318692e-07	1.11761353806587e-05
SMYD5	843.1966741	0.676251782	0.13660312	4.950485625	7.40285255265962e-07	1.12745306521279e-05
G3BP1	6745.99202	-0.49488409	0.099978289	-4.949915586	7.42456770209642e-07	1.12865849352408e-05
PAQR6	107.4752959	1.705226735	0.344492357	4.949969722	7.42250278930141e-07	1.12865849352408e-05
GSS	1764.584336	0.612013828	0.12376232	4.945073993	7.6114948043184e-07	1.15600019047573e-05
PPP2R5E	1689.624517	-0.650090272	0.13148767	-4.944115828	7.64902181168774e-07	1.16062198305915e-05
NPR3	2132.983069	-0.589727794	0.119289017	-4.943688939	7.66579845170701e-07	1.16208957622402e-05
SPATA5	797.326581	-0.757890886	0.153333527	-4.942760418	7.70241161904289e-07	1.16655876715449e-05
JUN	4540.383688	-0.476578258	0.096491945	-4.939047058	7.85052675645587e-07	1.18789145379601e-05
MTRF1L	390.2884026	-0.956666083	0.193714226	-4.938543239	7.87083277648495e-07	1.18986332462998e-05
KREMEN1	246.6744978	1.081114833	0.21894527	4.937831427	7.89960805226933e-07	1.19311070093231e-05
TRIM13	676.6684629	-0.745872169	0.151066779	-4.937367253	7.91842702791597e-07	1.19484973150942e-05
RASA1	1908.178782	-0.664097785	0.134543707	-4.935926034	7.97713382707475e-07	1.20259887566324e-05
GHRLOS	67.9442776	-1.998315428	0.404963583	-4.934555879	8.0333344650582e-07	1.20995627849868e-05
ABHD4	839.4240951	0.688126307	0.139498366	4.932862844	8.10330579502759e-07	1.21937233568782e-05
CCT6A	7825.865475	-0.470093383	0.095321803	-4.931645963	8.1539603928458e-07	1.22586700501635e-05
IFI35	263.8632617	1.025525452	0.207987449	4.930708353	8.19319780111454e-07	1.23063486164215e-05
MT1F	83.03389858	1.89111717	0.383571359	4.930287747	8.21085844456635e-07	1.23215606952084e-05
ADAM15	2540.641268	0.587776097	0.119248837	4.928988109	8.26566046277661e-07	1.23924297149072e-05
BOP1	2301.997121	-0.624701719	0.126767704	-4.927924843	8.3107571662654e-07	1.24486314073812e-05
NUTM2B-AS1	256.3292964	-1.033506479	0.209887859	-4.924088913	8.47542964270971e-07	1.26836781944925e-05
TPM3	11497.42158	-0.444073828	0.090226038	-4.921792383	8.57551630700506e-07	1.28217294546327e-05
INHBA	48.93851469	-2.391601902	0.486010754	-4.920882682	8.61547651918961e-07	1.28697122761995e-05
SNORA40	70.75407346	-2.004818398	0.407650582	-4.917982423	8.74407616054976e-07	1.30498954158862e-05
KCTD11	375.0468331	0.884195222	0.179966316	4.913115092	8.9640619789621e-07	1.336601292524e-05
PRKCA-AS1	24.73138269	-4.529770244	0.922151895	-4.912173657	9.00722217015573e-07	1.34181359778905e-05
LOC440434	57.42535076	-2.164608276	0.440697137	-4.911782021	9.02523560863127e-07	1.34327369290611e-05
TMPPE	131.0310398	-1.408446111	0.28677897	-4.911260098	9.04929556645372e-07	1.34563025073167e-05
C11orf87	242.8699703	-1.058553806	0.215594608	-4.90992709	9.11102616556204e-07	1.3535790643969e-05
BRCC3	1377.005263	-0.610661909	0.124384192	-4.909481652	9.13174428907534e-07	1.35542596494016e-05
RTCA	788.9271451	-0.68164063	0.138906491	-4.907190624	9.23902278835206e-07	1.37010603580303e-05
RNF187	2116.669814	0.550725009	0.112241732	4.906597547	9.26699096514025e-07	1.37300879725362e-05
C2CD3	2506.329529	0.520763131	0.106220014	4.902683678	9.45361495099714e-07	1.39939167197702e-05
STYX	822.4124985	-0.717365837	0.146405144	-4.899867705	9.59012088286487e-07	1.41831471320995e-05
C14orf1	721.4203389	0.734089921	0.149919439	4.896562618	9.75275804977958e-07	1.44106471020998e-05
LARP1	14908.16861	-0.436148198	0.089085699	-4.895827312	9.78930046032104e-07	1.44515873311797e-05
NBR1	3076.939547	0.523043299	0.106867443	4.894318451	9.86469929241086e-07	1.45497643215477e-05
LRCH2	26.77029951	3.678542546	0.751669861	4.893827383	9.88935870132254e-07	1.45729946195975e-05
OAS3	1028.173697	0.629200008	0.12859579	4.892850747	9.93857773346144e-07	1.46323416729279e-05
NRSN2	1680.221172	0.569379551	0.116381949	4.892335576	9.96463541396378e-07	1.46575127217811e-05
MANSC1	224.8368268	1.108862582	0.226687519	4.891590791	1.00024234860311e-06	1.4699877894071e-05
ADAMTSL4	658.7271143	0.815433656	0.166709315	4.891350285	1.00146554453525e-06	1.47046426498771e-05
MYO7B	118.1277624	-1.504071367	0.307535299	-4.890727568	1.00463933265037e-06	1.47324065507639e-05
SEPT7	5371.293591	-0.542587454	0.110944376	-4.890626027	1.00515777408159e-06	1.47324065507639e-05
NEAT1	29666.19646	-0.539708085	0.110359784	-4.890441676	1.00609967196541e-06	1.47330101471247e-05
DHRS7	582.0094303	0.76652981	0.156775849	4.889336036	1.01176655134925e-06	1.48027419323969e-05
MAPK1IP1L	3531.656599	-0.508496602	0.10401591	-4.888642522	1.01533677217495e-06	1.48417011460819e-05
ANKRD36	480.5292652	-0.853844984	0.174667668	-4.888397459	1.01660125801532e-06	1.4846916765497e-05
AGAP5	46.69608178	-2.544870755	0.521152851	-4.883156163	1.044011223003e-06	1.52272543210371e-05
WDR17	68.84750015	1.921853496	0.393575418	4.883062836	1.04450567635896e-06	1.52272543210371e-05
ZNF124	267.2573515	-1.056934912	0.216518028	-4.881509965	1.05276602388889e-06	1.53340105545419e-05
KCTD20	3813.015392	0.532961142	0.109184745	4.881278444	1.05400294957253e-06	1.53383685464038e-05
AK1	1134.986104	0.636581056	0.130448536	4.879940215	1.06118004338075e-06	1.54290861951813e-05
CYSTM1	402.7777754	0.864354313	0.17713769	4.879561849	1.06321778319468e-06	1.54327982109716e-05
UBL3	1901.883737	-0.599864032	0.122938891	-4.879367517	1.0642658422679e-06	1.54327982109716e-05
URB1	2080.907749	-0.533781687	0.109394129	-4.879436336	1.06389457816007e-06	1.54327982109716e-05
CERCAM	891.217461	0.67493358	0.138369043	4.877778775	1.07287155409969e-06	1.55438086894673e-05
ETNK1	1286.107774	-0.661960739	0.135743833	-4.876543747	1.07960753703823e-06	1.56275579498534e-05
COX4I1	3075.496372	0.610447817	0.125197244	4.875888607	1.0831972449966e-06	1.56656563540313e-05
ADD1	5772.098605	0.472425584	0.096938664	4.873448456	1.09666890148712e-06	1.5846478110976e-05
ACTC1	143.3619155	-1.363583357	0.279833161	-4.872844062	1.10003049252472e-06	1.58810227415948e-05
IGFBP6	486.1382328	0.806459944	0.16551056	4.872558853	1.1016202438087e-06	1.58899491428386e-05
HECTD4	2313.500454	-0.518139157	0.10634889	-4.872069273	1.10435430900697e-06	1.59153510417858e-05
C2orf68	1031.290276	0.631032932	0.129533436	4.871583372	1.10707428160365e-06	1.5940505302985e-05
PHLDA1	2124.793099	-0.65497158	0.134528452	-4.868647268	1.12364768714229e-06	1.61649122415009e-05
HSPA1A	878.3370489	-0.656705539	0.134899335	-4.868115464	1.12667498576797e-06	1.61866935851359e-05
ZFHX4-AS1	258.7095852	-1.055053328	0.216730899	-4.868033736	1.12714091786206e-06	1.61866935851359e-05
PURB	3911.040181	-0.644245107	0.132413748	-4.865394393	1.14228792401252e-06	1.63898276956778e-05
NEDD9	644.5005353	0.744197983	0.153056539	4.862242343	1.16063402596885e-06	1.6638466926181e-05
SFN	1237.902136	0.615692929	0.126677903	4.86030252	1.17206509079754e-06	1.67876258232709e-05
SIRPA	3674.350494	-0.496721885	0.102216377	-4.859513718	1.17674428831192e-06	1.68399005458601e-05
IDH2	1785.005869	0.550666941	0.113335115	4.858749574	1.1812943477537e-06	1.68902374529784e-05
PRKX	57.27480789	2.173907165	0.447566633	4.857169867	1.19075437231942e-06	1.70106281816845e-05
CLK4	444.7999031	-0.845312641	0.174075917	-4.855999924	1.19780746635649e-06	1.70666696229905e-05
NDUFA2	1298.734261	0.678983933	0.139819218	4.856155997	1.19686425372927e-06	1.70666696229905e-05
PLEKHA3	427.968181	-0.856302733	0.176334475	-4.856127735	1.19703500046078e-06	1.70666696229905e-05
PURA	1603.050403	-0.596150079	0.122854333	-4.852495346	1.2191764585319e-06	1.7356022047177e-05
LOXL1-AS1	724.718621	-0.695735783	0.143418175	-4.851099121	1.2277916328175e-06	1.74482951676766e-05
WNT3	271.9776719	0.990281953	0.204134942	4.851114395	1.22769707227727e-06	1.74482951676766e-05
CMTM4	1429.928264	0.582187532	0.120036048	4.850105787	1.23395645714835e-06	1.75198024392262e-05
FBXO4	259.22845	1.060318665	0.218624946	4.84994364	1.23496559347239e-06	1.75198024392262e-05
PTP4A3	42.43114312	2.54232749	0.524256327	4.849397818	1.23836841686426e-06	1.75528528549815e-05
TFPI	3301.111205	-0.715942631	0.147761167	-4.845269206	1.26440116203333e-06	1.79063288375578e-05
ANXA11	4109.315211	0.517752931	0.106919828	4.842440747	1.28253887277322e-06	1.81474812646639e-05
LYRM7	742.2113803	-0.725259717	0.149810283	-4.84118782	1.29065311141386e-06	1.82465107548802e-05
SQRDL	408.7704806	0.860405806	0.177739243	4.840831952	1.29296678199887e-06	1.82634349336403e-05
AGPAT5	1434.383419	-0.621342002	0.128369921	-4.840246056	1.29678467314736e-06	1.83015590152471e-05
ZMYM1	752.7619342	-0.907949702	0.187653715	-4.838431791	1.30867591369998e-06	1.84534585520609e-05
UBE3A	3011.572492	-0.54864015	0.113440479	-4.836370195	1.32231554341568e-06	1.86297289781656e-05
GTF2H2B	72.03935667	-1.880788403	0.388924629	-4.835868604	1.32565471694942e-06	1.8660700692893e-05
CDH6	422.1317857	0.87438214	0.180854278	4.834732978	1.33324476239013e-06	1.87514054844501e-05
MBP	314.2399404	0.963560681	0.199415321	4.831929037	1.35216454924295e-06	1.90011645463634e-05
ITPK1	1675.51773	0.559589237	0.115857159	4.82999274	1.36538028683619e-06	1.91704080272786e-05
NUCB1	1999.193324	0.585333982	0.121204589	4.829305441	1.37010109225101e-06	1.9218897035315e-05
PSAT1	1533.78925	-0.594556593	0.123118317	-4.829148136	1.37118376476203e-06	1.9218897035315e-05
BCL7C	481.6667074	0.873205629	0.180857628	4.828138226	1.37815424442659e-06	1.93000590548679e-05
RANBP1	3982.901553	-0.491101459	0.101788162	-4.824740413	1.40185729038365e-06	1.96152093231868e-05
LOC100505658	32.34988296	-3.323276686	0.688978671	-4.823482682	1.41073020993628e-06	1.97224906358357e-05
BLVRB	472.7565067	0.894460644	0.185454164	4.823082015	1.41356812568985e-06	1.97452893526121e-05
MZT2B	883.0315552	0.801079988	0.166119768	4.822303798	1.4190959053467e-06	1.9805590207983e-05
MB21D2	713.0919414	-0.69725808	0.144698276	-4.818703435	1.44494144745063e-06	2.01491110451407e-05
STARD13	1882.004263	-0.532646333	0.110557313	-4.817829941	1.45127980441756e-06	2.02202587400836e-05
CLMP	262.2562856	-1.0244502	0.21271276	-4.8161201	1.4637644313211e-06	2.03768466409526e-05
PDAP1	3442.396661	-0.498190257	0.103518411	-4.812576346	1.48996923928101e-06	2.07240024208499e-05
SMIM5	86.63578029	-1.751641598	0.364085466	-4.811072568	1.50122493870083e-06	2.08628176060574e-05
RCN3	267.537855	-1.073993478	0.223265723	-4.810382276	1.50641907845848e-06	2.09172299374748e-05
FOXP1	1732.137152	-0.557748561	0.116010476	-4.80774304	1.52643790536028e-06	2.11772220678355e-05
HLCS	907.0314951	0.637802166	0.132667676	4.807517439	1.52816092437518e-06	2.11831595254278e-05
PLEC	41091.69487	-0.538681089	0.112054862	-4.807297775	1.52984039363443e-06	2.11884837584068e-05
SFT2D2	327.7164989	-0.911698753	0.189693722	-4.806161961	1.53855276349946e-06	2.12911231409143e-05
WDR66	893.3301376	0.656447616	0.136592863	4.80587053	1.54079589364986e-06	2.13041406867546e-05
TEX261	3708.52805	0.482095184	0.100321899	4.805483016	1.54378343439032e-06	2.13274203009481e-05
ITPRIP	807.2267345	-0.661055809	0.137670336	-4.801730187	1.57300549776908e-06	2.17127855924125e-05
TRIM58	30.03317384	3.272030115	0.68162939	4.800306681	1.584228381462e-06	2.18492610755261e-05
LDLRAP1	952.1032352	0.666502166	0.138857675	4.799894331	1.58749369257523e-06	2.1875850319674e-05
ST6GALNAC6	2074.8603	0.538032231	0.112138203	4.797938784	1.60306753299016e-06	2.20718650144108e-05
CHSY1	1832.072473	-0.571852185	0.119210084	-4.797011857	1.61050071861861e-06	2.21555595075227e-05
SUDS3	1312.192643	-0.58940775	0.122898483	-4.795891174	1.6195319126552e-06	2.22610785674799e-05
CMTM3	894.0554319	0.658140012	0.137251058	4.795154384	1.62549595575014e-06	2.23242966819522e-05
CDK11A	588.5818396	-0.772087424	0.161049505	-4.794099962	1.6340678422995e-06	2.24231943762525e-05
TRIM29	22.65904327	4.918332782	1.026085883	4.793295439	1.64063738987692e-06	2.24944725785556e-05
CBX3	4486.643805	-0.549466372	0.114682116	-4.791212348	1.65776561225216e-06	2.27102781571261e-05
HINT2	450.2301232	0.824177912	0.172147036	4.78763928	1.68754616459543e-06	2.30989059533786e-05
FECH	948.5474541	0.626246208	0.130988326	4.780931448	1.74484858877552e-06	2.38632845874592e-05
HERC5	122.2612629	1.472386676	0.308102733	4.77888223	1.76272400946073e-06	2.40876162261898e-05
C15orf52	2526.476545	-0.534473273	0.111869668	-4.777642442	1.77362403446045e-06	2.42163341666691e-05
ZSWIM6	2441.221594	-0.536337869	0.112346465	-4.773963034	1.80635552328167e-06	2.46426666341269e-05
ZSCAN18	163.675134	1.295348204	0.271563201	4.76996957	1.84253751553253e-06	2.5115321784638e-05
PPARA	611.6123785	0.765746805	0.160607612	4.767811408	1.86237993207232e-06	2.53646532463838e-05
NBPF20	105.9737708	-1.542662105	0.323664449	-4.766238958	1.87696636327887e-06	2.55420455941368e-05
SRFBP1	496.8869627	-0.822007942	0.172586289	-4.76288091	1.90848482779981e-06	2.59493651939497e-05
LIMCH1	5652.655051	0.485524974	0.101963535	4.761751076	1.91920325819961e-06	2.60734283175839e-05
NAGLU	472.9160138	0.826910511	0.173677349	4.761188001	1.92456656677341e-06	2.6124593637106e-05
CACNA2D1	54.86176811	2.421965942	0.50882383	4.759930256	1.93659868271288e-06	2.62661232613056e-05
EIF3E	4048.07697	-0.499828446	0.105091184	-4.756140589	1.97329072191245e-06	2.67416042571019e-05
RHOD	192.604818	1.177718998	0.247724638	4.754145606	1.99287378254979e-06	2.69846328320918e-05
CDV3	7036.879548	-0.469689695	0.09886337	-4.750897061	2.02516212967106e-06	2.73991538089574e-05
SMG1P1	24.06035554	-4.168557942	0.877875903	-4.74845924	2.04972186109136e-06	2.77085127949351e-05
ITGA5	3501.350094	-0.491454016	0.10355807	-4.745685335	2.07801542736204e-06	2.80677938442286e-05
HIGD1A	1428.007731	-0.57960551	0.122137676	-4.745509571	2.07982078558477e-06	2.8069000486642e-05
CDKN2C	2592.286758	0.497249872	0.104806244	4.744468037	2.09054984082539e-06	2.81673177482544e-05
COX6C	1680.94668	0.60866649	0.128287829	4.744538086	2.08982658108474e-06	2.81673177482544e-05
THOC3	234.7080458	-1.047980123	0.220956566	-4.742923659	2.10655669977709e-06	2.83596279327192e-05
CTSA	2982.981273	0.50085031	0.105611976	4.742362819	2.11239866284935e-06	2.84148889212391e-05
STX17	807.4469303	0.708861734	0.14948851	4.741914509	2.11707965369865e-06	2.84544551319217e-05
GOPC	1620.094613	-0.652020843	0.137554482	-4.74009157	2.13621653857105e-06	2.86880902474604e-05
SRM	2739.577912	-0.548489997	0.11575632	-4.738315792	2.15501800410003e-06	2.88931389287412e-05
UTP15	1229.475763	-0.602570622	0.12716943	-4.738329182	2.15487564087041e-06	2.88931389287412e-05
DCBLD1	583.6318365	-0.73517167	0.155177155	-4.73762822	2.16234042361222e-06	2.896146002439e-05
PLEKHH2	381.7409885	0.871172428	0.183888444	4.737505023	2.16365495810996e-06	2.896146002439e-05
RPL34	2622.827708	-0.582499513	0.122960991	-4.73727082	2.16615605627127e-06	2.89712302636379e-05
ROMO1	1281.550907	0.792901233	0.167483415	4.734207472	2.19912688596502e-06	2.93881686876878e-05
SEMA4D	223.689302	1.068232652	0.22577247	4.731456638	2.22914439310963e-06	2.97649917045667e-05
CTNNA3	35.8068238	2.850280017	0.602457523	4.731088764	2.23318838889367e-06	2.9793071891138e-05
MOV10L1	38.44642864	2.657631194	0.561756117	4.730934144	2.23489021277901e-06	2.9793071891138e-05
CA12	69.90298283	-2.504947204	0.52965089	-4.729430745	2.2515023952184e-06	2.99900852431493e-05
RPL23AP53	169.4491968	-1.192101017	0.252138495	-4.727961182	2.26785526690419e-06	3.01833267703432e-05
FNDC4	230.8267769	1.051000346	0.222579524	4.721909393	2.33640770547278e-06	3.10199844467681e-05
IFIT3	212.8475768	1.088093396	0.230423359	4.722148828	2.33365807088732e-06	3.10199844467681e-05
OLA1	3132.509244	-0.499664532	0.105814708	-4.722070692	2.33455502931002e-06	3.10199844467681e-05
MPRIP	7107.418217	-0.437923067	0.092766921	-4.720681296	2.35055992419933e-06	3.11825698946703e-05
CAV1	7068.920519	-0.462693573	0.098061432	-4.718405222	2.37700662592093e-06	3.1488402785796e-05
HMGCR	3375.922951	0.502174218	0.106429685	4.71836608	2.37746392617583e-06	3.1488402785796e-05
LRRC20	615.4283841	0.730940535	0.154974522	4.716520648	2.39912029453512e-06	3.17495231858503e-05
GK	102.6491549	-1.528817267	0.324504557	-4.711235128	2.4621995965844e-06	3.25574815887301e-05
UROS	472.486719	0.783645275	0.166341128	4.711073473	2.46415370831129e-06	3.25574815887301e-05
GOLGA2P5	138.4574527	1.379312601	0.292926588	4.708731332	2.49263363159847e-06	3.29071899209493e-05
RPL26L1	672.3860564	-0.70198823	0.149150453	-4.70657794	2.51909699571933e-06	3.32297335153073e-05
AEBP1	74.93242146	-1.877035866	0.399037376	-4.703909911	2.55225901753878e-06	3.36129635667325e-05
LOC100335030	33.85744223	-2.918471475	0.620419683	-4.704027865	2.55078410922093e-06	3.36129635667325e-05
SERPINE1	14308.03361	-0.42997653	0.091418299	-4.703396771	2.55868491025087e-06	3.36704819605579e-05
MICU1	1748.795297	0.540072859	0.114833061	4.703112987	2.56224532171362e-06	3.36902304881589e-05
PLEKHG4B	444.5365949	-0.801041406	0.170363727	-4.701948108	2.57690998333955e-06	3.3855836624486e-05
C18orf54	649.7151231	-0.7728425	0.164402001	-4.700931218	2.58977744098888e-06	3.39975839504455e-05
G2E3	1095.930959	-0.676183966	0.143902355	-4.69890827	2.61555890508779e-06	3.43084980036254e-05
CHRDL2	24.91792928	-3.697753762	0.78714882	-4.69765522	2.63165176813719e-06	3.44919294642788e-05
NR3C2	102.4150178	1.546273045	0.329409999	4.694068339	2.67824496750694e-06	3.50745019483675e-05
TGFBRAP1	1742.168381	0.538128363	0.114664548	4.693066604	2.69139817102696e-06	3.52185599067903e-05
TGFB1	2007.427907	-0.518753704	0.11056348	-4.691908253	2.70668510759167e-06	3.53902864147698e-05
DDX52	1848.720789	-0.549679669	0.117167428	-4.691403391	2.71337389942819e-06	3.54494064480406e-05
CARD11	193.925704	1.126343159	0.240263763	4.687944396	2.75962971211456e-06	3.60249506792162e-05
IRF2BP2	1352.574272	-0.559891756	0.119476969	-4.686189822	2.78338128285927e-06	3.63060348036117e-05
DECR1	535.4681821	0.778120265	0.166068897	4.685526771	2.79240794316624e-06	3.63368470376852e-05
DGKD	1209.408919	-0.612602059	0.1307362	-4.685787559	2.78885427783064e-06	3.63368470376852e-05
RABGGTB	1402.154332	-0.582400795	0.124297389	-4.685543262	2.79218309073872e-06	3.63368470376852e-05
ETV4	232.7456869	1.034064874	0.220704273	4.685296119	2.79555458301637e-06	3.63488762435602e-05
CNPPD1	1164.881006	0.60553899	0.129262229	4.68457798	2.80537348853016e-06	3.64475727973692e-05
FAM21A	1027.902355	-0.615095828	0.131340736	-4.683206813	2.82421305291439e-06	3.66341418767016e-05
PALM3	171.7049848	-1.208798913	0.258107698	-4.683312136	2.82276163136054e-06	3.66341418767016e-05
ARFIP2	1611.073263	0.559598574	0.119526124	4.681809766	2.84353302879936e-06	3.68555227829407e-05
HMCES	1469.964406	0.57271425	0.12234937	4.680974234	2.85514826270307e-06	3.69767697015314e-05
RPS8	13499.05984	-0.451967548	0.096567562	-4.680324712	2.86420910058815e-06	3.70556464867862e-05
SLC18B1	137.546392	1.323022715	0.282684293	4.680213049	2.86576956690008e-06	3.70556464867862e-05
PPP4R2	1094.000624	-0.615156482	0.131481028	-4.678671084	2.88740192528839e-06	3.73058714786273e-05
CORO1C	14922.84983	-0.432384425	0.092454061	-4.67674885	2.91458855017017e-06	3.76083792100432e-05
RCAN2	303.9398134	0.934999187	0.19992752	4.676690764	2.91541388019409e-06	3.76083792100432e-05
USP9X	14503.16484	-0.477304056	0.102092863	-4.675195145	2.93674229970623e-06	3.78536594139439e-05
TMEM97	1605.993213	0.53589688	0.11464252	4.67450365	2.94665395185031e-06	3.79515107798547e-05
OXA1L	1772.204428	0.535360891	0.114536523	4.674150021	2.95173515709038e-06	3.79870432451041e-05
MCTS1	931.6676749	-0.616853294	0.132179802	-4.666774232	3.05965199849055e-06	3.93449117447406e-05
FAM207A	341.1675379	-0.89363338	0.191499503	-4.666504952	3.06366264794979e-06	3.9365538045966e-05
ZNF827	1169.837582	-0.58103454	0.124538488	-4.665501791	3.07864814341336e-06	3.9527038996713e-05
ZNF641	418.9410492	0.829778847	0.177863316	4.665261323	3.08225074337287e-06	3.95422552230196e-05
PLXNA2	484.8532018	-0.776008833	0.166373662	-4.664252895	3.09740275507107e-06	3.97054991102644e-05
F3	4818.435295	-0.491012997	0.10535664	-4.66048459	3.15465780734428e-06	4.04077821102039e-05
GPRC5B	291.7267524	0.953315409	0.20464582	4.658367359	3.18727066732456e-06	4.0793573008942e-05
CITED4	282.9055307	0.982251972	0.210900465	4.657419656	3.20197320713847e-06	4.09497073879311e-05
MATR3	9336.99176	-0.486232688	0.104420937	-4.656467374	3.21681228838978e-06	4.11073426571809e-05
CBX7	527.7004464	0.759396725	0.163132984	4.655077768	3.23858443804574e-06	4.13532596823686e-05
CDC25C	1235.57665	0.608652533	0.130770986	4.654339242	3.2502130098412e-06	4.14693714523967e-05
P4HTM	696.9564963	0.699724415	0.150373075	4.653256007	3.26734173299961e-06	4.16554237931992e-05
FJX1	1398.935036	-0.588889587	0.126611149	-4.651166907	3.30062052893652e-06	4.20469236696376e-05
KPNA3	2851.408621	-0.58601543	0.126068188	-4.648400518	3.34518889417824e-06	4.25815212000572e-05
BIRC5	6690.725546	0.438623538	0.09437791	4.647523337	3.35944096932037e-06	4.26964847981145e-05
MAN2B1	1724.888231	0.593593393	0.127720909	4.647581949	3.35848686375627e-06	4.26964847981145e-05
NONO	9359.660131	-0.434007084	0.093393882	-4.647061194	3.36697308974826e-06	4.27589897740778e-05
PODXL2	97.39596213	1.536110943	0.330612091	4.646263657	3.38000964181775e-06	4.2891247254626e-05
ZNF286A	432.6639278	-0.827734114	0.178222196	-4.644394095	3.41075952522884e-06	4.32479019799753e-05
CKLF	153.5599216	1.233756155	0.265670376	4.643935736	3.41833929516759e-06	4.33104383044587e-05
TSC1	1572.355541	0.548431144	0.1181338	4.642457476	3.44289512550383e-06	4.3587798427141e-05
AGAP9	105.8427026	-1.46457984	0.315558307	-4.641233679	3.46335188798145e-06	4.38128745798241e-05
IGF2BP2-AS1	28.41762581	-3.228815462	0.695802727	-4.640417949	3.47705216759727e-06	4.39521965265754e-05
PGGT1B	738.8738667	-0.713267205	0.153718672	-4.64008174	3.48271393913993e-06	4.39897698088894e-05
UBE2Q1	1842.313022	0.519466262	0.112033653	4.63669844	3.54018314884525e-06	4.46811541401711e-05
EGFLAM	468.2842448	0.762013077	0.164389057	4.635424592	3.56205563667714e-06	4.49011884196433e-05
HSD17B11	510.0083811	0.767307213	0.165533341	4.635363545	3.56310708373767e-06	4.49011884196433e-05
CMTR1	1946.034493	0.509532951	0.109973035	4.633253493	3.59963322027507e-06	4.53265593410618e-05
DHRS1	537.4233477	0.799608052	0.172617033	4.632266231	3.61684627440838e-06	4.5508272700383e-05
GNAI2	10558.15619	0.45846523	0.098999376	4.630991108	3.63919503007966e-06	4.57542760238378e-05
ZNF469	611.6259703	-0.725131651	0.156762425	-4.625672592	3.73384729321157e-06	4.69082489823822e-05
SKIV2L2	3291.829752	-0.556587763	0.120455854	-4.620678396	3.82487290880333e-06	4.80149241514168e-05
RNPEP	1959.894675	0.524484992	0.113535763	4.619557549	3.84559209761062e-06	4.82379984207184e-05
ADORA2B	269.4248954	-0.962367967	0.20837224	-4.618503726	3.86517041761246e-06	4.84464310504881e-05
DNAJB4	1216.115924	-0.644217941	0.139513521	-4.6176022	3.88199508954022e-06	4.862005641624e-05
DCAF6	2395.014259	0.505587301	0.109566022	4.614453383	3.94131221681101e-06	4.93252057615743e-05
SHC1	7516.243405	0.437938738	0.09494231	4.61268255	3.97505165320124e-06	4.97094188772268e-05
LOC284454	394.6666248	-0.867592295	0.188163856	-4.610833939	4.01056823987803e-06	5.0076995953958e-05
NPC1	1902.191716	0.508660317	0.110315097	4.610976461	4.0078192278517e-06	5.0076995953958e-05
SCPEP1	948.5949076	0.601224205	0.130414894	4.610088508	4.02497575968351e-06	5.021855720911e-05
C17orf96	294.316319	0.950146378	0.206158555	4.60881372	4.04972959046887e-06	5.04888924628806e-05
LSS	2546.58021	0.529305537	0.114923187	4.605733174	4.11015138974469e-06	5.12031578690433e-05
CSNK1A1	6059.062963	-0.460295118	0.100051229	-4.60059432	4.21287205403568e-06	5.24428829435781e-05
CDK7	948.6302382	-0.650283194	0.141356588	-4.600303422	4.21875978852667e-06	5.24762386775138e-05
UNC119	487.0077505	0.7739869	0.168258192	4.599995345	4.22500381568955e-06	5.25139721985061e-05
NELFCD	3085.602593	0.488355913	0.106168946	4.599799949	4.22896863976574e-06	5.2523340957212e-05
FGF2	2788.966089	-0.642668142	0.139728958	-4.59939121	4.23727401633369e-06	5.25466952882261e-05
UXT	525.6890337	0.764151367	0.166136665	4.599534763	4.23435531144672e-06	5.25466952882261e-05
ADGRB2	789.3767644	0.681547738	0.148221925	4.598157392	4.26243943664951e-06	5.28187286858152e-05
FOSL2	3911.10209	-0.451467742	0.098189969	-4.597900834	4.26769024549191e-06	5.28437618058374e-05
NUP43	1898.329525	-0.570145238	0.124015427	-4.597373496	4.27850242866426e-06	5.29375674929359e-05
GGPS1	719.1697747	0.698731287	0.15208466	4.59435741	4.34084827159114e-06	5.36278362374745e-05
KPNA4	3215.658341	-0.525428637	0.114360203	-4.594505984	4.33775681023618e-06	5.36278362374745e-05
LEF1	25.20365338	3.405954728	0.741402891	4.593932356	4.349704297744e-06	5.36966892061877e-05
POMT1	1369.210118	0.609655311	0.132720041	4.593543706	4.35781697700126e-06	5.37562686974431e-05
RPS24	9072.234827	-0.48813589	0.106300861	-4.592021959	4.38972166430154e-06	5.41090258198796e-05
L3HYPDH	389.5925558	-0.82560734	0.179846935	-4.590611128	4.41950074497411e-06	5.44350705463415e-05
FPGS	1716.704488	0.559003886	0.121876107	4.586656896	4.5039995546441e-06	5.54341013659244e-05
ZNF714	1338.446933	-0.718907801	0.156745251	-4.58647262	4.50797490797449e-06	5.54413124584501e-05
ZNF770	1581.524746	-0.668425797	0.145813191	-4.584124331	4.55892922785852e-06	5.60258492712861e-05
ZNF740	1424.960863	0.550137477	0.120022282	4.583627868	4.5697721652047e-06	5.6116939419109e-05
NAA15	3476.581499	-0.610143388	0.133122711	-4.583315532	4.57660634356411e-06	5.61587021467952e-05
ADA	1039.001809	-0.624768513	0.136347406	-4.582181136	4.6015103667102e-06	5.64219678173004e-05
CYP26B1	380.3607174	0.838756217	0.183098571	4.580899843	4.62979542818249e-06	5.66838052535785e-05
PIM3	909.515933	0.702373505	0.15332382	4.580980977	4.62799942943684e-06	5.66838052535785e-05
FRMD5	288.041242	-1.105249625	0.241316313	-4.580086654	4.64783321777112e-06	5.68549797029436e-05
MAP3K1	1628.246308	-0.576679564	0.125913767	-4.579956418	4.65072830241111e-06	5.68549797029436e-05
NT5E	2013.016348	0.549096949	0.119935854	4.578255223	4.68870404821676e-06	5.72764242843029e-05
DLG4	878.8061055	-0.614949194	0.134369989	-4.576536754	4.72736685823603e-06	5.77056266419155e-05
CDC27	2986.778357	-0.608357757	0.132944117	-4.57604122	4.7385721815135e-06	5.77992730596692e-05
SUSD5	454.6978689	-0.815867631	0.178345834	-4.574637999	4.77044089683525e-06	5.81446361770001e-05
TCF7L2	1016.470567	-0.594002909	0.129863328	-4.574061949	4.78358300035321e-06	5.82614051651359e-05
ANP32A-IT1	66.66135593	-1.865009041	0.407842813	-4.57286234	4.81106243012752e-06	5.85524911976159e-05
CYB561A3	916.4066159	0.615306146	0.134575999	4.572183383	4.82668222564196e-06	5.86989153641826e-05
ITFG3	1296.379484	0.576340547	0.126159396	4.568352158	4.91573617246864e-06	5.97375160275405e-05
TMX3	2402.838731	-0.590683392	0.129315359	-4.567774431	4.92930077805532e-06	5.98578862855611e-05
YPEL5	1169.616169	0.61021316	0.133616457	4.56690123	4.94987098194102e-06	6.00630857949624e-05
HSPA5	10690.98911	-0.416911886	0.091340652	-4.564362904	5.01013474639794e-06	6.07492765358274e-05
ATP5F1	2590.489147	-0.477576256	0.104649996	-4.563557324	5.02940690541715e-06	6.09377842606728e-05
FBXW4	477.6018763	0.754021736	0.165248243	4.5629637	5.04365377218018e-06	6.10651700603635e-05
DDAH1	3913.572683	0.518900406	0.113740685	4.562135416	5.06359702850116e-06	6.12612844639005e-05
MID2	253.77178	0.970543444	0.212859567	4.559548141	5.12638045334452e-06	6.19750222286447e-05
MAN2A2	2049.930506	0.575876234	0.126315546	4.559028983	5.13906793605731e-06	6.20367042288483e-05
NOV	53.83655793	2.055769333	0.450921803	4.559037329	5.1388637439819e-06	6.20367042288483e-05
GALNT13	24.08396667	3.558267279	0.780752255	4.55748575	5.17696014982217e-06	6.24480362615348e-05
ECHS1	2453.91396	0.509048068	0.111713566	4.556725617	5.19572250559362e-06	6.26281746676455e-05
PIAS3	1271.101128	0.577715217	0.126827388	4.555129831	5.23532328750803e-06	6.30590449291376e-05
CHMP2A	1092.866759	0.65337552	0.143470733	4.554068326	5.26182532416274e-06	6.32850564906837e-05
SMOX	276.1793415	-0.936174499	0.20556571	-4.554137446	5.26009572348601e-06	6.32850564906837e-05
CEP78	1327.548382	0.549011048	0.12056167	4.553777739	5.26910261117697e-06	6.33260186708462e-05
NOL11	2235.866395	-0.517553177	0.113692281	-4.552227939	5.30807798565952e-06	6.37476003020799e-05
PHYKPL	643.6450299	-0.68518847	0.150531722	-4.551787879	5.31919509534453e-06	6.38342437084009e-05
NUDC	4313.612172	-0.488932197	0.107445072	-4.550531603	5.35105490322047e-06	6.41695051700713e-05
GJA3	47.14070558	2.232399067	0.490649301	4.549887386	5.3674633564662e-06	6.43191195030898e-05
LOC100190986	26.96001323	-3.288059444	0.722727173	-4.549516838	5.37692315464118e-06	6.43571298425665e-05
PAK2	4646.460724	-0.511234881	0.112372776	-4.549454961	5.37850440146655e-06	6.43571298425665e-05
ZNF322	117.3908479	-1.490126432	0.32770318	-4.547183308	5.43686421313738e-06	6.49652055231805e-05
ZNF566	299.4383299	-0.89433745	0.19668011	-4.547167734	5.43726639122297e-06	6.49652055231805e-05
LGALS3BP	7755.573815	0.513172055	0.11293884	4.543804891	5.52477983473119e-06	6.59626450778818e-05
RASSF7	622.3717278	0.794384312	0.174834516	4.543635482	5.5292239491358e-06	6.59675537097113e-05
BAD	1011.617283	0.70746656	0.155715156	4.543337843	5.5370402562348e-06	6.60126585067293e-05
LHPP	74.55396507	1.710937469	0.37664726	4.542545909	5.5578887494658e-06	6.62129543153767e-05
RNA18S5	15.49407896	-7.35225184	1.618652961	-4.542203929	5.56691494356981e-06	6.62722181455395e-05
RRAGA	1800.435514	0.510604493	0.112422093	4.541851886	5.57622141683967e-06	6.63347299747247e-05
XPOT	3794.494073	-0.511706441	0.112719174	-4.539657476	5.63456851127579e-06	6.69801141998097e-05
LOC101928855	24.13126562	-3.6202573	0.797707073	-4.5383292	5.67016947075569e-06	6.73543660371465e-05
GBP4	14.8384788	7.395686117	1.630904965	4.534713105	5.76818368921098e-06	6.84689264183048e-05
CCZ1	314.1782903	-0.906758316	0.199989092	-4.534038876	5.78663712558615e-06	6.86381605969634e-05
WDR36	1823.839598	-0.631359529	0.139259133	-4.533702839	5.79585545067559e-06	6.86976866715222e-05
ENAH	10006.64081	-0.523624328	0.115518302	-4.532825691	5.81998403999735e-06	6.88881457799061e-05
PPP2R4	4062.064278	0.446096934	0.098415042	4.53281252	5.82034709713458e-06	6.88881457799061e-05
C1orf43	3604.027993	0.452287856	0.099789564	4.5324164	5.8312756868212e-06	6.89675895946019e-05
AP3S1	1566.334846	-0.555347551	0.122541341	-4.53191999	5.84499895861998e-06	6.90799479524183e-05
FXYD6	14.68266143	7.373375998	1.629098892	4.526045678	6.00975954851425e-06	7.09759111444387e-05
DOT1L	1851.300024	-0.541793338	0.119718626	-4.525555939	6.02369448610209e-06	7.10891563558239e-05
FAM83H	1467.754907	0.550532571	0.121683786	4.524288653	6.05989733153827e-06	7.1464845459244e-05
ARMC10	362.0927515	-0.827210998	0.182852991	-4.523912861	6.0706726315006e-06	7.15056047542786e-05
TTC9	202.3987893	1.049883643	0.232076786	4.523863245	6.07209665609176e-06	7.15056047542786e-05
KIAA0368	5695.866699	0.427800246	0.094577431	4.52328044	6.08884779171343e-06	7.16512829705444e-05
CRYBB2P1	304.3119287	-0.902232537	0.199478231	-4.52296238	6.09800820331096e-06	7.17074911441822e-05
LOC100303749	36.87459896	-2.711868287	0.599707518	-4.521984809	6.12624572559952e-06	7.19877883143903e-05
APOBEC3C	540.1950791	0.764283752	0.169267995	4.515228953	6.32483956051312e-06	7.42147781142849e-05
GALNT10	2687.184066	-0.479504377	0.106194241	-4.515351977	6.32116874510572e-06	7.42147781142849e-05
STRIP2	754.3038608	-0.633618115	0.140340616	-4.514859152	6.33588609737327e-06	7.42911031503473e-05
CHCHD3	1633.316258	-0.527894079	0.116953908	-4.513693361	6.37083109260316e-06	7.46473382390472e-05
PLA2R1	93.15398168	1.59885495	0.354278547	4.512988341	6.39205373428578e-06	7.48423929360863e-05
PSMD4	2399.738098	-0.526738754	0.116723887	-4.512690297	6.40104581378014e-06	7.48940675078697e-05
ATP5O	2726.95032	0.487381033	0.10809343	4.508886721	6.51686916014701e-06	7.61947311311827e-05
ZNF426	160.5398715	-1.169926059	0.259528829	-4.507884783	6.54771139330167e-06	7.65006537573111e-05
CFB	213.5233769	1.034536703	0.229534967	4.507098486	6.57201339087699e-06	7.67297808954853e-05
ZNF431	342.5665421	-0.971015926	0.215632808	-4.503099208	6.69696018654436e-06	7.81327944160529e-05
HNRNPR	8066.216363	-0.459427786	0.102030869	-4.502831277	6.7054116957302e-06	7.81756372822943e-05
OSBPL1A	410.2360394	0.79625276	0.176872958	4.501834369	6.73694748218142e-06	7.84820946301431e-05
PRKCA	5834.918785	-0.479545718	0.106525536	-4.501697323	6.74129381643034e-06	7.84820946301431e-05
DCTD	1857.31223	0.498463168	0.110751286	4.500743851	6.77160695049603e-06	7.87789295087223e-05
PFAS	2711.474061	-0.492698061	0.109476857	-4.500476876	6.78011807250642e-06	7.88218843724147e-05
MGC57346	196.2907002	1.162191626	0.258318906	4.499057551	6.82553793543043e-06	7.92935539842582e-05
GNPNAT1	2114.124798	-0.593209655	0.131868187	-4.498504654	6.84330988103096e-06	7.94435910035652e-05
MVP	1591.755076	0.614423639	0.136625719	4.497130147	6.88768305818794e-06	7.99020083565817e-05
EZH1	861.1285612	0.612171391	0.136142312	4.496554987	6.90633250025302e-06	8.00615738530394e-05
LMO7	5589.325205	0.439804738	0.097828035	4.495692255	6.93439696342345e-06	8.03299795543324e-05
RAB21	1260.859765	-0.597130162	0.132834768	-4.495285157	6.94767763722886e-06	8.04268670291241e-05
SLC39A10	1098.471695	-0.698182589	0.155335001	-4.494689454	6.96715493434672e-06	8.05952993360038e-05
TMEM33	1920.343172	-0.573251376	0.127630809	-4.491481187	7.07295496303533e-06	8.17613599507907e-05
ZFPL1	602.4922017	0.709389814	0.158021025	4.489211569	7.14872700593343e-06	8.25789036977777e-05
NUDT13	171.1726698	-1.159152494	0.258272461	-4.48809947	7.18613762996501e-06	8.29522476813268e-05
UBB	9798.592483	-0.452024263	0.100719547	-4.487949718	7.19118953427409e-06	8.29522476813268e-05
ITGAV	3559.491195	-0.529187967	0.117939467	-4.48694556	7.22515269280834e-06	8.31680665702083e-05
PAK1	796.4107846	0.621952148	0.138610634	4.487044973	7.22178346478607e-06	8.31680665702083e-05
TMSB10	24424.08832	0.497833784	0.110949168	4.487043851	7.22182147391727e-06	8.31680665702083e-05
LSM12	294.9857343	-0.899824128	0.200667547	-4.484153729	7.32038748669222e-06	8.42050479042367e-05
PPAP2B	976.2379975	-0.609608969	0.135970178	-4.483402018	7.34623421105176e-06	8.44429746944299e-05
KATNBL1	590.8816216	-0.720216236	0.160646759	-4.483229182	7.35218931954207e-06	8.44520791430826e-05
CRIM1	17117.39443	-0.445793685	0.099482624	-4.4811211	7.42519624692113e-06	8.52203711399054e-05
PCIF1	1055.415142	0.591151561	0.131924097	4.480997592	7.429494971297e-06	8.52203711399054e-05
PTGR1	1488.905685	0.52234523	0.116610757	4.47939146	7.48561422283303e-06	8.58039186004764e-05
SMIM14	336.5740126	0.923437311	0.206372277	4.47461899	7.65476887478725e-06	8.7681410703708e-05
SEC24A	1998.049705	-0.56176521	0.125591027	-4.47297252	7.71396941206609e-06	8.82976890644962e-05
ARHGEF9	1130.459326	0.557195569	0.12458812	4.472300952	7.73824180183286e-06	8.85135812255804e-05
SLC2A4RG	2669.728786	0.548879164	0.12276868	4.470840318	7.79128568042684e-06	8.90580432388132e-05
CENPU	1733.54135	0.538990372	0.120677581	4.466367037	7.95590698781892e-06	9.08762364523422e-05
SERF2	1512.646583	0.62138068	0.139158035	4.465287831	7.99611790838255e-06	9.12718078349011e-05
CUL4B	4001.818433	-0.554729113	0.124275998	-4.46368663	8.05613636086606e-06	9.18927632180517e-05
COL18A1-AS1	22.10741621	-3.768088346	0.844714398	-4.460783852	8.16604200353869e-06	9.30814975971306e-05
FRMD4A	2038.907861	-0.493764017	0.110713061	-4.459853378	8.2015741417972e-06	9.34214124215716e-05
PARP4	2876.446771	0.485957886	0.108986163	4.458895278	8.23831566463452e-06	9.37746202689122e-05
LRRC37A2	70.99839922	-1.764814382	0.395819724	-4.458631731	8.24844979734526e-06	9.38246824305816e-05
KHSRP	6986.767926	-0.441949667	0.099133048	-4.458146658	8.26713342840848e-06	9.39718564895605e-05
IDH1	958.177793	0.585164313	0.131308599	4.45640511	8.33454667231173e-06	9.46723471659743e-05
PLA2G16	630.1949694	0.662745452	0.148736887	4.455824403	8.35714175006687e-06	9.48631281095377e-05
ARF5	1794.005463	0.623889086	0.140036592	4.455186158	8.38204311893068e-06	9.5079805337274e-05
SLC30A7	1493.045204	-0.601029895	0.13495946	-4.453410647	8.45168891557162e-06	9.58033787886383e-05
TTBK2	795.2453558	0.667473184	0.149955558	4.451140006	8.54156282586077e-06	9.67550852788121e-05
BLCAP	1258.49104	0.540971394	0.121563784	4.450103299	8.58289963494908e-06	9.7089769230303e-05
CCNG2	910.1201605	0.651766636	0.146461079	4.450101284	8.58298014960066e-06	9.7089769230303e-05
MX1	105.4346212	1.520145952	0.341610191	4.449943216	8.58929964417743e-06	9.70941080026332e-05
LOC100130880	24.56016615	-3.532130378	0.794161012	-4.447625009	8.68249311932817e-06	9.8079792785118e-05
YWHAQ	11048.43617	-0.412660623	0.092795007	-4.44701321	8.70724852882033e-06	9.82915556838606e-05
PACS1	3214.337465	0.472168682	0.106203332	4.445893304	8.75273846408596e-06	9.87369262462441e-05
PSMB9	269.7377963	0.95251746	0.214296648	4.444854684	8.79512955797657e-06	9.91467499516352e-05
IDNK	71.43665513	1.759102173	0.395791309	4.444519453	8.80885380160394e-06	9.92330727498869e-05
MIRLET7BHG	634.0064109	-0.846013001	0.190430103	-4.442643181	8.8860462141535e-06	0.000100034
IL17RC	516.3688883	0.760070097	0.171131948	4.44142724	8.93641642424274e-06	0.000100532
TRIM14	1443.243168	0.538176352	0.12134751	4.435001179	9.20717848361779e-06	0.000103506
PIGZ	115.0594069	1.457794604	0.328715181	4.434825917	9.21467185411002e-06	0.000103519
PABPC4	4367.074523	-0.460064297	0.103752023	-4.434268216	9.23855524316481e-06	0.000103645
RALGPS1	240.9499296	0.993085509	0.223949753	4.434412156	9.23238540046101e-06	0.000103645
CPEB4	1041.764972	-0.61938462	0.13975777	-4.431843897	9.34306512784977e-06	0.000104746
ZNF358	1061.493033	0.679621102	0.153360872	4.431515633	9.35730277194649e-06	0.000104834
APPL2	1335.252385	0.532241913	0.120116912	4.431032261	9.37830556573977e-06	0.000104997
FLNC	20882.79061	-0.430180545	0.097119034	-4.429415417	9.44888620715151e-06	0.000105715
SUGT1	993.5765247	-0.601480328	0.135810322	-4.428826302	9.47472890960971e-06	0.000105932
PLAUR	515.9083361	-0.72611102	0.163965091	-4.428448847	9.49132225033836e-06	0.000106045
PTP4A1	3401.716379	-0.516594491	0.116701703	-4.426623402	9.57196326589658e-06	0.000106727
SNX5	2869.947685	-0.461163264	0.10417675	-4.426738806	9.56684584558545e-06	0.000106727
TATDN1	462.3950032	-0.794202768	0.179414407	-4.426638746	9.57128272609589e-06	0.000106727
TNFAIP3	120.8078687	-1.331558859	0.301334934	-4.418866554	9.9219885239763e-06	0.000110554
DNAJB5	658.7425692	0.646225227	0.146278038	4.417787098	9.97165702447953e-06	0.000111032
ZNF28	372.6376968	-0.878171764	0.198812231	-4.417091234	1.00038012733902e-05	0.000111314
AARD	21.03067888	3.784607937	0.856981909	4.41620517	1.00448747816411e-05	0.000111695
FAM73A	883.6345264	-0.681166229	0.154274911	-4.415275451	1.00881450417433e-05	0.0001121
HERC2P9	163.3162579	-1.148776029	0.260221218	-4.414613218	1.01190746789755e-05	0.000112368
TRA2A	2167.491414	-0.47479905	0.107730869	-4.407270212	1.04681562624868e-05	0.000116165
LPIN1	904.930006	0.59066497	0.134125439	4.40382507	1.06358716165225e-05	0.000117946
RSU1	2626.76692	-0.495474788	0.112533829	-4.402896359	1.06815200620163e-05	0.000118372
BAG4	801.0232047	-0.68222526	0.154972856	-4.402224207	1.07146746497173e-05	0.000118659
EEF1D	6809.760759	-0.511874308	0.116300364	-4.401313039	1.0759775796258e-05	0.000119078
SLC13A4	33.96926957	-2.605153894	0.591992808	-4.400651259	1.07926462966658e-05	0.000119361
GPI	8532.985372	-0.440875011	0.100191998	-4.400301626	1.08100511818225e-05	0.000119419
NOC3L	1364.517396	-0.569231284	0.129363319	-4.400252638	1.08124920026488e-05	0.000119419
RBBP7	4363.49566	0.436204545	0.09913706	4.400014928	1.08243431528719e-05	0.000119469
FAM21C	659.4457309	-0.654663041	0.148823794	-4.398913788	1.0879403116174e-05	0.000119996
MYPN	607.9655607	0.661173575	0.150330877	4.398122244	1.09191475252214e-05	0.000120353
SLC26A1	123.2584872	-1.422284442	0.32357453	-4.39553893	1.10498257392719e-05	0.000121712
SALL2	763.4261282	0.616186152	0.140244479	4.393657095	1.11459578554957e-05	0.000122688
TMEM55B	653.4672273	0.654887185	0.149095371	4.392404537	1.12103858511617e-05	0.000123314
BMS1P5	63.91473511	-1.863450344	0.424645658	-4.388247731	1.14267575055826e-05	0.00012561
RHNO1	1067.835267	0.556579384	0.126843923	4.38790735	1.14446506255942e-05	0.000125722
FIG4	585.6285488	0.668159398	0.152285638	4.387540469	1.14639667705166e-05	0.00012585
MCM3AP-AS1	205.362315	-1.060283853	0.241814629	-4.384696895	1.16147387812414e-05	0.000127419
AGAP4	58.66868802	-1.980704285	0.451864985	-4.383398474	1.16842113684966e-05	0.000128096
SMIM3	249.5529571	0.925469701	0.211153054	4.382933052	1.17092103811203e-05	0.000128284
ITGB3	1227.391412	-0.556025188	0.126892219	-4.381869833	1.17665103315389e-05	0.000128825
TRAPPC4	1048.265263	0.593910943	0.13554603	4.381618147	1.17801135589581e-05	0.000128888
GSTK1	815.4642465	0.648695245	0.148077601	4.380778997	1.1825576787159e-05	0.000129299
IVNS1ABP	2338.420753	-0.467591132	0.106770442	-4.379406176	1.19003143400271e-05	0.000130029
AIG1	408.3628664	0.766092429	0.174973019	4.378346051	1.19583367116807e-05	0.000130576
DEDD	886.270162	0.588432513	0.134421038	4.37753287	1.20030263489937e-05	0.000130976
SPNS2	32.94327307	-2.675402536	0.611305479	-4.376539438	1.20578382844779e-05	0.000131487
DCAF12	1960.850636	0.494266002	0.112959697	4.375596043	1.21101104789801e-05	0.000131969
CYTH3	4709.007866	0.423232714	0.096736163	4.375124079	1.21363424573742e-05	0.000132167
RPS9	5391.613996	-0.524376936	0.119859271	-4.374938477	1.21466731421821e-05	0.000132191
PHF13	1534.414168	0.511509407	0.116963674	4.373233075	1.22419902344935e-05	0.00013314
EVI2A	37.60652972	-2.577891382	0.589522663	-4.372845259	1.22637651638296e-05	0.000133288
PM20D1	36.35911019	-2.477792263	0.56666463	-4.372590299	1.22781006819119e-05	0.000133355
TOB1	1087.698651	0.562197603	0.12858613	4.372148076	1.23030032765557e-05	0.000133448
ZC3H6	363.5652111	0.794238313	0.181653982	4.372259299	1.22967355165495e-05	0.000133448
CYTH1	1284.965288	0.527122422	0.120636168	4.369522251	1.24518652808448e-05	0.000134974
FNDC3B	2973.623289	-0.501279572	0.114766562	-4.367819004	1.25493422465515e-05	0.00013594
PALM2	279.7078695	-0.952062211	0.218083478	-4.365586141	1.26782325657198e-05	0.000137245
DCUN1D1	925.0827186	-0.70204437	0.160860339	-4.364309907	1.27524685131886e-05	0.00013794
MTCL1	1777.337904	-0.498187732	0.114153458	-4.364193096	1.27592838553797e-05	0.00013794
IL6ST	9168.600622	-0.541820859	0.124208467	-4.362189392	1.28767324315453e-05	0.000139118
ADCK2	449.2790331	0.735167921	0.168558192	4.361508103	1.29169011868979e-05	0.00013946
ERBB2IP	13928.26518	-0.5161498	0.118354275	-4.361057515	1.29435334224511e-05	0.000139655
JADE2	2181.430839	0.467428431	0.107202131	4.360253151	1.2991206149321e-05	0.000140077
PCGF6	435.8289972	-0.754622209	0.173086938	-4.359787156	1.30189011219463e-05	0.000140283
CNN2	6283.662559	-0.425181847	0.097530841	-4.359460502	1.30383483766436e-05	0.0001404
NSUN5P1	136.8799121	-1.282099985	0.294139651	-4.358813851	1.30769282775892e-05	0.000140723
MRTO4	1850.149272	-0.501358241	0.115037994	-4.358197001	1.31138317553744e-05	0.000141028
FAM149A	20.20319539	4.285424444	0.983669488	4.356569455	1.32116782909671e-05	0.000141986
TUBB4B	17203.33528	0.440522693	0.101145704	4.355327756	1.32867960532622e-05	0.0001427
LMO7-AS1	94.1897157	1.441783127	0.331126128	4.354181092	1.33565262886683e-05	0.000143355
KRT80	2257.757924	0.471575972	0.10831007	4.353943927	1.33709920941659e-05	0.000143416
RANBP2	4307.525342	-0.484339	0.111247095	-4.353722672	1.33845009834973e-05	0.000143445
SIAH3	25.20296865	3.293159408	0.756419922	4.353612739	1.33912178606018e-05	0.000143445
TDRD7	540.6986801	0.695553424	0.15983846	4.351602399	1.35146177211209e-05	0.000144577
TROVE2	966.0631243	-0.647081463	0.148695911	-4.351709874	1.35079932626933e-05	0.000144577
CTSK	150.2387618	1.190771528	0.273861324	4.348082119	1.37333186401149e-05	0.000146821
DSCR3	1213.306808	0.551952295	0.126971256	4.347064923	1.37971389514948e-05	0.000147407
THRIL	267.6610915	-0.940911686	0.216519648	-4.345618031	1.38884066243417e-05	0.000148285
TYMS	995.4891831	0.560897113	0.129099332	4.344694159	1.39469839522465e-05	0.000148813
NIPSNAP1	1168.258712	0.537161944	0.123641289	4.344519122	1.395810851423e-05	0.000148835
ANKRD18B	343.1684764	-0.816332026	0.187967141	-4.342950701	1.40581689403541e-05	0.000149804
ADAM9	10726.68263	-0.414514073	0.095451978	-4.342645193	1.40777388099569e-05	0.000149915
FAT1	18638.00588	-0.426717981	0.098276703	-4.342005474	1.41188014760538e-05	0.000150255
CCBL2	948.884365	0.604971547	0.139367316	4.340842348	1.41937536457715e-05	0.000150954
HPS1	1065.951232	0.604280331	0.139268085	4.338972056	1.43150721399657e-05	0.000152136
PHF21A	778.5986542	0.608313964	0.140201881	4.338843104	1.43234730697036e-05	0.000152136
IL11RA	178.8698373	1.17784731	0.271512752	4.338092041	1.43724967466237e-05	0.000152557
STAT5A	161.0320589	1.127025279	0.259841314	4.337359832	1.44204438428395e-05	0.000152967
SLC4A4	459.3127429	0.811160515	0.187037408	4.336889206	1.44513421852632e-05	0.000153195
ANAPC11	1499.339236	0.577754968	0.133313697	4.333800503	1.46556994912142e-05	0.00015526
DNAJB2	971.5374807	0.620347274	0.143146271	4.333660042	1.46650579997539e-05	0.00015526
DHRS3	149.9577721	1.2053284	0.278161919	4.333189842	1.46964274822832e-05	0.000155491
ANXA2	36943.22426	-0.397684493	0.091795731	-4.332276552	1.47575408026704e-05	0.000156037
DDAH2	1009.572215	0.573160384	0.13238027	4.329651117	1.49345757532796e-05	0.000157807
MAP3K7CL	403.8751742	0.755285999	0.1745116	4.32799882	1.50470275759659e-05	0.000158892
MAP1LC3A	353.1701677	0.965174973	0.223088464	4.326422606	1.51550533873241e-05	0.00015993
MARK1	89.42601081	1.49120181	0.344789644	4.324961141	1.52558752661715e-05	0.000160786
TRAF5	776.7938711	-0.619637795	0.143267019	-4.325055411	1.52493526195615e-05	0.000160786
RALA	1645.219816	-0.51720634	0.119723814	-4.31999553	1.56032361425535e-05	0.000164341
ZNF490	233.5814094	-1.046115664	0.242182359	-4.319537016	1.56356882084641e-05	0.000164577
MLF2	5239.289297	0.438553621	0.10156446	4.317983087	1.57461493005123e-05	0.000165527
SH3RF3	729.9951837	-0.614146295	0.142227367	-4.318059944	1.57406685041188e-05	0.000165527
SEPT11	7089.089986	-0.465719267	0.107866032	-4.317571148	1.57755565108512e-05	0.000165729
ANO2	284.9530929	0.861749877	0.199608709	4.317195785	1.58023982161158e-05	0.000165905
CTSL	1184.92433	0.530917818	0.123021057	4.315666186	1.59122287481638e-05	0.000166951
MAK16	929.9644206	-0.592219947	0.137231883	-4.315469079	1.59264345370347e-05	0.000166993
PSG5	134.1038307	1.236320563	0.2865202	4.314950789	1.59638460779457e-05	0.000167278
PCTP	396.0236784	0.774266271	0.17945691	4.314496847	1.59966816767728e-05	0.000167515
PRC1	7653.030994	0.399831377	0.092764316	4.310185145	1.63117921467023e-05	0.000170705
CSRP2	219.3069056	-0.976730273	0.226617724	-4.310034775	1.6322887635491e-05	0.000170712
RNASE4	39.33818081	2.28471309	0.5301728	4.309374393	1.63717010807474e-05	0.000171113
UBA5	1066.058385	-0.589272078	0.136768529	-4.308535619	1.64339013228993e-05	0.000171653
PSMD11	3856.760347	-0.428440178	0.099470613	-4.307203548	1.65331456931993e-05	0.00017258
HOGA1	71.63717974	1.680176934	0.390121437	4.306804942	1.6562954205201e-05	0.000172781
COL6A3	33.38300062	-2.613106367	0.606768633	-4.306594348	1.65787235196037e-05	0.000172835
ITPK1-AS1	27.62906715	-2.887861808	0.670639445	-4.306131753	1.66134129362844e-05	0.000173086
POLRMT	714.742614	-0.725097797	0.168466627	-4.304103495	1.67663276882128e-05	0.000174568
COQ4	711.9310147	0.624901639	0.145288641	4.301104578	1.69948825714045e-05	0.000176835
PALMD	342.8211314	-0.799084505	0.185900467	-4.298453444	1.71994017861424e-05	0.00017885
PODXL	2373.001718	0.474230031	0.110395208	4.295748332	1.74105013656481e-05	0.00018093
NAP1L1	13254.27857	-0.458436737	0.106728313	-4.295361959	1.74408535988252e-05	0.00018113
LOC101927817	27.04181527	-2.950070735	0.686924579	-4.294606463	1.75003486933729e-05	0.000181633
RIT1	741.8268619	0.606099712	0.141186965	4.292887181	1.76364632809659e-05	0.000182929
C8orf58	586.9355254	0.697056207	0.162403271	4.292131564	1.76966035841158e-05	0.000183287
LOC407835	21.91081871	3.558292397	0.829028624	4.292122481	1.76973277290283e-05	0.000183287
SNHG24	77.44788172	-1.608813314	0.374837217	-4.292031962	1.77045456178815e-05	0.000183287
ZMIZ1	4127.329414	-0.426904391	0.099470452	-4.291770911	1.77253771676031e-05	0.000183386
RNF130	1355.319389	0.514994838	0.12000421	4.29147309	1.77491715567054e-05	0.000183517
BAK1	493.0853077	-0.704814745	0.164287844	-4.290121086	1.78575726709466e-05	0.000184521
ZNF91	614.2467671	-0.728215201	0.16974841	-4.289967734	1.78699078612375e-05	0.000184532
DAG1	7871.070453	0.394904294	0.092111544	4.287239959	1.80906840270055e-05	0.000186578
ID3	2356.760337	-0.494548071	0.115353565	-4.287236984	1.80909262741208e-05	0.000186578
CAST	7908.259595	0.425483391	0.099252873	4.286862201	1.81214624920808e-05	0.000186658
REEP4	1425.743834	0.540533552	0.126089313	4.286910139	1.81175539509342e-05	0.000186658
PDE12	888.9729372	-0.629248017	0.146816651	-4.285944501	1.81964415093809e-05	0.000187312
RAN	9364.330263	-0.397209646	0.092712747	-4.284304587	1.83311642248543e-05	0.00018858
NSMF	1457.826627	0.554659218	0.129477868	4.283814883	1.83715784150899e-05	0.000188877
PFKP	7122.183414	-0.414272513	0.096712686	-4.283538488	1.83944261615932e-05	0.000188993
MAOA	114.2684574	1.3274767	0.310045836	4.281549847	1.85596136496281e-05	0.000190571
CCDC92	1167.830071	0.549347547	0.128339538	4.280423269	1.86538194915775e-05	0.000191418
STC1	176.9111392	-1.129135053	0.263832145	-4.279747848	1.871051727089e-05	0.00019188
SLC37A4	945.8776915	0.564295291	0.131893817	4.278405929	1.88236510754187e-05	0.000192919
SKIL	1225.111792	-0.58636071	0.137082511	-4.277429032	1.89064203347963e-05	0.000193646
MPP1	833.4475198	0.62084264	0.145156645	4.277052829	1.89383871770928e-05	0.000193852
HRH1	561.2610869	-0.662290063	0.154880512	-4.276135544	1.90165468349052e-05	0.00019453
CREB3	1149.659245	0.562333443	0.131548221	4.274732406	1.91366995608836e-05	0.000195515
DCAF13	1382.2801	-0.524314361	0.122653613	-4.274756741	1.91346096097907e-05	0.000195515
EMP3	1842.817177	0.585409303	0.136985403	4.273515933	1.924145280843e-05	0.000196438
FIS1	1252.015772	0.632008326	0.14789341	4.273404248	1.92510976029483e-05	0.000196438
PDLIM7	6336.004724	-0.497033505	0.116320017	-4.272983409	1.92874813147758e-05	0.000196687
POMGNT2	379.8743474	0.764099064	0.178828229	4.272810098	1.93024840018945e-05	0.000196717
JUND	2585.04269	0.511615888	0.11974454	4.272561288	1.93240416535795e-05	0.000196814
DSCC1	309.3320913	-0.8753161	0.204917413	-4.27155549	1.94114210363781e-05	0.000197581
NOP56	4922.714144	-0.463489561	0.108530592	-4.270589062	1.94957345840801e-05	0.000198316
BLVRA	1082.257852	0.567567389	0.13291525	4.270144976	1.95345945631431e-05	0.000198588
C6orf106	3396.490022	0.427363491	0.10009665	4.269508418	1.95904256127934e-05	0.000199031
APTX	945.1368804	0.560036126	0.131261246	4.266576334	1.9849559743482e-05	0.000201539
PPP1R12A	2993.52823	-0.46032606	0.107923349	-4.265305559	1.99628803599267e-05	0.000202564
TMEM98	50.81906382	-2.068543875	0.484988654	-4.265138697	1.99778058799918e-05	0.00020259
NUPL1	2364.108777	-0.484593412	0.113636221	-4.264427387	2.00415505196013e-05	0.000203056
PTCH1	281.9675157	0.866025628	0.203085108	4.264348258	2.00486537735347e-05	0.000203056
CCDC144B	112.5157273	-1.449451149	0.339966939	-4.263506188	2.01243925202787e-05	0.000203697
DHX29	1967.216721	-0.509096561	0.119433573	-4.262591743	2.02069494304174e-05	0.000204406
SERPINB6	1965.260867	0.468234653	0.10985316	4.262368542	2.02271491771167e-05	0.000204484
SLC6A8	1576.930814	-0.510285561	0.119734898	-4.261794763	2.0279164472169e-05	0.000204883
C19orf66	384.2646815	0.882932669	0.207182649	4.261614932	2.02954930531736e-05	0.000204922
PRIM2	793.435431	-0.590160224	0.138491489	-4.261346511	2.03198889354017e-05	0.000205042
TOR1AIP2	3417.339925	-0.475826561	0.111675716	-4.260788091	2.03707311356065e-05	0.000205428
PARVA	5443.748165	0.417017077	0.097879776	4.26050297	2.0396737169879e-05	0.000205563
TMEM219	624.7078711	0.66013189	0.154953445	4.260194999	2.04248628374378e-05	0.00020572
CECR2	110.3272074	1.309672993	0.307523695	4.258770993	2.05553920312686e-05	0.000206907
PCDH10	268.4181196	-0.974476605	0.228874947	-4.257681402	2.06558036453478e-05	0.00020779
GDE1	2081.674758	0.462306703	0.108590521	4.257339393	2.0687417688984e-05	0.00020798
LDLR	2321.829301	0.451477636	0.106060223	4.256804528	2.07369511102544e-05	0.00020835
LOC389831	27.95315818	-2.881843576	0.677209794	-4.255466473	2.08613623864768e-05	0.000209472
NPNT	43.8091877	-2.260809499	0.531392437	-4.25450071	2.09515994809893e-05	0.000210249
LOXL1	3862.433699	0.440706605	0.103596073	4.254086006	2.09904617556416e-05	0.000210509
VAMP2	1009.761982	0.553092065	0.130024186	4.253762958	2.10207823814053e-05	0.000210684
IRS2	840.7912992	-0.578638197	0.136082045	-4.25212742	2.11749316575101e-05	0.000212099
PSMD12	3150.776454	-0.509748227	0.119929287	-4.25040655	2.13382850431509e-05	0.000213605
LOC728554	202.2744032	-1.055629926	0.248683736	-4.244869173	2.18720994391617e-05	0.000218815
MAPRE1	6002.616838	-0.430731279	0.101485361	-4.24427004	2.19306131661732e-05	0.000219266
CDC42EP2	499.8686671	0.706381591	0.16644012	4.244058404	2.19513180536915e-05	0.000219339
CDKN2D	358.3867104	0.792540431	0.186770014	4.243402955	2.20155602248637e-05	0.0002198
PKP1	147.3695651	-1.149177565	0.270820816	-4.243313287	2.20243627016179e-05	0.0002198
DKC1	3930.790108	-0.418443132	0.098640503	-4.242102591	2.21435421580025e-05	0.000220855
HACD3	3752.651126	0.473437898	0.111669414	4.239638048	2.23880480264126e-05	0.000223157
SGK223	2184.666705	-0.457009967	0.107860815	-4.237034242	2.26491605367472e-05	0.000225623
BDNF-AS	156.2638101	-1.181184165	0.278797577	-4.236708863	2.26819929482132e-05	0.000225812
FGF9	35.63486172	2.390521153	0.564269523	4.236488158	2.27042889184502e-05	0.000225897
KRT8	8945.829229	-0.460064906	0.108615051	-4.235738069	2.27802201648656e-05	0.000226514
DOK4	315.0605896	0.886163478	0.20929002	4.234141109	2.29426858312005e-05	0.000227991
PRRG4	32.40284653	2.582023379	0.609917107	4.233400487	2.3018406177543e-05	0.000228605
WIPI1	650.103022	0.646381587	0.152699745	4.233023352	2.30570552989418e-05	0.00022885
GUSB	1935.986647	0.518973084	0.122611179	4.232673454	2.30929684523221e-05	0.000229057
NNT	1740.833518	0.527633446	0.124660977	4.232547028	2.31059578153086e-05	0.000229057
HABP4	1269.501586	0.514798069	0.121650998	4.231761999	2.3186769310344e-05	0.000229719
VOPP1	948.0248291	-0.553854399	0.130929042	-4.230187526	2.33496581214148e-05	0.000231193
ATRAID	1101.550208	0.602928532	0.142534937	4.230040329	2.33649419862482e-05	0.000231204
DDX18	3184.197614	-0.456532024	0.107941857	-4.229425335	2.34289019727613e-05	0.000231697
COX7A2	1942.141661	0.528687232	0.12503269	4.228392056	2.35367391281185e-05	0.000232623
ELOVL1	2119.273323	0.486673139	0.115105818	4.228049874	2.35725547096318e-05	0.000232836
AKR1B1	1677.010569	0.514905122	0.121941005	4.222575681	2.41526259798783e-05	0.000238422
OAZ1	9314.035515	0.459054718	0.108821773	4.218408742	2.4603251101849e-05	0.000242723
SEPT6	915.7466028	0.560377823	0.132849505	4.218140093	2.46325764326071e-05	0.000242866
MRPL3	2570.043308	-0.446064718	0.10575633	-4.217853606	2.46638854863437e-05	0.000242951
TERT	346.9279788	-0.829375048	0.196637381	-4.217789337	2.46709144543455e-05	0.000242951
RHOBTB1	332.6716999	0.799044214	0.189493507	4.216736634	2.47863170889443e-05	0.000243941
G6PD	5699.432689	0.527905226	0.125228037	4.215551396	2.4916863467371e-05	0.000245078
LUC7L	803.9000773	-0.623209405	0.147841599	-4.21538599	2.49351338450989e-05	0.000245111
ATP5G3	2585.026857	0.466676003	0.110729733	4.214550042	2.50276657193309e-05	0.000245872
RPS6KB1	1836.959434	-0.544270609	0.129146258	-4.214373831	2.50472123151038e-05	0.000245917
FAM72B	78.97620952	-1.532945085	0.364042354	-4.210897628	2.54357998499216e-05	0.000249582
SCCPDH	1900.038695	0.483218993	0.11484524	4.207566558	2.58135386488008e-05	0.000253137
PP7080	572.9462083	0.689217688	0.163873107	4.205801071	2.60158997814749e-05	0.000254968
LYSMD3	926.4154072	-0.684505013	0.162760617	-4.205593614	2.60397773607255e-05	0.000255049
PPAT	775.5620429	-0.638039924	0.151795214	-4.203294086	2.63058455433752e-05	0.000257347
SORBS3	3158.119211	0.502695194	0.119594393	4.20333412	2.63011914350865e-05	0.000257347
AMFR	3103.042285	0.436441937	0.103912025	4.200110036	2.66785293005158e-05	0.000260837
CYP4V2	103.7468749	1.3274117	0.316151626	4.198655298	2.6850468188633e-05	0.000262205
SULF2	713.2818787	-0.597652516	0.142342958	-4.198679903	2.68475513650439e-05	0.000262205
RAB11FIP5	2153.756434	0.461415578	0.109905811	4.19828192	2.6894768264743e-05	0.000262481
SHB	1360.698186	-0.505497206	0.1204701	-4.196038719	2.71623831804377e-05	0.000264934
SNRPB2	1614.118813	-0.492468823	0.117382685	-4.195412825	2.72375032178712e-05	0.000265509
SNTB2	2062.86305	-0.485596598	0.11585313	-4.191484478	2.77135150965632e-05	0.000269988
HDAC4	654.308834	-0.615183819	0.146808122	-4.190393615	2.78470956255123e-05	0.000271128
TTTY15	472.6627049	-0.740770853	0.176785631	-4.190220943	2.78682960574269e-05	0.000271173
RPL23AP64	153.42197	-1.1097369	0.264855444	-4.189972016	2.78988859072372e-05	0.000271309
ATP1A1	9861.247731	0.381737336	0.091117192	4.189520395	2.79544658184495e-05	0.000271688
ELOVL7	267.6494503	0.979686262	0.23388547	4.188743586	2.8050312036937e-05	0.000272458
SLC35A4	2976.191321	0.465678991	0.111183425	4.188385002	2.8094661077848e-05	0.000272727
ANKMY2	599.1164983	0.640835788	0.153047266	4.187175656	2.82447230411548e-05	0.000274021
KLHL24	298.0324255	0.889768423	0.212534446	4.186466901	2.83330228419809e-05	0.000274714
RRP15	978.597624	-0.666267835	0.159182756	-4.185552819	2.84472907335935e-05	0.000275659
MTHFD2	3126.797721	-0.462395458	0.110509329	-4.184221022	2.86145608721393e-05	0.000277116
CHPF2	1363.104439	-0.554463776	0.132547033	-4.183147401	2.87500850833829e-05	0.000278263
LOC729218	253.2710619	-0.892514162	0.21339473	-4.182456444	2.88376277488818e-05	0.000278946
TIMP2	17503.11823	0.371978102	0.088957776	4.181513067	2.89575606183287e-05	0.00027994
NTN1	81.26076403	-1.574294194	0.376599308	-4.180289659	2.91138004694894e-05	0.000281284
IL1A	29.41983267	-2.651210836	0.634312957	-4.179657389	2.91948605763386e-05	0.000281901
HINT3	534.6517319	0.709301392	0.169724317	4.179138305	2.92615700240977e-05	0.000282378
PPP2R2B	1812.157161	0.467101004	0.111793018	4.178266319	2.93739585171597e-05	0.000283296
MSTO2P	91.43233258	-1.438900008	0.344471118	-4.17712816	2.9521270842455e-05	0.000284549
PUS7L	513.5838948	-0.831431476	0.19910844	-4.175772136	2.96976981919699e-05	0.000286081
GRPEL2	1274.801293	-0.594055678	0.142274683	-4.175413811	2.97444857235923e-05	0.000286363
MAMDC4	122.5538763	-1.52809793	0.366020045	-4.174902311	2.98113951527178e-05	0.000286838
PRR36	138.3432122	1.221989912	0.292739362	4.1743273	2.98867831964213e-05	0.000287395
FLJ42393	32.81561848	-2.561371254	0.613637518	-4.174078639	2.9919440564491e-05	0.00028754
ZNF841	429.8304549	-0.734052407	0.175895173	-4.17323793	3.00301044966535e-05	0.000288434
GFPT2	651.9116316	-0.618026053	0.14810089	-4.17300701	3.00605688579481e-05	0.000288557
SCD5	1001.099765	-0.555397617	0.133184418	-4.170139617	3.04413086158588e-05	0.00029204
DDX21	8916.908466	-0.423305895	0.101532027	-4.169185884	3.05689603326812e-05	0.000293093
KCNRG	45.77939784	-2.248353361	0.539425343	-4.168052889	3.07212661792672e-05	0.000294381
ZNF264	808.9292848	-0.610306488	0.146543529	-4.164677146	3.11793461066632e-05	0.000298595
KIAA1143	699.3465626	-0.67932735	0.163164444	-4.163452112	3.13471795135401e-05	0.000299851
TRIM38	549.0547978	0.678427409	0.162946255	4.16350416	3.13400313386227e-05	0.000299851
MIF4GD	403.8054095	0.739638284	0.177734022	4.161489591	3.16178411835149e-05	0.000302264
CDK6	4456.282038	-0.527923027	0.126864704	-4.161307373	3.16430842515318e-05	0.000302328
SCARNA9	120.4571293	-1.228731367	0.295367486	-4.160008888	3.18235209811319e-05	0.000303875
GPNMB	141.2219938	1.14358192	0.274910992	4.1598261	3.18489994849107e-05	0.000303941
NHP2	2204.658417	-0.527034366	0.126753223	-4.157956321	3.21107399982766e-05	0.00030626
MACROD1	276.0599265	0.874868859	0.210444071	4.15725116	3.22099815237038e-05	0.000307027
MCTS2P	189.8187732	-1.001873597	0.241018462	-4.15683341	3.22689112470128e-05	0.00030741
RALGAPA1	318.7336088	-0.854893569	0.205684769	-4.156328988	3.23402040615203e-05	0.00030791
NEURL1B	2247.433622	0.464207771	0.111692458	4.156124574	3.23691374827507e-05	0.000308006
ASH2L	1834.609551	0.46545734	0.112015992	4.155275786	3.24895413661778e-05	0.000308915
TSPAN12	17.7671523	4.533569529	1.091063156	4.155185247	3.25024097568112e-05	0.000308915
KLHL22	478.4799053	0.691996747	0.166584987	4.154016276	3.26689921761694e-05	0.000310317
ULK2	983.4138229	0.53587213	0.129055967	4.152246058	3.29227994158564e-05	0.000312547
ANKRD13B	270.1463692	-0.987849783	0.237917349	-4.152071239	3.29479655930836e-05	0.000312604
MAPKAP1	2951.816314	0.422967832	0.101906797	4.150536015	3.316975682575e-05	0.000314526
LGALSL	400.4882244	0.729152578	0.175694488	4.150116402	3.32306239296724e-05	0.000314921
C1QL1	528.9036313	0.699704097	0.168616828	4.149669425	3.32955769810613e-05	0.000315354
PSD3	887.8379547	-0.605165822	0.145884067	-4.148265354	3.35003969940676e-05	0.000316974
RPL32	8491.305309	-0.449277606	0.108305836	-4.148230819	3.35054498428927e-05	0.000316974
ALDH1L2	342.6363457	-0.770386039	0.185740841	-4.147639459	3.35920850673595e-05	0.00031761
PDCL3	361.9748261	-0.762987108	0.183989356	-4.14690896	3.36993980484852e-05	0.000318441
ZNF660	64.58086534	-1.663896485	0.401549799	-4.143686511	3.41766866505623e-05	0.000322764
KIAA1522	3027.179944	0.437579086	0.105612103	4.143266485	3.42393691730925e-05	0.000323094
SLC2A10	193.1772077	0.980085258	0.23655339	4.14318838	3.42510371738905e-05	0.000323094
BRD7	1320.19661	-0.505807572	0.122102938	-4.142468493	3.43587581494396e-05	0.000323923
GPX2	27.2348674	-3.234570591	0.780943295	-4.141876384	3.44476001393023e-05	0.000324573
CISD2	391.9237235	-0.737779787	0.178181977	-4.140597166	3.46402834192213e-05	0.000326201
IRF5	46.59179538	1.986252732	0.479734903	4.14031316	3.46832007624451e-05	0.000326417
KMT2C	3345.694713	-0.425160431	0.102721546	-4.13896058	3.48882883876995e-05	0.000328159
SRR	304.9095119	0.807266187	0.195128923	4.137091378	3.51736061699973e-05	0.000330652
ABHD8	339.1295724	0.824954845	0.199464139	4.135855441	3.53634770037015e-05	0.000332246
PRPSAP1	1673.975376	0.467475927	0.113050144	4.135120143	3.54768983852075e-05	0.00033312
ZNF445	1651.182575	-0.491359267	0.118840386	-4.134615188	3.55549888246722e-05	0.000333662
MGST2	197.7811268	0.972556889	0.235423718	4.131091362	3.61045042115746e-05	0.000338625
GEMIN5	1758.711301	-0.462308591	0.111966526	-4.128989344	3.64361287070207e-05	0.000341539
HLA-DPB1	105.8416344	1.291657356	0.312882515	4.12825036	3.65533999673947e-05	0.000342442
ADGRF5	31.49436235	2.470007311	0.598506578	4.126950981	3.67604712692546e-05	0.000344185
PRDX2	2163.282282	0.482206699	0.116864536	4.126202141	3.68803130928031e-05	0.000345109
MIAT	182.3115171	-1.041401956	0.252409004	-4.125851059	3.69366267483497e-05	0.000345439
COL8A2	172.2968446	1.030567438	0.24995223	4.123057582	3.73876187556921e-05	0.000349457
RGS9	77.11191697	1.607115851	0.389962053	4.121210867	3.7688626018362e-05	0.000352069
HSPG2	14586.95128	-0.389781976	0.094586784	-4.120892571	3.77407389610076e-05	0.000352355
CANX	25438.76577	-0.41390237	0.10045894	-4.120114848	3.78683593044141e-05	0.000353143
SLC37A1	44.34205236	2.112650642	0.512758479	4.120167153	3.78597634069941e-05	0.000353143
ZNF326	1356.753869	-0.499534733	0.121347002	-4.116580755	3.84534634765706e-05	0.000358395
BCAR3	1765.160537	-0.488572978	0.118693308	-4.116263903	3.85063384600528e-05	0.000358479
PIN4P1	45.78541946	-1.998580743	0.485525786	-4.116322552	3.84965462308617e-05	0.000358479
SAMD12	616.630825	0.645892783	0.156984019	4.114385572	3.88212074480457e-05	0.000361205
LOC101928446	17.55894306	-5.10665017	1.241506722	-4.113268239	3.9009666074107e-05	0.000362752
CPE	1404.778163	0.495394213	0.120445638	4.113010842	3.90532037685165e-05	0.000362934
KLF13	1141.196654	0.529640124	0.128775642	4.112890575	3.90735621820475e-05	0.000362934
PCDHB5	43.2717851	-2.065050602	0.502180557	-4.11216757	3.91961628398812e-05	0.000363866
PIGS	1603.151454	0.484652851	0.11788732	4.11115336	3.93687589597591e-05	0.000365261
STX1B	415.4555412	-0.707386258	0.172089095	-4.110581542	3.94663874026163e-05	0.000365792
UBA7	315.3585738	0.98969209	0.240768417	4.110556126	3.94707320826783e-05	0.000365792
CCNDBP1	596.2476389	0.625586621	0.152205678	4.110139829	3.95419598604113e-05	0.000366245
PPP1R2	853.0850774	-0.605512727	0.147345205	-4.109483751	3.96544615174654e-05	0.000367079
SLC22A18	192.7374121	1.023307094	0.249021644	4.109309841	3.96843337325008e-05	0.000367147
PI4K2A	2125.241142	0.452207586	0.110099528	4.107261782	4.00377364566445e-05	0.000370208
TINAGL1	798.0526866	0.61817441	0.150535578	4.106500402	4.01698762604853e-05	0.00037122
NAT6	118.7658221	1.259659868	0.307047384	4.102493412	4.087214964859e-05	0.000377496
RIMS1	73.56805615	1.530053588	0.373112148	4.100787377	4.11746753604218e-05	0.000380076
TMBIM4	745.1938701	0.603551088	0.147217265	4.099730341	4.13631808178573e-05	0.000381385
ZNF608	806.1082649	-0.57431635	0.140086279	-4.099733064	4.13626941401845e-05	0.000381385
GNL1	2054.789873	0.455285722	0.111303508	4.090488523	4.30465513082163e-05	0.000396683
CYB5B	3123.559529	0.416924651	0.101961529	4.089038832	4.33164340432508e-05	0.000398945
HEXIM1	2327.057605	0.451896635	0.11052183	4.08875456	4.33695437271419e-05	0.00039921
ERO1A	1880.478139	-0.517451621	0.12660439	-4.08715387	4.36697503156213e-05	0.000401747
UBASH3B	1793.790901	-0.52324558	0.128039791	-4.086585692	4.37767842998259e-05	0.000402505
IFT52	1030.444116	0.523205363	0.128040551	4.086247354	4.38406389687179e-05	0.000402866
LRRC8C	616.4930627	-0.67953527	0.166304138	-4.08609958	4.3868556158927e-05	0.000402896
PDXDC2P	365.84565	-0.746365551	0.182692327	-4.085368904	4.40068418963574e-05	0.000403939
CAV2	1701.808839	-0.537320942	0.131529798	-4.085165095	4.40454878073254e-05	0.000404067
SNX18	908.5534636	-0.575187097	0.140808947	-4.084876071	4.4100347462434e-05	0.000404344
ZNF385B	67.4048202	1.593965547	0.390274413	4.084217399	4.42256121491455e-05	0.000405265
ST6GALNAC5	103.1938662	-1.305435912	0.319643042	-4.084042952	4.42588444681914e-05	0.000405343
TSTD1	138.0969265	1.147669297	0.281068522	4.083236674	4.44127495233268e-05	0.000406525
VMP1	3039.509875	-0.417050853	0.102149298	-4.082757896	4.45043803872447e-05	0.000407135
LLPH	477.9605891	-0.678365154	0.16616483	-4.082483356	4.45570039696627e-05	0.000407389
LONRF3	17.59050146	4.164035458	1.020158592	4.081753063	4.46972736243853e-05	0.000408443
GLB1	1170.353518	0.514077801	0.125968027	4.081018121	4.48388588078237e-05	0.000409507
KDELR1	4663.162444	0.424769213	0.10408742	4.080889037	4.48637703550948e-05	0.000409507
AGPAT3	2552.280387	0.432819032	0.106067165	4.080612799	4.4917125134364e-05	0.000409765
DAB2IP	836.5725218	0.554724706	0.135957701	4.080127146	4.50110737988725e-05	0.000410318
MAMLD1	1606.757744	-0.476244285	0.116725379	-4.080040576	4.50278402399385e-05	0.000410318
FANCM	644.8073449	-0.745462946	0.182766374	-4.078775168	4.52735941653174e-05	0.000412327
SYNE2	7027.099347	0.426088094	0.104478987	4.078218068	4.53821907595596e-05	0.000413087
LINC00472	441.4072925	-0.826399109	0.202685621	-4.077245857	4.55722981337996e-05	0.000414586
RIMS3	367.0600638	0.740327343	0.181611077	4.076443772	4.57297070643468e-05	0.000415787
LOC90246	51.33221697	1.838412643	0.451069968	4.075670677	4.58819146384497e-05	0.000416939
TUSC1	472.1783533	0.676499247	0.166024331	4.074699426	4.60738161574974e-05	0.000418451
FRG1HP	250.8138829	-0.863739208	0.212061024	-4.073069107	4.63976498826888e-05	0.000421158
AP2M1	11118.66915	0.385062983	0.094545601	4.072775238	4.64562507859448e-05	0.00042131
CIRBP	3836.091401	0.406843101	0.099898837	4.072550913	4.65010311152525e-05	0.00042131
FAM107A	20.78293639	3.304671748	0.811425107	4.072676232	4.64760096998275e-05	0.00042131
FLRT1	61.28231322	-1.739754402	0.427198956	-4.072468754	4.65174422061103e-05	0.00042131
CCDC6	1483.481737	-0.514846794	0.126428198	-4.072246564	4.65618513374671e-05	0.000421316
SLC35D2	437.787514	0.707101496	0.173640826	4.072207636	4.65696360622169e-05	0.000421316
ZNF185	2199.662863	0.454885852	0.111715781	4.071813731	4.66484775160222e-05	0.000421796
C9orf84	38.25174234	-2.193556159	0.538789403	-4.071268196	4.67578772949435e-05	0.000422552
TEP1	1093.15999	-0.524870228	0.128954016	-4.070212361	4.69703021834513e-05	0.000424237
MKI67	31536.98636	0.362356253	0.089042434	4.069478294	4.71185291024203e-05	0.000425341
LZTS3	1021.961398	0.528303513	0.129845247	4.068716622	4.72727989527436e-05	0.000426498
ARHGAP11B	278.4118746	-0.833574125	0.204969305	-4.066824173	4.76581731562259e-05	0.000429738
ERVFRD-1	36.73427403	-2.401191937	0.590513579	-4.066277258	4.77700994017577e-05	0.00043051
MCM2	5783.481322	0.42756318	0.10515289	4.066109624	4.78044556526276e-05	0.000430582
SHMT1	1549.88729	0.474671647	0.116748105	4.065776041	4.78728924097478e-05	0.000430961
APLP2	10243.68671	0.367937305	0.090537279	4.06393156	4.82529797809929e-05	0.000434144
CDHR5	44.4025911	-2.035568608	0.501022137	-4.062831673	4.84809904826017e-05	0.000435956
LOC101929427	25.55241232	-2.926368367	0.720302074	-4.062696017	4.85091830146061e-05	0.00043597
HNRNPL	7066.871203	-0.390966727	0.096272296	-4.061051247	4.88522457141395e-05	0.000438812
LOC100506895	44.0175364	2.002035369	0.493215616	4.059148379	4.92520112518715e-05	0.00044216
LRRFIP1	3535.869953	-0.432108709	0.106512524	-4.056881685	4.97322590694935e-05	0.000446226
SLCO4C1	10.65827243	6.921731893	1.706251687	4.056688673	4.97733572291014e-05	0.00044635
BRWD3	1165.280278	-0.588483134	0.145076382	-4.056367588	4.98417972652198e-05	0.000446719
CDCA5	2711.964678	0.452650437	0.1116243	4.055124513	5.01076043376408e-05	0.000448855
ZFHX3	2716.199528	-0.430965631	0.106284159	-4.054843505	5.01678780688898e-05	0.000449149
ZC3H4	1959.228426	-0.44916382	0.110785475	-4.054356574	5.0272483631363e-05	0.00044984
CD55	1030.537205	0.524965145	0.129493222	4.05399709	5.03498427989202e-05	0.000450286
ZNF451	1887.400038	-0.517387804	0.127648039	-4.053237381	5.05136997480212e-05	0.000451504
ANXA2P2	110.5783056	-1.257740785	0.3106693	-4.048487524	5.15496815455733e-05	0.000460512
HINT1	4166.031813	0.457922704	0.113160736	4.04665718	5.19542431894665e-05	0.00046362
MDH2	3562.208078	0.438876159	0.108450836	4.046775245	5.19280567697963e-05	0.00046362
PHF7	248.6226149	0.861491111	0.212925114	4.045981692	5.21043053894071e-05	0.000464706
TVP23B	251.5860403	-0.92311525	0.228175667	-4.045634069	5.21816910296501e-05	0.000465142
RAC1	7247.601253	-0.377178904	0.093284257	-4.043328579	5.26976880588517e-05	0.000469486
SHISA4	346.6046292	0.813854169	0.201310252	4.042785517	5.28199337672255e-05	0.000470319
PTBP2	658.7763513	-0.616899068	0.152608274	-4.042369722	5.29137126872971e-05	0.000470897
TCOF1	5577.454454	-0.419494557	0.103787323	-4.041867014	5.30273047620165e-05	0.000471652
C16orf72	710.9480109	-0.640010011	0.158360187	-4.041483035	5.31142242719183e-05	0.000471912
TRO	396.4711584	0.748480617	0.185195242	4.04157584	5.30932039743327e-05	0.000471912
TAP2	1891.454877	0.446443818	0.110500653	4.040191673	5.34075355637907e-05	0.00047426
DEPDC1	2168.213652	-0.508361447	0.125847014	-4.039519347	5.35608500399098e-05	0.000475363
RAD52	288.8844516	-0.810572579	0.200701268	-4.038701828	5.3747835550761e-05	0.000476764
TEX15	28.24086142	2.569911192	0.636585354	4.037025319	5.41332284584475e-05	0.000479923
HMG20B	2346.541895	0.510301245	0.126418048	4.036617037	5.42274792548339e-05	0.000480498
ADRBK2	344.4134447	-0.752813062	0.18654192	-4.035624057	5.44573554170311e-05	0.000482273
TMEM158	163.0374248	-1.066743551	0.264367003	-4.035085835	5.45823400990963e-05	0.000483119
SLC35F5	804.6537219	-0.681330555	0.168868197	-4.034688408	5.46748039450323e-05	0.000483675
COPZ2	395.4610541	0.726938534	0.180192867	4.034224806	5.47828514061978e-05	0.000484369
DSTN	5838.048511	-0.423277279	0.10494374	-4.033373302	5.49818308532694e-05	0.000485866
VARS	4470.986342	-0.447784423	0.111056022	-4.03205892	5.52903200218399e-05	0.000488328
TAP1	799.3178091	0.574534792	0.142550913	4.030383101	5.56860181402316e-05	0.000491558
CASP6	303.2917919	0.815259465	0.202320767	4.029539219	5.58862917075853e-05	0.000493059
RAI1-AS1	17.41042251	-4.363637109	1.083627812	-4.026878103	5.65223158610593e-05	0.00049827
SFI1	722.7866423	-0.602464979	0.149613321	-4.02681376	5.65377788487829e-05	0.00049827
COL5A2	19848.35745	-0.373840326	0.092852707	-4.026165093	5.66938911542452e-05	0.000499376
ACTG1	152218.5417	-0.366828758	0.091116501	-4.025931129	5.67502984733461e-05	0.000499604
HEBP2	307.6933116	0.814536935	0.202378229	4.024824898	5.70177249188594e-05	0.000501689
SAV1	1437.177583	0.479388673	0.119173343	4.022616662	5.75551300159897e-05	0.000506145
IL10RB	485.4427808	0.670634998	0.166730607	4.022266874	5.76406944426147e-05	0.000506625
ZNF703	916.5247122	-0.530363998	0.13189914	-4.020981467	5.79561649840445e-05	0.000509124
ARMCX4	274.8383768	-0.818801261	0.203653228	-4.020566083	5.80584596506958e-05	0.000509749
OLFML2B	125.4707315	-1.16957104	0.29091669	-4.020295428	5.81252044563774e-05	0.000510061
FBXO7	2007.102765	0.441315244	0.109785009	4.01981335	5.82442674125676e-05	0.000510832
NFE2L3	811.7019095	-0.582211815	0.144889688	-4.018310926	5.86168169716094e-05	0.000513824
MSLN	2109.618369	0.536995003	0.133716292	4.015927998	5.92123330538554e-05	0.00051851
SLC25A27	116.7042581	1.231762481	0.306720004	4.01591831	5.92147657644036e-05	0.00051851
TK2	699.4082894	0.580515576	0.144623398	4.01398104	5.97031444132084e-05	0.000522506
RNF138P1	25.52045955	-2.757185741	0.6870272	-4.013211908	5.98980955020494e-05	0.000523932
FBXO41	247.0528635	0.869823063	0.21679644	4.01216488	6.01644533757089e-05	0.000525981
FAM167A	157.3851335	1.127996795	0.28120259	4.01133146	6.03772721210716e-05	0.000527559
NDFIP2	1768.585876	0.541667183	0.13506793	4.010331576	6.06335388095225e-05	0.000529516
TESK1	637.3550215	0.656635603	0.163747462	4.010050564	6.07057466252283e-05	0.000529863
CAPN12	66.25954372	-1.670779663	0.416680121	-4.009741717	6.07852003002996e-05	0.000530274
CEACAM19	227.0973726	0.96955713	0.241862252	4.008716211	6.1049728471749e-05	0.000532298
NOP10	1313.64615	0.52127684	0.130101789	4.006684631	6.15769939908253e-05	0.000536609
LAPTM4A	5410.874855	0.422734909	0.105602272	4.003085372	6.25217280627943e-05	0.000544552
PPP2CB	2326.793066	-0.471106491	0.117738337	-4.001300695	6.29952431656034e-05	0.000548384
AAK1	3781.933175	-0.433889631	0.108506885	-3.998729026	6.36835391715556e-05	0.000554081
CD151	4337.080475	0.443143363	0.110832588	3.998312867	6.37955894887869e-05	0.000554634
ZNF805	413.8802155	-0.694777365	0.173770764	-3.998240844	6.38150004190371e-05	0.000554634
ADAR	8737.415608	0.370706075	0.092723339	3.997980234	6.38852845526025e-05	0.000554656
AEBP2	1213.686571	-0.583691688	0.145994298	-3.99804441	6.38679699887076e-05	0.000554656
CRAMP1L	1090.403202	-0.503299265	0.125907317	-3.997379014	6.40477073901403e-05	0.000555771
IMPAD1	3595.844618	-0.53653557	0.134258517	-3.996287029	6.43437135006867e-05	0.000558044
PTK2B	374.1004743	0.724142154	0.181256921	3.99511451	6.46629914694753e-05	0.000560515
CTNNA1	19119.18885	0.35524436	0.088947998	3.993843228	6.50108568984412e-05	0.000563232
CRISPLD1	10.08380751	6.839348464	1.712614286	3.993513612	6.51013396570359e-05	0.000563669
MRPL45P2	95.88226437	-1.361886566	0.341033609	-3.993408651	6.51301772834066e-05	0.000563669
MAP3K3	2780.514486	0.422918716	0.105909153	3.993221591	6.51816016204477e-05	0.000563816
ARHGEF2	2161.907367	-0.462921499	0.115932526	-3.993025214	6.52356285368549e-05	0.000563985
NRN1	90.87803998	1.340935839	0.336198336	3.988526104	6.64850879852051e-05	0.000574483
DEDD2	456.1629946	0.669625375	0.167905469	3.98810938	6.6601956252948e-05	0.000575189
TUBB	48684.31114	-0.368643308	0.092453392	-3.987342172	6.68176251466679e-05	0.000576747
GALC	444.7195294	0.698251997	0.175130086	3.98704765	6.690059324914e-05	0.000577159
DYNLT1	2093.729611	0.430946634	0.108098741	3.986601773	6.70263842602825e-05	0.000577939
FRZB	38.18102288	2.119116541	0.53173627	3.9852774	6.74013379123715e-05	0.000580866
EAPP	738.3506801	0.570319495	0.143240999	3.981538109	6.84707401569401e-05	0.000589771
SHKBP1	1557.245494	0.542456745	0.136258205	3.981094181	6.85987602774847e-05	0.000590563
CAMK4	20.86604612	3.123816954	0.784967656	3.979548622	6.90462380810269e-05	0.00059379
PPFIBP1	1053.487793	-0.579352765	0.145579558	-3.979629923	6.90226306810437e-05	0.00059379
THSD4	1409.176158	-0.495746303	0.124606892	-3.978482207	6.93566004862276e-05	0.000596146
COA3	655.1996996	0.58982401	0.148271077	3.978011235	6.94940889759894e-05	0.000596701
MXD3	796.9530791	0.658160177	0.165448308	3.978041152	6.94853476436493e-05	0.000596701
TMEM159	125.1109881	1.142385486	0.287185565	3.977865278	6.95367497546569e-05	0.000596754
LILRB3	34.77389469	-2.286383396	0.575071306	-3.975825909	7.0135420459755e-05	0.000601576
CENPBD1	229.5437926	0.87819937	0.22098222	3.974072521	7.06540345763101e-05	0.000605707
DENR	2910.465389	-0.515061156	0.129654862	-3.972555659	7.11056143123552e-05	0.000609259
GTSE1	3344.481699	0.408728032	0.102940911	3.970511141	7.1718602296716e-05	0.000614189
SREK1	3850.888029	-0.421770672	0.106251819	-3.969538352	7.20120159976907e-05	0.000616379
MARCKS	11083.95206	-0.415490002	0.104677197	-3.969250359	7.20990983205153e-05	0.000616802
CCNYL1	743.0910562	-0.644630663	0.162446466	-3.968265223	7.23977342316359e-05	0.000619033
LMOD1	231.8472074	0.866406019	0.218396857	3.967117618	7.27470963253133e-05	0.000621695
SMARCD1	2894.666805	0.451334142	0.113773148	3.966965406	7.27935536309915e-05	0.000621767
GNE	1340.374045	0.498622426	0.125721915	3.966074059	7.30661681903171e-05	0.00062377
ADAMTS16	89.88857314	-1.402775288	0.353938292	-3.963332929	7.39105940611159e-05	0.00063065
MAL2	19.75803354	3.229590001	0.815015799	3.962610303	7.41347369322643e-05	0.000632232
APOL6	389.1226222	0.79048207	0.199516954	3.961979439	7.43309428976473e-05	0.000633575
CARHSP1	1336.87793	0.478564059	0.120809911	3.961298	7.45434296759905e-05	0.000635056
TMEM40	102.7346616	1.287084111	0.32493986	3.96099177	7.46391057330502e-05	0.00063554
KLF2	511.1517684	-0.707492939	0.178689086	-3.959351718	7.51534887538766e-05	0.000639587
C22orf46	997.3565908	0.511395696	0.129243405	3.956841723	7.59472154897388e-05	0.00064567
DTNB	431.3655919	0.693320489	0.175218327	3.956894806	7.59303472903734e-05	0.00064567
SMCR5	29.74472506	-2.664097431	0.673315887	-3.95668286	7.59977177994272e-05	0.000645763
POLR2G	1455.747322	0.503541844	0.127280632	3.956154502	7.61659110520734e-05	0.000646857
TMBIM1	1984.376781	0.458558072	0.115922847	3.955717838	7.63051810278812e-05	0.000647703
SPON2	43.34272765	-1.958272748	0.495282405	-3.953850832	7.69033647139919e-05	0.000652442
LOC642846	237.6249103	-1.064816565	0.26934368	-3.953374976	7.70565350435669e-05	0.000653403
DNPH1	383.2310589	0.771032022	0.195064762	3.952697626	7.72750609661596e-05	0.000654916
GPR176	1494.925651	0.460830084	0.116600629	3.952209258	7.74329810935931e-05	0.000655915
SLC25A3	10023.34938	0.370327013	0.093743133	3.950444189	7.80062868227496e-05	0.000660429
ZMAT3	1343.162002	-0.622547848	0.157596764	-3.95025781	7.80670577925963e-05	0.000660602
PLEKHB1	52.95549099	1.743796618	0.441488131	3.949815397	7.82114903478762e-05	0.000661482
PLSCR4	170.3498368	1.021385006	0.258608561	3.949540576	7.83013372873232e-05	0.000661899
PFKFB3	1006.75269	-0.530063018	0.134221307	-3.949171941	7.84220077085535e-05	0.000662577
FIBP	1728.416744	0.508686256	0.128826261	3.948622364	7.86022349575286e-05	0.000663757
PEMT	314.562792	0.790797701	0.200298873	3.948088619	7.87776451946661e-05	0.000664895
NAA25	1407.558643	-0.54552574	0.13818977	-3.947656477	7.89199353199449e-05	0.000665752
ILDR2	44.10226212	1.937032579	0.490702033	3.947472087	7.89807229173409e-05	0.000665921
XRCC2	637.1516409	-0.690298425	0.174896566	-3.946895239	7.91711774272948e-05	0.000667183
PAX6	98.61313318	1.302838956	0.33010338	3.946760428	7.92157498599246e-05	0.000667215
PYGO2	1285.118509	0.499040346	0.126453528	3.946432779	7.93241785563932e-05	0.000667785
IER5L	644.864338	0.602783016	0.152786958	3.945251765	7.97161769965047e-05	0.000670739
EHMT1-IT1	23.56130375	-2.9589228	0.750042517	-3.945006762	7.97977268606147e-05	0.00067108
FILIP1L	1751.338145	-0.44560709	0.112969588	-3.944487161	7.99709376861752e-05	0.000672191
CYP20A1	946.0112834	-0.527348448	0.133718003	-3.943735599	8.02221028177462e-05	0.000673956
GLIS2	826.2256686	0.554835088	0.14082775	3.93981363	8.15449330626505e-05	0.000684718
ZNF611	324.5229223	-0.75820067	0.192549818	-3.937685723	8.22712500647293e-05	0.000690462
PRKAG2	1492.360697	-0.475746179	0.120829752	-3.937326446	8.23944832928392e-05	0.000691142
LRRK2	19.64251364	3.22450623	0.819258126	3.935885563	8.28904671424325e-05	0.000694946
SNRPD1	1946.668871	-0.434977543	0.110523421	-3.935614173	8.29842009808965e-05	0.000695375
PRDM2	1010.467196	-0.509361162	0.129429268	-3.935440346	8.30442902967727e-05	0.000695523
SLC47A1	60.81222631	1.635922166	0.416013421	3.932378342	8.4109549227944e-05	0.000704084
RUNX2	325.0226812	-0.753426163	0.191687448	-3.930492953	8.47718782044236e-05	0.000709265
GJC1	2646.430295	-0.48749313	0.124043929	-3.93000395	8.4944466132627e-05	0.000710346
PGLS	891.4647933	0.555403645	0.141335872	3.929672193	8.50617448419146e-05	0.000710963
APH1A	2975.743768	0.408822908	0.104056959	3.928837758	8.53574009813895e-05	0.00071307
ATP6V0D1	2211.95	0.457102006	0.116389163	3.927358818	8.58838044293814e-05	0.000717101
MBTPS1	2575.358941	0.409475612	0.104283593	3.926558351	8.61699950015454e-05	0.000719124
CERS4	112.4479465	1.242684345	0.316524352	3.926030771	8.63591125914833e-05	0.000720335
ROCK1	2653.853983	-0.445638335	0.113535505	-3.925101087	8.66933247979257e-05	0.000722754
PPIE	979.4774296	0.557737785	0.142100496	3.924953134	8.67466248596831e-05	0.00072283
WDR27	368.2852407	-0.780197906	0.198812329	-3.924293378	8.69846795637516e-05	0.000724444
SEMA3D	885.4559877	-0.667957247	0.170237956	-3.923668167	8.7210839002065e-05	0.000725958
PICALM	4858.839282	-0.504412209	0.128575003	-3.923096996	8.74179361199879e-05	0.000726942
ZDHHC4	607.2105732	0.588105677	0.149908212	3.923105131	8.741498323552e-05	0.000726942
PLEKHO2	685.2037699	0.565686219	0.144216509	3.922478935	8.76425580495515e-05	0.00072844
SSR4P1	70.09670812	1.514083748	0.386161946	3.920851769	8.82365294916379e-05	0.000733004
DLG3	320.3438302	0.748069413	0.19081382	3.920415273	8.83965109046612e-05	0.00073396
EDF1	3240.482289	0.489746259	0.124947578	3.919613874	8.86909483377532e-05	0.000736031
AMD1	2605.793378	-0.466891568	0.119136437	-3.918965335	8.89299023048975e-05	0.00073764
HOXB9	80.87320094	1.513337212	0.386175534	3.918780654	8.89980591486895e-05	0.000737831
MYL9	14543.64219	-0.398302151	0.101688597	-3.916881188	8.97019297420015e-05	0.00074329
MOSPD3	347.594399	0.834758294	0.213171626	3.91589777	9.00684102391566e-05	0.000745571
TPRG1L	892.4080802	0.518945682	0.132519943	3.915981772	9.00370510198772e-05	0.000745571
RAG1	41.28907604	1.9844656	0.506945702	3.914552567	9.05720048521574e-05	0.000749361
DENND2C	112.6015414	1.230622473	0.314396304	3.914239634	9.06895359539488e-05	0.000749954
ZNF146	2494.629106	-0.471327994	0.120421966	-3.913970254	9.07908249813198e-05	0.000750412
KLHDC2	1045.645011	0.502139336	0.128298223	3.913844829	9.08380224344915e-05	0.000750423
LIMD1	1075.116417	-0.49466475	0.126424092	-3.912741175	9.12543261596128e-05	0.000753482
PDHB	2159.349424	0.435291217	0.111272734	3.911930644	9.15612096854151e-05	0.000755634
FMR1	4941.93419	-0.452249655	0.115623338	-3.911404577	9.17609103521067e-05	0.0007569
UBE2B	1450.61999	-0.466394668	0.119294051	-3.909622191	9.24405866704996e-05	0.000762122
IKBIP	1525.361581	-0.527951546	0.135046343	-3.909410162	9.2521755458144e-05	0.000762407
LIMS1	1422.713291	-0.541285494	0.138524493	-3.907507501	9.3253147176272e-05	0.000768047
CDKN3	1887.280294	0.433005155	0.110835953	3.906721095	9.35570374249485e-05	0.000770162
RAB10	3790.225141	-0.417060865	0.106772515	-3.906069524	9.38095316348846e-05	0.000771852
HADH	692.2169904	0.568905115	0.145707432	3.904434432	9.44459927520727e-05	0.000776308
SCML2	362.6730189	0.712326802	0.182438135	3.904484126	9.4426589314704e-05	0.000776308
CACNA1C	71.88160768	-1.553835336	0.398082107	-3.903303639	9.48885381757207e-05	0.000779554
SLC35B2	1349.992795	0.484295662	0.124137291	3.901290713	9.56811623883396e-05	0.000785277
XPNPEP3	684.022462	-0.566742303	0.145267432	-3.901372092	9.5648996893751e-05	0.000785277
PCCB	1101.362677	0.488774646	0.125339045	3.899620008	9.63437750759972e-05	0.000790319
SATB2	61.9847834	1.603105177	0.411128951	3.899275821	9.64808187523668e-05	0.000791046
RPS11	9944.812758	0.489761485	0.125629765	3.898451033	9.68099718276079e-05	0.000793347
ANGPT2	22.89035484	-3.086890221	0.791956853	-3.89780101	9.7070127392204e-05	0.000795081
LARS	6721.096478	-0.386705709	0.099232966	-3.896947998	9.74125251370599e-05	0.000797486
[truncated: 2,571 more rows]
