# Supplementary material for: AP-1 promotes oncogenic transcription in lung cancer cells by bridging promoter-enhancer interactions
Source: Cancer Gene Ther. 2025 Dec 3;33(3):301–13. doi: 10.1038/s41417-025-00974-w (PMC13109059; doi:10.1038/s41417-025-00974-w)
Supplement: Supplementary file 6 — Supplementary Table 6 [file 41417_2025_974_MOESM6_ESM.csv]

Differentially expressed genes following SP600125 treatment in A549 cells
	baseMean	log2FoldChange	lfcSE	stat	pvalue	padj
MUC5B	6482.496622	-4.810221103	0.100908175	-47.66929027	0	0
RPL7	6157.832541	-8.604354085	0.214158796	-40.17744886	0	0
RPL9	2369.075128	-5.773064642	0.158545057	-36.41276976	2.67329679616492e-290	1.52547226178491e-286
RPS27	3893.724344	-8.077349859	0.227921262	-35.43921175	4.25302740288694e-275	1.82018940275054e-271
RPS3A	3498.755809	-4.320079806	0.124002357	-34.83869106	6.31605711576152e-266	2.16249163529443e-262
RPL18A	3020.554458	-4.589211429	0.132001857	-34.76626409	7.87132015934704e-265	2.24581883013103e-261
MUC5AC	5447.164626	-3.589781377	0.103765221	-34.59522698	2.98049247616509e-262	7.28900724278144e-259
PPIA	9685.429243	-3.043642376	0.088121732	-34.53906656	2.080131076872e-261	4.45122048812148e-258
UBE2S	3803.4439	-4.116911964	0.123376902	-33.36857963	3.91731773018238e-244	7.45117358033246e-241
RPL21	2092.935539	-6.695480851	0.204477862	-32.74428236	3.66208613386992e-235	6.26912525257192e-232
FOSB	2324.833944	-3.793723809	0.118380507	-32.04686222	2.42782255175414e-225	3.77835402395265e-222
FASN	6824.566471	-3.149111634	0.1000921	-31.46213955	2.86414184452044e-217	4.08593701969545e-214
HNRNPA1	10276.80696	-2.637326864	0.085733152	-30.76204261	8.43964082825209e-208	1.11137085645267e-204
EEF1A1	34683.32732	-2.451520925	0.080020062	-30.63632864	4.01956045180487e-206	4.91506109817483e-203
FOSL1	1511.40972	-4.062280784	0.13302616	-30.53745804	8.29752531365682e-205	9.46968905629941e-202
RPS26	1403.808072	-5.019678314	0.164967658	-30.42825711	2.32360156409024e-203	2.4861084484788e-200
PTMA	11914.24007	-2.448550724	0.082043687	-29.84447456	1.03546615556219e-195	1.04271441865112e-192
RRM2	5773.194335	-2.741534566	0.09365764	-29.27187339	2.36583143404661e-188	2.25003712885799e-185
FGFR4	2045.966869	-3.500794635	0.119653825	-29.25769094	3.58464466505918e-188	3.22976484321832e-185
CEACAM6	3539.465053	-2.836144414	0.097369644	-29.12760395	1.6056336425261e-186	1.37434211632021e-183
RPS7	6374.013523	-3.211125562	0.113600415	-28.26684709	8.83680708337403e-176	7.20368097429905e-173
RPS28	1336.704262	-5.938378293	0.21582193	-27.51517558	1.15585045281728e-166	8.9940926826268e-164
TUBA1B	16129.94478	-2.409975392	0.089500598	-26.92691946	1.06315579660669e-159	7.9131148183087e-157
TP53INP1	913.4121317	4.072842245	0.154169511	26.41794884	8.52353344118635e-154	6.07976537415288e-151
RPS2	14074.96657	-2.593360947	0.099894773	-25.96092741	1.3686920442932e-148	9.37225564250211e-146
RPL6	6882.859324	-2.33349739	0.09001434	-25.92361824	3.60807437274989e-148	2.37563943027328e-145
TUBB3	2308.650488	-2.872271148	0.112052735	-25.63320877	6.50744101898608e-145	4.12595862237121e-142
TOMM40	3872.147117	-2.555155515	0.10251728	-24.92414472	4.07320838256611e-137	2.49033051075533e-134
ASNS	2751.908741	2.416283316	0.097759903	24.71650681	7.10813663733279e-135	4.19600658946552e-132
PSMC1	751.4529586	-5.32327296	0.218477696	-24.36529244	3.9919540346364e-131	2.27794203729802e-128
NPM1	18055.67363	-1.989584674	0.081860721	-24.30450944	1.75651795079651e-130	9.6999454192534e-128
RPSA	6822.545831	-2.515209046	0.103841828	-24.22154057	1.31947271243355e-129	7.05876667629684e-127
NUPR1	608.7954708	5.087667245	0.215374642	23.62240604	2.26859740648765e-123	1.17685209095946e-120
PLEC	30162.43204	-2.218299388	0.09453318	-23.46582844	9.11284335650365e-122	4.58831662999959e-119
PPP1R3C	792.8566062	3.455441437	0.147979385	23.35082982	1.35166207491207e-120	6.61117230297708e-118
UHRF1	956.7626428	-3.57506957	0.153754664	-23.25177969	1.36476531020035e-119	6.48983815147771e-117
YPEL5	1667.955523	2.541147223	0.110160593	23.06766109	9.78111266156215e-118	4.52548290954818e-115
KRT86	858.9581019	-6.468059736	0.282384215	-22.90517456	4.12600111033525e-116	1.85876350020603e-113
PGAM1	1412.233364	-2.836301251	0.124340795	-22.81070542	3.5902104456237e-115	1.57591827227262e-112
HMGB1	3681.843683	-2.16963528	0.095242689	-22.78007172	7.22723627970575e-115	3.09307644680707e-112
HNRNPA3	5718.054784	-2.032521597	0.089423201	-22.72924216	2.30275448065305e-114	9.61484242787794e-112
EEF1B2	3815.005088	-2.321574411	0.103281561	-22.4781112	6.79703260312714e-112	2.7704381222127e-109
EIF5A	10050.31594	-2.095386827	0.093274787	-22.46466494	9.20031907626052e-112	3.66279679689544e-109
SAPCD2	858.3116015	-3.34991695	0.150839798	-22.20844235	2.84635184619932e-109	1.10742493761559e-106
ACTB	81672.7699	-1.849510298	0.083824352	-22.06411686	6.99206479406778e-108	2.65993682688103e-105
POLD1	1455.889274	-2.663354754	0.120813884	-22.04510487	1.06433624236855e-107	3.96095046371896e-105
HMGA1	9402.900334	-1.945914476	0.088320903	-22.03232095	1.41152449818137e-107	5.14125274135464e-105
PVR	4497.403912	-2.024445237	0.092166489	-21.96509016	6.21337480803302e-107	2.21597423622328e-104
VIL1	594.3773743	-4.612960063	0.210719331	-21.89148966	3.1311329010405e-106	1.09391559454923e-103
RBM14	1719.48726	-2.434832407	0.111841214	-21.77043977	4.42366092540008e-105	1.51457302763848e-102
NF2	1840.297976	-2.374406567	0.109874572	-21.61015523	1.44163124444933e-103	4.83907554386826e-101
KMT2D	4789.456551	-1.945564946	0.09055693	-21.48444019	2.17671997048384e-102	7.1660133028294e-100
TMSB4X	13053.96679	-1.997486084	0.093408433	-21.38442981	1.86553139752212e-101	6.02566641399644e-99
CAPN15	1237.698617	-2.822058984	0.132272402	-21.33520631	5.35079670934205e-101	1.69630164568938e-98
CEACAM5	694.5708255	-3.874414818	0.183123318	-21.15740832	2.35833912909972e-99	7.34043773655601e-97
PKP3	1283.597096	-2.75834185	0.1311468	-21.03247548	3.30924370346321e-98	1.01162398142119e-95
CCDC85B	796.6425848	-3.46689643	0.165594865	-20.93601414	2.51652556121012e-97	7.55796510216774e-95
SMOC1	1033.606735	2.777541066	0.132819069	20.91221602	4.14526184328972e-97	1.2234954740565e-94
TUBA1C	7952.006832	-1.9600453	0.093987261	-20.85437202	1.3911232054756e-96	4.03637934822657e-94
NR4A1	3267.505704	-2.274010965	0.110181139	-20.63884058	1.22977149196096e-94	3.50874302847994e-92
NCLN	1642.89116	-2.504308214	0.122264173	-20.4827641	3.06748030931983e-93	8.6085566254502e-91
PKMYT1	583.428193	-3.78601649	0.184973824	-20.46785008	4.16597615310691e-93	1.15027977040383e-90
LMNB2	3758.95603	-2.104038635	0.103418363	-20.34492305	5.14928237751624e-92	1.3992153177889e-89
NPIPB3	567.8296393	-6.097733661	0.301488267	-20.22544266	5.846338474509e-91	1.56380419289249e-88
CLN6	1462.929105	-2.51345528	0.124634313	-20.16663968	1.92267118180535e-90	5.06372430174243e-88
MYO15B	1102.185288	-2.641339939	0.132633419	-19.91458838	3.04141622732063e-88	7.88878854477302e-86
PIEZO1	2646.261011	-2.196305207	0.111046432	-19.77826003	4.58231028162755e-87	1.17081447330122e-84
SMIM14	1029.703541	2.441212025	0.124553083	19.59977194	1.55318408888921e-85	3.91014094377858e-83
HSPG2	4472.104571	-1.992843317	0.102016464	-19.5345265	5.58615719661207e-85	1.38593369635945e-82
TNFRSF12A	1761.856365	-2.368778745	0.121489776	-19.49776208	1.14692016329359e-84	2.80487518220328e-82
FSCN1	2857.799698	-2.114755599	0.108776369	-19.44131453	3.45206394888745e-84	8.32336376633862e-82
BTG1	3510.992822	1.76787901	0.091215709	19.38129983	1.11007380182099e-83	2.63935464074633e-81
KIF18B	1265.449047	-2.311899253	0.119567281	-19.33555091	2.69771297386439e-83	6.32632169857321e-81
SFN	3055.777964	-2.079911921	0.107629547	-19.32472995	3.32720239384385e-83	7.69707807840713e-81
H2AFX	1665.861567	-2.452980053	0.12696735	-19.31977046	3.66275495966456e-83	8.36036028726636e-81
MYBBP1A	1978.192877	-2.123351217	0.110152145	-19.27653082	8.45611257841754e-83	1.90473935828855e-80
CD55	2230.061434	1.903863415	0.099713048	19.09342306	2.8637461561628e-81	6.36681434381182e-79
PPRC1	1994.468821	-2.026264674	0.106313916	-19.05926095	5.50468699266258e-81	1.20813764906911e-78
YBX1	7976.454976	-1.655533669	0.087100337	-19.00720159	1.48675050896882e-80	3.22173189405536e-78
CLUH	3275.063203	-1.955357588	0.103061813	-18.97266826	2.8696417638457e-80	6.14067466940932e-78
BOP1	2559.866576	-2.11121768	0.111368727	-18.95700642	3.86527465694857e-80	8.16909096942007e-78
NBR1	2887.537007	1.854145144	0.097817572	18.9551336	4.00535515291277e-80	8.36191156862363e-78
TP53I3	2956.489111	1.850990314	0.098779372	18.73863204	2.39711342223838e-78	4.94411863557818e-76
CHMP1B	2876.716449	1.778857192	0.095024895	18.71990704	3.40745320145044e-78	6.94430849471786e-76
RRM2B	3048.871066	2.317957808	0.124334738	18.64288174	1.44256061998673e-77	2.90531708865327e-75
SNRPG	1157.916697	-2.335126916	0.126220137	-18.50043086	2.04829973836928e-76	4.07730735129577e-74
HMGN2	1747.920012	-1.969520028	0.106693096	-18.45967636	4.35945888154414e-76	8.57811225208669e-74
HCFC1	3777.340573	-1.820767281	0.098742135	-18.4396184	6.31855851604784e-76	1.22917503677526e-73
KCNQ1OT1	684.1783181	-3.121367033	0.170513049	-18.30573698	7.44774013905347e-75	1.43256026337591e-72
ITGB4	3881.579062	-1.886366658	0.103609025	-18.20658628	4.57604784927358e-74	8.70415145907937e-72
MYBL2	2968.991326	-1.835204933	0.100947186	-18.1798523	7.45342436195937e-74	1.40214474343277e-71
PNRC1	1285.773378	2.084209606	0.114736332	18.16521027	9.73334104948007e-74	1.81114201550054e-71
TONSL	627.3084539	-2.936972847	0.162443093	-18.08001065	4.5799352744731e-73	8.43052816814032e-71
MALL	895.1805619	-2.425150626	0.134368561	-18.04849741	8.10662819787816e-73	1.46081440125764e-70
ZFP36	1702.814444	-1.99486581	0.110526834	-18.0487013	8.07675995561939e-73	1.46081440125764e-70
ACTA2	390.3445251	3.721379949	0.206465813	18.02419439	1.25831535146728e-72	2.24386463560087e-70
CALCOCO1	590.375549	2.982366241	0.16568701	18.00000042	1.94817501455299e-72	3.43822763650852e-70
CYCS	4705.423435	-1.577866435	0.087810205	-17.96905541	3.40462461188302e-72	5.88724936675004e-70
DGKZ	735.623338	-2.878816225	0.160206721	-17.96938489	3.38446535660118e-72	5.88724936675004e-70
TUBB4B	7140.193453	-1.671800449	0.093121443	-17.95290529	4.55442947325696e-72	7.79672781526859e-70
BNIP3L	2129.85181	1.879798054	0.104720068	17.95069556	4.73930883344342e-72	8.03289385343741e-70
C8orf4	943.9954684	2.351626978	0.131093276	17.93857815	5.89441227383532e-72	9.89278859958695e-70
PHLDA2	416.8520704	-3.786088465	0.21200541	-17.8584521	2.48433827257166e-71	4.12906668817031e-69
CLSPN	1354.066703	-2.072405598	0.116418073	-17.80140787	6.891443418838e-71	1.13437134506815e-68
GACAT2	465.7558433	3.289890616	0.184848737	17.79774461	7.35727361653088e-71	1.19951587658469e-68
TM4SF4	1880.398203	-1.844055827	0.104531108	-17.64121575	1.18875636873896e-69	1.91984153551343e-67
FAM214A	609.0249939	2.753334665	0.156566359	17.58573605	3.16840350025541e-69	5.069149487932e-67
CD68	398.4720475	-3.779553137	0.215274999	-17.55686051	5.27111239308029e-69	8.35520120899459e-67
MFI2	1124.704027	-2.378065151	0.135502453	-17.54997857	5.95024620154069e-69	9.34516190130046e-67
TM4SF20	3562.611079	1.619355673	0.092943158	17.42307559	5.51322919044108e-68	8.58008822828734e-66
TUBB	25819.09454	-1.418733506	0.081629432	-17.38017122	1.16604839655375e-67	1.79834076582015e-65
SLC38A2	9568.398504	1.688523461	0.097601833	17.30012033	4.69407482413302e-67	7.17480954592261e-65
RANBP1	2250.4115	-1.75393152	0.101836949	-17.22293867	1.78680884003457e-66	2.70693633031432e-64
PKD1P1	368.282417	-3.844097909	0.224633272	-17.11277172	1.19190227491641e-65	1.78983991616615e-63
CDC20	1930.721357	-1.896135925	0.11080886	-17.11177181	1.21254236785645e-65	1.80500111263779e-63
HAS3	497.2896105	-3.151709629	0.184948094	-17.04104954	4.07355213635875e-65	6.01164991571771e-63
OBSCN	950.5569648	-2.229719626	0.131142782	-17.0022291	7.90557411666113e-65	1.15671387438566e-62
RPS6KA4	1222.485034	-2.154543919	0.126743749	-16.99921245	8.32305728827034e-65	1.20747811625339e-62
SLFN5	387.6262519	3.396895292	0.199993621	16.98501817	1.06020783209568e-64	1.52518469560049e-62
CCL2	603.3886726	-2.925985675	0.172959345	-16.91718758	3.36101304402568e-64	4.79476519172297e-62
RPS27A	7003.940833	-1.724736317	0.10230014	-16.85956952	8.92366148667069e-64	1.26251372719269e-61
RECQL4	1012.569391	-2.255094909	0.133875807	-16.84467833	1.14791458813689e-63	1.6107499864193e-61
PSAT1	6196.939104	1.460275211	0.086775472	16.82820247	1.51636126429476e-63	2.11045434824895e-61
EPHA2	3472.468012	-1.616369913	0.096135782	-16.81340572	1.94659229689901e-63	2.68739625246889e-61
FTH1	38579.95454	-1.553252784	0.092775398	-16.74207624	6.4691823072909e-63	8.85967455348103e-61
CYFIP2	2656.915629	1.63487503	0.097697612	16.73403258	7.4050492400962e-63	1.00608760270799e-60
WDR62	1382.883393	-2.043204963	0.122384209	-16.69500485	1.42507610029297e-62	1.92093525676499e-60
KRT8	74391.77925	-1.470604259	0.088247746	-16.66449661	2.37479518764041e-62	3.17610303259501e-60
CLDN2	1901.532287	-1.812659169	0.109018494	-16.62707951	4.43700752490015e-62	5.88814975339269e-60
CDH1	4233.988269	1.668815403	0.100517076	16.60230756	6.70624381042084e-62	8.83109136850726e-60
ATAD3A	667.9857234	-2.703407467	0.163012682	-16.5840316	9.09194323055615e-62	1.18812958903733e-59
FGFR1	6419.817557	-1.490760026	0.089905274	-16.58145237	9.49071227519344e-62	1.230844723023e-59
SULF2	1453.451486	1.836631808	0.11122059	16.51341541	2.93776115897844e-61	3.78131829177081e-59
ESRRA	687.0166761	-2.48629771	0.150588789	-16.51050998	3.08267223070065e-61	3.93822879980331e-59
NDRG1	4672.140074	1.559669671	0.094609724	16.48529986	4.67967215270375e-61	5.93417093201004e-59
KRT81	17885.7915	-1.634032353	0.099200311	-16.47204865	5.82633898556754e-61	7.33390419808314e-59
RFK	2614.631729	1.733512145	0.10525961	16.46892047	6.13555151555896e-61	7.66675229159517e-59
UNC13D	1319.348169	-2.091601588	0.127075128	-16.459567	7.16108768001388e-61	8.88338115899693e-59
KLHL24	307.9648026	3.731144341	0.226979316	16.43825704	1.01804940812692e-60	1.2538120732176e-58
DOT1L	1049.888991	-2.069249783	0.126032018	-16.41844523	1.41137022135612e-60	1.72580334424253e-58
GATS	1371.361612	1.870424925	0.114099801	16.39288504	2.14993912831249e-60	2.61027006649515e-58
CSRP1	4178.412372	-1.543806515	0.094357477	-16.36125255	3.61613030232341e-60	4.35947427080806e-58
ZFP90	925.2757019	2.073152703	0.127020477	16.32140537	6.9516618935968e-60	8.32206293401983e-58
ALDH2	5632.126152	1.554456667	0.095413854	16.29172922	1.12988783724463e-59	1.3432326309577e-57
SMPD4	1540.48966	-1.836595992	0.112780858	-16.28464277	1.26867811847562e-59	1.49782763518511e-57
MKI67	13248.0709	-1.499823	0.092136718	-16.27823338	1.40877473863952e-59	1.65183662676507e-57
GABARAPL1	1081.734136	2.072509246	0.127579093	16.24489714	2.42748217702822e-59	2.82694335976504e-57
S100P	545.7194019	2.544421772	0.156636162	16.24415294	2.45711837767198e-59	2.84212226401126e-57
LIF	2906.23077	-1.57481364	0.09716022	-16.20841989	4.39729584400749e-59	5.05216829218552e-57
SMS	2505.421896	-1.606366925	0.099212293	-16.19120859	5.81746237403363e-59	6.63927589207212e-57
OPTN	1506.122902	1.760563589	0.108835174	16.176421	7.39711923725745e-59	8.38617776308677e-57
SOGA1	1507.700747	-1.959810423	0.12190051	-16.07713061	3.69082394756121e-58	4.15679047094081e-56
HNRNPL	5977.299069	-1.507055403	0.093944413	-16.04199074	6.50357557872094e-58	7.27677845307998e-56
ETS2	1710.07833	-1.737227745	0.108461457	-16.01700538	9.72210051750835e-58	1.08073142051445e-55
CAD	4382.168358	-1.501005668	0.094056814	-15.95850006	2.48635193331627e-57	2.74605540299621e-55
CDT1	742.0560827	-2.275441835	0.142660166	-15.95008545	2.84507369706126e-57	3.10221761910776e-55
HSP90AA1	39523.36293	-1.422265865	0.089169786	-15.95008731	2.84498893000315e-57	3.10221761910776e-55
TM7SF3	2825.681305	1.498685121	0.094052962	15.93448091	3.65220931986162e-57	3.95709945232349e-55
TPI1	10312.36199	-1.504721438	0.094670012	-15.89438315	6.93073187237702e-57	7.4620879825926e-55
SLC19A1	522.1951995	-2.889680274	0.181988341	-15.87838133	8.94572634775769e-57	9.57136808420399e-55
XPOT	2154.676391	-1.758649578	0.110962609	-15.84902872	1.42770422479894e-56	1.51806637418218e-54
CPNE7	715.2129919	-2.376171528	0.14994649	-15.84679659	1.47931955171392e-56	1.56323897566609e-54
FUS	8606.240709	-1.35751873	0.085718843	-15.83687658	1.73213466455286e-56	1.80807398307808e-54
RFX5	1876.069864	1.634186869	0.103186298	15.83724676	1.72196975400361e-56	1.80807398307808e-54
ITPR3	3115.387665	-1.570549088	0.099209566	-15.83062147	1.91322126414262e-56	1.98499604974894e-54
CDC42EP1	762.2106782	-2.381100572	0.150731563	-15.79696071	3.26481976062489e-56	3.36689454711672e-54
MAFK	2725.939726	-1.72271983	0.109491683	-15.73379625	8.87280610786424e-56	9.09542321919329e-54
NEFL	1135.207756	1.925660749	0.122867906	15.67260977	2.32819922558686e-55	2.37240729421556e-53
FANCA	910.1975956	-2.045394712	0.131818748	-15.51672077	2.67369814029927e-54	2.70834547122977e-52
RPL10	12941.10842	-1.511611858	0.097638819	-15.48166886	4.61347809724189e-54	4.64577244392259e-52
PKD1	1541.340295	-1.74511751	0.112765238	-15.47566905	5.0643999597236e-54	5.07002707078996e-52
ARHGDIA	5228.34211	-1.523660629	0.098492937	-15.46974517	5.55264210825171e-54	5.5264930378582e-52
RAI1	1776.130236	-1.765254423	0.114475345	-15.42038962	1.19381940594073e-53	1.1813291566647e-51
TCOF1	3652.361832	-1.511649325	0.098261022	-15.38401801	2.09531242892252e-53	2.06147433739797e-51
TFPI	1936.816397	1.586526073	0.103136653	15.38275696	2.13653054082262e-53	2.09001521876242e-51
CEP170B	1659.823695	-1.822321391	0.118644861	-15.35946339	3.0609771549293e-53	2.97732204063834e-51
TGM2	3137.582859	-1.523236606	0.09917666	-15.35882132	3.09144091445122e-53	2.98996480307856e-51
ZYX	2001.240124	-1.784682576	0.116405361	-15.33161842	4.70125575727967e-53	4.52139310723992e-51
ALYREF	1636.519447	-1.90600333	0.124322398	-15.33113389	4.73645779923216e-53	4.5298000595003e-51
GGT8P	357.3406438	-3.154292255	0.205843515	-15.32373881	5.30747225436342e-53	5.0477009734693e-51
BCL9L	6136.715632	-1.440815213	0.094041962	-15.32098208	5.53744752734788e-53	5.23732399009217e-51
CHCHD10	734.9539159	-2.420220194	0.158108669	-15.30732126	6.83203127179136e-53	6.42623864515364e-51
HR	1189.039798	-2.04860643	0.133867179	-15.30327637	7.27026230586626e-53	6.8010721537773e-51
PCK2	1192.551206	1.855917167	0.121342104	15.29491495	8.26687422089109e-53	7.69133803192579e-51
PRELID1	1081.470792	-1.994224112	0.131365399	-15.18074115	4.74391029222529e-52	4.38978379960025e-50
S100A16	1841.628939	-1.778028273	0.117616584	-15.11715619	1.24817623002278e-51	1.14879187536344e-49
GGT1	1136.53515	-1.930091562	0.128062288	-15.07150617	2.49362724197411e-51	2.28280239333448e-49
FOSL2	2452.200985	-1.479651188	0.098265685	-15.05765908	3.07483202119625e-51	2.79989624313078e-49
MAP2	458.4495392	2.623974804	0.17427241	15.05674247	3.11775176099373e-51	2.82395726965353e-49
LAMA5	12158.02319	-1.382444251	0.09185651	-15.05004117	3.4501952458501e-51	3.10862591651094e-49
MICAL3	2025.247793	-1.539516081	0.102384921	-15.03655088	4.23023811307395e-51	3.79148933286456e-49
PFAS	2039.770381	-1.549024987	0.103052247	-15.03145278	4.56874805198904e-51	4.07356239072918e-49
CD46	6264.239449	1.347002883	0.089648828	15.0253262	5.0114038299641e-51	4.4450892313552e-49
ZMIZ1	2807.857229	-1.444272591	0.096200086	-15.0132152	6.01594730122844e-51	5.30860834276957e-49
TIGAR	1701.770635	1.5823395	0.105429954	15.00844341	6.46470542653988e-51	5.6753483177916e-49
PRR12	2023.50252	-1.598841731	0.106550573	-15.00547279	6.7607482681823e-51	5.90496171443943e-49
SPATA18	283.6666556	3.310926361	0.220693058	15.00240376	7.08077929509285e-51	6.15308937830937e-49
COTL1	5355.931362	-1.383890292	0.092350128	-14.98525587	9.16718461112256e-51	7.92591077564682e-49
BCL3	1151.748246	-2.008138292	0.134031393	-14.98259655	9.54152429613095e-51	8.20810826258621e-49
TLE3	1008.239771	-1.955900717	0.131224476	-14.90499928	3.05815896753071e-50	2.61763116825791e-48
DDX11	719.4432863	-2.106362405	0.141537185	-14.88204257	4.31133330225796e-50	3.6719261095201e-48
KRT18	62093.8486	-1.427123446	0.09593586	-14.87580805	4.73236663886257e-50	4.01056358864794e-48
NTRK3	2234.575173	-1.546849435	0.104194944	-14.84572446	7.41494166146523e-50	6.25302395579425e-48
HAVCR1	1220.589463	-2.033309904	0.137120171	-14.828671	9.56070761809155e-50	8.00554158548936e-48
STOM	4143.636923	1.428222012	0.096316084	14.82848919	9.5866348795217e-50	8.00554158548936e-48
POM121	999.8031492	-1.852530453	0.124954768	-14.82560838	1.00069147401683e-49	8.3159404581039e-48
STRA13	824.3537668	-2.388889147	0.161222251	-14.81736632	1.13133912970647e-49	9.35622925673672e-48
KLF16	804.2079205	-2.135277698	0.144371769	-14.79013321	1.69617769116058e-49	1.39600316802779e-47
LMNB1	1992.06364	-1.574451878	0.10645924	-14.78924585	1.71868702267606e-49	1.40776091584648e-47
SRM	1368.699757	-1.818682531	0.123174683	-14.76506763	2.46075328227301e-49	2.00598263996341e-47
RPS27L	5261.538704	1.489074548	0.101587047	14.65811433	1.19547064301763e-48	9.69917627384774e-47
GNS	4131.130644	1.323089235	0.090341746	14.64538037	1.44192051512664e-48	1.16435081596476e-46
BTG2	554.4117563	2.387111868	0.163031324	14.64204426	1.51445357960563e-48	1.21717985113938e-46
CKS1B	811.4411529	-2.076932181	0.141866537	-14.64004289	1.55969808340133e-48	1.24768558363305e-46
PPDPF	1291.760783	-1.900550339	0.130036165	-14.6155521	2.23534947009303e-48	1.77985802690803e-46
GATAD2A	1835.235936	-1.526034895	0.104476263	-14.60652262	2.55215996537934e-48	2.02270492811708e-46
PLD1	780.7346795	2.041481908	0.140338946	14.54679521	6.12039014823046e-48	4.82833912200724e-46
ANKRD52	4436.125844	-1.329914279	0.091609554	-14.51720068	9.42825651714457e-48	7.40377629894485e-46
SESN1	427.5353631	2.66460612	0.183644903	14.50955666	1.05399579310622e-47	8.23897442108924e-46
INCENP	1668.916729	-1.548690116	0.106797132	-14.50123326	1.18992591609829e-47	9.25924625349394e-46
CCNG1	3245.514998	1.357784259	0.093639192	14.50017061	1.20849155986415e-47	9.36116154448618e-46
IDH1	5003.357197	1.25667467	0.08679524	14.47861272	1.65401812705493e-47	1.27545659085826e-45
EDA2R	913.6010699	2.077384516	0.143546065	14.47190155	1.82360041804145e-47	1.39991998010994e-45
IGFBP2	1288.587334	-1.912756777	0.132294507	-14.45832351	2.22142866718385e-47	1.69770702471073e-45
LTBP3	1864.670537	-1.64206975	0.113672209	-14.44565702	2.66999043337771e-47	2.03144738795525e-45
ANTXR1	4074.762686	1.425293427	0.098807831	14.42490353	3.60773987934032e-47	2.73278314134632e-45
MYH9	21451.48937	-1.297517585	0.089961328	-14.42305944	3.70545935446147e-47	2.79443870876766e-45
SYT17	672.9794317	2.101800118	0.146131325	14.38295392	6.62072973201739e-47	4.97106457378973e-45
FOXC1	1112.041675	1.707115678	0.118734385	14.37760157	7.15307675117633e-47	5.34731532329203e-45
HBP1	618.4793868	2.220125	0.155398676	14.28664039	2.65092982781163e-46	1.97309859662206e-44
TBC1D5	3355.66116	1.456081081	0.102145525	14.25496695	4.1749987541106e-46	3.09401747496188e-44
TLE4	875.5753151	1.810257399	0.127189212	14.23279046	5.73469926668476e-46	4.23156537699898e-44
IQGAP3	1465.858246	-1.592134639	0.11194743	-14.22216337	6.67568386049133e-46	4.90476532222107e-44
KMT2B	2199.316058	-1.494287114	0.105085493	-14.21972789	6.91211767328249e-46	5.05677531833004e-44
AHDC1	468.5351563	-2.446904326	0.172394365	-14.19364449	1.00307261868976e-45	7.30706389759578e-44
ESPL1	1005.594913	-1.770237369	0.124845703	-14.17940171	1.22889775656165e-45	8.87811229511749e-44
MAP1B	10967.59359	-1.208873295	0.085255665	-14.17938962	1.22910953557033e-45	8.87811229511749e-44
FHOD1	760.1049935	-1.976523121	0.13942507	-14.17623907	1.28553890683145e-45	9.24669770842338e-44
SLC25A22	537.3562327	-2.391878596	0.168961855	-14.15632305	1.70694653464585e-45	1.22264509316327e-43
LETM1	1597.090237	-1.568744218	0.110988993	-14.13423236	2.33668073794888e-45	1.66673489803946e-43
DTX2	646.4262563	-2.190981083	0.155152536	-14.12146488	2.80107536165512e-45	1.98969332432257e-43
CHTF18	467.508892	-2.396784883	0.170182021	-14.0836551	4.78685119244189e-45	3.38620270923193e-43
MGAT5B	698.5479843	-2.07808692	0.14758641	-14.08047608	5.0071330015214e-45	3.52745308037222e-43
SRCAP	3596.863882	-1.326419452	0.094310321	-14.06441451	6.28407852301153e-45	4.40889918997682e-43
GAL3ST1	634.4532373	-2.272123305	0.161610161	-14.05928492	6.75654680423762e-45	4.72103366292832e-43
HSPB1	2495.216116	-1.723264698	0.122655499	-14.04963259	7.7434718455608e-45	5.3886379887868e-43
RPL12	7336.308674	-1.364991312	0.097326228	-14.0249072	1.09755622285198e-44	7.6069088983818e-43
SCRIB	2851.020746	-1.540390225	0.109851053	-14.02253488	1.13487469865351e-44	7.83383869606829e-43
E2F1	1229.204874	-1.736115035	0.123934762	-14.00829768	1.38689625091253e-44	9.53505097163516e-43
SHB	1284.581894	-1.686511647	0.120432648	-14.00377451	1.4780737377378e-44	1.01212577265333e-42
POLRMT	1266.231514	-1.803646317	0.12884976	-13.99805723	1.60190110123772e-44	1.09254760765293e-42
ARHGAP18	1221.584722	1.877086809	0.134273972	13.97952844	2.07860674686272e-44	1.40646912646415e-42
RAB1B	2139.883931	-1.526533394	0.109197586	-13.97955259	2.07790156908321e-44	1.40646912646415e-42
CSRNP1	839.9361312	-1.874110542	0.134099867	-13.97548395	2.20012952542002e-44	1.4828353285695e-42
MUC6	213.6676932	-4.650177361	0.333660967	-13.93683354	3.78357457105827e-44	2.54003972870379e-42
TOB1	2692.840365	1.347328402	0.096747996	13.92616339	4.39329062645995e-44	2.93784149353e-42
LMNA	9049.538308	-1.272482686	0.091552426	-13.89895096	6.42765197433423e-44	4.28151650383766e-42
CEMIP	272.699257	-3.252628114	0.234431961	-13.87450801	9.04113183896875e-44	5.99903627718241e-42
CLIP4	1866.576028	1.473000335	0.106307789	13.85599631	1.17021813422375e-43	7.7347352277129e-42
SLC52A2	902.7635498	-1.972932524	0.142538935	-13.84135866	1.4346895925885e-43	9.44632735981634e-42
RNA45S5	846.9345498	-5.381967746	0.389069703	-13.83291403	1.61349415402678e-43	1.05829143382316e-41
HNRNPC	7231.226727	-1.151522508	0.083267486	-13.82919744	1.69905525092581e-43	1.11015751299996e-41
TPM3	7199.82666	-1.154997465	0.083589884	-13.81743106	2.00083632859243e-43	1.30236947183171e-41
IRAK1	5416.184888	-1.334803391	0.09670128	-13.80336838	2.4321712091704e-43	1.57713405037076e-41
GPI	17939.88084	-1.122633188	0.081364513	-13.79757775	2.635605939564e-43	1.70260143695834e-41
AARS	5974.805726	1.194812525	0.086881259	13.75224685	4.93720474416674e-43	3.17744391035302e-41
SESN2	434.5421654	2.337318639	0.170099778	13.74086826	5.77786896082355e-43	3.70454452211005e-41
ATP6AP2	3269.693233	1.288487377	0.093881349	13.72463642	7.22908531922807e-43	4.61771311865169e-41
IPO4	2312.355438	-1.470092753	0.107158359	-13.71888083	7.82641463269193e-43	4.98068372108004e-41
SERINC1	3086.797917	1.32140907	0.096403061	13.70712778	9.20293350297732e-43	5.83500069027662e-41
RBL2	1423.843401	1.686260945	0.123440449	13.66052185	1.74727093803437e-42	1.10374653831034e-40
STEAP3	1171.877944	-1.623400267	0.118931079	-13.64992461	2.02087528445122e-42	1.27188838215149e-40
NCOR2	8598.377824	-1.239803172	0.090842358	-13.6478532	2.07913797651265e-42	1.30376421318389e-40
MCM4	4166.51694	-1.207800168	0.088537357	-13.64170121	2.26220946355721e-42	1.41338554038817e-40
POLE	2611.438304	-1.36650769	0.100237357	-13.63271871	2.55867619284919e-42	1.59279919074128e-40
PCMTD1	754.2469752	2.271102691	0.166632754	13.62938943	2.67811528051847e-42	1.66111070605782e-40
HEATR5A	1978.898232	1.66662773	0.122499007	13.60523466	3.72770029174197e-42	2.30377260990364e-40
DDIT4	4723.630375	1.257428691	0.09248805	13.59558004	4.25374883868862e-42	2.6194218118529e-40
ANKRA2	419.5859542	2.331024573	0.17151615	13.59070016	4.54709609067091e-42	2.79002645075969e-40
POM121C	829.1866667	-1.786566593	0.131484701	-13.58763852	4.74132584377985e-42	2.89881275427383e-40
DCBLD2	13983.53918	-1.376294991	0.101679993	-13.53555359	9.64530807343658e-42	5.87608643804843e-40
CIC	2268.644941	-1.497282348	0.110725818	-13.52243208	1.15299953224407e-41	6.99936134485325e-40
NACC1	1817.474408	-1.558073389	0.115241201	-13.52010721	1.1900225103413e-41	7.19858493093031e-40
NBEAL2	1402.470179	-1.583162822	0.117116317	-13.5178672	1.2268118677051e-41	7.39499731100129e-40
DIAPH1	3941.470831	-1.234660751	0.091484811	-13.49580036	1.65547554682537e-41	9.94388978459771e-40
SH3BP4	3513.350568	1.237564011	0.091710482	13.49424832	1.69070719101474e-41	1.01200057353082e-39
HGH1	734.4783721	-1.972902727	0.146463501	-13.47026877	2.34012631485697e-41	1.39584050118594e-39
RNA28S5	4401.316916	-6.522329533	0.484336569	-13.46652298	2.46189105848742e-41	1.46337198021688e-39
TMOD2	756.1244603	1.943337599	0.144379455	13.45993165	2.69165062989528e-41	1.59440716723797e-39
TMEM201	417.8949386	-2.479740355	0.184732037	-13.42344512	4.40738014690064e-41	2.60172209430318e-39
SFRP1	751.8220478	1.834530863	0.136700948	13.42003033	4.61524334551523e-41	2.71506360246994e-39
PPP1R14B	1058.594775	-1.860318611	0.138682189	-13.41425758	4.98904212493228e-41	2.92491137454506e-39
TAGLN2	8270.252833	-1.23014525	0.091722094	-13.41165678	5.16714407537009e-41	3.01898769372903e-39
C20orf27	1198.754631	-1.779562191	0.13284976	-13.39529852	6.44165197414091e-41	3.75083810018089e-39
PDGFD	1218.897023	1.557913725	0.116416832	13.38220343	7.6835313144424e-41	4.45879229057422e-39
FOS	3665.365547	-1.23035567	0.092132833	-13.35414998	1.12029652354921e-40	6.44433926810022e-39
FTL	76863.67423	-1.306636726	0.097842963	-13.35442725	1.11613307604968e-40	6.44433926810022e-39
NOP56	6065.355469	-1.202091228	0.090016978	-13.35404996	1.12180215076457e-40	6.44433926810022e-39
SCARB2	2420.56004	1.345556439	0.100796322	13.3492613	1.1962931175539e-40	6.84927822053687e-39
CDKN1A	3153.557384	1.283452495	0.0962475	13.3349177	1.45014659674506e-40	8.27501986322623e-39
LINC01021	317.2706403	2.723333037	0.204368166	13.32562255	1.64256857207152e-40	9.34190411471505e-39
CCNF	889.7276668	-1.796030528	0.134818371	-13.3218531	1.72765359511185e-40	9.79327877308601e-39
ZNF302	886.4999112	1.739709116	0.130610269	13.31984946	1.77464981441133e-40	1.002647860492e-38
RPS15	2988.105069	-1.679117196	0.126205567	-13.30462063	2.17594764881125e-40	1.22533051973684e-38
RPLP1	15719.88663	-1.427011437	0.107273611	-13.30253944	2.23738166422553e-40	1.25579464622547e-38
MFSD10	535.4444471	-2.200095389	0.165433911	-13.2989384	2.34778085259179e-40	1.31345295475552e-38
XBP1	1768.764623	1.45944823	0.109770946	13.29539634	2.46165377602619e-40	1.37267267074242e-38
CCNG2	254.9304603	3.201560375	0.240848377	13.29284594	2.54703113504569e-40	1.41566967535218e-38
BRD4	1737.505225	-1.406479019	0.105973808	-13.27194936	3.36706326793844e-40	1.86539663701741e-38
CORO1C	5268.37097	-1.312240937	0.099007353	-13.25397455	4.27926134513914e-40	2.36311854733668e-38
CA9	217.8873457	-3.734910988	0.281904551	-13.24884958	4.581727193811e-40	2.52201247044535e-38
PTPRF	5613.102541	-1.239028057	0.093817787	-13.20675001	8.02136030568894e-40	4.40120727798362e-38
CD320	562.2863697	-2.143557956	0.162313509	-13.20628189	8.07138687281587e-40	4.41450708868162e-38
RNF43	738.5454714	-1.859617282	0.140839457	-13.20380894	8.3408559720899e-40	4.54736029892379e-38
RPL7A	8114.274334	-1.265719707	0.095891382	-13.19951477	8.8302008248804e-40	4.79886374352786e-38
PDCD4	985.278018	1.683122158	0.127643045	13.18616423	1.05413948820341e-39	5.71070060080831e-38
MXI1	582.7134862	1.941768725	0.14739786	13.17365617	1.24423181259685e-39	6.71924429017206e-38
RBMX	4528.928546	-1.199777052	0.091131321	-13.16536447	1.38865895786236e-39	7.47561405649236e-38
METRN	513.4414448	-2.38000988	0.180999409	-13.14926876	1.71828118357668e-39	9.22108325443548e-38
GLRX	2017.170912	1.404509104	0.106820764	13.14827798	1.74094229638245e-39	9.31349724117847e-38
ZNF252P	852.0697519	1.685787955	0.12829653	13.13977823	1.94796799964019e-39	1.03885558211341e-37
DHX37	1578.517839	-1.521281442	0.116259147	-13.08526238	3.9977734486476e-39	2.12540011389435e-37
CHORDC1	1068.108438	-1.684671263	0.128748433	-13.08498456	4.01241729416268e-39	2.12658116590622e-37
ERRFI1	6541.0723	1.166848778	0.089212309	13.07945939	4.31498093012723e-39	2.27286641670302e-37
GRWD1	1836.171605	-1.474993297	0.11277092	-13.07955361	4.30963575138682e-39	2.27286641670302e-37
THOP1	1028.687278	-1.7481591	0.133761624	-13.06921256	4.93739647742903e-39	2.59273896616894e-37
ERF	2667.367956	-1.337338582	0.102379651	-13.06254287	5.38969185638451e-39	2.8215943391268e-37
PLK1	2414.979164	-1.356053629	0.104159313	-13.01903387	9.53699152814289e-39	4.97755359665482e-37
TRMT61A	505.9876718	-2.263719956	0.173924085	-13.01556338	9.98034961454023e-39	5.19311869456882e-37
YPEL2	208.4737841	3.270745528	0.251845289	12.98712216	1.44769033892322e-38	7.51000330667471e-37
IMPDH1	1362.928501	-1.594121143	0.122766973	-12.9849348	1.48964971191642e-38	7.70432429555806e-37
WDR90	314.3048669	-2.676049077	0.206373753	-12.96700301	1.88247876212048e-38	9.70667287010254e-37
VDAC2	1997.816485	-1.39889877	0.107905581	-12.96410031	1.95510876622875e-38	1.00509029937147e-36
MEGF9	2658.815544	1.304726849	0.100811656	12.94222219	2.59998583621886e-38	1.33260950689313e-36
LRFN4	786.7498354	-1.931024563	0.149394679	-12.92565824	3.22524516064154e-38	1.6481484150753e-36
DHFR	875.894204	-1.720829295	0.133143998	-12.9245728	3.27108385568293e-38	1.66659775373322e-36
FEN1	1755.481286	-1.385946404	0.107281357	-12.91880007	3.52597288203347e-38	1.79113144710774e-36
TMEM184A	989.6031988	-1.622068458	0.125632108	-12.91125724	3.88898990943445e-38	1.9696928479174e-36
SLC29A1	956.8696288	-1.653678676	0.128086981	-12.91059143	3.92276469751019e-38	1.98093831435625e-36
WDR4	489.5229286	-2.116544337	0.16439145	-12.87502687	6.22174233275204e-38	3.13264726454065e-36
MBTPS1	3168.306708	1.193167481	0.09271015	12.8698689	6.65149552573677e-38	3.33920680073571e-36
TMA7	692.126365	-2.056210167	0.159828415	-12.86511016	7.07409976238883e-38	3.54097993661797e-36
LUC7L3	4248.278462	1.214039718	0.094386298	12.86245716	7.32118078596592e-38	3.64335156613229e-36
SRGN	1312.772551	1.467970246	0.114127158	12.86258482	7.30909796412466e-38	3.64335156613229e-36
C1RL-AS1	483.1654299	-2.115769908	0.164614386	-12.85288583	8.28604131428924e-38	4.11155771766138e-36
RNASE4	632.0717388	1.853777121	0.144284186	12.84809631	8.81529560109714e-38	4.36153310390699e-36
RPL41	1586.747529	-1.55707203	0.121285304	-12.83809315	1.00314939512478e-37	4.94896671329713e-36
MBOAT7	1382.383627	-1.645916779	0.128314568	-12.82720118	1.15460242822162e-37	5.67978131285227e-36
NT5C2	3777.844203	1.152985498	0.089960593	12.81656171	1.32444568618719e-37	6.49661481428038e-36
LRP12	1353.600713	1.529803274	0.119506477	12.80100722	1.61838401355962e-37	7.91574740803634e-36
IER2	2320.658479	-1.492690872	0.116662225	-12.79498026	1.74896896910458e-37	8.53008540800609e-36
IFRD2	834.3900819	-1.787924769	0.140181549	-12.75435164	2.94817431015552e-37	1.4338010231691e-35
SGK223	1969.608974	-1.401750219	0.109933825	-12.75085463	3.08346206373115e-37	1.49534807560945e-35
TK1	1820.703687	-1.545712948	0.121244401	-12.74873676	3.16837736709845e-37	1.53218791376719e-35
CCDC80	1406.596939	-1.47786041	0.115972847	-12.74315881	3.40330922583854e-37	1.64116198977831e-35
KITLG	699.3349225	2.070426671	0.162491146	12.74178144	3.46393825489311e-37	1.66570671307627e-35
ZNF260	518.7684275	1.99675249	0.156749869	12.73846353	3.61442963092136e-37	1.73320506587515e-35
ANP32E	2942.811232	-1.376500964	0.108062866	-12.73796461	3.63761442305601e-37	1.73945031587418e-35
TSPAN14	4836.530755	-1.210532579	0.095213144	-12.71392294	4.94881245924086e-37	2.35985293843299e-35
VARS	2473.934153	-1.343677806	0.105892946	-12.68902091	6.80309062518438e-37	3.23505856701476e-35
TELO2	614.925611	-1.962176622	0.154697309	-12.68397384	7.25578954278496e-37	3.44077177792066e-35
KYNU	6145.47746	1.066486142	0.08414429	12.67449219	8.18872771482511e-37	3.87245386049975e-35
NUB1	2081.53315	1.264303257	0.099928627	12.65206269	1.08975644174289e-36	5.1392673625886e-35
KDM5B	1845.374941	1.373380046	0.108577267	12.64887282	1.13491366698236e-36	5.33752391897555e-35
SMTN	508.0206121	-2.088461744	0.165189179	-12.64284841	1.22533102385703e-36	5.7469703554544e-35
FABP5	362.4943986	-7.736229997	0.612031105	-12.64025625	1.26640554804071e-36	5.92338704287131e-35
PGRMC2	2559.563073	1.252930881	0.099128699	12.63943636	1.27967983834958e-36	5.96916598166387e-35
CDCA4	950.4722189	-1.621175544	0.128407303	-12.62525969	1.53235097603345e-36	7.12834683660779e-35
ALDH1L2	596.0745216	2.004968592	0.158829835	12.62337513	1.56947609888467e-36	7.28126323490697e-35
SPEN	2829.092925	-1.202884967	0.095466241	-12.60010822	2.10854997393523e-36	9.75574783886412e-35
DDX12P	244.0233199	-2.970867108	0.235944746	-12.5913679	2.35555578091418e-36	1.08692073890754e-34
RHOB	3712.9377	-1.214791418	0.096528015	-12.58485856	2.55800529397628e-36	1.17716378031129e-34
TMEM59	1674.953908	1.366044608	0.108561255	12.58316896	2.61332253794566e-36	1.19939593906412e-34
EMP3	1805.379944	-1.568027018	0.124756637	-12.56868621	3.13896736724427e-36	1.43679097218863e-34
ABHD4	1551.657858	1.448654604	0.115325056	12.5614906	3.43794217465502e-36	1.56944352234452e-34
F8	309.8144049	2.576569531	0.205374392	12.54571957	4.1958549434403e-36	1.91034151002007e-34
ITFG1	1545.622105	1.336665156	0.106551877	12.54473591	4.24828255736441e-36	1.92908087797139e-34
TNS2	754.2286064	-1.736885611	0.138612124	-12.53054607	5.0811611669247e-36	2.30117455070328e-34
ABHD17A	211.5934467	-3.551459273	0.283630726	-12.52141939	5.70064857183807e-36	2.56814218161305e-34
RPL13A	27444.90328	-1.206930582	0.096388921	-12.52146585	5.69731262483432e-36	2.56814218161305e-34
TRIM28	10585.71881	-1.217191755	0.097232886	-12.51831354	5.9281362104323e-36	2.66361584741182e-34
FCGBP	361.774185	-2.611857455	0.208782865	-12.5099225	6.58884825774697e-36	2.95273542733954e-34
AIM1L	198.8691965	-3.711565974	0.296748829	-12.5074326	6.7986252880744e-36	3.03879024299075e-34
TNRC18	3515.288295	-1.282133943	0.102985983	-12.44959663	1.40553711178079e-35	6.26598693139983e-34
ALDH3A2	10241.4956	1.007066179	0.080921818	12.44492769	1.4901926406321e-35	6.62613189999506e-34
SNRPA1	1101.139338	-1.486905146	0.119520699	-12.44056598	1.57384752614108e-35	6.97997300518372e-34
DUSP8	179.1085727	-4.329238971	0.348621652	-12.41815861	2.08300743335128e-35	9.21421298489421e-34
PMP22	1318.187463	1.384471498	0.111494558	12.41739079	2.103091396144e-35	9.27907773468792e-34
PCNXL3	1410.842877	-1.47828439	0.11906616	-12.41565525	2.14920032876604e-35	9.45813892754394e-34
SORD	755.7603116	-1.684650556	0.135830856	-12.4025616	2.53100952378086e-35	1.11098338557961e-33
EHD1	1745.860727	-1.415152483	0.114132332	-12.39922519	2.6386259613689e-35	1.15525927960804e-33
EIF4H	5026.799758	-1.086162416	0.087711715	-12.38332208	3.2174380093185e-35	1.40508472656948e-33
SMAD6	1544.146454	-1.368328667	0.110534865	-12.37915897	3.38875213923875e-35	1.47613353362921e-33
RELT	263.2924011	-2.806736616	0.226767215	-12.37717108	3.4737225712595e-35	1.50930600754801e-33
MAP3K11	1526.545768	-1.535950436	0.124101156	-12.37660051	3.49849956572849e-35	1.51622314090395e-33
SREBF1	1983.152776	-1.37028126	0.110727068	-12.37530515	3.55540444276931e-35	1.53699415797394e-33
PCMTD2	767.8029455	1.696622686	0.137142293	12.37125796	3.73918924518262e-35	1.6123723095285e-33
DVL1	1061.341911	-1.696833661	0.137218385	-12.36593525	3.99533813695076e-35	1.71849732579045e-33
KRT4	1153.640457	1.455378747	0.117695602	12.36561707	4.01119070689387e-35	1.72099182233875e-33
ADAM23	930.4919855	1.68890761	0.136711667	12.35379281	4.64679176479949e-35	1.98871070554006e-33
TET3	1407.265804	-1.405823591	0.113874018	-12.34542888	5.15587535253501e-35	2.20108304638521e-33
EBP	1014.583482	-1.644276708	0.133201296	-12.34429966	5.22872402988855e-35	2.22663001660851e-33
DCTPP1	1090.865276	-1.721057009	0.139647121	-12.3243286	6.69991767310126e-35	2.8460518770675e-33
EREG	2035.931258	-1.487143275	0.120774737	-12.31336377	7.67561140648633e-35	3.25244533830791e-33
TAX1BP1	4470.488662	1.073292458	0.087233176	12.30371876	8.64981180834794e-35	3.6562006999286e-33
ABCA1	232.9988011	2.811152215	0.228511638	12.30200894	8.83490605803188e-35	3.72524031545438e-33
C19orf48	2061.538368	-1.364935241	0.111052022	-12.29095352	1.01303992370631e-34	4.26099028352046e-33
TTLL12	667.8102167	-1.743007313	0.141845915	-12.28803317	1.05030420414101e-34	4.40690138987501e-33
KRCC1	811.1091762	1.61834516	0.13171631	12.28659658	1.06913200936031e-34	4.47493175262571e-33
CPD	4069.503991	1.291895727	0.105183691	12.28228179	1.12772079083016e-34	4.69719032073517e-33
KIAA0754	520.5323906	-2.057643849	0.167527712	-12.28240882	1.12595120139601e-34	4.69719032073517e-33
EVPL	1008.174148	-1.511478804	0.123370521	-12.25153942	1.64836913449002e-34	6.84913378964433e-33
MRPS12	1300.233751	-1.548846671	0.126493761	-12.24445106	1.79890081107767e-34	7.4565091972975e-33
JAK1	6928.721853	1.143817285	0.093518183	12.23096144	2.12409510784571e-34	8.78318457758711e-33
NFIC	3116.657134	-1.253940705	0.102529133	-12.23009171	2.14696093089028e-34	8.85634317491826e-33
ISCU	1554.270122	1.359046068	0.111159803	12.22605687	2.25627981275286e-34	9.28491685445102e-33
TRIM67	444.6632359	2.217820043	0.181474244	12.22112846	2.39733629385935e-34	9.84172662220102e-33
CBLB	342.1406625	2.258367536	0.185240528	12.19154126	3.44837074606255e-34	1.41226456463744e-32
NT5DC2	1062.35888	-1.541300714	0.126627045	-12.17197093	4.38367987612015e-34	1.7910314033246e-32
PLEKHG2	1865.075049	-1.260584037	0.103643225	-12.16272499	4.90932767808976e-34	2.00101858383854e-32
ARHGAP33	182.531958	-3.644614367	0.299689832	-12.16128803	4.99646124326939e-34	2.03169643761351e-32
GNL3L	3380.852855	-1.115386314	0.091756673	-12.155915	5.33609770945727e-34	2.16466011109476e-32
IGSF10	401.7744358	2.312776128	0.190318963	12.15210558	5.59069550544998e-34	2.26257958292667e-32
PPIF	1320.863436	-1.42047436	0.116938838	-12.14715644	5.93956513275934e-34	2.39809942235158e-32
FBXO22	1734.068775	1.279029621	0.105421481	12.13253322	7.10179950651979e-34	2.86060484122617e-32
MAP2K3	1124.715136	-1.506569249	0.124360917	-12.11449128	8.85116018541944e-34	3.55687819751632e-32
REXO1	656.5646682	-1.881988073	0.15548044	-12.1043398	1.0017206057115e-33	4.01603162744148e-32
JUN	1317.511809	-1.591099248	0.131541576	-12.09578976	1.11168001849734e-33	4.44646033566726e-32
SBNO2	1430.76203	-1.40371253	0.116123421	-12.0881086	1.2206450214263e-33	4.8709142475051e-32
OSGIN1	1779.791553	-1.470657627	0.121747357	-12.07958569	1.35400247002722e-33	5.3905042521851e-32
CHMP5	1587.950242	1.296628814	0.107375556	12.07564238	1.42050566631529e-33	5.64214303982631e-32
PHGDH	1033.973336	1.575545456	0.130507736	12.07242961	1.47707916384467e-33	5.85326810320763e-32
EPRS	5956.648374	1.091763059	0.090653289	12.04328125	2.10416458514016e-33	8.31898234018808e-32
DDX39A	1570.451736	-1.366135208	0.113453152	-12.0414037	2.15261286418249e-33	8.47612890327793e-32
GRIN2D	659.4725065	-2.080389698	0.17277036	-12.04135765	2.15381510189024e-33	8.47612890327793e-32
NOLC1	5371.695711	-1.034072831	0.085942613	-12.03213166	2.40860538258045e-33	9.45709072119144e-32
ZRANB2	1427.841539	1.427991708	0.118745219	12.02567754	2.60442845074196e-33	1.02025653657326e-31
PHRF1	2126.990666	-1.368084002	0.113872415	-12.01418278	2.99313996670498e-33	1.16956045832464e-31
PLEKHG6	157.2237358	-4.297406912	0.357699482	-12.01401493	2.99922332615524e-33	1.16956045832464e-31
TCF3	1299.07469	-1.410300399	0.117462452	-12.00639331	3.28877986195738e-33	1.27955960129201e-31
ITM2B	2846.380598	1.132159872	0.094345341	12.00016732	3.54578873710098e-33	1.37642533765151e-31
AR	2497.512629	1.211266505	0.100942571	11.99956062	3.5718757735419e-33	1.38341496306027e-31
THSD7A	2066.861298	1.644865613	0.137110067	11.99668011	3.6983558554102e-33	1.42916825934012e-31
C1RL	1142.023747	1.416322759	0.118062394	11.99639198	3.71124957670269e-33	1.43092075458499e-31
CREBRF	248.022778	2.650641772	0.220969649	11.99550159	3.75137672151372e-33	1.44314197967626e-31
BMP1	889.6381931	-1.590792138	0.132748034	-11.98354575	4.33382936688813e-33	1.66347141102596e-31
BZW1	3194.352529	-1.127210793	0.094084337	-11.9808549	4.47683077798507e-33	1.71451601987307e-31
TGFB1	1765.664622	-1.476988015	0.123592246	-11.95049093	6.45428346465219e-33	2.46631425516475e-31
STAU2	1373.584789	1.439866045	0.120832759	11.91618942	9.74652773290177e-33	3.71605363607005e-31
MCM5	2010.994909	-1.257277278	0.105754384	-11.88865403	1.35573759219593e-32	5.15752707573382e-31
RANGAP1	1838.452011	-1.360497135	0.11443946	-11.88835679	1.36057037417888e-32	5.16443552895084e-31
MCM7	5751.486108	-1.064216749	0.089547525	-11.8843793	1.42691104451784e-32	5.40426773696922e-31
VPS9D1-AS1	277.1168674	-2.577729898	0.217069589	-11.87513145	1.59383330286329e-32	6.02314179066591e-31
ZNF787	993.3945727	-1.594701247	0.134430289	-11.86266328	1.84995545808546e-32	6.97563601034472e-31
ELMSAN1	1276.849482	-1.408821982	0.118839827	-11.85479665	2.03216964838444e-32	7.64587081553696e-31
PBXIP1	641.4589752	1.757969832	0.148326966	11.85199075	2.10138558319783e-32	7.88895171025518e-31
S1PR3	1230.069056	1.376971831	0.116216097	11.84837446	2.19405517998029e-32	8.21882508229379e-31
GLTSCR1	488.19816	-1.911720949	0.161554557	-11.83328393	2.62660681199699e-32	9.81765982851015e-31
FAM210B	736.5358347	1.667497304	0.140986213	11.82737847	2.81806001450948e-32	1.05103201281891e-30
PARD3B	398.9035486	2.048062797	0.173201719	11.82472555	2.90851738908607e-32	1.08241106921227e-30
ERLEC1	2251.910657	1.167776189	0.098763144	11.82400789	2.93347945019238e-32	1.08933264008337e-30
FADS2	4850.166005	-1.191994552	0.100813026	-11.82381487	2.94022913108817e-32	1.08947581158222e-30
MBNL2	917.2146378	1.666030548	0.140914942	11.82295165	2.97060531037938e-32	1.09835404553746e-30
YWHAZ	15583.09177	-0.983067212	0.083253787	-11.80807803	3.54573891873549e-32	1.30817897736709e-30
MIRLET7BHG	209.7110439	-3.099451182	0.262509113	-11.80702319	3.5904938976943e-32	1.32184225880922e-30
RAB5B	1782.857312	1.228693951	0.104314532	11.77874194	5.02372704652544e-32	1.84551895513882e-30
NT5DC3	811.2761963	-1.560457091	0.132488803	-11.77802994	5.0663363941037e-32	1.85718656810838e-30
IGBP1	1541.210075	1.284543119	0.10911094	11.77281687	5.38943480852453e-32	1.97140458305836e-30
NCOA7	3538.507495	1.26351638	0.107425822	11.76175669	6.14424348433358e-32	2.24271437544364e-30
KIAA0430	1721.111661	1.265822738	0.107760415	11.74663937	7.34835030050739e-32	2.67651933605076e-30
BCAR1	1104.043028	-1.531909019	0.130427887	-11.7452567	7.46953437155585e-32	2.71488235470625e-30
EAPP	919.8827853	1.459470489	0.124281131	11.74329907	7.64451166062411e-32	2.77259311691153e-30
SESN3	255.9074546	2.570380122	0.218966827	11.73867366	8.07427598460209e-32	2.92227337379288e-30
UBE2M	2309.408107	-1.281669012	0.10922985	-11.73368831	8.56437421296295e-32	3.0931122816817e-30
SAMD4A	515.4089159	-1.97578877	0.168407128	-11.73221578	8.71470538308064e-32	3.14077982006226e-30
XPC	1902.767605	1.321317481	0.112630005	11.7314874	8.79003212810395e-32	3.16127226892881e-30
E2F2	398.4366196	-2.169402971	0.184968461	-11.72850204	9.10558158820771e-32	3.26789205887899e-30
TAF7	2519.149017	1.128761298	0.096261499	11.72598916	9.37988957584795e-32	3.35929559935023e-30
PDLIM7	787.1401878	-1.58741152	0.135395258	-11.72427708	9.57146527857961e-32	3.42074977252619e-30
C20orf24	361.3655632	-2.22041354	0.189616531	-11.71002092	1.13251676697864e-31	4.03907386123069e-30
PRR13	1561.695768	-1.373454151	0.117306752	-11.70822761	1.15672354417621e-31	4.11682959516683e-30
SIPA1L3	3657.510252	-1.126102788	0.096188221	-11.70728364	1.16967123560952e-31	4.15427424946044e-30
AADAC	600.3733243	1.692639642	0.144672562	11.69979723	1.27758416116789e-31	4.52814974224288e-30
RAVER1	1132.595989	-1.486444471	0.127078726	-11.69703633	1.31982836993017e-31	4.66821112909804e-30
CCPG1	693.3564074	1.612743842	0.138010651	11.68564771	1.50924618054709e-31	5.327172240162e-30
CREB5	236.1946088	-2.933952324	0.251099569	-11.684418	1.53124828079525e-31	5.39371179401932e-30
RABL6	2297.078518	-1.199731475	0.102775221	-11.67335334	1.74410266079601e-31	6.13086107806301e-30
TNFRSF10B	5511.541524	1.005940037	0.086203542	11.66935859	1.82796217491849e-31	6.41247632631755e-30
CYP1B1	3797.546648	1.053476919	0.090296673	11.66684097	1.88285697119942e-31	6.59153956849957e-30
OLFM1	128.7569542	4.487069855	0.384669787	11.66473168	1.93010617850647e-31	6.74316074894945e-30
GALC	1134.320161	1.362227983	0.116807079	11.66220394	1.98828185270863e-31	6.93226008890408e-30
ST13	2029.17148	-1.182237284	0.101433242	-11.65532384	2.15559344205115e-31	7.50032604359219e-30
GOLM1	2222.178268	1.162738646	0.099779946	11.65302945	2.21443973418175e-31	7.68945107696904e-30
IGFBP7	183.1379096	3.045633009	0.261523098	11.6457515	2.41186164891065e-31	8.35802825257114e-30
TCEAL4	1589.949836	1.241290943	0.106712149	11.63214267	2.82905856183764e-31	9.78397040810071e-30
HSPBP1	1084.893785	-1.587048631	0.13657558	-11.62029577	3.25009113142611e-31	1.12174012255813e-29
EIF4E	523.6470346	-1.8425015	0.158777285	-11.60431416	3.91816335542905e-31	1.34959835979054e-29
XRCC3	668.2957837	-1.639608358	0.141518986	-11.58578371	4.86496579402777e-31	1.67235641421609e-29
MYO19	1868.555705	-1.196062998	0.10325089	-11.58404546	4.96466100893005e-31	1.70320705033815e-29
MDM2	5746.001063	1.141573489	0.098743875	11.5609549	6.49821230386162e-31	2.22485792859614e-29
KPNA2	7767.153635	-0.977554546	0.084564637	-11.5598503	6.58234350173763e-31	2.24916443924644e-29
TMEM132A	1053.91611	-1.634471071	0.141454323	-11.55476226	6.98404884750752e-31	2.37693702227597e-29
ZNF558	693.6384777	1.603083021	0.138737767	11.55477026	6.98339841667778e-31	2.37693702227597e-29
DTYMK	1351.274257	-1.405553747	0.121736782	-11.54584277	7.74782935704628e-31	2.63164862625546e-29
ASCC1	2033.279231	1.153151564	0.100063955	11.52414536	9.96965444732754e-31	3.37961414819406e-29
ZWINT	1660.578297	-1.223734742	0.106253163	-11.51716054	1.08115287800511e-30	3.65775812619952e-29
CREG1	2444.432279	1.13340062	0.098447388	11.51275456	1.13784915875277e-30	3.8419802265658e-29
TPM4	11002.0569	-0.962642045	0.083722913	-11.49795209	1.35082456645238e-30	4.55211924273588e-29
OPN3	668.6628392	1.620110625	0.140946336	11.49452103	1.40558499086126e-30	4.72734959893004e-29
BIRC5	2603.730205	-1.202187423	0.104617405	-11.4912755	1.45941030306233e-30	4.89875391727923e-29
PPARGC1B	352.5702439	-2.14485936	0.186661547	-11.49063317	1.47030290794293e-30	4.92565860686401e-29
PKD1P6	411.1294229	-1.990333927	0.173355128	-11.48125207	1.63889800580373e-30	5.47974510963946e-29
ZNF281	2863.992478	1.215197459	0.105863689	11.47888825	1.68432314278376e-30	5.62064870980802e-29
PERP	7316.620197	0.972850968	0.084789616	11.47370408	1.78836889690226e-30	5.95624263542213e-29
MIDN	2017.462789	-1.230303283	0.107268131	-11.46942034	1.87913795857555e-30	6.24640052676793e-29
SLC25A10	567.9400612	-1.776601999	0.15490325	-11.46910732	1.88594708197144e-30	6.25688528997463e-29
UBE2H	3159.565254	1.060788712	0.09252069	11.46542148	1.96799114836897e-30	6.51644883344844e-29
HES1	1546.976191	-1.502991404	0.131108145	-11.46375314	2.0062825787959e-30	6.63041534100522e-29
PLXNB1	979.3121309	-1.606801707	0.140175311	-11.46280106	2.02846501948982e-30	6.69080783596266e-29
MROH6	214.3720671	-2.877535352	0.251172879	-11.45639354	2.18421795865489e-30	7.19069754504098e-29
DNAJC9	1343.352733	-1.309225013	0.114280845	-11.45620694	2.18892725601412e-30	7.19236961529859e-29
NID2	207.3320063	2.830731812	0.247588319	11.43322038	2.85326837630694e-30	9.35729910612998e-29
IMP4	1064.184117	-1.396874343	0.12219979	-11.43106989	2.92482665714263e-30	9.57363432956495e-29
F12	275.0784581	-2.797505509	0.244763802	-11.42940861	2.98132306235714e-30	9.73993692833814e-29
PLCB3	921.6719818	-1.461611492	0.127890569	-11.42861043	3.00885166299516e-30	9.81114887977411e-29
INA	1445.481999	1.242504024	0.108765075	11.42374078	3.18234967937949e-30	1.03571566846573e-28
C6orf48	966.2502442	1.431292852	0.125308702	11.42213449	3.24172933619474e-30	1.05303917469294e-28
EGR1	5871.24509	-1.135529435	0.099456574	-11.41733916	3.42561865273688e-30	1.11066601735232e-28
UBLCP1	1458.469051	1.240915296	0.108769599	11.40865932	3.78518311106341e-30	1.22492532473147e-28
TMEM106B	3728.103153	1.373672376	0.120448347	11.40465946	3.96325164919374e-30	1.28013028268958e-28
HSPD1	18680.69861	-0.944406159	0.08285575	-11.39819703	4.268677749008e-30	1.37618633493913e-28
TUBG1	1364.154346	-1.361193001	0.119464031	-11.39416604	4.47090352685656e-30	1.43867288489206e-28
LMF2	712.161944	-1.832480884	0.160915272	-11.38786184	4.80639298870003e-30	1.54372685879091e-28
LPCAT1	2282.017489	-1.295925757	0.113827509	-11.38499622	4.96703981595022e-30	1.59233622863767e-28
PITX1	696.9565957	-1.684919047	0.148128386	-11.37472086	5.58813583465362e-30	1.78809901595206e-28
AMIGO2	6874.658176	0.957792989	0.08422941	11.3712418	5.81542757960232e-30	1.85735643162709e-28
EXOC4	1927.756834	1.165873012	0.102622524	11.3607907	6.55486492531989e-30	2.08962258205868e-28
F2RL1	1629.77149	-1.206314519	0.106213093	-11.3574936	6.80695998123008e-30	2.16391303478122e-28
PNPO	1243.688425	-1.33487755	0.117533585	-11.35741373	6.81318491586587e-30	2.16391303478122e-28
PTPRS	3058.604424	-1.177418933	0.103683835	-11.35585827	6.93554356632288e-30	2.19869574651632e-28
SPTSSA	1905.265136	1.210284605	0.106686362	11.34432356	7.91358161262729e-30	2.5041146696223e-28
ING4	249.4002532	2.464552999	0.217326951	11.34030081	8.28591565276129e-30	2.61709575755757e-28
TERT	172.3640006	-3.253694004	0.286937715	-11.33937377	8.37415482721236e-30	2.64009496292907e-28
FKBP4	4598.762139	-1.078656073	0.095175116	-11.33338327	8.96726934652119e-30	2.82188757248339e-28
SMARCA1	3460.895279	1.062617369	0.093763768	11.33292094	9.01474037109301e-30	2.83162092500443e-28
KLF9	306.7457773	2.216463143	0.195811182	11.31939006	1.05201308156126e-29	3.29842709583284e-28
CGGBP1	2447.886132	1.154206321	0.101978102	11.31817808	1.06665664557759e-29	3.33822579810653e-28
PNPLA8	534.6278092	1.739069768	0.153681076	11.31609576	1.09228983215555e-29	3.41220978771367e-28
ALCAM	6583.34831	1.107942663	0.098163713	11.28668255	1.52691562375622e-29	4.76125110438666e-28
SF3A2	975.3804104	-1.415239857	0.125511469	-11.27578118	1.72837619947155e-29	5.37964948340972e-28
MPRIP	10333.91908	-0.936105987	0.083105167	-11.26411293	1.97329083828732e-29	6.13081050102372e-28
PI4KA	848.8685156	-1.493572407	0.132639558	-11.26038434	2.05858931987777e-29	6.38423742155573e-28
NUP188	1575.042949	-1.229040387	0.109195393	-11.25542347	2.17777541085626e-29	6.7416523071335e-28
DECR1	891.5785545	1.508920705	0.134084077	11.25354137	2.22476358980775e-29	6.87468012525612e-28
LGR4	5082.734955	1.241278264	0.110372715	11.24624198	2.41670956008399e-29	7.45435152415815e-28
RNH1	1918.328838	-1.255926167	0.111800803	-11.23360594	2.78860691864212e-29	8.58600033097743e-28
SPTBN2	619.3843015	-1.72816379	0.153865238	-11.23167141	2.85034945661822e-29	8.76034692061891e-28
FJX1	456.8236743	-1.900776134	0.169259457	-11.22995529	2.90625563731805e-29	8.91616312818059e-28
C11orf54	526.4483393	1.740294223	0.155032578	11.22534529	3.06188066006649e-29	9.37680411801042e-28
ACTG1	79189.67806	-0.956020469	0.085271668	-11.21146668	3.58207914312047e-29	1.09502880091213e-27
FARSA	1235.370106	-1.33172401	0.118799156	-11.20987766	3.64697088175183e-29	1.11287869028003e-27
RRP7A	1182.61978	-1.379083827	0.12308849	-11.20400311	3.89716290883132e-29	1.18710910740718e-27
PHF19	933.0892316	-1.514447353	0.135197608	-11.20173188	3.9983938047484e-29	1.21578159047048e-27
CD164	3947.602083	1.086478013	0.09707184	11.19251484	4.4366855400509e-29	1.34665992482503e-27
FBRSL1	744.8431827	-1.600041569	0.143042734	-11.18575911	4.78790475221316e-29	1.45069276908207e-27
BBS4	941.756294	1.395278511	0.12490727	11.17051486	5.68503916519655e-29	1.71767735584106e-27
C14orf80	432.0463843	-2.04572965	0.183137607	-11.17045089	5.68913523431204e-29	1.71767735584106e-27
ARRB1	1677.465755	1.292982703	0.115913634	11.15470766	6.79156764022408e-29	2.04691631044007e-27
PA2G4	6232.499943	-1.023578183	0.091784193	-11.15200939	7.00073255801342e-29	2.10624851776154e-27
GBE1	1854.295782	1.146198548	0.102823665	11.14722519	7.38742481492187e-29	2.21868991941487e-27
RAP1B	787.5376731	-1.503456128	0.134973608	-11.13888964	8.11244448351321e-29	2.43217052737763e-27
GALE	594.1960961	-1.704825087	0.153057539	-11.13845878	8.15178125361232e-29	2.43969131609422e-27
DUS3L	452.8343837	-1.884888625	0.169335575	-11.13108468	8.85513433302793e-29	2.64556796940847e-27
ZFP36L2	1444.37863	-1.238621293	0.11138768	-11.11991281	1.00370036922635e-28	2.99344017783727e-27
SH3BGRL	1349.894034	1.2236317	0.110076644	11.11617918	1.04658736486351e-28	3.11591810419102e-27
BBS2	706.6646143	1.521594634	0.136986442	11.10762941	1.15176595094207e-28	3.42310439482246e-27
LOC100506548	896.2138324	1.458784971	0.131341623	11.10679873	1.16252753446478e-28	3.44910032279074e-27
ARHGAP11A	3129.076236	-1.093086819	0.098549186	-11.09178946	1.37509117986082e-28	4.0726965238819e-27
GPAA1	1582.826443	-1.416249422	0.127688115	-11.0914741	1.37994811219835e-28	4.08002275176572e-27
HPGD	2141.514073	1.152860327	0.104000253	11.08516849	1.48071387603651e-28	4.37040359377053e-27
RB1CC1	2289.893105	1.258252989	0.113535635	11.08244993	1.52637827625334e-28	4.49743024288827e-27
SYT11	126.4722939	3.782018713	0.3413718	11.07888441	1.58839300089571e-28	4.67211336466215e-27
TRIM23	466.9866983	1.979614808	0.17868707	11.07866848	1.59222800085049e-28	4.67536040249736e-27
NEK9	2458.970279	1.07776023	0.097396575	11.06568923	1.84042530428038e-28	5.39490424383147e-27
PLP2	2098.124544	-1.213040345	0.109644066	-11.06343821	1.88721738411599e-28	5.52261100832166e-27
VPS41	1593.343161	1.264400826	0.114288648	11.06322328	1.89174642462418e-28	5.52641758415381e-27
ULBP1	150.6949235	3.304713882	0.298778884	11.0607344	1.94498425761828e-28	5.67226328895526e-27
HTATIP2	3597.343679	1.13372672	0.102708296	11.03831688	2.49665945189476e-28	7.26876074098407e-27
LTA4H	3301.952766	1.010283382	0.091534587	11.03717635	2.52854560288145e-28	7.34909544579414e-27
CAPN12	235.3001114	-2.682796315	0.243450211	-11.01989726	3.06408592919156e-28	8.89052322403904e-27
TSPO	438.6467222	-1.970484294	0.178902034	-11.01432022	3.2598800268132e-28	9.44262033485876e-27
UBXN4	3138.433978	1.010542959	0.091750651	11.01401409	3.27097942833021e-28	9.45876635702446e-27
PAQR4	435.0820664	-1.979438161	0.179768377	-11.01104761	3.38049820066516e-28	9.75897954421364e-27
TOR4A	657.3239043	-1.680875413	0.152666892	-11.01008472	3.41682262516696e-28	9.84723678791805e-27
CCDC90B	1032.599456	1.343547567	0.122033064	11.00970114	3.43140064874131e-28	9.87262986652144e-27
RASSF7	481.9110716	-1.969793124	0.178935578	-11.00839276	3.48159139799485e-28	1.00002287151466e-26
JMY	637.5495188	1.81497261	0.16487706	11.008036	3.49540307916682e-28	1.00230829668772e-26
BET1	662.4721713	1.521448632	0.138257964	11.00441949	3.63851714696967e-28	1.0416015892805e-26
SNHG16	3112.630311	-1.059605693	0.096328593	-10.99990828	3.82520800844808e-28	1.09321762765647e-26
SUMO2	1969.264595	-1.125396492	0.102360584	-10.99443209	4.06464115373602e-28	1.15970986518012e-26
MYEOV	1323.921686	-1.316545191	0.119753737	-10.99377125	4.09452180300981e-28	1.16629149327329e-26
XPO6	2091.824842	-1.131060454	0.102893632	-10.99252146	4.15162949870496e-28	1.18059377721479e-26
VDAC1	6033.820191	-0.957075365	0.08708404	-10.99024995	4.25745429555366e-28	1.20867927173438e-26
PELP1	2221.155516	-1.1670747	0.106268597	-10.98231021	4.64880790440435e-28	1.31759838601818e-26
TIMM13	776.819905	-1.781855312	0.162277651	-10.98028777	4.7540696749825e-28	1.34520526885992e-26
TNS4	2399.063815	-1.163582606	0.105973948	-10.97989297	4.77489192102897e-28	1.34886757089265e-26
ATP1B1	9035.949149	0.927271667	0.084494184	10.97438453	5.07502800521697e-28	1.43129167086177e-26
C19orf60	248.0936199	-2.592171889	0.236241371	-10.97255689	5.17868655524905e-28	1.45812393321231e-26
SLC12A7	1124.081603	-1.380908784	0.125985983	-10.96081285	5.89673284447886e-28	1.65757257084784e-26
PIR	615.1772853	1.703576102	0.155451116	10.95891842	6.02146914601584e-28	1.68986115263353e-26
RRP9	536.1665484	-1.731797641	0.158161136	-10.94957764	6.67581680447861e-28	1.87043057079982e-26
SLC22A18	474.8642157	-1.798207288	0.164276655	-10.94621317	6.9283922304063e-28	1.93802527111643e-26
FAS	418.7183658	1.853154613	0.169311594	10.94523164	7.00384727932839e-28	1.95593575162843e-26
HIPK2	4364.059705	-0.976272452	0.089371824	-10.92371637	8.87868743660492e-28	2.47547638806579e-26
NOL6	1837.802255	-1.22047115	0.111799918	-10.91656568	9.60596838418536e-28	2.67389549217673e-26
GABRB3	5459.561222	1.007791879	0.092319133	10.9163924	9.62430588433938e-28	2.67465085120139e-26
EPS8L3	239.1301373	-2.583754631	0.23692046	-10.90557832	1.0840175276911e-27	3.00766548728428e-26
EIF4G3	2769.009338	1.117471487	0.102512625	10.90081818	1.14225500901328e-27	3.16412030732984e-26
CYC1	3061.639858	-1.164611448	0.10687878	-10.89656387	1.1969239257395e-27	3.31020043372124e-26
MCM10	1194.92206	-1.346109471	0.123616633	-10.88938791	1.29507739265856e-27	3.57587578789063e-26
SLC7A5	40722.72672	-0.95640835	0.087844694	-10.88749142	1.32232518658883e-27	3.64116306990454e-26
WNT7B	5587.21187	-1.08673885	0.099815769	-10.88744656	1.32297647612631e-27	3.64116306990454e-26
B3GNT3	488.4141959	-1.920303324	0.17643672	-10.88380766	1.3768864487899e-27	3.78345411185141e-26
PKD2	1786.675655	1.239932524	0.113997281	10.8768605	1.48592916459552e-27	4.07654188601132e-26
DZIP3	956.6142905	1.352626217	0.12442375	10.87112565	1.58236378278828e-27	4.33415769560842e-26
PNISR	2011.898565	1.107186037	0.101858833	10.86980879	1.60536944393409e-27	4.39014688669452e-26
GPR107	2578.309988	1.031462124	0.094899921	10.86894611	1.62062003339465e-27	4.4247837881472e-26
USO1	3014.513214	1.086210804	0.099959316	10.86652895	1.66412021705185e-27	4.53631751524055e-26
OSGIN2	4768.069345	1.029072604	0.094710701	10.86543116	1.68425714023857e-27	4.58391064924389e-26
ZC3H4	1676.635188	-1.149797781	0.105846949	-10.86283351	1.7328734034495e-27	4.70873964978603e-26
C19orf24	226.0749436	-2.653154652	0.244258584	-10.86207334	1.74736183047266e-27	4.74058433848835e-26
RHOT2	1191.071105	-1.367276824	0.126031591	-10.84868332	2.02318749932188e-27	5.48021310140684e-26
BCAN	221.0223543	-2.585907009	0.238433671	-10.84539358	2.09731205200015e-27	5.67201975010909e-26
STAT1	10302.13802	1.021489248	0.094210977	10.84257144	2.16304251803319e-27	5.84055597258837e-26
LOC100288637	481.1895663	-1.766219472	0.16305237	-10.83222198	2.42205489145306e-27	6.52963113177715e-26
PELI2	411.5539318	1.982980257	0.183081465	10.83113607	2.45095376387066e-27	6.59715054775185e-26
CDC25A	423.9183019	-1.872555369	0.172893685	-10.83067531	2.46331857708124e-27	6.62002366107594e-26
TICRR	1011.189932	-1.328777753	0.122746557	-10.82537701	2.61002797527126e-27	7.00330233678193e-26
AURKB	947.4755232	-1.417444872	0.13096378	-10.82318238	2.67330517670133e-27	7.16186405633022e-26
GNG4	226.6427283	-2.58385342	0.238775941	-10.82124692	2.73037097161744e-27	7.30331572861233e-26
CD24	3832.180386	-0.967593365	0.089420864	-10.82066671	2.7477124167535e-27	7.33823539195058e-26
ZFP62	697.2598745	1.531827581	0.1416084	10.81734972	2.84896776650596e-27	7.59680361289962e-26
TBL3	799.933984	-1.58709037	0.146859936	-10.80683009	3.19521057142338e-27	8.50681333937741e-26
PRR7	227.8218483	-2.668843148	0.247108594	-10.80028463	3.43138208595423e-27	9.12140216295816e-26
PCDH9	2166.599473	1.244705728	0.11527497	10.79771032	3.52893982358166e-27	9.36618927750301e-26
PRRC2A	5279.16582	-1.043311269	0.096705524	-10.78853854	3.89941063767413e-27	1.03334381898364e-25
MAFF	204.0377081	-2.957878346	0.27432214	-10.78249952	4.1641414104665e-27	1.10179191353595e-25
LRRC59	4677.628861	-0.996875001	0.092454508	-10.78232981	4.17183304456991e-27	1.10212360941346e-25
CHURC1	1076.691196	1.34030507	0.124456161	10.76929464	4.80669494210033e-27	1.26788614351025e-25
GOLGA5	1610.174763	1.170646201	0.108711554	10.76836964	4.85522440898723e-27	1.27871671780696e-25
TBCD	1692.816674	-1.236019127	0.114790244	-10.76763219	4.89426250718618e-27	1.28701812381751e-25
MARCH8	858.5044771	1.426488816	0.132561456	10.76096217	5.26178870490942e-27	1.38154234416172e-25
CAT	1674.439217	1.127341813	0.104811784	10.75586899	5.56073957293461e-27	1.45779939891375e-25
CTSF	507.8660409	1.66836614	0.155176554	10.75140605	5.8365047659534e-27	1.52775420624398e-25
ADAM10	6391.815595	1.046191414	0.097325094	10.74945182	5.96148531120935e-27	1.55808651973424e-25
SLC7A5P2	131.0373234	-5.366067466	0.499962493	-10.73294006	7.12911710387406e-27	1.86041700764055e-25
GSTA4	395.7878406	1.892314695	0.176450754	10.72432198	7.82589058474682e-27	2.03913882679271e-25
B4GALT2	698.2695954	-1.488395448	0.138799687	-10.72333429	7.9099375254535e-27	2.05790608659937e-25
HADHB	2867.753825	1.010496065	0.094310483	10.71456779	8.69624840974984e-27	2.25904516732181e-25
EMC10	1497.444396	-1.330723723	0.124348998	-10.70152349	1.00118412925499e-26	2.59685925889639e-25
SLC5A6	1267.933072	-1.260075409	0.117781658	-10.698401	1.03549635234448e-26	2.68179456214602e-25
EPN1	2995.950804	-1.209231356	0.113079605	-10.69362913	1.09019824281802e-26	2.81919995752291e-25
CRIPT	990.2448409	1.288267633	0.120491913	10.69173523	1.1126944702633e-26	2.87303418347473e-25
HSPA2	2566.57683	1.085268919	0.101513476	10.6908852	1.12294049720562e-26	2.89512324874443e-25
CHCHD2	2951.055583	-1.219812216	0.114126787	-10.68822007	1.15567531794953e-26	2.97503846135006e-25
PFKP	11078.15154	-0.934867675	0.087477989	-10.68689036	1.17235963921207e-26	3.01345715670743e-25
EFNA1	331.4370274	1.982081231	0.185575956	10.68070062	1.25322230702755e-26	3.21647866176982e-25
PPA1	2370.724565	-1.051181723	0.098431298	-10.67934435	1.27166613559647e-26	3.25405868090822e-25
RAN	9665.627444	-0.923958193	0.086517509	-10.67943597	1.27041170191502e-26	3.25405868090822e-25
POLA2	865.1218914	-1.373344369	0.128736309	-10.66788679	1.43860936293632e-26	3.67575428120998e-25
CD151	4745.934706	-1.181657419	0.110809536	-10.66386039	1.50229370049145e-26	3.83275199086635e-25
SPCS2	505.5820883	-1.705787927	0.16005289	-10.65765152	1.60601647867694e-26	4.09127918132003e-25
TRIO	3365.373623	-1.059088107	0.099375511	-10.65743563	1.60974816902564e-26	4.09469225936849e-25
PRSS35	121.5968529	3.807168329	0.357640883	10.64522685	1.83536675684143e-26	4.66166817661252e-25
ANAPC1	1689.155004	-1.227886166	0.115373399	-10.64271469	1.88554262061467e-26	4.78201542552631e-25
OLFML2A	740.1905435	1.557682514	0.146392614	10.64044472	1.93204961866347e-26	4.89271559495561e-25
GINS2	814.9326762	-1.452357571	0.136575406	-10.63410769	2.06798729786976e-26	5.22922814656314e-25
MESDC1	723.0342726	-1.539747188	0.144795468	-10.633946	2.07157710978513e-26	5.23057943103416e-25
GARS	5152.186343	0.920644002	0.086611159	10.62962343	2.16986844384652e-26	5.47068893817505e-25
NAP1L1	20848.85012	0.875715212	0.08241583	10.62557052	2.26622192895285e-26	5.70521370613881e-25
MALAT1	89847.52842	-0.845797483	0.07961706	-10.62331977	2.32155063380926e-26	5.8359214831396e-25
VAV3	1004.381855	1.308778888	0.123225061	10.62104477	2.37883613960018e-26	5.97115775275887e-25
SLC2A4RG	1347.930951	-1.280978228	0.120622476	-10.61973087	2.41255657472387e-26	6.04693352894552e-25
E2F8	372.2033368	-1.918208959	0.180878755	-10.6049434	2.82635074612347e-26	7.07372783960346e-25
PFN1	16200.70213	-1.044917501	0.098624206	-10.59493956	3.1454412425153e-26	7.86084797527291e-25
SEC31B	245.1169303	2.281905916	0.215509529	10.58842236	3.37227318872264e-26	8.41544383640566e-25
RNPEPL1	1161.074197	-1.345695148	0.127117198	-10.58625557	3.45122356505648e-26	8.59992666815165e-25
SPC24	221.5000603	-2.568599117	0.242643708	-10.58588801	3.46479643990375e-26	8.6211991649291e-25
DAPK3	570.9763852	-1.596804684	0.150991525	-10.57545899	3.8727650283504e-26	9.62233157043984e-25
IFFO2	2064.835068	-1.119467569	0.105870749	-10.57390806	3.93737212144824e-26	9.76867729667717e-25
KIFC1	805.6332412	-1.47026349	0.139058938	-10.57295208	3.97772619860892e-26	9.85451444196616e-25
TACC3	1973.867349	-1.135500662	0.107466587	-10.56608102	4.28008598676324e-26	1.05882647409537e-24
GEMIN4	1300.89519	-1.230996606	0.116549865	-10.56197364	4.47159745673056e-26	1.10460716972252e-24
TNPO2	1380.445185	-1.167979667	0.110639968	-10.55657992	4.73604089191609e-26	1.16824616756068e-24
ZFP14	212.6746057	2.693874449	0.255214572	10.55533164	4.7994170751548e-26	1.18217584042554e-24
KIF20A	1270.333033	-1.222954073	0.115891929	-10.55253874	4.94427652979707e-26	1.21610732634477e-24
CTBS	410.4816807	1.780337192	0.168768839	10.54896867	5.13577184426737e-26	1.26139567004323e-24
DCAF6	2048.780122	1.054765037	0.100035313	10.54392704	5.41878303470101e-26	1.32899923740754e-24
PTPRM	3365.923972	0.989964289	0.093924303	10.54002277	5.64852203585575e-26	1.38336264280135e-24
ATG13	1558.800081	1.145308091	0.108702806	10.53614102	5.88650337975238e-26	1.43958644797116e-24
FAM111B	595.3373145	-1.648566071	0.156598183	-10.52736398	6.46187013946193e-26	1.578042152888e-24
NOP16	1256.90882	-1.383678723	0.131473331	-10.52440603	6.668066321569e-26	1.62607731280541e-24
COA5	501.940659	1.656683091	0.157475158	10.52028215	6.96646564894653e-26	1.69642852694617e-24
SLC17A5	457.3494142	1.709977314	0.16255798	10.51918409	7.04812672574284e-26	1.71387615650556e-24
PJA2	1882.004114	1.206285139	0.114693848	10.51743542	7.18013518651173e-26	1.74349977670772e-24
HGS	1738.52397	-1.166680193	0.110948162	-10.51554319	7.32574350719736e-26	1.77633715438685e-24
DCP1B	277.3929119	2.103139907	0.20009631	10.51063814	7.71695949452259e-26	1.86855204507401e-24
UNC93B1	1836.350938	-1.214695016	0.115634352	-10.50462073	8.22527578021195e-26	1.98882056612215e-24
SETD1B	1130.62141	-1.281309669	0.122020985	-10.50073203	8.5712833294542e-26	2.06955993394819e-24
PLAUR	432.0295269	-1.912010028	0.182117252	-10.49878582	8.74983017788684e-26	2.1096949692288e-24
BRAT1	515.0237282	-1.701673291	0.162112173	-10.49688779	8.92750718545487e-26	2.14950767240228e-24
TMEM263	1305.091771	1.258291725	0.119953001	10.48987284	9.61577118805274e-26	2.31197172708251e-24
MFSD6	1900.689711	1.114419285	0.106251349	10.48851892	9.7545412387648e-26	2.34204756614887e-24
LMBRD1	535.1010244	1.57254084	0.149982278	10.48484437	1.0141248521015e-25	2.4314850620624e-24
UBE2C	1533.076301	-1.173415016	0.111975582	-10.47920445	1.07645416098733e-25	2.57731731215974e-24
PIF1	277.5985292	-2.244873077	0.2142942	-10.4756595	1.11755902188208e-25	2.67199621446919e-24
LETMD1	716.2844994	1.416781795	0.135367544	10.46618524	1.23520901128553e-25	2.94916918608048e-24
TRIM47	682.453479	-1.565220507	0.149627216	-10.46080084	1.30745871124103e-25	3.11732391054808e-24
TMEM109	1271.108395	-1.308915335	0.125149043	-10.45885215	1.33462630311416e-25	3.17767283491117e-24
KIAA1522	2491.114945	-1.097552129	0.105003121	-10.45256674	1.42612424226476e-25	3.39080845879589e-24
MAN2C1	1161.90626	-1.237471023	0.118393454	-10.45219123	1.43178318610004e-25	3.39954179789828e-24
STAT4	750.2493624	1.410531029	0.135100177	10.44063046	1.61732972053266e-25	3.8347738899998e-24
PDAP1	2561.890822	-1.052125639	0.10078096	-10.43972635	1.6328071142376e-25	3.86611687256341e-24
TIMP1	744.5313982	-1.567307281	0.150133914	-10.43939535	1.63850993033422e-25	3.87426125654579e-24
APH1B	723.2570292	1.464234771	0.140273111	10.43845656	1.6547924271018e-25	3.90736435304217e-24
INF2	3970.298792	-1.008614356	0.096647828	-10.43597536	1.69860272024082e-25	4.00528649694252e-24
HELLS	1386.887548	-1.297166042	0.124301185	-10.43566919	1.70408784588311e-25	4.01269323709394e-24
LRP11	2131.764296	1.032514836	0.098949447	10.43477114	1.72027794460702e-25	4.04525249089665e-24
MINPP1	986.998279	1.259284104	0.120748447	10.42898801	1.8282503181936e-25	4.29325338781293e-24
NOC4L	635.5478545	-1.530641269	0.146992469	-10.4130591	2.1616168541779e-25	5.06913957899609e-24
ATP5D	517.7108027	-1.830892412	0.175915586	-10.40778966	2.28464549014169e-25	5.35032095016902e-24
NHP2	2456.245574	-1.136713675	0.109289859	-10.40090711	2.4558406522257e-25	5.74337925211089e-24
SLC4A2	6678.473241	-1.059934474	0.101919427	-10.39972954	2.48637895311303e-25	5.80686511573561e-24
PSAP	17059.29032	0.894112752	0.086026215	10.39349165	2.65453555548756e-25	6.1911436204893e-24
KLHDC2	1152.439096	1.216481386	0.117058998	10.39203659	2.69535350130162e-25	6.27779001207924e-24
LRP8	1545.282403	-1.220585288	0.117468822	-10.39071705	2.73290703901455e-25	6.35660809794703e-24
EFHD1	130.9136375	3.237011208	0.311571235	10.3893134	2.77342377554467e-25	6.44209519858198e-24
CARD10	533.9747763	-1.692292712	0.163129986	-10.37389109	3.25974849476059e-25	7.56146808696564e-24
CEACAM19	275.2786516	-2.135869863	0.206139953	-10.36126104	3.72024538451314e-25	8.61798115527475e-24
CAMK1D	1582.287479	1.200960783	0.115929624	10.35939518	3.79353155485587e-25	8.77587387669968e-24
EXOSC6	593.1431659	-1.613299839	0.155865971	-10.35055841	4.16051993891243e-25	9.61186785887205e-24
WWC1	4367.593474	-0.984104213	0.095088714	-10.34932722	4.21436824245163e-25	9.72314958794198e-24
KRT80	3751.456087	-1.054579741	0.101932903	-10.34582272	4.37145255740056e-25	1.00719914307053e-23
YARS	3321.185852	0.971466134	0.093945971	10.34068973	4.61205993135546e-25	1.06120771458164e-23
MTHFD2	5546.82303	0.92711403	0.089722352	10.33314456	4.98974714764779e-25	1.1465702204105e-23
EBLN3	1815.444112	1.160617501	0.112368414	10.32868101	5.22744217551315e-25	1.19957885526286e-23
POC1B	722.5225907	1.444392653	0.139892807	10.32499589	5.43211318322036e-25	1.24487745091766e-23
COX15	2010.825382	1.039169471	0.100665868	10.32295743	5.54871921676251e-25	1.26990005710906e-23
SCAF1	2548.578867	-1.099256571	0.106510838	-10.32060766	5.6862135547697e-25	1.29963003797199e-23
ANAPC16	2920.288085	1.05453176	0.102256827	10.31258047	6.1818765361589e-25	1.41103392563339e-23
SORT1	974.8109841	1.260132759	0.122199262	10.31211432	6.21194054535943e-25	1.41600812511329e-23
C6orf89	1450.753877	1.112104135	0.107865727	10.31007868	6.34493579744745e-25	1.44440100952796e-23
ODC1	3485.170862	-0.960269643	0.093153017	-10.30851896	6.44874210632211e-25	1.46604366505782e-23
RDH10	1835.415715	1.0679337	0.103598456	10.30839395	6.45713489954783e-25	1.46604366505782e-23
PXN	2459.767002	-1.035000711	0.100409238	-10.30782357	6.49556449476162e-25	1.47281547795794e-23
CCDC85C	1554.910447	-1.185098315	0.115003621	-10.30487824	6.69764406457228e-25	1.51662657065361e-23
ZNF598	1235.014707	-1.270070182	0.123277929	-10.30249451	6.8657427174992e-25	1.55263737887541e-23
FYB	1076.123947	1.210405824	0.117519025	10.29965851	7.07118721402683e-25	1.59698751869295e-23
TUBA4A	3638.612268	-1.041708653	0.101229719	-10.29054176	7.77377455609759e-25	1.75334975791613e-23
FLRT3	373.4893864	1.784348035	0.173503206	10.2842367	8.29970743986219e-25	1.86950910082896e-23
SPRY4	309.027085	-2.004976174	0.195058081	-10.27886751	8.77526237344909e-25	1.97403044114422e-23
GUCY1A2	219.945597	2.331127026	0.226881999	10.27462311	9.17021501567097e-25	2.06016943376996e-23
THNSL1	480.8542164	1.664810506	0.162083871	10.27129042	9.49263217659371e-25	2.12980825990967e-23
KLF2	529.3634788	-1.646749912	0.160353452	-10.26950089	9.67036655943571e-25	2.16684561689764e-23
WIPI2	1190.692195	1.226833992	0.119481416	10.26799009	9.82298114450646e-25	2.19816489167067e-23
SARS	2197.181439	1.078049408	0.105049821	10.26226794	1.04229554951322e-24	2.32938087625545e-23
SNX13	1137.17605	1.4492863	0.141507366	10.24177284	1.28853309345409e-24	2.87593194613307e-23
SLU7	1356.630461	1.134158332	0.110810975	10.23507221	1.38092120821593e-24	3.07812371919901e-23
SERBP1	6462.163994	-0.90249437	0.088199684	-10.23239916	1.41958212377164e-24	3.15945487389874e-23
TRIB1	1497.791703	-1.127032952	0.110144681	-10.23229573	1.42109951101234e-24	3.15945487389874e-23
AMZ2	1710.779125	1.072031864	0.104828864	10.22649506	1.50881555171119e-24	3.35011847337793e-23
MRPL12	1770.331936	-1.252608237	0.122519053	-10.2237832	1.55164306382576e-24	3.4407483950302e-23
RARA	639.2064505	-1.54505758	0.151140338	-10.22266858	1.56959316687447e-24	3.47604986076637e-23
USH1C	520.692478	-1.579166587	0.154591963	-10.21506263	1.69769477127988e-24	3.75488847410081e-23
CCNDBP1	541.1980037	1.519552532	0.148767163	10.21430067	1.71108511693348e-24	3.77962143442377e-23
ALDH16A1	821.8307239	-1.586960739	0.155567127	-10.20113163	1.95975599565397e-24	4.32333284659797e-23
SIVA1	610.2027809	-1.766047468	0.173376985	-10.18617013	2.28593032407482e-24	5.03640170113731e-23
CENPM	232.8748708	-2.455241993	0.241044514	-10.18584472	2.29359184677031e-24	5.04678648134459e-23
PAN2	804.2056186	1.314345475	0.129055029	10.18438018	2.32838930978927e-24	5.11677748321983e-23
VPS8	748.0526463	1.472945289	0.144801699	10.17215474	2.64002797752301e-24	5.79418448041236e-23
MCM2	1924.437554	-1.074788548	0.105776437	-10.16094489	2.9619185547513e-24	6.49232826360916e-23
C17orf89	647.5718732	-1.604120052	0.157875623	-10.160657	2.97067798205784e-24	6.5032015824614e-23
FOXN3	602.5069865	1.466490074	0.144422502	10.15416612	3.17512794204613e-24	6.94189211237392e-23
PTGES3	8384.579408	-0.869783335	0.085666334	-10.15315234	3.20829469396141e-24	7.00545878391906e-23
EHBP1L1	2019.422564	-1.140329246	0.112330226	-10.15157971	3.26042496061655e-24	7.11021845869997e-23
AFTPH	1747.935727	1.116488567	0.10999097	10.15072939	3.28896020636766e-24	7.16332185404683e-23
DNAJC22	2017.33174	-1.08947904	0.1073449	-10.14933213	3.33638800528785e-24	7.25738580209946e-23
SOS2	915.3801895	1.326507545	0.130761802	10.14445748	3.50721711602589e-24	7.61929566107199e-23
NFE2L2	3519.502575	0.946434257	0.093330295	10.14069717	3.64488921546209e-24	7.90834708231882e-23
TRMT1L	836.0341605	1.343637414	0.132504389	10.14032384	3.65884617968259e-24	7.92858072784636e-23
NDOR1	488.0529322	-1.683308027	0.166004195	-10.14015354	3.66523030264101e-24	7.93237390024165e-23
RPSAP58	110.6056857	-4.755989561	0.469041212	-10.13981168	3.67807953826344e-24	7.95013176963786e-23
ZNF628	178.5252123	-2.712275813	0.267622411	-10.13471109	3.87517397825939e-24	8.36558680123864e-23
ATP5G1	1177.156522	-1.332655604	0.131501324	-10.13416114	3.89703970695344e-24	8.40219430016825e-23
PTGR2	738.0927214	1.387902942	0.136957394	10.13382993	3.91026768292094e-24	8.42010974388976e-23
GFPT2	1186.292919	1.208318657	0.11924461	10.13310925	3.9392035236452e-24	8.47176194990982e-23
HKDC1	1117.599331	-1.184055126	0.116870688	-10.13132676	4.01168667544172e-24	8.61682110374991e-23
ALDOA	21061.53592	-0.968178151	0.095569228	-10.13064742	4.03965785442058e-24	8.66602792103083e-23
GRK6	1154.347999	-1.218648135	0.120313372	-10.12895001	4.11039379798682e-24	8.80673735015474e-23
BMF	102.0746289	3.854331257	0.381090353	10.1139565	4.79095002781166e-24	1.02520341907635e-22
EXOSC4	374.2625955	-1.978269212	0.195698455	-10.10876252	5.05183222183167e-24	1.07967934838372e-22
ARPC1B	1916.045434	-1.132517381	0.112089369	-10.10370021	5.31962833848896e-24	1.13549523100489e-22
PUF60	2885.677768	-1.061336515	0.105125847	-10.0958665	5.76199234120868e-24	1.22838788155855e-22
AQP3	496.3051921	-1.69606703	0.168027333	-10.09399481	5.8729662631572e-24	1.25048892361926e-22
KHSRP	3449.363424	-0.999326699	0.099111559	-10.08284711	6.57915829060872e-24	1.39911317735318e-22
UCK2	2303.065174	-1.014516441	0.100642741	-10.08037373	6.74690062276254e-24	1.43300486055921e-22
NOTCH1	594.3326937	-1.511888056	0.1501245	-10.07089488	7.42989499408333e-24	1.57611366051688e-22
MR1	251.0595826	2.169976346	0.215566873	10.06637206	7.77949230221228e-24	1.64823179110857e-22
ALDH1A1	170411.6816	0.765258413	0.07602324	10.06611148	7.80012325692182e-24	1.65056007460129e-22
MCM6	3068.17723	-0.949782637	0.09444753	-10.05619346	8.6269714956761e-24	1.82327314857382e-22
PPP6R1	3671.276717	-1.038563282	0.1032967	-10.05417674	8.80543176620259e-24	1.85869527010632e-22
CMBL	941.3919651	1.281200156	0.127489749	10.04943666	9.23940770600552e-24	1.94789926747671e-22
WHSC1	3783.509759	-0.932069634	0.092755545	-10.04866752	9.31179594656371e-24	1.96074581561161e-22
ZNF512	1161.657251	1.186405901	0.118074131	10.04797489	9.37746384823616e-24	1.97214746459404e-22
LRP5	2416.561792	-1.055145999	0.105208052	-10.02913727	1.13503990532586e-23	2.38121913471487e-22
RPL14	4426.41203	-1.026920815	0.102393501	-10.02916011	1.13477735562514e-23	2.38121913471487e-22
ID4	666.0906234	1.386793065	0.138290886	10.02808723	1.14717341444576e-23	2.40372848003636e-22
YDJC	366.0560588	-1.933128296	0.192791319	-10.02705052	1.15927883811445e-23	2.42612401340846e-22
WBSCR22	1405.565057	-1.231675566	0.122874964	-10.02381226	1.19791178461409e-23	2.50391353367626e-22
TMEM160	212.2392851	-2.648463968	0.264231375	-10.0232759	1.20443270251321e-23	2.51447358955166e-22
FAM8A1	651.5681519	1.404199269	0.140103821	10.02256227	1.2131631914634e-23	2.52961518570791e-22
SEMA6B	535.3972899	-1.593154	0.159092068	-10.01403793	1.32242249560371e-23	2.75408159394646e-22
CEBPZOS	1829.639919	1.041276527	0.103992282	10.0130174	1.33613929545605e-23	2.77926714446077e-22
SLC12A9	401.0718576	-1.81478518	0.181300202	-10.0098354	1.37981915376828e-23	2.86664127346592e-22
TROAP	725.7744102	-1.371583911	0.137115222	-10.00314836	1.47627470252643e-23	3.06331474333938e-22
MDM4	1085.205091	-1.225340061	0.12252661	-10.00060364	1.51470903846078e-23	3.1392619890327e-22
CASD1	944.0274646	1.293108253	0.129311776	9.999926503	1.52510208156229e-23	3.15697975021339e-22
DCAF12	1710.756026	1.087610573	0.108795854	9.996801613	1.57398671231729e-23	3.25423653721735e-22
RGS3	330.0502896	-1.916827266	0.191794345	-9.994180285	1.61618820121087e-23	3.33745787895402e-22
CD3EAP	327.6759304	-1.976217122	0.197791012	-9.991440458	1.66149522774363e-23	3.42688395225822e-22
GCN1	5811.945742	-0.87073616	0.08717469	-9.988405628	1.71314976439059e-23	3.52917097672713e-22
SNX2	1654.668456	1.059386431	0.106147298	9.980342923	1.85823439620558e-23	3.82345127748117e-22
ASS1	324.4748664	1.930767931	0.193688974	9.968393634	2.09591129051837e-23	4.30731157051428e-22
MBD3	1130.597326	-1.304709661	0.130892728	-9.96777802	2.10894012468755e-23	4.32889040701752e-22
MZT2A	418.9682487	-2.169285224	0.217654112	-9.966663161	2.13273942214453e-23	4.37249894223859e-22
CTDSP2	1893.36697	1.023115401	0.102710999	9.961108426	2.25534011810386e-23	4.61832146911723e-22
RNPS1	2488.402902	-1.001389082	0.100652246	-9.948998867	2.54732842861911e-23	5.21000183626409e-22
KIRREL	1226.845584	-1.283063045	0.128968763	-9.948634197	2.5566789026495e-23	5.22288617356286e-22
ADGRG6	3647.771867	1.20753719	0.121451209	9.942570341	2.71723759358289e-23	5.54426583606026e-22
SRI	1103.170932	1.198936743	0.120599265	9.941492928	2.74679209735486e-23	5.59789689459736e-22
GINS1	1677.194466	-1.03932351	0.104553153	-9.94062329	2.770879110226e-23	5.64027104494161e-22
CIB1	1324.307595	-1.251507779	0.12591458	-9.939339675	2.80681502752896e-23	5.6998655345514e-22
SDPR	986.9973903	1.253581012	0.126122115	9.939422703	2.80447666772719e-23	5.6998655345514e-22
RIN1	184.8961512	-2.658006494	0.267490382	-9.936830162	2.87840921560219e-23	5.83832788648032e-22
ZNF134	346.1138841	1.80216549	0.181523338	9.928009885	3.14469014285732e-23	6.37088172255319e-22
CHD6	1613.241151	1.187437477	0.119616034	9.927076112	3.1742699789253e-23	6.42320659210664e-22
RABGAP1	966.1816589	1.217699758	0.122716219	9.922891765	3.31023999861915e-23	6.6904366630887e-22
SCARA3	1875.941841	-1.127739686	0.113736182	-9.91539958	3.56825778872188e-23	7.2034204109823e-22
RPL10A	5227.162543	-0.979766064	0.098821456	-9.914507444	3.60027843914923e-23	7.25950136628925e-22
MAP1LC3B	1504.961888	1.060269822	0.106972682	9.911594312	3.70683116956102e-23	7.46555797549589e-22
FAM114A1	1082.213527	1.19273051	0.120383921	9.907722745	3.85328642652661e-23	7.75139956941352e-22
LINC01000	665.5648993	-1.411891915	0.142513015	-9.907108611	3.87703877379183e-23	7.7900266160261e-22
GLIS3	2282.4287	1.060541184	0.107071158	9.905012761	3.95919508863996e-23	7.94577499676758e-22
ARL1	1796.897802	1.0602838	0.107085326	9.901298673	4.10904111699614e-23	8.23684717586147e-22
NCAPH2	572.9749442	-1.521695324	0.153708195	-9.899897177	4.16703247391501e-23	8.34332501999427e-22
BIN1	1908.316395	-1.169509685	0.118316196	-9.884611945	4.854589986639e-23	9.70861284827956e-22
CCT5	9368.093102	-0.830006817	0.084047337	-9.875468344	5.31839304129564e-23	1.06237538476009e-21
APP	11141.2668	0.811287862	0.082153756	9.875237597	5.33064804631978e-23	1.0635823298945e-21
KIAA1191	3005.770381	0.920158313	0.093224527	9.870345711	5.59713686733726e-23	1.11545268954536e-21
FBXL19	591.0486734	-1.59756882	0.161893939	-9.867996468	5.72976009769484e-23	1.14055538502835e-21
MT2A	240.5415624	-2.209840034	0.223999145	-9.865394954	5.88025728500862e-23	1.16915359421675e-21
CYBA	1132.402514	-1.367062593	0.138647903	-9.859958645	6.20749534073749e-23	1.23278553060424e-21
NAPRT	171.2715171	-2.697090534	0.273718195	-9.853530339	6.61777386892426e-23	1.31274242018673e-21
SFMBT2	666.4731519	-1.478569199	0.15006138	-9.853096111	6.64643639752278e-23	1.3169021376064e-21
ATN1	2600.972201	-1.019784705	0.103501379	-9.852861067	6.66200242905116e-23	1.3169378704726e-21
IFRD1	962.4579692	1.196421691	0.121428269	9.852909041	6.65882239495886e-23	1.3169378704726e-21
LITAF	6801.654524	0.901047941	0.091471359	9.850601847	6.81347423402994e-23	1.34532716738591e-21
C5	824.0362053	1.27382933	0.129380537	9.845602406	7.16089412566136e-23	1.41229661909213e-21
TMEM141	525.3564548	-1.606702444	0.163199272	-9.845034359	7.2014617184905e-23	1.41866309733992e-21
CDCA3	571.5794126	-1.578311244	0.16036621	-9.84191895	7.42803047709837e-23	1.46161441077525e-21
FERMT1	983.7903516	-1.209900117	0.122967001	-9.839226054	7.62954845608907e-23	1.49782385343794e-21
POLG	1206.917115	-1.162972898	0.11819736	-9.839245966	7.62803867769674e-23	1.49782385343794e-21
TRIM16L	2302.603896	-1.023072672	0.104021577	-9.83519669	7.94122785701091e-23	1.55722657141088e-21
RAB40B	268.2944413	2.011379882	0.204558967	9.832763201	8.13553400465665e-23	1.5935035083034e-21
SH3GL1	1047.378754	-1.277049221	0.130066016	-9.818469574	9.37560515838617e-23	1.83429696807329e-21
ZNF277	530.6305444	1.509493156	0.153758364	9.817307574	9.484278422545e-23	1.8534402090816e-21
PTGES2	755.0632018	-1.461867245	0.148973457	-9.81293762	9.90424635310092e-23	1.93330437079515e-21
TRIP6	626.9715227	-1.467350766	0.1495411	-9.812357717	9.96134297410456e-23	1.94223497008765e-21
RICTOR	1935.84514	1.377913288	0.140457088	9.810208314	1.01758273835831e-22	1.9817973717811e-21
EID1	2984.17896	0.913156306	0.093106429	9.807661163	1.04359275682955e-22	2.03014368229148e-21
LGSN	950.5765554	1.30669726	0.133254804	9.806004922	1.06085729483156e-22	2.06138660955975e-21
LANCL1	4789.376159	1.069690846	0.109091097	9.805482519	1.0663612195469e-22	2.06973216750831e-21
WNK2	310.817456	-1.993049205	0.203344039	-9.801365264	1.11074058637536e-22	2.15342787068628e-21
SPATA7	237.5405556	2.19548832	0.224045511	9.799296179	1.13372837214618e-22	2.19550859759846e-21
CACYBP	2077.180459	-1.01516294	0.103623215	-9.796674773	1.16352987932665e-22	2.25067435075626e-21
FAM173A	281.9414009	-2.107363925	0.215152399	-9.794749856	1.18590585907745e-22	2.29136821687888e-21
GCSH	108.6566444	-3.976432485	0.406366283	-9.785340592	1.30156328250422e-22	2.51200246146445e-21
LIMK1	760.9363237	-1.370425245	0.140058723	-9.784647611	1.31050988992875e-22	2.52642103667682e-21
H1F0	7814.387151	0.865326726	0.088479846	9.779930288	1.37305083634764e-22	2.64401094121882e-21
MED15	734.7171424	-1.327438619	0.135759999	-9.777833129	1.40179451971984e-22	2.69632813293077e-21
BIRC2	1444.529009	1.105885427	0.11316881	9.771998357	1.48493743605317e-22	2.8530464610319e-21
PCNT	1405.882052	-1.073584293	0.109934087	-9.765708916	1.58003068342788e-22	3.03234812439483e-21
MMP7	185.0790085	-2.552354268	0.261396873	-9.764287691	1.60234015756424e-22	3.07172017439443e-21
EDC4	1078.258231	-1.302105361	0.133511035	-9.752792062	1.794632359311e-22	3.43650015201846e-21
LENG8	2439.95402	-0.940473876	0.096463834	-9.749497195	1.85384164103312e-22	3.54591229640737e-21
NUTF2	1716.940109	-1.118955898	0.114824602	-9.74491421	1.93942612266915e-22	3.70547274486307e-21
ZNF862	261.8323878	1.984564036	0.203661463	9.744425895	1.94877251757377e-22	3.71917912244653e-21
IGF2BP1	3661.588809	-0.902561038	0.092638324	-9.742847269	1.97929362313779e-22	3.77322132900844e-21
DOHH	179.4807331	-2.689443688	0.276273629	-9.73471012	2.14428185620693e-22	4.08319923208081e-21
SYF2	615.0853608	1.382430121	0.142059304	9.731359261	2.21611594442786e-22	4.21529876140673e-21
PYCRL	456.6712909	-1.997101501	0.20538385	-9.723751392	2.3881725152941e-22	4.5375277790588e-21
DAZAP1	2495.4538	-0.99751596	0.102604739	-9.721928769	2.43131725244156e-22	4.61438137966153e-21
HSD3B7	353.3293465	-1.89138537	0.194592892	-9.719704318	2.48502047884017e-22	4.7110814592763e-21
MTUS1	9219.093645	0.859337675	0.088417361	9.719105695	2.49967197028093e-22	4.73361553752647e-21
FAM117B	532.7119156	1.482687668	0.152591164	9.716733449	2.55857892419994e-22	4.83981354733467e-21
BASP1	7849.517964	0.857474453	0.088267109	9.714541001	2.61424188638321e-22	4.93964755551812e-21
FGFRL1	544.0187157	-1.612246625	0.166030567	-9.71054096	2.71890234263432e-22	5.13174081626867e-21
TRIM4	891.336137	1.21672476	0.125493354	9.695531477	3.14993384493596e-22	5.93873540654832e-21
TMEM259	1534.797342	-1.084356209	0.111927997	-9.687980135	3.39169770443099e-22	6.38751078131508e-21
ARHGEF1	1515.9124	-1.187097543	0.122535341	-9.687797284	3.3977740688856e-22	6.39192244892885e-21
ZKSCAN8	908.1930482	1.423273592	0.146991143	9.682716654	3.5709857318986e-22	6.71039569092997e-21
CHST11	854.1513617	1.244703135	0.128578672	9.680478984	3.65001885811533e-22	6.85138956492064e-21
LASP1	11929.62004	-0.825772447	0.085327335	-9.677701099	3.75054403907677e-22	7.03237277162707e-21
COMTD1	228.4874146	-2.239950754	0.231478899	-9.676695209	3.78761655228937e-22	7.09411463442471e-21
NPM3	592.6679322	-1.553945762	0.160623444	-9.674464226	3.87113944628435e-22	7.24262690502096e-21
MST1R	388.9625906	-1.733634249	0.179276494	-9.670170402	4.03705324371783e-22	7.54479415711851e-21
PHF21A	1112.544223	1.1459289	0.118511107	9.6693798	4.06836040061501e-22	7.58998594415145e-21
SNX8	836.6918745	-1.27188605	0.131538096	-9.669336004	4.07010169795609e-22	7.58998594415145e-21
AGRN	8108.397913	-0.904628496	0.093564257	-9.668526511	4.10241958490099e-22	7.64192827790207e-21
CYLD	650.4627827	1.462338525	0.151369083	9.660747709	4.42621461947168e-22	8.2361269642104e-21
C6orf120	727.6242055	1.367038504	0.141581879	9.65546239	4.66051983350473e-22	8.66269696305837e-21
URB2	775.265482	-1.377183594	0.142728417	-9.64897968	4.96472284481393e-22	9.21812260090778e-21
OLR1	96.57637064	3.720302625	0.385644621	9.646971389	5.06288927458958e-22	9.39020601210174e-21
MLLT3	979.847309	1.163311065	0.120619726	9.644451258	5.18879613139136e-22	9.61331179364597e-21
ESYT1	2213.265215	-0.959057118	0.099498219	-9.638937561	5.4751696440303e-22	1.01329112579627e-20
ZFYVE1	346.6682946	1.763021783	0.18293585	9.637377177	5.55901576509751e-22	1.02769752573115e-20
RRBP1	3999.743738	-0.918541965	0.095407703	-9.627545087	6.11734465379137e-22	1.12969604237599e-20
VAMP4	305.375755	1.89283367	0.196949036	9.610779047	7.20021272361057e-22	1.32823751740829e-20
SERINC3	1975.106798	1.018885787	0.106019406	9.610370636	7.22883046293138e-22	1.33208125613479e-20
ACAP3	412.8080008	-1.667954396	0.173596266	-9.608238908	7.38003927272815e-22	1.35848271300896e-20
PAQR5	4329.236621	0.976323285	0.101637582	9.605927945	7.54749843768079e-22	1.3878155290511e-20
MIR614	140.0898131	-2.916876039	0.303927353	-9.597280432	8.20815558895113e-22	1.50767613226668e-20
FOXM1	2161.875007	-0.987216269	0.102901815	-9.593769219	8.49245866125481e-22	1.55822507847825e-20
MPDU1	997.1846667	-1.334151772	0.139123245	-9.589711427	8.83317174943264e-22	1.61900500191153e-20
BCAS3	682.2254791	1.323439819	0.138046647	9.586903061	9.07686139000925e-22	1.66189080358897e-20
SMC4	5488.296197	-0.952383042	0.099439074	-9.577553389	9.93709490871861e-22	1.81744794596532e-20
ZNF33B	614.0046805	1.371116489	0.14319611	9.575095941	1.0176278148331e-21	1.85920710374897e-20
PRMT1	4421.644405	-0.916141093	0.095700861	-9.572966025	1.03881847932808e-21	1.89589909889311e-20
FAM64A	447.5834964	-1.628951798	0.170257959	-9.567551545	1.09467333587445e-21	1.99570956728804e-20
ARMC6	428.5809018	-1.770312626	0.18515119	-9.561443436	1.16125620457856e-21	2.11484520916813e-20
NEK7	1195.951227	1.336445224	0.139819667	9.558349357	1.19649728655805e-21	2.17670956945667e-20
PLEKHA6	1631.177077	-1.031580454	0.107931628	-9.557721645	1.20377488991745e-21	2.18762445228204e-20
TECR	712.1555929	-1.355368016	0.141868667	-9.553681166	1.25167920235837e-21	2.27226895707031e-20
DHX40	1515.461075	1.048335215	0.109793332	9.548259441	1.31893501064101e-21	2.39182716601307e-20
FAM83G	515.8518114	-1.51823528	0.159031892	-9.546734697	1.33848511279374e-21	2.42471181438265e-20
ATMIN	1891.865365	0.988801988	0.103618405	9.542725426	1.39127023657439e-21	2.51766968075233e-20
EPHX1	8673.369084	1.014735011	0.106419251	9.535257939	1.49513420887057e-21	2.70276689774607e-20
TBRG4	1472.776151	-1.109254167	0.116418291	-9.528177723	1.60068214190437e-21	2.89051451342415e-20
EPCAM	750.0369521	-1.285346136	0.135063418	-9.516611901	1.78917277815528e-21	3.22408934623582e-20
MYC	3018.839044	-0.965052956	0.101406292	-9.516696999	1.78770874680152e-21	3.22408934623582e-20
FUT8	977.6729454	1.201798929	0.126326907	9.513404235	1.84523084293706e-21	3.32160954786956e-20
HDAC7	961.3299041	-1.222598086	0.128604691	-9.506636814	1.96926304552044e-21	3.54115694078408e-20
LRFN1	307.5370075	-1.894461038	0.199313432	-9.504934096	2.00174723733478e-21	3.59579338467305e-20
GNAI1	960.2166039	1.220297736	0.128402219	9.503712246	2.02538363988799e-21	3.63443842046567e-20
BZW2	1402.391973	-1.093772838	0.115117502	-9.501360098	2.07166540773634e-21	3.70971130910443e-20
LRRC8D	1552.056943	1.012917972	0.106607059	9.50141558	2.07056176177014e-21	3.70971130910443e-20
GLI2	960.3084964	-1.249950128	0.131558536	-9.501094867	2.07694938898392e-21	3.71528700000165e-20
SLC25A36	971.1204828	1.231998697	0.129676668	9.500542489	2.08799681387803e-21	3.73115004768037e-20
P3H2	1153.150919	1.148478864	0.120945799	9.495814459	2.18496568048671e-21	3.90035740190323e-20
EIF4G1	12593.79214	-0.815624563	0.085947407	-9.489809957	2.31455848334543e-21	4.12738819545734e-20
KLF6	2313.742622	-0.979508599	0.103262593	-9.485609185	2.40971402490515e-21	4.29260087329358e-20
SEL1L3	1335.732662	1.072032101	0.113024635	9.484941971	2.42517975823542e-21	4.3156603202944e-20
NARS	4561.633687	0.830848646	0.087615406	9.482905823	2.47298639821454e-21	4.39616346324348e-20
CDC45	523.951207	-1.443289827	0.152218072	-9.481724536	2.50114786998956e-21	4.44161311061736e-20
SGCB	1119.809885	1.125244732	0.11875709	9.475179392	2.66302728781042e-21	4.72418281243798e-20
TWSG1	1075.817497	1.205784617	0.127348341	9.468396709	2.8417175720823e-21	5.03595891474917e-20
CDR2L	1398.687701	-1.133390189	0.119810836	-9.459830414	3.08443039294665e-21	5.46043059946781e-20
NIPAL3	559.3528654	1.422407914	0.150374655	9.459093467	3.1062442888172e-21	5.49336735333281e-20
SHTN1	4099.896308	0.866923466	0.091655731	9.458475302	3.12465986065781e-21	5.52023242049547e-20
NOL9	988.1053575	-1.198160293	0.126692116	-9.457260078	3.16117762104966e-21	5.57898965925249e-20
SET	8149.846736	-0.785490998	0.083162329	-9.445274215	3.54474940607749e-21	6.24949176958193e-20
TIGD5	250.9052702	-2.069575457	0.219274583	-9.438282487	3.78939576547226e-21	6.67393684250202e-20
RHOC	2329.614605	-1.078548035	0.114311016	-9.435206463	3.9022497652583e-21	6.86563347702537e-20
BACH1	985.645986	1.353254187	0.143530964	9.428308339	4.16755889318854e-21	7.32489124152922e-20
APRT	1536.993939	-1.195422649	0.126847648	-9.424082106	4.33883787193279e-21	7.61810928508897e-20
SCARNA9	117.746204	-3.362599167	0.35713982	-9.415357738	4.71474126766415e-21	8.26963686077281e-20
TANK	933.9131518	1.257838246	0.133614105	9.413963032	4.77774985463958e-21	8.37157622943449e-20
CCDC86	1446.717585	-1.151578735	0.122373197	-9.410383676	4.94329133399816e-21	8.6527816305434e-20
ANKRD29	184.5330939	2.352199567	0.249974679	9.409751311	4.97312160725346e-21	8.69610508626885e-20
RNF170	822.5772738	1.279300175	0.136046758	9.403385942	5.28348654345779e-21	9.22938838137285e-20
USP36	1366.478999	-1.048529263	0.111510546	-9.402960555	5.30489759343243e-21	9.25734372089396e-20
YWHAH	1995.707612	-0.966780313	0.102819703	-9.402675649	5.3192857326614e-21	9.27299923191757e-20
BLOC1S2	1329.136986	1.06332514	0.113100402	9.401603582	5.37377337397013e-21	9.35845639765968e-20
DKK1	3602.130884	-0.886161718	0.094297667	-9.397493522	5.58782945626597e-21	9.72134679490011e-20
NUP62	2176.730757	-0.939502469	0.099975101	-9.397364556	5.59468086987796e-21	9.72338495547622e-20
CDCP1	257.2133812	-1.999813863	0.212891765	-9.393570796	5.79998638619994e-21	1.00699763636264e-19
GPC6	732.3310127	1.410396226	0.150202132	9.389988051	6.00070642415964e-21	1.04079121859361e-19
MKRN1	2142.408745	0.932486052	0.099344564	9.386382253	6.20965237148532e-21	1.07594168975159e-19
TAP1	732.2017149	1.284874627	0.136957512	9.381556419	6.50059425470983e-21	1.12521408540321e-19
C11orf57	676.0204225	1.283179808	0.136780921	9.381277746	6.51780071661909e-21	1.1270528330081e-19
KCNF1	146.6638406	-2.983867073	0.318253785	-9.375747317	6.86874347076576e-21	1.18653904617597e-19
UPK3B	286.6438759	-1.936522977	0.20662823	-9.372015515	7.11604563136653e-21	1.22802001172746e-19
SNAPC4	334.2567477	-1.975579974	0.210972337	-9.364165938	7.66532988658387e-21	1.32147817047764e-19
AREG	1377.775003	-1.108123451	0.118341516	-9.363775998	7.69368359447802e-21	1.32503188585381e-19
GABARAPL2	1122.928269	1.107774938	0.118361057	9.359285584	8.02776471178201e-21	1.3811789356884e-19
U2AF2	6675.07102	-0.887639469	0.094871714	-9.356207801	8.26499415169018e-21	1.420566615289e-19
CIDEC	124.4568398	-3.036997781	0.324797097	-9.35044619	8.72787487904684e-21	1.49862076283253e-19
HAGHL	156.6670068	-2.655891837	0.284092726	-9.348679474	8.87487985666462e-21	1.52233535336915e-19
LACC1	269.1544655	2.142927613	0.229370769	9.342636038	9.39650039721435e-21	1.61019710009922e-19
SNRPE	735.7506132	-1.377141263	0.147457851	-9.339219649	9.70467146661665e-21	1.6613427083701e-19
AK3	2767.380557	0.930324355	0.099630385	9.337757302	9.83961581682422e-21	1.68276107061153e-19
HPD	415.747099	1.560710477	0.167236179	9.332373435	1.03526199109234e-20	1.76872754745607e-19
NR5A2	821.5152071	1.287123654	0.13793206	9.331577095	1.04307119481467e-20	1.78029270030233e-19
MYOF	17251.09988	0.805600804	0.086338095	9.330768831	1.05105688299328e-20	1.79213573505598e-19
CRBN	655.7508906	1.304355664	0.13996625	9.319072749	1.17361440487979e-20	1.99911492508827e-19
PTRF	7497.393284	-0.836883223	0.089816403	-9.317710259	1.18877987478591e-20	2.02293465968788e-19
TSPAN4	1337.72499	-1.166450967	0.125188092	-9.31758726	1.19015843202244e-20	2.02326933443815e-19
PLRG1	1346.749919	1.030070372	0.110560173	9.316830346	1.19867673928574e-20	2.03572887895165e-19
FKBP11	268.0027599	-1.940146846	0.208293797	-9.314472494	1.2256002697939e-20	2.07939058658095e-19
CHAF1A	1107.018042	-1.147284796	0.123253963	-9.30829942	1.29895370004233e-20	2.20166221693313e-19
BCAS1	225.7233374	-2.157941915	0.231845592	-9.30766851	1.30669087704432e-20	2.21258567004172e-19
UBALD1	461.9520059	-1.548401229	0.166502484	-9.299568329	1.41017031479204e-20	2.38544521926136e-19
ABR	2290.686833	-0.955459414	0.102746087	-9.299229211	1.41467489854669e-20	2.39070282213433e-19
IGFBP6	519.894702	-1.518029692	0.163363973	-9.29231621	1.50966657161286e-20	2.54871617745962e-19
ZNF226	412.1795202	1.615082471	0.173867528	9.289155303	1.5551760104038e-20	2.62296139134017e-19
C7orf60	318.5161034	1.813781536	0.195435616	9.280711308	1.68350868346886e-20	2.83661271184088e-19
SF1	5242.825103	-0.811022523	0.087424495	-9.276833989	1.74589194138614e-20	2.93883226593798e-19
DDB2	1875.303347	0.955529771	0.103024204	9.274808584	1.77938252066319e-20	2.99226418185001e-19
GAS2L1	387.4414009	-1.654929431	0.178437669	-9.274551945	1.78367120917787e-20	2.99653262315171e-19
DNMT1	3102.316836	-0.854274396	0.092128829	-9.272606693	1.81651223277159e-20	3.04871303066832e-19
TERF2IP	1002.695963	1.113780651	0.120160319	9.269121987	1.87684494269023e-20	3.14688624622077e-19
LACTB	1758.684075	0.980937975	0.105829915	9.269004617	1.87891116690195e-20	3.14726812780768e-19
SLC39A4	245.7557851	-2.034682049	0.21969588	-9.261357329	2.01849690952227e-20	3.37777601115461e-19
MRAS	248.080176	1.968392898	0.212598245	9.258744799	2.06849479989065e-20	3.45806274212188e-19
MGRN1	1246.8245	-1.16688863	0.126033449	-9.258563008	2.07201908369803e-20	3.46057509208065e-19
ZMAT3	1309.746662	1.119663963	0.120946478	9.257516066	2.09243142464723e-20	3.49126058075398e-19
CNN2	2224.521986	-0.923385551	0.099767427	-9.255381025	2.134676698511e-20	3.5582794938471e-19
SEPW1	826.4894119	-1.363333614	0.147348849	-9.252421178	2.19464021424301e-20	3.65467371864067e-19
ZMYM2	1556.897569	1.17446644	0.126937724	9.252304225	2.19704345125838e-20	3.65512019845405e-19
TRABD	668.5146015	-1.329687592	0.143724945	-9.251613135	2.21129773948216e-20	3.67526271865972e-19
CHERP	745.6643237	-1.270229957	0.137302422	-9.251329555	2.21717322154157e-20	3.68145377105434e-19
SCRN3	486.5754033	1.445724746	0.156339336	9.247351208	2.30124608835567e-20	3.81734804133341e-19
CYBRD1	976.5262572	1.194171124	0.129147198	9.246589466	2.31769954119202e-20	3.84091950103254e-19
MCFD2	6379.235542	0.824498682	0.089173006	9.24605681	2.32927384097833e-20	3.85636739687699e-19
C17orf80	636.1449231	1.302552012	0.140884345	9.245541151	2.34053322187152e-20	3.87126456282305e-19
PROSER3	368.7755721	-1.693821323	0.183371149	-9.237120105	2.5322076064153e-20	4.18425309017601e-19
AMH	119.4261248	-3.07151385	0.332583218	-9.235324214	2.57504978609278e-20	4.25094284359907e-19
FSTL1	1320.598152	1.212257039	0.131315318	9.231649879	2.66494895285187e-20	4.39468201913316e-19
ZDHHC8	388.5139953	-1.626869241	0.176229124	-9.231557229	2.66725545760813e-20	4.39468201913316e-19
TRAP1	3297.102127	-0.88770323	0.096199373	-9.227744498	2.76390387061837e-20	4.54954522703037e-19
DDX51	933.73797	-1.223804103	0.132676112	-9.223997346	2.86226134663299e-20	4.70692142103844e-19
SETD1A	1330.011598	-1.107567203	0.120078037	-9.223728404	2.86945232766036e-20	4.71421827228577e-19
GALNT1	5064.392406	0.871389789	0.094497403	9.221309357	2.93494102692339e-20	4.81718652348049e-19
PTBP1	8486.874554	-0.775187851	0.084091339	-9.218402965	3.01557972748297e-20	4.94479974662654e-19
WDR18	475.6812476	-1.619267566	0.175775011	-9.212160222	3.19626541270559e-20	5.23606388517771e-19
COLGALT1	2326.370863	-0.924521365	0.100432732	-9.205379003	3.40467579288687e-20	5.56682377253394e-19
FAM207A	306.026528	-1.785822803	0.193996245	-9.205450376	3.40241378705243e-20	5.56682377253394e-19
CDC6	1324.648704	-1.029100758	0.111837097	-9.201783525	3.52057007139317e-20	5.75082433704004e-19
KRT83	98.52401562	-3.762585145	0.409169244	-9.195669511	3.72666553336114e-20	6.08167657441461e-19
H3F3AP4	146.1761206	-2.653630481	0.288618381	-9.194253214	3.77608311264192e-20	6.15645398145876e-19
MUT	515.0690763	1.390759466	0.151311855	9.19134504	3.87959511042273e-20	6.31919968556867e-19
DOCK5	5150.554878	-0.935039686	0.101758715	-9.188792209	3.97276786092912e-20	6.46481112274197e-19
PHLDB1	244.6788231	-1.98314732	0.215922954	-9.184513651	4.13391117550922e-20	6.72064818742093e-19
MTCL1	3296.656779	-0.878288705	0.095708472	-9.176708073	4.44471210988976e-20	7.21907273332096e-19
CENPB	3149.774326	-1.001536738	0.10915385	-9.17545957	4.496523203448e-20	7.29630149003093e-19
F2RL2	1149.08028	1.054916047	0.115058685	9.168504312	4.79627342439964e-20	7.77532241972514e-19
TEAD4	593.3808448	-1.332276579	0.145362928	-9.165174378	4.94669314125751e-20	8.01158371666861e-19
EIF5AL1	102.661124	-3.647797261	0.398150164	-9.161863002	5.10089692121813e-20	8.24572751598992e-19
PPCS	874.2813753	1.199453621	0.13091809	9.161863152	5.10088981285175e-20	8.24572751598992e-19
CIT	2010.104846	-0.970640207	0.105948769	-9.161410869	5.12231718297971e-20	8.27254225051223e-19
TPP1	1769.045328	0.954653918	0.10431962	9.15124037	5.62835393906539e-20	9.08122441874274e-19
VLDLR	764.9014356	1.212074322	0.132459189	9.15054916	5.66448536825481e-20	9.13091572685067e-19
CARF	182.2718215	2.289424811	0.250267733	9.147902466	5.8049673662067e-20	9.34856409615169e-19
REPIN1	1570.566428	-1.015529663	0.111032102	-9.146270695	5.89328936772114e-20	9.48188164342276e-19
NAV1	654.306756	-1.352722198	0.147923747	-9.144726418	5.97809844739843e-20	9.60930209586984e-19
ZNF142	758.3170237	-1.229910565	0.134577697	-9.139037067	6.30108711681599e-20	1.01189784571081e-18
CSGALNACT1	3955.541065	0.861149236	0.094262411	9.135658924	6.50096601009163e-20	1.04301815488996e-18
KIF22	1518.551221	-1.060875752	0.11616029	-9.13286075	6.6712645333943e-20	1.06933874107844e-18
ZNF776	461.7797264	1.485137372	0.162626573	9.132193721	6.71250683274734e-20	1.07494297913753e-18
FUCA1	375.3709695	1.619896999	0.177436248	9.12945926	6.88422839882725e-20	1.10141220522919e-18
SARAF	3025.227482	0.851936474	0.093384276	9.12291142	7.31327401603902e-20	1.16896300542084e-18
PAICS	5319.356829	-0.794741622	0.087126253	-9.121723827	7.39387446842082e-20	1.18074381553075e-18
SMARCA4	410.1187456	-1.561177415	0.171183726	-9.119893867	7.51979352849155e-20	1.19973294887462e-18
GPRIN2	1203.475826	-1.189387173	0.130422085	-9.119522733	7.54558848483123e-20	1.20272746063153e-18
SLFNL1-AS1	162.2022242	-2.45221675	0.268964956	-9.117235148	7.70652468110135e-20	1.22723717223976e-18
LIPA	1626.515751	0.991481624	0.108756512	9.116526541	7.75706134192936e-20	1.23413692483726e-18
TBC1D23	784.5790404	1.27552746	0.139959752	9.113530415	7.9743852959394e-20	1.26753483640842e-18
GDAP1	871.223942	1.150126573	0.126272524	9.108288493	8.3691765660922e-20	1.32905318770809e-18
ADGRE5	864.0380399	-1.158686055	0.127237961	-9.106449389	8.5122153771453e-20	1.35051543133782e-18
ACTN4	32566.4441	-0.820544739	0.090135843	-9.103423401	8.75284186140466e-20	1.38740647986469e-18
SRF	752.5399506	-1.246620659	0.137045862	-9.09637575	9.33964422299886e-20	1.47905059623976e-18
TRIAP1	1247.28287	1.062629508	0.116821035	9.096217215	9.35328172783912e-20	1.47984131144989e-18
OAS3	2357.642608	-0.890273614	0.097935591	-9.09039916	9.86761162115408e-20	1.55977510011576e-18
WDR41	1211.452465	1.077122051	0.118535566	9.086910271	1.01893417469938e-19	1.60914521556076e-18
MRPL4	647.7504001	-1.357704903	0.149449194	-9.084725465	1.03960711347581e-19	1.64027964752004e-18
DGKH	487.7667848	-1.689439795	0.185994546	-9.083275999	1.05355032522046e-19	1.6607484362292e-18
HNRNPAB	9574.408622	-0.772087211	0.085018417	-9.081411242	1.0717605912211e-19	1.68789968363515e-18
FLNA	72127.67354	-0.874520518	0.096325737	-9.07878353	1.09795060322761e-19	1.72755665226595e-18
TMEM47	453.9143294	1.499205319	0.165370498	9.065736265	1.23765527461682e-19	1.94558499964788e-18
ZBTB1	1386.8826	1.157864422	0.127741682	9.064108134	1.25627757786114e-19	1.97304732618393e-18
ZFAS1	2625.150046	0.87709237	0.096773733	9.063330967	1.2652640635211e-19	1.98533964284306e-18
CCNYL1	1746.304459	-0.996697068	0.110015475	-9.059607899	1.30920322767712e-19	2.05240385115427e-18
LOC100294145	745.0454915	1.274014605	0.140630697	9.059292397	1.31299532242551e-19	2.05646540938723e-18
MYADM	5044.571182	-0.839796685	0.092765022	-9.052945469	1.39162799136121e-19	2.17763067496459e-18
PHB	3192.869813	-0.969083328	0.107049587	-9.052658265	1.39529417588786e-19	2.18137360703419e-18
BAIAP2L2	234.3122816	-1.990524761	0.220038364	-9.046262335	1.47945750502306e-19	2.31084242960672e-18
PPAPDC2	481.2672324	1.406106705	0.155466531	9.044433517	1.50443179741905e-19	2.34770901914465e-18
SRRM2	17367.35574	-0.758042106	0.083814218	-9.044313998	1.50607837245999e-19	2.34813803808219e-18
TBC1D15	1024.830058	1.093374042	0.120912108	9.042717538	1.52824380224978e-19	2.38052826667098e-18
MEF2A	1320.552338	1.089454876	0.120537874	9.038278519	1.59158416415057e-19	2.47693902782669e-18
TMEM75	95.06509998	-5.561232325	0.61532235	-9.037916998	1.59685550634865e-19	2.48288550528451e-18
ZNF84	666.7809316	1.25796216	0.139260242	9.033175164	1.6676144138584e-19	2.59055273601107e-18
CELSR3	496.9078511	-1.410711546	0.156187926	-9.032142122	1.68343601235552e-19	2.61275984546819e-18
POLR3GL	371.0748446	1.585218484	0.175545536	9.030240906	1.71294282610723e-19	2.65614748551898e-18
OGT	4768.710534	0.883055539	0.097795835	9.029582321	1.72328275374855e-19	2.66976266619199e-18
WDR34	1028.185866	-1.207822876	0.133778131	-9.028552474	1.73957533730597e-19	2.69256692579936e-18
FZD6	1072.460389	1.269549334	0.140627533	9.027743752	1.75247625902983e-19	2.71008501159275e-18
DHTKD1	1077.565326	1.059490916	0.11736408	9.027386563	1.75820427916273e-19	2.71648908438509e-18
DDC	324.0148554	-1.698699481	0.18822892	-9.024646598	1.80276300123198e-19	2.78282234608568e-18
GNL2	1302.050575	-1.031994108	0.114392753	-9.021498989	1.85532958446198e-19	2.86138623030672e-18
TAB3	978.7801737	1.139069601	0.126348159	9.015324096	1.9628919769159e-19	3.02454975272936e-18
EMG1	724.8062449	-1.25703122	0.139446876	-9.014409297	1.97934266754842e-19	3.04715531706487e-18
JOSD2	319.5043613	-1.874820907	0.208043001	-9.011699002	2.02888536303493e-19	3.12061891552516e-18
P2RY2	227.7112142	-2.070078769	0.229713566	-9.011565173	2.03136318190576e-19	3.12162534210455e-18
IKBIP	1956.51418	0.903395561	0.100255229	9.010957015	2.0426607944233e-19	3.1361713129805e-18
LRP3	676.1987696	-1.328187655	0.14743827	-9.008432159	2.09023223868471e-19	3.2063338435523e-18
GULP1	1241.742635	1.327842913	0.147493002	9.002751962	2.20129270956593e-19	3.37135245652941e-18
RCC2	3169.874942	-0.90501294	0.100526508	-9.002729274	2.20174779274484e-19	3.37135245652941e-18
CS	3843.283015	-0.804083941	0.089346567	-8.999606458	2.26528219938147e-19	3.46553762030487e-18
SAMD5	527.6606438	1.365477587	0.151755084	8.997903403	2.3006911245195e-19	3.51656530005798e-18
PGAM5	1698.049729	-0.996221224	0.110719993	-8.997663351	2.30572592299394e-19	3.52111704511448e-18
RRP1	750.0487339	-1.252521379	0.139405425	-8.984739116	2.59348841136734e-19	3.9570345912832e-18
ZC3H6	334.163318	1.691405854	0.188271139	8.983882843	2.61376038734658e-19	3.98441354149475e-18
MAP7D1	2021.914159	-1.002911795	0.111659086	-8.981909421	2.66107863011768e-19	4.05276673669901e-18
STX1A	626.1719164	-1.362306988	0.151673888	-8.981816202	2.66333464500636e-19	4.05276673669901e-18
BANF1	1370.252742	-1.071767748	0.119337041	-8.981014966	2.68280346000272e-19	4.07876664580697e-18
TAB2	1947.726825	0.927210303	0.103334191	8.972928461	2.88733626365324e-19	4.38583047892457e-18
CDH24	250.377945	-1.920977196	0.214134209	-8.970902907	2.94093612154371e-19	4.46328771850237e-18
TAOK3	1117.444139	1.133794342	0.126453255	8.966114297	3.07159217378715e-19	4.65744786741029e-18
NELFB	742.3106922	-1.328195215	0.148153303	-8.965005793	3.10264554054927e-19	4.70037070873123e-18
MROH1	338.1371059	-1.644419625	0.183432505	-8.964712241	3.11092085087853e-19	4.70874041080368e-18
PRPF19	2582.797153	-0.917579572	0.1024508	-8.956294838	3.35771361493602e-19	5.07780029806447e-18
IL11	204.0627948	-2.348275053	0.262242019	-8.954610168	3.40938168336548e-19	5.151386146296e-18
AHSA2	1428.263017	1.018455942	0.113790119	8.95030212	3.5451073989987e-19	5.35173664580765e-18
RPL29	3488.763866	-0.979060307	0.109403802	-8.949051928	3.58548472148783e-19	5.40792184556389e-18
TFRC	5928.620858	-0.887801416	0.099266914	-8.943578317	3.76768114032294e-19	5.67772301418911e-18
CDK19	668.4197808	1.241294255	0.138827189	8.941290721	3.84650979531972e-19	5.79141611135253e-18
D2HGDH	305.5999353	-1.750362448	0.196012307	-8.929859939	4.26548482581645e-19	6.41659356178838e-18
NOC2L	2098.849879	-0.943502749	0.105664845	-8.929202056	4.29092518055659e-19	6.44919650271715e-18
SDCCAG3	881.0437182	-1.151834128	0.129068074	-8.924237393	4.48780413767922e-19	6.73918588008163e-18
CISD3	440.2031144	-1.588680316	0.17807671	-8.921325638	4.60739711372467e-19	6.90779906185082e-18
HAUS7	388.1637998	-1.587770734	0.177975119	-8.921307341	4.60815849560934e-19	6.90779906185082e-18
WIZ	696.2690802	-1.258547291	0.141108068	-8.919031441	4.70383828046311e-19	7.04505752609344e-18
LETM2	144.483852	-2.571177548	0.288300909	-8.918381703	4.7315118191776e-19	7.0803103874564e-18
WDR48	834.4182767	1.133986106	0.127162095	8.917642518	4.76319068782516e-19	7.121490077282e-18
GFRA1	295.408187	1.869101424	0.20960214	8.917377573	4.77459626918574e-19	7.13231357174439e-18
NAP1L4	2886.422519	-0.840460708	0.09426144	-8.91627274	4.82244945821213e-19	7.1975163273874e-18
SLC16A4	1269.36701	1.002941572	0.112567917	8.909657404	5.11904986544896e-19	7.6335378612039e-18
ASL	361.2416116	-1.61960489	0.181796943	-8.908867584	5.15564436848944e-19	7.68141653125942e-18
GGPS1	870.2169872	1.143472954	0.128383496	8.906697408	5.25753039258085e-19	7.82640546005144e-18
SLC23A2	3383.062359	0.814196418	0.09141892	8.906213459	5.28052075817715e-19	7.85379972712725e-18
AP1M2	659.2234324	-1.339180557	0.150399335	-8.90416543	5.3789184690088e-19	7.99320358254875e-18
ZNF606	91.2307701	3.349884806	0.376360391	8.900736871	5.54771356027307e-19	8.23688711520508e-18
CETN2	958.4615927	1.116666404	0.125676659	8.885233035	6.37869227010199e-19	9.46246386238093e-18
RPL15	13872.50847	0.764802726	0.086085804	8.884191024	6.43875727840937e-19	9.54329747611169e-18
PES1	2316.907761	-0.926201885	0.104298059	-8.880336771	6.66582421876304e-19	9.87130145337408e-18
GBAS	2374.648704	0.856278262	0.096469437	8.876161093	6.92075868980988e-19	1.02399713060376e-17
RRAGC	603.8530546	1.274472032	0.143613549	8.874316086	7.03644585267043e-19	1.04021516884167e-17
MAP3K6	286.3116787	-1.921230719	0.216633383	-8.868581087	7.40838094884276e-19	1.09425430080448e-17
LACTB2	1361.375505	1.010569002	0.114022164	8.862917227	7.79474525804606e-19	1.15032969028009e-17
CNTN1	7383.689304	0.936743497	0.105712678	8.861221885	7.91421714905368e-19	1.16610149605193e-17
PHF3	1966.880233	1.024108207	0.115572083	8.861207479	7.91524001642819e-19	1.16610149605193e-17
COG5	919.0939047	1.164609017	0.131453097	8.859502285	8.03724597090402e-19	1.18305772808174e-17
ZNF304	105.345434	3.107397834	0.350852964	8.856695403	8.24213478273004e-19	1.21217444454945e-17
HMGCS1	3794.495833	-0.842788002	0.095212843	-8.851621036	8.62571595608533e-19	1.26749898242253e-17
LCA5	126.5247222	2.653749628	0.299906115	8.848601253	8.86230060995937e-19	1.3011468622804e-17
CAPN10	372.9476356	-1.68820592	0.190801376	-8.847975598	8.91211312524811e-19	1.30733902820156e-17
CDHR5	86.63934968	-5.228345745	0.59093385	-8.847599005	8.94222945707823e-19	1.31063378489488e-17
LOC729218	180.1987559	-2.222564811	0.251226157	-8.846868637	9.00092403973256e-19	1.318107943851e-17
AKT2	3102.905445	-0.880041457	0.099595834	-8.83612719	9.90939550917372e-19	1.44990548479953e-17
ZCRB1	1314.69094	1.081185576	0.122420053	8.831768568	1.03033458403254e-18	1.50625941452203e-17
TRAK1	1572.687736	0.929976987	0.105367505	8.826032167	1.08454846494842e-18	1.58416255729113e-17
TTYH3	2141.018324	-0.928079386	0.105164076	-8.825060986	1.0940017706453e-18	1.59660838121712e-17
FBXL6	194.8717897	-2.12568656	0.240939066	-8.822506834	1.11925364214704e-18	1.63196832415229e-17
MRTO4	1436.483228	-1.008693912	0.114333038	-8.822418504	1.12013714637476e-18	1.63196832415229e-17
PTPN23	873.6988776	-1.276147417	0.144690138	-8.819864564	1.14598246811243e-18	1.66820356051162e-17
ULK1	1935.729427	0.907987719	0.10297325	8.817704738	1.16829840679938e-18	1.69924387646547e-17
RCBTB1	766.1265351	1.189953132	0.134975716	8.816053505	1.18564840816572e-18	1.7230148641247e-17
PLEKHM3	491.624046	1.427974065	0.162227522	8.802292275	1.34049523681235e-18	1.94638998803992e-17
FAM65A	797.0849345	-1.183284107	0.13444527	-8.801232675	1.35321458101004e-18	1.96319325528058e-17
CTU2	358.8338696	-1.602079288	0.18204809	-8.800308157	1.3644097208375e-18	1.9777586800184e-17
RPL13	12121.86459	-0.92279924	0.104903895	-8.796615599	1.41004300932665e-18	2.04045023471369e-17
TBC1D9	820.1946963	1.168002348	0.13277816	8.796645073	1.40967286797576e-18	2.04045023471369e-17
FDPSP2	81.86356446	-4.667929576	0.530689773	-8.795966704	1.41821644204248e-18	2.05054453305111e-17
LGALS8	889.9271433	1.171943142	0.133247664	8.795224681	1.42762024878787e-18	2.06239924379743e-17
CEP112	568.603572	1.290295199	0.146773657	8.791054358	1.48162855862806e-18	2.13861714124399e-17
PPP1R15A	2748.303571	-1.047262642	0.119138654	-8.790284307	1.49181960701831e-18	2.15151304570737e-17
C5orf15	1964.441574	0.936216928	0.106514152	8.789601311	1.50091645708177e-18	2.1628105074733e-17
EXOSC5	491.1596878	-1.590048248	0.1809116	-8.78908952	1.50776890583754e-18	2.17085751884212e-17
IKBKG	226.4508635	-1.954793703	0.222432271	-8.788264841	1.51887571402656e-18	2.18501120574964e-17
TNKS2	2312.739464	0.949113447	0.108000311	8.788062175	1.52161757522771e-18	2.18711765493897e-17
SRRT	2796.368307	-0.853569856	0.097134284	-8.787524051	1.52892155719415e-18	2.19577249476566e-17
TNKS1BP1	1837.267395	-1.042995457	0.118747048	-8.783337947	1.58693458983695e-18	2.27717797513988e-17
TSC22D2	640.7981616	-1.307224708	0.148857543	-8.781716246	1.60998843783471e-18	2.30832429374308e-17
CEP68	718.240659	1.194437237	0.136053683	8.779161393	1.64698048957623e-18	2.3593856904649e-17
LOC284454	231.4153833	-2.028940623	0.231146853	-8.777712502	1.66833083336489e-18	2.38797287093425e-17
PPAT	653.8800486	-1.289467813	0.146940349	-8.775450896	1.7022045212776e-18	2.43442265662082e-17
TRIM44	3733.194039	0.800823713	0.091258666	8.775316875	1.70423301590305e-18	2.43528923199035e-17
SNHG5	3408.062175	0.908352537	0.103563936	8.77093489	1.77188888717572e-18	2.52985536776991e-17
KDM4A	997.7557649	1.061103601	0.121003202	8.769219209	1.79909478499962e-18	2.56655863536737e-17
UBL3	667.23916	1.325771287	0.151286753	8.763300582	1.89615186409195e-18	2.70276634149793e-17
TTC33	419.9310441	1.507078352	0.171989677	8.76260933	1.90781929897075e-18	2.71713465716142e-17
SERINC5	989.2995352	1.182246391	0.13499849	8.757478651	1.99666277165143e-18	2.84130257588535e-17
SDC1	4849.365064	-0.855936025	0.09781275	-8.750761236	2.11918321954088e-18	3.01314763582395e-17
AGTPBP1	710.8553017	1.210783759	0.138373645	8.750103827	2.13156538896219e-18	3.02823799947251e-17
ARF6	2684.381366	-0.85533577	0.097850944	-8.741211209	2.30624400236336e-18	3.27368085211097e-17
CARS	1407.386944	0.971157572	0.111104099	8.740969789	2.31117822146759e-18	3.27796685777164e-17
TUBB2A	322.6643615	-1.669604793	0.191060227	-8.738630851	2.35952500616547e-18	3.34376726660155e-17
HNRNPLL	1140.885277	1.015654111	0.116257168	8.736270904	2.40931793649352e-18	3.41150651404736e-17
GADD45B	1327.475621	1.04282605	0.119383002	8.735130069	2.43375920849515e-18	3.44326643720896e-17
SNAP23	693.7079679	1.1846838	0.135638672	8.734115298	2.45570530700123e-18	3.4714466680887e-17
POLR1A	3111.237298	-0.879627185	0.100766941	-8.729323068	2.56201412941721e-18	3.61873926414961e-17
JUP	3811.116717	0.993217154	0.113790058	8.728505554	2.58059780130758e-18	3.64198299757498e-17
DNPH1	441.6706897	-1.5792933	0.180982885	-8.726202489	2.63366948315708e-18	3.7138210776084e-17
LOC642846	122.5948101	-2.84951347	0.326735392	-8.721165634	2.75352294273242e-18	3.87963450671903e-17
HNRNPH1	12842.75682	-0.70059097	0.080342083	-8.720099634	2.77957091289642e-18	3.91311467581199e-17
EIF3H	4977.268778	0.82982525	0.095215408	8.715241266	2.90140105401134e-18	4.08127236184225e-17
ZNF518B	488.969982	1.362511403	0.156399788	8.711721566	2.99294100447907e-18	4.20658103905396e-17
SYNCRIP	4810.766484	-0.845248366	0.09703044	-8.711167016	3.00762139594907e-18	4.22374656909369e-17
RPS12	7780.372131	-0.887932947	0.102007582	-8.704577893	3.18758859358371e-18	4.47281386340652e-17
KIAA0101	1657.204427	-0.921747975	0.10590397	-8.70362059	3.21460477431379e-18	4.50702859389662e-17
AK9	130.5006164	2.52152419	0.289722513	8.70323871	3.22544481141337e-18	4.51852616420503e-17
ZNF181	273.9651516	1.718634831	0.197532113	8.700533826	3.30326569069654e-18	4.62376168103304e-17
ATP7A	1010.61004	1.166346391	0.134065854	8.699802025	3.32463667804777e-18	4.64987379832514e-17
SEC16A	2427.850253	-0.86733615	0.099704168	-8.699096247	3.34537701222885e-18	4.67506196508945e-17
HSF1	1200.046332	-1.06645283	0.122643985	-8.69551682	3.45254658942823e-18	4.82089274587455e-17
GOLGB1	3392.814921	0.923432328	0.106211188	8.694303735	3.48963037037148e-18	4.86870271478316e-17
SNRPD1	1426.260587	-0.969066689	0.11146142	-8.694189357	3.49314708369622e-18	4.86964046627e-17
ZNF865	577.8066259	-1.299819168	0.149582991	-8.689618783	3.63657689168832e-18	5.06546458981387e-17
CLSTN3	625.1087763	-1.243987748	0.143368905	-8.676830945	4.06949336243158e-18	5.66387454239562e-17
TEAD2	688.8973841	-1.254044491	0.144559934	-8.674910495	4.13875870077818e-18	5.75559790403101e-17
TMEM56	1518.964725	1.110019784	0.12805388	8.668380698	4.38309105473714e-18	6.09043309789327e-17
ARHGAP1	1214.826291	-1.071858457	0.123662174	-8.667633942	4.41192488509945e-18	6.1255265294418e-17
KDM7A	256.4408602	1.946870568	0.224672028	8.665389223	4.4997304283508e-18	6.24237319310675e-17
BCL2L12	524.7820524	-1.357711126	0.156777621	-8.660107994	4.71317526260597e-18	6.53318601785842e-17
ATXN2L	3546.887513	-0.807749705	0.093279265	-8.659477576	4.73931258360062e-18	6.56410130409863e-17
ABLIM1	6124.613414	0.851832968	0.098372644	8.659246491	4.74892925404742e-18	6.57210346807095e-17
CPSF3L	760.1429238	-1.185123316	0.136869352	-8.658792462	4.76787986210496e-18	6.59299962515144e-17
GALK1	440.4309147	-1.585186386	0.183177476	-8.653828105	4.98001981687019e-18	6.88078767110579e-17
CMTR2	792.1482344	1.165445068	0.134761244	8.648221331	5.23083042837499e-18	7.22149887930254e-17
RPUSD1	362.5618168	-1.74483463	0.202030782	-8.636479128	5.79719862530565e-18	7.99695755572985e-17
CUL4B	2261.613806	0.88152935	0.102148495	8.62988094	6.1415869880616e-18	8.46520351438217e-17
CROCC	203.8388844	-2.110917249	0.244690695	-8.626879956	6.30482893027473e-18	8.68321532239526e-17
KDM6B	764.4802003	-1.165132439	0.135070393	-8.626112751	6.34724477736652e-18	8.7346047703969e-17
UBE3B	1384.023665	0.960343816	0.111336858	8.625569604	6.37744342265398e-18	8.76911276726213e-17
ABCB8	619.7838723	-1.347745389	0.156319223	-8.621750825	6.59380650909867e-18	9.05933977762923e-17
CHAC1	69.4017774	4.224411872	0.490006999	8.621125572	6.62991561087295e-18	9.10164597774932e-17
RIN3	575.5025832	-1.309248092	0.151911604	-8.618486381	6.78449480050235e-18	9.30639154565703e-17
ATP6V1G1	953.6449154	1.055784634	0.12257532	8.613354088	7.09535162050702e-18	9.72500595608164e-17
APC2	247.4068866	-1.94356926	0.225652962	-8.613089942	7.11172554238069e-18	9.73965036480121e-17
ZNF419	200.7902949	2.067232437	0.240025018	8.612570691	7.14402176008439e-18	9.77605983300437e-17
KCNH3	138.3907079	-2.591030502	0.300890789	-8.611199138	7.23002708180198e-18	9.88584933014122e-17
HNRNPD	5279.671156	-0.780450977	0.090634492	-8.610970921	7.24443659992888e-18	9.89764646082861e-17
TTC14	650.4725243	1.276888928	0.148352628	8.607120384	7.49187573372013e-18	1.02275455092149e-16
MAD2L1	940.703212	-1.059470165	0.123238459	-8.596911852	8.18898376085698e-18	1.11702958567419e-16
ABCA2	1108.050449	-1.046096446	0.121713304	-8.594758441	8.34401345226821e-18	1.13727043224028e-16
RAD17	838.1467611	1.147759446	0.133557875	8.593723506	8.41954827488131e-18	1.14665272010894e-16
EP400	3127.925728	-0.846656441	0.09854505	-8.591567382	8.57908731237069e-18	1.16745147615639e-16
CCDC28A	201.5394052	1.971069736	0.229460931	8.590001475	8.69682092095531e-18	1.18253278273101e-16
PER2	773.1055963	-1.157812337	0.134790768	-8.5897006	8.7196242912136e-18	1.18469244635941e-16
UQCRH	1592.745468	-0.996810191	0.11605914	-8.588812456	8.78728178047974e-18	1.19293796034919e-16
SDF2L1	225.9232839	-2.006935715	0.233786948	-8.584464328	9.12606601566607e-18	1.23794868559578e-16
SOS1	2195.931663	0.928134209	0.108239446	8.574824083	9.92383630159244e-18	1.34510018722851e-16
ZNF460	266.4266132	-2.127500558	0.248206564	-8.571491908	1.02152896325853e-17	1.38350904446383e-16
APPBP2	1096.02365	1.086162656	0.126765618	8.568274821	1.0504686049444e-17	1.42093172463081e-16
MEX3D	299.7097901	-1.736050377	0.202614672	-8.568236247	1.05082047046125e-17	1.42093172463081e-16
ERAP1	877.1425784	1.181719934	0.137947839	8.566425842	1.06746588476774e-17	1.44230059047663e-16
AGAP9	153.400996	-2.358371602	0.275381982	-8.564001103	1.09016794928643e-17	1.47181270692701e-16
ZNF594	191.2307507	2.016969332	0.235538608	8.563221754	1.09756544216393e-17	1.48063221468907e-16
DOCK3	316.1202877	1.57613961	0.184116952	8.560534972	1.12344984698355e-17	1.5143573173631e-16
ZNF367	429.7144037	-1.483938466	0.173422826	-8.556765549	1.16078266649624e-17	1.5634491320023e-16
NFYB	1032.820981	1.041702173	0.121763923	8.555097041	1.1776961784126e-17	1.58498277344696e-16
NUDC	2589.530584	-0.953319307	0.111460178	-8.553003646	1.19926108219499e-17	1.61273766426521e-16
EPB41L4A-AS1	442.628785	1.379615263	0.161328127	8.551610221	1.21383085495946e-17	1.63104948242158e-16
LINC00886	95.11024744	3.143437959	0.367599397	8.551259833	1.21752193683244e-17	1.63472612052035e-16
MGC27345	484.3917008	-1.337570373	0.156432956	-8.550438526	1.22621728057207e-17	1.64511078574555e-16
PICALM	3395.064035	0.819739915	0.095882025	8.549463913	1.23661525320411e-17	1.65776166950675e-16
AKT1	2862.68913	-0.838465432	0.09807874	-8.548900967	1.242660818254e-17	1.66456264066433e-16
NEO1	2928.292084	0.811882452	0.094988226	8.547190366	1.26121075304297e-17	1.6874371140267e-16
PNPLA4	368.1781462	1.488405808	0.174142541	8.547054603	1.26269463348806e-17	1.6874371140267e-16
RNF141	1340.655171	0.982342055	0.114932468	8.547123976	1.26193617762505e-17	1.6874371140267e-16
LSR	716.3669072	-1.260463648	0.147650997	-8.536777105	1.38017433483751e-17	1.84299566599714e-16
PSEN1	1923.600612	0.863247451	0.101129281	8.536078206	1.38854394983532e-17	1.85272672464777e-16
HERC2	3756.203679	-0.767676521	0.089983629	-8.531290978	1.44723510529877e-17	1.92953409405059e-16
SARS2	762.2713348	-1.156355933	0.135546095	-8.531089949	1.44975254712861e-17	1.93138629216301e-16
LOC150776	350.1481309	-1.543134476	0.180890439	-8.530768605	1.45378564801629e-17	1.93525322771313e-16
CENPO	979.4891289	-1.034962598	0.12141366	-8.524268181	1.53778960629501e-17	2.04548720047897e-16
LHX8	690.4451943	1.167336619	0.137059786	8.516988501	1.63755751908524e-17	2.1765021094115e-16
ARID1A	2834.312255	-0.812808645	0.09549303	-8.511706514	1.71391941892069e-17	2.27622859057434e-16
TPT1	21422.27683	0.75833605	0.089177741	8.503647192	1.83725329673222e-17	2.43813482067898e-16
RPS4X	21379.87565	0.809392837	0.095207434	8.501361711	1.87379508643279e-17	2.48470163320239e-16
FBN1	267.9190614	1.904121655	0.224063928	8.498117806	1.92689505471655e-17	2.55313594749943e-16
SIGMAR1	1779.960912	-1.010839003	0.118964405	-8.496986974	1.94575262097367e-17	2.57612831542523e-16
PNMAL1	201.0106988	1.995710136	0.234929965	8.494915209	1.98077461546451e-17	2.62046991052063e-16
CTDNEP1	2121.544311	-0.974727242	0.114772349	-8.492701002	2.01889220380657e-17	2.6688351843216e-16
TLE1	1076.100928	-1.043062481	0.122820264	-8.492592725	2.0207746560669e-17	2.66926244885873e-16
GMPR2	1155.31808	0.992490563	0.116885921	8.491104431	2.04682539065164e-17	2.70158857845531e-16
PCYOX1	3403.52794	0.800794622	0.094441561	8.479260726	2.26629305836162e-17	2.9889576938438e-16
E4F1	412.6682475	-1.507162414	0.17782876	-8.475358067	2.34357583981275e-17	3.08850460367625e-16
SLC1A4	809.6497518	1.087112798	0.128293808	8.473618601	2.37885405599909e-17	3.13258481420372e-16
PSMB10	197.6212429	-2.171024318	0.256290482	-8.470951789	2.43395969446283e-17	3.20268685699532e-16
PRRC2C	8991.050344	-0.715433224	0.084522544	-8.464407089	2.57459068607664e-17	3.38513194738448e-16
ISOC2	652.0467319	-1.28506742	0.151841514	-8.463215271	2.60104950651239e-17	3.41729597098892e-16
AZI2	958.6261354	1.032318932	0.122076165	8.456351272	2.75873735715406e-17	3.62168901971782e-16
KLHL9	1224.235873	1.056381678	0.124932051	8.455649813	2.77537371984976e-17	3.64073737242207e-16
NEK6	846.4808085	-1.083080362	0.128124269	-8.453358379	2.83041198723578e-17	3.71009363012935e-16
ST8SIA4	993.294803	1.03137049	0.122079401	8.448358056	2.95428152238772e-17	3.86949849898664e-16
TSPAN6	1018.73494	1.038733139	0.122989752	8.44568856	3.02258524287712e-17	3.95593553308971e-16
RHBDF2	680.932239	-1.167755771	0.13827749	-8.445017126	3.04000882413382e-17	3.97569985182176e-16
UCKL1-AS1	76.83206227	-4.567024832	0.540907374	-8.443265987	3.08591811230513e-17	4.03265894385889e-16
ZNF12	791.0557436	1.119494631	0.132597039	8.442832775	3.09738068142544e-17	4.04455071589033e-16
LINC00641	751.9579372	-1.236130789	0.146474946	-8.439196085	3.19527666265613e-17	4.16920283445201e-16
ASAH1	1966.015332	0.857689885	0.101661885	8.436690793	3.26448589348749e-17	4.25626306249903e-16
LY6E	1404.285424	-1.019679841	0.120971242	-8.429109461	3.48305662895896e-17	4.53778131135071e-16
NUBP2	586.0015675	-1.264050308	0.150084389	-8.422263731	3.69278635783304e-17	4.80736195131132e-16
ST5	160.5703285	-2.262126614	0.2685937	-8.422113449	3.69752752728107e-17	4.80987642397604e-16
NEBL	1537.277153	1.034466818	0.122842305	8.421095765	3.72979228675074e-17	4.84816356544313e-16
ME1	3718.64243	0.753045476	0.089459439	8.417730825	3.83846475122353e-17	4.98563566587221e-16
MLPH	3741.453754	-0.816273412	0.096983443	-8.416626465	3.87480684054442e-17	5.02902337401667e-16
MZF1	233.9615043	-1.897788495	0.225729727	-8.407348543	4.19383395401016e-17	5.4389578377803e-16
ENTPD2	106.9558382	-2.89621923	0.344538629	-8.406079868	4.23942497318801e-17	5.49392249174909e-16
CEP131	320.0967028	-1.585455575	0.18865884	-8.403823398	4.32172453200535e-17	5.59633905169437e-16
EIF6	2587.561382	-0.876095983	0.104259693	-8.403017096	4.35151309937579e-17	5.63065402480833e-16
KIF1C	3765.4553	-0.810719044	0.096499991	-8.40123443	4.41809385147351e-17	5.71248856823074e-16
CELSR1	3346.582858	-0.800358985	0.095309225	-8.397497588	4.5609391155785e-17	5.89273333732742e-16
RPL4	31313.79507	-0.743569135	0.088580716	-8.394255187	4.68856838731262e-17	6.05306200772283e-16
ADM5	144.4938642	-2.351895209	0.28024582	-8.392257944	4.76893158821963e-17	6.15217331263993e-16
VDR	106.4395576	-2.882807198	0.343826188	-8.384489893	5.094619779562e-17	6.56737921734352e-16
RUVBL2	3005.411671	-0.828475437	0.098869569	-8.379478566	5.31626957571015e-17	6.84794724353515e-16
NMNAT1	195.3535106	1.948404253	0.232587168	8.377092626	5.42511511610478e-17	6.98289817087201e-16
IRF7	82.21442394	-3.61946872	0.43239976	-8.370653856	5.7299394605338e-17	7.36970951351451e-16
DHCR7	900.1784296	-1.092100066	0.1304906	-8.369185731	5.80177424845395e-17	7.45649950144769e-16
CRNKL1	1336.828239	0.927971118	0.110890051	8.368389277	5.84111532135044e-17	7.50142934630144e-16
TBCK	340.8634818	1.587740216	0.189849538	8.363150256	6.10653624030195e-17	7.8364163341626e-16
UCHL1	10632.88692	0.771245499	0.09224388	8.360939506	6.22207472905646e-17	7.97870391660805e-16
TMEM238	75.65234782	-4.289435596	0.513299957	-8.356586712	6.45589837737949e-17	8.27234463490715e-16
ANKRD18B	362.0978556	-1.489019329	0.178217559	-8.355065206	6.53965780550972e-17	8.37340328889461e-16
SLC25A39	1665.657575	-1.024099753	0.122591585	-8.353752439	6.6127867144042e-17	8.4607096983472e-16
ADAMTS9	786.0869669	-1.1723628	0.140361759	-8.352437352	6.68685341944781e-17	8.54908466673092e-16
STX5	584.9396379	1.23116392	0.147519098	8.345793413	7.07373659237332e-17	9.03696244215216e-16
PNKP	705.9191656	-1.218820727	0.146082471	-8.343374247	7.22002131421954e-17	9.216968298145e-16
GPX1	1047.857422	-1.072216806	0.128543177	-8.341296924	7.34801315210456e-17	9.37337087562429e-16
SEMA3C	6461.380107	1.006234563	0.120654714	8.339786534	7.44247645080383e-17	9.48680226070818e-16
SUPT7L	1263.286844	0.93248594	0.111837699	8.337849818	7.56535727896064e-17	9.6362612543547e-16
MRPL45	1072.587969	0.980407554	0.117609586	8.336119455	7.67683655086307e-17	9.77098623897583e-16
RCC1	1735.244047	-0.88025414	0.105615832	-8.334490451	7.78326550018697e-17	9.89908782300896e-16
POLR3K	487.3465616	-1.400616988	0.168166176	-8.32876756	8.16882739638718e-17	1.03817487898109e-15
PEG10	5234.660521	-0.792104652	0.095141625	-8.325532092	8.3950787451235e-17	1.06613763381134e-15
RTN4RL2	4137.775649	-0.883239438	0.106118047	-8.323178432	8.56353853335556e-17	1.0867251012047e-15
MAZ	3007.353961	-0.872237871	0.104859684	-8.318143248	8.93519838953173e-17	1.13304934244736e-15
ATP6V0C	1765.939941	-0.994051492	0.119520858	-8.316970861	9.02399273849504e-17	1.14346211465801e-15
ING5	400.8818447	-1.421612369	0.170993921	-8.313818188	9.26710929914061e-17	1.1733997344082e-15
PEX19	1177.554931	1.00596437	0.121008641	8.313161431	9.31856179002848e-17	1.17904256676643e-15
TXNRD1	48983.47516	0.692780493	0.083340376	8.312663371	9.35776919375021e-17	1.18312888351411e-15
MAML3	808.361032	1.099084044	0.132222876	8.312359266	9.38178828538025e-17	1.18529028529465e-15
MORN4	239.8701202	1.755771913	0.211280455	8.310148283	9.55825579576823e-17	1.20669454990971e-15
STK11IP	372.3030107	-1.471707242	0.177104526	-8.309822891	9.58450148108408e-17	1.20911629222313e-15
GSKIP	673.8942224	1.14147681	0.137388045	8.308414393	9.69893093358875e-17	1.22265094736455e-15
SUV420H1	1434.018016	0.903659212	0.108810167	8.304915207	9.9890757554407e-17	1.25830013140095e-15
ZFYVE27	426.358464	-1.372777439	0.165330481	-8.303232607	1.01316241615222e-16	1.27531819133161e-15
WWC3	2487.777421	0.803656566	0.096806176	8.30170762	1.02625515688767e-16	1.29084952467009e-15
C11orf24	1082.415173	-1.071391926	0.12906771	-8.301006694	1.03232876670474e-16	1.29753569436259e-15
LAMP2	2906.028501	0.827888621	0.099747059	8.299880005	1.04216602428427e-16	1.30893911736774e-15
BECN1	1166.446669	0.949570869	0.114446345	8.297083408	1.06698469735057e-16	1.33912837492262e-15
KCTD18	550.2497262	1.239458143	0.149451679	8.293370461	1.10083811099316e-16	1.38060422139867e-15
LINC00294	1227.046842	0.957304082	0.115433961	8.293088729	1.10344965872257e-16	1.38286637684273e-15
SCPEP1	609.4084119	1.19769714	0.144431532	8.292490741	1.10901304088927e-16	1.38882181762863e-15
VPS50	482.5066516	1.299896275	0.156816085	8.289304459	1.13912619454462e-16	1.42548986289542e-15
ARHGEF16	168.757304	-2.122228342	0.256266563	-8.281331415	1.21805679130792e-16	1.52314932143172e-15
FBXO32	110.0487872	2.64773775	0.319989365	8.274455477	1.29043977967501e-16	1.61248456848588e-15
YIPF4	1047.445016	1.000912471	0.120977542	8.273539514	1.30039677492602e-16	1.62374123923841e-15
HSD17B4	1946.110753	0.83395419	0.100799734	8.2733769	1.30217238611397e-16	1.62477325640561e-15
GNB2	3139.096764	-0.944945701	0.114257825	-8.270293113	1.33630071986103e-16	1.6661421721268e-15
ILVBL	509.2643097	-1.562043974	0.188887164	-8.269720085	1.3427388982809e-16	1.67295103345492e-15
ATP6V1A	2127.750393	0.889726463	0.107602463	8.268643988	1.35491199288635e-16	1.68689006590702e-15
DDX46	4048.176017	-0.737492847	0.089195631	-8.26826197	1.35925960016619e-16	1.69107304471257e-15
EPHB2	928.4460671	-1.162389682	0.140659724	-8.263841618	1.4105774285859e-16	1.75364379084691e-15
TRIP13	1596.561936	-0.88097647	0.106634544	-8.26164238	1.43681629965522e-16	1.78496794149476e-15
RRP12	1887.094895	-0.873379444	0.105718785	-8.261345855	1.44039071557874e-16	1.78811085279133e-15
FPGS	557.5932335	-1.326598934	0.160583431	-8.261119633	1.44312358490118e-16	1.7902052644872e-15
ZMYND11	3379.680736	0.863076191	0.10461481	8.250038294	1.58343778549186e-16	1.96284369658474e-15
LOC100129617	72.52168102	-4.488237807	0.544308341	-8.24576342	1.64109073731002e-16	2.03283880839437e-15
NXT2	590.5567645	1.205979783	0.146257683	8.245582412	1.64357703922752e-16	2.03444651732002e-15
GNA11	1639.947111	-0.995430283	0.12078122	-8.241598207	1.69925373291871e-16	2.10184426689563e-15
ENTPD5	333.1561504	1.511244457	0.18348382	8.236390854	1.77483450087815e-16	2.19374670184354e-15
GRB10	999.1289326	1.015333289	0.123324057	8.233051312	1.8250397414522e-16	2.25417426651661e-15
THEM6	516.0636013	-1.315974351	0.159950103	-8.227405456	1.91312022357756e-16	2.36126208416901e-15
CIR1	582.2171681	1.251496134	0.152294334	8.217614548	2.07590923086569e-16	2.56033790512894e-15
GPR155	168.0578378	2.070180689	0.251978083	8.215717278	2.1089980987827e-16	2.59927562657027e-15
RAB8B	892.0116092	1.175113337	0.143094788	8.212132329	2.17294606999066e-16	2.6761628613072e-15
SCOC	1333.192843	0.916602153	0.11162435	8.21148927	2.18461738417733e-16	2.68860280371903e-15
OS9	3581.570539	0.774446325	0.094319644	8.2108699	2.19591716684901e-16	2.7005679582822e-15
OSBPL9	1832.821399	0.846092617	0.10305321	8.21024999	2.20728448791468e-16	2.7125989338558e-15
ASPHD1	331.0395774	-1.625257567	0.197962892	-8.209910199	2.21353984290809e-16	2.71833490464444e-15
YIPF5	1275.221814	0.938188693	0.114284884	8.209210706	2.22647218168708e-16	2.7322564357205e-15
GMPPB	346.2977495	-1.5103186	0.184000834	-8.208216046	2.24498994042761e-16	2.75300736319342e-15
GLUL	140.7198309	2.31093597	0.28164288	8.205199327	2.30208626844902e-16	2.82100320898917e-15
PSMC6	1594.035798	-0.872320728	0.106321072	-8.204589309	2.31380464244338e-16	2.83333488369014e-15
CCDC25	1407.00318	0.902691239	0.110024652	8.20444528	2.31658000242484e-16	2.83470572276703e-15
FLJ16779	83.40211174	3.125173183	0.381004209	8.202463675	2.35509915187819e-16	2.87978159864305e-15
ZFHX3	2817.72132	-0.791416761	0.096513783	-8.200038743	2.40309570445716e-16	2.93637368769465e-15
ZNF32	248.7098824	1.767361026	0.215542984	8.199575746	2.41236878898809e-16	2.94560208977797e-15
SHCBP1	1749.837018	-0.84628154	0.103211785	-8.199466172	2.4145685278772e-16	2.94618664495579e-15
LARP1	11068.74941	-0.717191339	0.087551108	-8.191687738	2.57588227443182e-16	3.14077839430188e-15
RAB3GAP1	1727.04903	0.846282297	0.103332955	8.189858688	2.61533065874306e-16	3.18660822398737e-15
ADCY3	1375.230031	-0.923481481	0.112797793	-8.187052723	2.67700919655202e-16	3.25943957580185e-15
RNF146	375.3569024	1.394540343	0.17058443	8.175074001	2.95684338874912e-16	3.59759786581352e-15
DGKD	4505.395864	-0.779349788	0.095339681	-8.174453486	2.9720995686839e-16	3.61359179803264e-15
KIFAP3	531.2280265	1.217820775	0.149041523	8.171016703	3.05801289870664e-16	3.71277466758574e-15
SFPQ	8296.539666	-0.67837829	0.083021737	-8.171092422	3.05609394177543e-16	3.71277466758574e-15
FAM53B	570.2351451	-1.240797395	0.151961998	-8.165182164	3.20950513296474e-16	3.89394176975361e-15
THBS3	405.7460007	1.395311757	0.170999699	8.159732252	3.35768057677902e-16	4.0708310052323e-15
AGAP3	767.2119128	-1.144757563	0.140376279	-8.154921682	3.49406224137049e-16	4.23318128167173e-15
ARHGAP42	358.1620168	1.701002062	0.208660279	8.152016637	3.57905043897987e-16	4.33308093811148e-15
HTT	1941.311034	-0.825740945	0.101322025	-8.14966882	3.64922266091966e-16	4.41491468072676e-15
THEM4	650.8295627	-1.161175492	0.142493193	-8.148989193	3.6697874030582e-16	4.43665893735546e-15
MIR100HG	187.9242299	1.927977048	0.236662221	8.146534909	3.74500677001523e-16	4.52440161580033e-15
CAPN5	276.3828771	1.636141525	0.200912336	8.143559303	3.83824387541595e-16	4.6337727012162e-15
SCRN1	4254.266758	0.720863054	0.088560022	8.139824694	3.95850637014586e-16	4.77559341441345e-15
UBE2T	825.6190137	-1.154655239	0.141913265	-8.136344692	4.07390871237739e-16	4.91135515825272e-15
GHITM	6064.669786	0.714477496	0.087817497	8.135935563	4.08769200434235e-16	4.92450382986183e-15
IFNAR1	1219.183418	0.953418092	0.117238764	8.132276927	4.21301003707627e-16	5.0719070903452e-15
KIFC2	502.7921559	-1.389426023	0.17091362	-8.129404903	4.31403043903817e-16	5.1898725991493e-15
ELFN2	421.7166602	-1.382476708	0.170097391	-8.127559756	4.38018711941411e-16	5.26576006300914e-15
C5AR1	103.0469606	2.736396143	0.337134047	8.116641335	4.79262498640532e-16	5.75754015033493e-15
ATP6V1H	802.3855688	1.074525763	0.132392411	8.116218731	4.80933539095871e-16	5.7735632929749e-15
C16orf74	192.2039999	-1.964022103	0.242184468	-8.109612156	5.0781588815927e-16	6.09201134505855e-15
SZT2	766.2946661	-1.080785647	0.133300127	-8.107911624	5.14971694531567e-16	6.17352971896771e-15
SGTA	1219.369108	-1.038202806	0.128059745	-8.107175307	5.18100843606832e-16	6.20669583044462e-15
KIAA1109	1379.360261	1.202091971	0.148326015	8.104390634	5.30105296568722e-16	6.34606473563632e-15
PUS1	912.3360887	-1.048679709	0.129411937	-8.103423296	5.34339208599524e-16	6.39228016213505e-15
TIPIN	523.6826445	-1.226016738	0.15130171	-8.10312545	5.35649536320101e-16	6.40348073482109e-15
GLB1	1391.761525	0.895264349	0.110535463	8.099340483	5.52579297618508e-16	6.60125959241538e-15
AGMAT	420.7179233	-1.384637912	0.170992982	-8.097630049	5.60401828536135e-16	6.68925570958819e-15
C15orf39	965.7374639	-1.036385524	0.127987392	-8.097559504	5.60726791474914e-16	6.68925570958819e-15
PIM3	524.4821834	-1.347485559	0.16648939	-8.093522097	5.79637743255297e-16	6.91004075681575e-15
TTC37	2765.721246	0.941415106	0.116334692	8.09229892	5.85490073714088e-16	6.97495098949999e-15
PRKAR1A	5954.791677	0.743863012	0.09194236	8.090536427	5.94025308878727e-16	7.07171019658896e-15
PPM1D	564.6587867	1.17587216	0.145343507	8.09029712	5.95193617467928e-16	7.08069460558266e-15
MNT	565.3163876	-1.28625274	0.159026333	-8.088300331	6.05030697550464e-16	7.19272257733777e-15
EFHC1	469.5884014	1.260304428	0.155820361	8.088188361	6.0558703387357e-16	7.1943403420414e-15
BRD9	934.0400989	-1.021638346	0.126359259	-8.085187826	6.20684659829229e-16	7.3685857778201e-15
ZNF614	133.1214097	2.269403773	0.280932757	8.078103077	6.57819938500498e-16	7.80403293637562e-15
TSR3	484.7653922	-1.306565329	0.161789409	-8.075716076	6.70818045831375e-16	7.95272446439564e-15
LRRC45	283.6361824	-1.615777272	0.200121606	-8.073977125	6.80446296184159e-16	8.06128729714645e-15
UBE2L6	348.9225419	1.527783935	0.189229347	8.073715618	6.81905940977698e-16	8.07299294854579e-15
E2F4	962.6930381	-1.008712211	0.125023754	-8.068164472	7.13628725159784e-16	8.44271606496914e-15
FAM172A	736.5963028	1.098660816	0.136230661	8.064710286	7.34097442289117e-16	8.67887715093052e-15
ZNF189	310.0910744	1.508706589	0.18709744	8.063747894	7.3990266777438e-16	8.74147258083479e-15
WDR43	3654.90316	-0.815474612	0.101163731	-8.060938469	7.57109341061163e-16	8.93858952388004e-15
KCNN4	154.8821506	-2.266350986	0.281230239	-8.058703065	7.71081476985027e-16	9.09727346968069e-15
IGDCC4	112.2125391	2.553994401	0.317073203	8.05490461	7.95408159468007e-16	9.37781837598679e-15
ZNF264	364.7627549	1.399992772	0.173838882	8.053392627	8.05300473400797e-16	9.48791383630299e-15
TMEM30A	3044.538108	0.859553706	0.106744619	8.052431261	8.11653246551417e-16	9.5561842694042e-15
KCTD9	1466.827393	-0.993182109	0.123408208	-8.047942054	8.41977934410701e-16	9.89960182635768e-15
UPF1	1539.646396	-0.895728815	0.111298243	-8.048004961	8.41545383939194e-16	9.89960182635768e-15
CALM3	5989.453261	-0.730984711	0.090831367	-8.047712345	8.43559287392775e-16	9.91138739936644e-15
HES4	216.4848955	-1.963095911	0.243934785	-8.047625979	8.44154603715508e-16	9.9115793285362e-15
STAG2	3899.635247	0.846623545	0.105260981	8.043089976	8.76009572486788e-16	1.02785523450317e-14
POLR3G	564.1969295	-1.25543269	0.156149374	-8.039946994	8.98773421037287e-16	1.0538426160779e-14
PNMA2	2273.145346	0.917204664	0.11411564	8.037501839	9.16885228333996e-16	1.07434347870292e-14
ARPIN	909.1048636	1.060847199	0.131994538	8.037053784	9.20242837389301e-16	1.07754015959422e-14
C10orf32	447.8510737	1.27302885	0.158436506	8.034946511	9.36197357949506e-16	1.09547249287338e-14
LYPLAL1	380.332674	1.378552683	0.17167222	8.030144205	9.73581625837304e-16	1.13843878775333e-14
KIFC3	3498.779044	-0.868460401	0.108236406	-8.023736469	1.02576238797073e-15	1.19863660885126e-14
PEAR1	77.19182921	-3.583772265	0.446734385	-8.022154519	1.03906317174222e-15	1.21335078015383e-14
NAA15	2501.715232	-0.781156151	0.097403549	-8.019791494	1.05924814105235e-15	1.23607831811011e-14
DYNC2LI1	412.3119065	1.35807678	0.169350523	8.019324408	1.06328347837024e-15	1.23994208897958e-14
FBXO3	682.1842323	1.130106837	0.140975074	8.01635927	1.08925596878741e-15	1.26936507349705e-14
DYNC1H1	17302.79405	-0.675455526	0.084285866	-8.013864671	1.11159017251347e-15	1.29451103151415e-14
MICU1	1331.245146	0.884704597	0.11040401	8.013337552	1.11636689586839e-15	1.29918999934541e-14
CABYR	401.0360398	1.346571383	0.168046894	8.013069134	1.11880705377582e-15	1.30026191130946e-14
MTA3	1269.612824	0.910701057	0.113651631	8.013092693	1.11859267255616e-15	1.30026191130946e-14
PPP1R16A	492.5181876	-1.365948064	0.170481768	-8.01228238	1.12598964808453e-15	1.30683503630909e-14
SF3B4	1846.748891	-0.853595948	0.10653592	-8.012283096	1.1259830889632e-15	1.30683503630909e-14
LYRM9	87.15253941	3.006786026	0.375475124	8.007950023	1.16636281947945e-15	1.35277541373094e-14
AHCYL2	708.2806165	1.096865265	0.137007071	8.005902587	1.18593579175944e-15	1.37454534997494e-14
C1orf106	692.5891538	-1.105368981	0.138097929	-8.004240111	1.20206637080704e-15	1.39229866047671e-14
MIR17HG	165.1383434	-2.063393987	0.257918171	-8.000188517	1.24228867137723e-15	1.43791343916882e-14
BIVM	234.9978908	1.700175804	0.212560309	7.998557262	1.25885477074988e-15	1.45610370408562e-14
PTGR1	8329.819975	0.682336211	0.085334409	7.996026706	1.28498521797012e-15	1.48532491198045e-14
TMED7	2365.7044	0.944141312	0.118088556	7.995197331	1.29366501808179e-15	1.49434895037396e-14
PDCD11	2347.018385	-0.788899235	0.098684194	-7.994180254	1.30438807978069e-15	1.50571945635642e-14
ARHGAP11B	153.761645	-2.140526097	0.267778066	-7.993657317	1.30993543581951e-15	1.51093585732995e-14
RDH13	246.0291525	-1.706917662	0.213535856	-7.993588028	1.31067220523102e-15	1.51093585732995e-14
SNHG17	770.7016025	-1.132603891	0.141739908	-7.990719791	1.34153162509894e-15	1.54546970996425e-14
BOK	407.391368	-1.452622786	0.181822575	-7.989232266	1.35781665259104e-15	1.56317843145299e-14
RNF167	1009.945293	-1.018421294	0.127478688	-7.98895336	1.36089164851186e-15	1.56566560019318e-14
HSPA13	976.8859725	1.188344439	0.148781035	7.987203735	1.38033868998553e-15	1.58697233269726e-14
ZNF449	269.6880997	1.588582823	0.198898338	7.986908486	1.38364725780045e-15	1.58970855075744e-14
DTX2P1-UPK3BP1-PMS2P11	76.73758272	-3.74648111	0.469269913	-7.983637999	1.42082304010066e-15	1.63132593048177e-14
NR1D2	1169.644259	0.94373174	0.118253563	7.98057766	1.45650026773325e-15	1.67116810209956e-14
PIK3C3	472.0567331	1.361239624	0.170670946	7.975813431	1.51380469883798e-15	1.73575503278013e-14
SLC12A6	587.382505	1.164265	0.146064578	7.970892171	1.57532918564224e-15	1.80509105281189e-14
GLO1	3125.138379	0.736890079	0.092450174	7.970672752	1.57812893322167e-15	1.80708957911851e-14
DDR1	1518.762442	-0.926771836	0.116292287	-7.96933193	1.59534431640891e-15	1.82558150752702e-14
EIF2D	1194.953464	0.952967987	0.119580699	7.969245817	1.59645626870684e-15	1.82563359144906e-14
FAM160B1	985.9333281	1.112583561	0.139618502	7.96874014	1.60300128534234e-15	1.83097215595589e-14
TFDP1	1946.24581	-0.80523083	0.101048956	-7.968719901	1.60326377812833e-15	1.83097215595589e-14
CEP250	1293.521276	-0.927368931	0.116378569	-7.968554143	1.60541528963346e-15	1.83220695621568e-14
PTGS2	1068.292141	-0.959943063	0.120481839	-7.967533265	1.618728950535e-15	1.84617061320511e-14
B4GALNT4	436.9112448	-1.352882229	0.169845416	-7.965373829	1.64725031219151e-15	1.87744860814957e-14
PASK	461.0553831	-1.277833675	0.160458784	-7.96362559	1.67070274073305e-15	1.90291152485756e-14
PABPC4	2478.229334	-0.838090216	0.105242057	-7.963453396	1.67303042489215e-15	1.90429573429047e-14
MMP2	62.52721281	3.969734424	0.498675361	7.960558583	1.71264343461932e-15	1.94808923303974e-14
MATN3	392.0438429	1.329990308	0.167246724	7.952265224	1.8313166347363e-15	2.08169385591307e-14
VAMP3	2085.637013	0.797695307	0.100365608	7.947894915	1.89707465995718e-15	2.15501135393543e-14
LAPTM4A	3897.302525	0.727882968	0.091631702	7.943571404	1.96441526702011e-15	2.23002818011388e-14
ZNF627	139.4135096	2.223999749	0.279980373	7.943413066	1.96692563837377e-15	2.23139827722469e-14
FNDC3B	2998.492956	0.885380169	0.111498202	7.94075734	2.00950468901522e-15	2.27819276630805e-14
BBS10	355.1132186	1.432756194	0.18053563	7.936140878	2.08569098854465e-15	2.36300092871581e-14
EMP1	237.1414223	-1.769942644	0.223071045	-7.934434722	2.11456203875719e-15	2.39412616015108e-14
ATP6V1C1	2047.362169	0.807384079	0.101768135	7.933564615	2.12943689179732e-15	2.40937410116843e-14
STX7	615.7623282	1.168888086	0.147362987	7.932033064	2.15587016592707e-15	2.43767116053537e-14
TMEM147	1629.415335	-1.033272076	0.130291502	-7.930464089	2.183284378954e-15	2.46703929262796e-14
MRPS33	924.5776033	0.989905719	0.124828717	7.930112119	2.18948123772601e-15	2.47240958500208e-14
MXD4	442.6033148	1.424636362	0.179666046	7.929357784	2.20282059620364e-15	2.4858329457093e-14
FAAP100	445.0183521	-1.33275405	0.168178033	-7.924661879	2.2876795401677e-15	2.57989367906e-14
CYP51A1	1743.730836	-0.828703359	0.104617575	-7.921263301	2.35109475574994e-15	2.64864378873818e-14
SH3RF1	642.35799	-1.148894363	0.145039906	-7.921229345	2.35173699333023e-15	2.64864378873818e-14
EIF1AX	1889.201873	-0.890149922	0.112472912	-7.914349402	2.48549375051361e-15	2.79744691091666e-14
TYRO3	271.4550298	-1.584671969	0.200242606	-7.913760233	2.49729035797892e-15	2.80887737439167e-14
KLHL7	687.1723344	1.092335163	0.138036027	7.913406303	2.50440338151455e-15	2.81502833146077e-14
PTPRJ	5246.371668	0.767247858	0.096961736	7.912893198	2.51475084369732e-15	2.8248044418146e-14
JUND	1856.242738	-0.852419265	0.107727727	-7.912719271	2.5182678806884e-15	2.82690018685277e-14
ZDHHC18	673.6863876	-1.152819977	0.145708793	-7.911807874	2.53677680059192e-15	2.84581140559195e-14
DDX54	1786.074203	-0.905189948	0.114490212	-7.906264904	2.65226472088175e-15	2.97341976141288e-14
AGO2	973.0785744	-1.091968166	0.13816512	-7.903356241	2.7149223339569e-15	3.0416724761131e-14
EXOC1	660.3439088	1.118723215	0.141568902	7.902323182	2.73752513626356e-15	3.06498971927377e-14
MSC-AS1	170.6043264	1.944689372	0.246251804	7.89715788	2.85334856013645e-15	3.19258000006379e-14
C5orf24	1757.850512	0.905181466	0.11462794	7.896691414	2.86404279383786e-15	3.20245255308363e-14
FDXR	1270.895313	0.956476555	0.121160777	7.894275496	2.92006510400453e-15	3.26296308847608e-14
MRFAP1L1	1053.708664	0.957066885	0.121254083	7.893069361	2.94843637335797e-15	3.29251678248631e-14
MARCKSL1	1325.434994	-0.899893023	0.114012913	-7.892904431	2.95233697541088e-15	3.29271816262655e-14
MOSPD2	465.5399167	1.326343488	0.168042626	7.892899082	2.95246356658202e-15	3.29271816262655e-14
NAA30	1035.21098	0.975454426	0.12365104	7.888768492	3.0518305650635e-15	3.40132079709128e-14
DNAJB9	421.1169382	1.289810081	0.163647122	7.881654546	3.23074197195965e-15	3.59837812738954e-14
C7orf73	1254.622749	0.879745812	0.111627873	7.881058661	3.24618853454748e-15	3.61323156846023e-14
NFKBIB	734.6940007	-1.18456279	0.150306726	-7.880969966	3.24849390023777e-15	3.61344815322744e-14
SCD5	313.9676948	1.479794928	0.187772746	7.880775891	3.25354395550972e-15	3.6167155178163e-14
TFPI2	6508.688151	0.68178931	0.086532817	7.878968141	3.30095639524681e-15	3.66703909995004e-14
NR2C1	737.5544855	1.107844259	0.140661323	7.875969273	3.38111331493957e-15	3.75364973012001e-14
ETAA1	800.1550248	1.012134534	0.128614479	7.869522462	3.5599749373299e-15	3.9496572230817e-14
STAG3L5P-PVRIG2P-PILRB	359.0355469	-1.383464139	0.175880177	-7.865946928	3.6631582701874e-15	4.06150300695195e-14
TLN1	9694.361953	-0.724956767	0.092175699	-7.864944636	3.69260724160421e-15	4.09150442517945e-14
SKA1	467.9933774	-1.239435505	0.157668603	-7.861016595	3.8102829640093e-15	4.21916132347188e-14
TBC1D10B	927.8225526	-1.04031583	0.132358647	-7.859825223	3.84669814812496e-15	4.25673080787015e-14
SRSF3	5437.968681	-0.706326951	0.089868996	-7.859517546	3.85615808362158e-15	4.26444252154509e-14
SPIN3	477.8910659	1.216048017	0.154725772	7.859375969	3.86051872936531e-15	4.2665087235639e-14
OSTM1	956.945521	1.072117554	0.13656757	7.850454913	4.14530881946774e-15	4.57829301164311e-14
PREX1	255.1658375	-1.659982127	0.211482783	-7.849254237	4.185184429593e-15	4.61935346551919e-14
COPA	4613.052241	0.699937458	0.089178174	7.848752965	4.20194368673394e-15	4.634863013737e-14
MSN	8564.196829	-0.673926717	0.085878186	-7.8474727	4.24504779805928e-15	4.6793929977448e-14
CNTNAP3	409.5969385	-1.459884315	0.186042278	-7.847056749	4.25914557631109e-15	4.69191204124e-14
TSG101	1685.974396	0.823590899	0.104965872	7.846273117	4.28583040712425e-15	4.7182720732836e-14
SMOX	1761.541746	-0.842016832	0.107324714	-7.845507357	4.31206563607217e-15	4.74410357480202e-14
LONP1	1881.156241	-0.8704534	0.110986707	-7.842861774	4.40392680259699e-15	4.84205670736402e-14
SART1	1899.133853	-0.853040549	0.108796035	-7.840731978	4.47927600768487e-15	4.92174107673667e-14
HEG1	544.0963471	1.213844859	0.154828874	7.839912706	4.50859750761024e-15	4.95078131704809e-14
MARK2	1358.684581	-0.892732633	0.113879029	-7.839306665	4.53040903032255e-15	4.97154308910845e-14
PIGQ	442.2313907	-1.303553985	0.166318029	-7.837719047	4.58804138516377e-15	5.03156184962322e-14
RMRP	87.86311948	-3.867044203	0.493545539	-7.835232818	4.67974760023198e-15	5.12884757800072e-14
MAP3K14-AS1	190.6620345	1.854578485	0.236702076	7.835074859	4.68563462300851e-15	5.13201401863613e-14
ANP32A-IT1	76.12766075	-3.655562616	0.466631056	-7.83394626	4.72790924591257e-15	5.17500501155865e-14
CKS2	1141.230485	-0.996886974	0.12727686	-7.832429005	4.78533424538381e-15	5.23451354292175e-14
DENND4B	991.4306404	-0.985795406	0.125879836	-7.831241571	4.83075464350328e-15	5.28082303589609e-14
GTPBP6	564.8056948	-1.180727876	0.15078501	-7.830538812	4.8578354165591e-15	5.30703793848598e-14
LIG1	2173.251473	-0.867488096	0.110799436	-7.829354768	4.90380089250391e-15	5.35383721165654e-14
GALNT14	710.2159937	-1.06646223	0.136219707	-7.828986395	4.91818853127286e-15	5.36612297430593e-14
TUBB6	1995.00918	-0.866102785	0.110632202	-7.828668072	4.93065483795028e-15	5.37629810005546e-14
CNTROB	670.4676121	-1.10746583	0.141474455	-7.82802681	4.95586272274009e-15	5.40034461811506e-14
CCDC186	568.6731839	1.440058515	0.183969254	7.827712985	4.96824534575843e-15	5.4103938978396e-14
STAT6	1737.983123	-0.83197386	0.106381168	-7.820687364	5.25356730690623e-15	5.71747099344741e-14
CTBP1-AS	69.97085203	-3.771949438	0.482369229	-7.819631131	5.2978348263145e-15	5.76198439591346e-14
SLC26A1	115.7645712	-2.462509735	0.314936997	-7.819055096	5.3221314410043e-15	5.78473448498747e-14
ADRBK1	1028.360852	-1.102219341	0.140991319	-7.817639783	5.38229472623092e-15	5.84641519151949e-14
NCS1	857.5713777	-1.050979691	0.134441212	-7.817392265	5.39288497769702e-15	5.85420405410243e-14
ZNF740	930.4645792	0.957350811	0.122484519	7.816096412	5.4486648228262e-15	5.91100716742469e-14
HN1	3129.326363	-0.7667969	0.098160805	-7.811640283	5.64484741308425e-15	6.11995838281123e-14
PLXND1	1109.598764	-1.016557151	0.130154432	-7.810392105	5.70103451831052e-15	6.17696265309859e-14
SEPT6	515.7477116	1.209544432	0.1548968	7.808711531	5.77755647281176e-15	6.25591329905532e-14
SLC40A1	363.0078004	1.348715943	0.172807215	7.804743248	5.96228022063232e-15	6.45185051182078e-14
CAB39L	193.9107337	1.867846648	0.23933663	7.804265669	5.9848998102141e-15	6.4722362508563e-14
NXPE3	2043.65698	0.783625506	0.100414291	7.803924132	6.00112780028193e-15	6.48159664435498e-14
PMM2	1626.467572	-0.834686823	0.10695726	-7.803928592	6.00091560769801e-15	6.48159664435498e-14
SMG1P3	106.844825	-2.685727607	0.344184466	-7.803163346	6.03743207347216e-15	6.51669606972068e-14
SGSM2	778.0237251	-1.036359661	0.132863359	-7.800191661	6.18132221191032e-15	6.66780434440408e-14
SCP2	1627.179504	0.822863362	0.105513306	7.798669147	6.25634536048932e-15	6.7444821301144e-14
HEATR5B	828.4712357	1.216549506	0.156001086	7.79834	6.27268178945299e-15	6.75783760564165e-14
SYNJ2BP	1560.576254	0.843807089	0.108221968	7.797003724	6.33943705520971e-15	6.82546056277579e-14
TCP11L2	144.2222602	2.102324475	0.269711491	7.794715998	6.455350163266e-15	6.94589185700507e-14
HMGN4	1125.445508	0.933239107	0.119774548	7.791631203	6.61495744889644e-15	7.11315681957651e-14
MORF4L1	5371.748464	-0.688268611	0.088337882	-7.791318876	6.63133218882804e-15	7.126288495954e-14
MLLT6	1699.366	-0.873026297	0.112057599	-7.790871011	6.65488258269895e-15	7.14711009618716e-14
ARPC4	1637.694952	-0.884904992	0.113596761	-7.789878701	6.70735553273369e-15	7.19894792256226e-14
RAB5A	1784.650864	0.807487898	0.103672301	7.788849024	6.76223494925333e-15	7.25330201104435e-14
SLC5A10	113.9237182	-2.522333982	0.323845566	-7.78869389	6.77054140537444e-15	7.25766426541046e-14
EIF2A	2836.472741	0.735789806	0.094471779	7.788461447	6.7830061573211e-15	7.26647574513015e-14
MFF	2751.46535	0.744069666	0.095573012	7.785353302	6.95186647418962e-15	7.44271433218588e-14
DCTN4	1209.846429	0.969772049	0.12458761	7.783856256	7.03466819756879e-15	7.52665530463625e-14
STUB1	426.3516152	-1.415896302	0.181908733	-7.783553208	7.05154753252224e-15	7.54000263643024e-14
SERINC2	217.9790044	-1.794928203	0.230632704	-7.782626527	7.1034101286672e-15	7.59071647894219e-14
AHCTF1	1921.11101	-0.925064775	0.118923868	-7.778630038	7.33141171452557e-15	7.82947206119546e-14
MAST4	395.9746481	1.304286163	0.167754725	7.774959344	7.54716409443162e-15	8.05485674143235e-14
LOC728730	135.4631007	2.243141287	0.288666603	7.770699009	7.80541746268634e-15	8.3252923080204e-14
CLDND1	962.245138	0.941189556	0.121132197	7.76993711	7.85251044140753e-15	8.37030674012799e-14
ZC3H12A	998.5721009	-1.019725093	0.131253627	-7.769119341	7.90336791294821e-15	8.41927537658746e-14
ZFAND5	8166.195722	0.657441392	0.08467284	7.764489678	8.19746088841407e-15	8.72713513362938e-14
FBXO25	373.6612861	1.329921465	0.171313584	7.763082397	8.28897214567818e-15	8.81907483914635e-14
SSBP4	561.3657552	-1.213235059	0.156393729	-7.757568459	8.65731486165419e-15	9.2052529886123e-14
RREB1	947.1142904	-0.991516142	0.127836788	-7.756109629	8.75743282536693e-15	9.30592753180983e-14
LAMC1	7636.009239	0.719181295	0.092734092	7.755306383	8.81304425010247e-15	9.35921243905113e-14
PBK	2217.314286	-0.76621596	0.09881106	-7.754354194	8.87941789517813e-15	9.42385337554585e-14
DESI2	2313.401516	0.774881614	0.099933584	7.753966009	8.90661772160718e-15	9.4468642364432e-14
SH3BGRL3	570.8937003	-1.363062576	0.175897246	-7.749197943	9.24747721302384e-15	9.80232584580527e-14
UMAD1	419.3484216	1.375737741	0.177642415	7.744421521	9.60179790226787e-15	1.01716075673839e-13
ADPRM	142.5663177	2.091572416	0.270249089	7.73942448	9.98678364845093e-15	1.05728972960935e-13
PDGFC	146.7981475	2.04651872	0.264510352	7.737008053	1.01783614688852e-14	1.07690587135875e-13
TSR1	2133.83121	-0.769582495	0.099499634	-7.734525915	1.03789136941617e-14	1.09744671729682e-13
AIDA	391.9975507	-1.393731006	0.180216291	-7.733657146	1.04500233711605e-14	1.1042836425364e-13
ABHD11	213.7085037	-1.774906923	0.229555554	-7.731927613	1.05930177010329e-14	1.11870370156683e-13
LRIF1	811.7813012	1.012886617	0.131117957	7.725003023	1.11850689095947e-14	1.18050058362116e-13
PRADC1	163.5779453	-2.068858396	0.26783891	-7.724263787	1.1250165211334e-14	1.1866394223834e-13
CALCOCO2	1447.110181	0.833933059	0.108020038	7.720170013	1.16174642018293e-14	1.22462666053642e-13
MTHFD1	4040.392752	-0.698691265	0.090513915	-7.71915856	1.17100158884399e-14	1.23362315073356e-13
CYB5D2	309.5144059	1.500240417	0.194364379	7.718700427	1.17521751507478e-14	1.2373031144259e-13
FKTN	704.0253888	1.091313664	0.141407925	7.717485877	1.18646669980822e-14	1.24837882200473e-13
CCDC9	547.6157912	-1.188347706	0.154017794	-7.71565204	1.20365279298605e-14	1.26568379380395e-13
EFEMP1	219.0990894	1.755530231	0.227548859	7.714959492	1.2102066355324e-14	1.27127397281383e-13
STIP1	6393.279487	-0.666556865	0.086398266	-7.714933403	1.21045421793711e-14	1.27127397281383e-13
ZNF211	172.1358417	1.917599137	0.248608633	7.713324813	1.22581580906454e-14	1.2866180769697e-13
NUMB	2063.390843	0.785604175	0.10186151	7.712473286	1.2340251395645e-14	1.29444095368901e-13
HERC5	142.1896702	2.073860157	0.268925414	7.711655526	1.2419598502889e-14	1.30196636112037e-13
LOC339803	504.5988883	1.17284749	0.152107572	7.710645007	1.25183426976087e-14	1.31151474076109e-13
C19orf25	110.7527376	-2.499888216	0.324234218	-7.710130747	1.25688904491384e-14	1.31600511069603e-13
ATP13A1	931.1764422	-1.095642009	0.142151707	-7.707554345	1.28251698746314e-14	1.34201762276171e-13
GNG11	2114.899492	0.823470142	0.106853077	7.7065646	1.29249826953415e-14	1.35163578962463e-13
RNF20	1494.925791	0.856222485	0.11116428	7.702316632	1.33621286029425e-14	1.39649743317321e-13
PLD5	280.8591377	1.530772034	0.198779309	7.700862024	1.35151361645034e-14	1.41162669920765e-13
EIF3B	7720.684854	-0.671512646	0.087207808	-7.700143603	1.35913402249436e-14	1.41872044701713e-13
SYT1	766.0753145	1.047614757	0.136057403	7.699799723	1.36279656484462e-14	1.42167668455668e-13
APOBEC3B	115.6060624	-2.410389826	0.313236982	-7.695099774	1.41383805459163e-14	1.47402519223838e-13
CDC42BPB	4422.71621	-0.725860325	0.094328864	-7.694996968	1.41497529697169e-14	1.47431297071567e-13
UNKL	1137.40531	-0.910008453	0.118273884	-7.694077681	1.42518452623319e-14	1.48404707448819e-13
MARS	3785.524294	0.690820882	0.089836061	7.689794907	1.47371071091919e-14	1.53364459940582e-13
EML3	540.4738072	-1.225964532	0.15943359	-7.68949963	1.47711562680062e-14	1.53532133668487e-13
FKBP1AP1	134.863494	2.130010999	0.27699981	7.68957567	1.47623805075828e-14	1.53532133668487e-13
DPP9	1162.557461	-0.918387053	0.11952294	-7.683772263	1.54471165401962e-14	1.60460672361419e-13
OCRL	2056.140361	0.785100606	0.102254753	7.677888648	1.61731977266519e-14	1.67901135162252e-13
FGA	312.4251106	1.467955108	0.191266872	7.674905176	1.65541063235999e-14	1.71751361305277e-13
DPP3	1098.155356	-0.966479812	0.125943545	-7.673913063	1.66827171568441e-14	1.72980881288924e-13
MGEA5	3742.41199	0.726322671	0.094693604	7.670240037	1.71674771976641e-14	1.77899541251097e-13
PLOD3	808.436939	-1.038757189	0.135474193	-7.667565076	1.75292093608806e-14	1.81538133725901e-13
FTO	1358.975615	0.844199005	0.110114073	7.666585972	1.76634785407786e-14	1.8270760673087e-13
SCAMP1	1490.154528	0.930540865	0.121375828	7.666607749	1.76604811492855e-14	1.8270760673087e-13
MRPS34	1594.946866	-0.893748143	0.11661678	-7.663975512	1.80264279898022e-14	1.86349287896995e-13
FNDC3A	1269.882234	1.101160175	0.143728813	7.661373915	1.83954420975686e-14	1.9004922949202e-13
BOLA3	553.9252964	-1.223541512	0.159722635	-7.660414014	1.85334642132374e-14	1.91359694732455e-13
JMJD6	489.4416197	-1.248082907	0.162970859	-7.658319507	1.88381752900329e-14	1.94388621332172e-13
TTC19	1765.770199	0.80240424	0.10479712	7.656739387	1.90713092232509e-14	1.96675748549898e-13
ERLIN2	1344.001854	0.896147488	0.117046597	7.656330995	1.91320243935467e-14	1.97183097888697e-13
DAPK1	3421.653855	0.696940003	0.091029073	7.656235331	1.91462739759302e-14	1.97211229960258e-13
WDR26	2634.723584	0.826399227	0.107952123	7.655238292	1.92954115409806e-14	1.9862787141915e-13
TMEM183A	349.7831685	-1.363775083	0.17821197	-7.652544808	1.97040415137928e-14	2.02712431895805e-13
LINC00847	219.6138291	1.652431808	0.215938526	7.652325113	1.97377446050295e-14	2.02937207143243e-13
CCDC34	986.1100682	1.042427249	0.13624108	7.651343115	1.98890861402909e-14	2.04370507584418e-13
PAK4	1678.926229	-0.880779267	0.115236586	-7.643225953	2.11845745457137e-14	2.17551728643115e-13
MYO6	1145.851367	1.013329904	0.132599	7.642062936	2.13768633894116e-14	2.19394798778979e-13
CDCA5	1221.479335	-0.888360504	0.116298788	-7.638605018	2.19587808695403e-14	2.25232096887753e-13
HMGCL	212.3365273	1.746106433	0.228644316	7.636780404	2.22720888748796e-14	2.28308915837763e-13
UBAP1	1492.536779	0.866914591	0.113529653	7.636019039	2.24041207439265e-14	2.29524921014528e-13
MAP9	641.9128999	1.102714374	0.144422563	7.635333115	2.25237290487708e-14	2.30612271283438e-13
TXNDC5	62.78924331	-4.742517182	0.621497359	-7.630792171	2.33315549322024e-14	2.38740519357067e-13
OAZ1	3868.35039	-0.801073966	0.104980928	-7.630661886	2.33551481975252e-14	2.38839176818061e-13
C7orf25	329.2348695	1.371718807	0.1798574	7.626702085	2.40835272554912e-14	2.46140837663734e-13
SLC22A18AS	150.3146899	-2.176293362	0.285379384	-7.625965579	2.422144606684e-14	2.47402705977467e-13
WDR11	1661.61469	0.863938443	0.113313675	7.624308755	2.45345501249253e-14	2.5045137959964e-13
PITPNM2	519.9777014	-1.149945392	0.150891594	-7.621003692	2.51710744390851e-14	2.5679596145572e-13
WTIP	358.2843091	-1.394560344	0.183029265	-7.619329868	2.54996056761725e-14	2.59992703734602e-13
RGAG4	204.6261133	1.730378979	0.227220725	7.615409994	2.62855757246765e-14	2.67846887399248e-13
ARFRP1	309.6583223	-1.448250973	0.190176295	-7.615307547	2.63064335707725e-14	2.67899962104732e-13
FHL1	520.0294855	1.174174858	0.154205853	7.61433394	2.65054707717062e-14	2.69766441225231e-13
PCNP	3357.384715	0.762564209	0.100149643	7.614247899	2.6523131523582e-14	2.69785792366132e-13
VASP	2522.811165	-0.75957298	0.099771657	-7.613113797	2.67570006292396e-14	2.72003024805198e-13
IER5L	1391.524836	-0.931646266	0.122379717	-7.612750605	2.68323240539765e-14	2.72606857851646e-13
NIPA1	2389.544895	0.836326024	0.109893653	7.610321481	2.73414977536396e-14	2.77615124581587e-13
CBR4	498.4147063	1.239312718	0.162873373	7.609056645	2.76103731163665e-14	2.80179002595778e-13
CAMK2D	1586.990588	0.846004617	0.111193587	7.608393973	2.77522783895259e-14	2.81452164544013e-13
MID2	457.1469249	1.295995894	0.170432218	7.604171975	2.86733754234518e-14	2.90621381808213e-13
LTBP2	520.8281693	1.146383631	0.150854618	7.599261091	2.97826362220412e-14	3.01685768926109e-13
HOMER3	241.4151759	-1.654535235	0.217772943	-7.59752435	3.01849435579338e-14	3.05580158940431e-13
ZNF469	289.1201829	-1.505566797	0.198229926	-7.595053019	3.07666438437686e-14	3.11284973972503e-13
COG6	434.3960115	1.270386305	0.16729259	7.593798993	3.10660182583176e-14	3.14128273221583e-13
WDR5B	272.383005	1.540388533	0.202856252	7.593497936	3.11383152547948e-14	3.14673446780893e-13
LOC100130417	155.8655698	2.001631636	0.263614537	7.593024506	3.12523410768267e-14	3.1545331774422e-13
PIGO	995.3631367	-0.940367948	0.123845056	-7.593100417	3.12340302634438e-14	3.1545331774422e-13
MYO18A	3068.337319	-0.714310405	0.094093299	-7.591511934	3.16194042636796e-14	3.1897028968175e-13
ACOT13	1028.020025	0.909574443	0.119852606	7.589108577	3.2211376788867e-14	3.24750623821328e-13
YWHAQ	12085.0284	-0.610587709	0.080479121	-7.58690823	3.27628954270494e-14	3.30116543152242e-13
GOPC	1382.792299	0.860477384	0.113437959	7.585444886	3.31348147189312e-14	3.33667584219637e-13
HIRIP3	539.7611453	-1.210219311	0.159550061	-7.58520117	3.31971590599403e-14	3.3409720713556e-13
TIMM50	1904.841307	-0.79538009	0.104860503	-7.585125612	3.32165106924892e-14	3.3409720713556e-13
ILF3	7352.014832	-0.634766362	0.083696428	-7.584151162	3.34670797902406e-14	3.36419811467486e-13
LRRC27	168.1604582	1.902021438	0.250799686	7.583827043	3.35508348361529e-14	3.37063815469543e-13
CCDC91	649.9551387	1.078548536	0.142245391	7.582309215	3.3945804867861e-14	3.40831808523703e-13
SUN2	935.0643019	-1.039217038	0.13707182	-7.58155132	3.41447326532482e-14	3.42628181882155e-13
GLIPR1	126.3560232	-2.290375418	0.302141018	-7.580484885	3.44265874286969e-14	3.45254100873968e-13
GATC	1304.263262	0.874923605	0.115509078	7.574500786	3.6051121213799e-14	3.61334393477181e-13
MAT2B	1256.738973	0.86194125	0.113844864	7.571191358	3.69816819380287e-14	3.70444361086666e-13
YIF1B	776.7106421	-1.067681232	0.1410595	-7.569013329	3.76069570038181e-14	3.76487425116001e-13
SQSTM1	20540.2867	0.632486697	0.083564524	7.568842223	3.76565167014278e-14	3.76763243373315e-13
AGBL2	88.8869246	2.665127888	0.35222747	7.566496408	3.83424782302081e-14	3.83402385994704e-13
KNTC1	1846.370846	-0.926347786	0.122475299	-7.563547853	3.92221428874198e-14	3.91969564559101e-13
GID4	464.0676113	1.180930713	0.156152898	7.562656379	3.94919886566061e-14	3.94436029062101e-13
HIF1A	5114.154383	0.828846296	0.109619419	7.561126546	3.99593245755854e-14	3.98638506648862e-13
YAP1	2709.228714	0.792535375	0.104816405	7.561176868	3.99438657934251e-14	3.98638506648862e-13
AURKAIP1	975.3081989	-1.047152343	0.138599862	-7.555219235	4.18154911297193e-14	4.16912867006212e-13
FAM131C	139.8103635	-2.176605117	0.288211645	-7.552106781	4.28273117545751e-14	4.26637298717403e-13
POLR3H	565.0344596	-1.150551488	0.152349233	-7.55206616	4.28406750683577e-14	4.26637298717403e-13
UBQLN4	1044.0931	-0.926154759	0.122664318	-7.550319244	4.341926172787e-14	4.321478729764e-13
CARM1	1288.431761	-0.933738426	0.123671876	-7.550127425	4.34832595134162e-14	4.32533364096556e-13
MEMO1	565.4869664	-1.101374539	0.145964117	-7.545515699	4.50501236307584e-14	4.47858923597534e-13
DNM1	3232.402887	-0.759933464	0.100725726	-7.544581616	4.53741800216532e-14	4.50818681248219e-13
FAM129B	2629.520186	-0.834242683	0.11057748	-7.544417545	4.54313366384749e-14	4.508632185009e-13
PLA2R1	240.5367152	1.59872651	0.211907503	7.544454493	4.54184590771801e-14	4.508632185009e-13
PGPEP1	634.1769774	1.089255839	0.144390083	7.543841079	4.5632718693485e-14	4.52599369243204e-13
DHX34	974.2397815	-0.926965266	0.122912484	-7.541668948	4.6399443406721e-14	4.59937505315377e-13
TRIM56	1132.440269	-0.954695147	0.12660519	-7.540726768	4.67359427780993e-14	4.63004979408728e-13
GPATCH4	1610.431379	-0.898449872	0.119210309	-7.53667936	4.82089742960265e-14	4.77321822425493e-13
RNF126	903.923869	-1.005314203	0.133424392	-7.534710781	4.89418352681602e-14	4.84297848529268e-13
AUH	203.3963851	1.717849035	0.228011997	7.534029171	4.91981286898988e-14	4.86552723883523e-13
SNAP25	596.2434037	1.162752857	0.154337309	7.533841737	4.92688370559622e-14	4.86970682194583e-13
RABEP2	204.8050158	-1.816729444	0.241202418	-7.531970275	4.99803377768704e-14	4.93718062551785e-13
C7orf50	880.5455033	-1.029195911	0.136664196	-7.530837909	5.04157415533362e-14	4.97731879845191e-13
B2M	2398.938612	0.736850554	0.097847376	7.530611271	5.05033326349757e-14	4.98309251514784e-13
HLA-B	400.3856753	1.268028671	0.168388472	7.530376946	5.05940514766727e-14	4.98629572382936e-13
ZNRF2P1	107.2398734	-2.44671004	0.324910795	-7.530405507	5.05829857694821e-14	4.98629572382936e-13
WDR77	863.1469872	-0.997681573	0.132496471	-7.529872775	5.07897855969959e-14	5.00270621193886e-13
CECR5	446.4943323	-1.222192917	0.162367352	-7.527331712	5.17876889508304e-14	5.09806467595897e-13
TNKS	1547.591163	0.921360054	0.122494478	7.5216456	5.40910438486494e-14	5.32175045773006e-13
UQCC3	364.5763017	-1.393591449	0.18538247	-7.517385266	5.58825615998789e-14	5.49485107425805e-13
ASF1B	498.0404677	-1.209580195	0.160938469	-7.515792842	5.65670644179287e-14	5.55819237439352e-13
GTF3C3	1375.779685	0.853328125	0.113538865	7.515735935	5.65916777181371e-14	5.55819237439352e-13
STC2	1357.164525	0.820625593	0.109232759	7.512632635	5.7949979534307e-14	5.68833543376033e-13
NCOA4	3675.27492	0.708310412	0.094296858	7.511495326	5.84557587715148e-14	5.73469417999749e-13
NXT1	526.8575386	-1.273487537	0.169609871	-7.50833387	5.98846187141593e-14	5.87150508458015e-13
DHRS4-AS1	462.9546813	1.188922314	0.15840466	7.505601881	6.11469921706666e-14	5.99184521447992e-13
IER3	2490.75983	-0.792528116	0.10559326	-7.505480173	6.12038346759559e-14	5.99398424380829e-13
C11orf86	170.4006234	-1.899243058	0.253325376	-7.49724757	6.51718181101155e-14	6.37893856047494e-13
DBF4B	462.5953542	-1.192742715	0.159130568	-7.495371452	6.61108695162944e-14	6.46715414428253e-13
ZNF229	204.3528524	1.77071032	0.236259879	7.494756725	6.64214412995691e-14	6.49382440666661e-13
FRA10AC1	618.8419633	1.088763716	0.145278704	7.494310517	6.66477722815198e-14	6.51223295483641e-13
MYRF	4249.273545	-0.691214381	0.092268974	-7.491297978	6.81957915903396e-14	6.65969056608685e-13
CHM	837.1666957	1.10705908	0.147842066	7.488119656	6.98673181254106e-14	6.81903431578623e-13
HDGF	9438.29269	-0.636333493	0.084980228	-7.488018214	6.99213259935989e-14	6.8204169782588e-13
SBF1	1518.608738	-0.870962407	0.11637526	-7.484085588	7.2046993712038e-14	7.02376130612972e-13
LAMB2	2565.201683	0.783408914	0.104691564	7.483018545	7.26346271775658e-14	7.07701868328258e-13
ST3GAL1	1044.910793	-0.939225878	0.125519714	-7.482696106	7.28131232050564e-14	7.09037460834676e-13
SCUBE3	59.43587876	-4.865512263	0.650414127	-7.480637433	7.39629738286603e-14	7.19824985203431e-13
GTPBP3	352.7524091	-1.338614268	0.178976983	-7.479253717	7.47458459571199e-14	7.26617908540565e-13
SEMA3B	314.3658312	-1.400695066	0.187276518	-7.479288268	7.47261992005356e-14	7.26617908540565e-13
THOC6	595.8147623	-1.090620426	0.145821153	-7.479164769	7.47964482818397e-14	7.26697161258123e-13
ANLN	4147.206206	-0.826719843	0.110570947	-7.476826996	7.61385404991665e-14	7.39316888715389e-13
BROX	1427.380253	0.882646273	0.118069306	7.475662391	7.68159345298684e-14	7.45471645814522e-13
ZNF268	589.2138643	1.12067495	0.149911965	7.475553721	7.6879443880274e-14	7.456652690008e-13
SKAP2	1357.138221	0.862290651	0.115352553	7.475262837	7.7049697446102e-14	7.4689341482436e-13
PDF	65.07614401	-3.856247268	0.515912359	-7.474616965	7.74290513440778e-14	7.50145970548539e-13
PTER	1188.122987	0.934032316	0.124973504	7.47384274	7.7886213252254e-14	7.54148237932883e-13
ZNF529	85.17975292	2.691082658	0.360105593	7.473037653	7.83644124881736e-14	7.58349563247622e-13
DYRK1B	320.7779481	1.486901176	0.199081452	7.468808175	8.09244055308293e-14	7.82680733492806e-13
ZNF234	175.8150709	1.814262255	0.242919824	7.468564017	8.10746718968704e-14	7.83691308979404e-13
ATF6	1332.413195	0.871558466	0.11672421	7.466818321	8.21570758629099e-14	7.9370597161239e-13
STAT3	3132.64651	0.690900903	0.092551572	7.465036904	8.32762692450472e-14	8.04064553415658e-13
USP5	2442.248789	-0.790742981	0.105931547	-7.464659982	8.35149882764527e-14	8.05914929145769e-13
PRR7-AS1	64.49616568	-3.637132913	0.487385069	-7.462544807	8.48671403756334e-14	8.18501733008715e-13
TIMP2	2059.209468	0.749281474	0.100464436	7.458176288	8.77282440895623e-14	8.45619262707892e-13
ABCG2	2242.535554	0.788953074	0.10578932	7.457776186	8.79949765129967e-14	8.47713001083844e-13
KEAP1	1452.726278	-0.868629355	0.11648934	-7.456728305	8.86973402492722e-14	8.53998744503538e-13
SRSF5	4066.980904	0.674068972	0.090411755	7.455545713	8.94966174929204e-14	8.61210002732605e-13
AHNAK	32866.13249	-0.673214681	0.090307209	-7.454716969	9.00609535416374e-14	8.66153631280501e-13
FCHO1	327.5960674	-1.411887069	0.189427126	-7.453457691	9.09251660780292e-14	8.73865396863481e-13
MSRB2	297.0585441	1.444741212	0.193836531	7.453400075	9.09649008242726e-14	8.73865396863481e-13
KIZ	278.9706007	1.454817865	0.195232246	7.451729397	9.21245357490164e-14	8.84509213397314e-13
SUPT4H1	978.8769236	0.915488238	0.122863621	7.451255575	9.24560566526376e-14	8.87194637800731e-13
SPTLC1	1394.383458	0.852948362	0.114474963	7.450959902	9.26635257501362e-14	8.88687337432259e-13
ZNF668	294.5487608	-1.585623956	0.212838967	-7.449876217	9.34278485690492e-14	8.95515867667163e-13
ELMOD2	916.3821348	0.985066505	0.132344106	7.443221596	9.82590559879224e-14	9.41296463042665e-13
SNRPF	1261.322963	-0.926450789	0.124504274	-7.441116325	9.98379817366353e-14	9.55887253551152e-13
CCDC122	129.5136468	2.10865476	0.283389941	7.440824305	1.00058952479738e-13	9.5746741615463e-13
TMEM131	2200.422245	0.797200704	0.107152584	7.439864514	1.00788617515414e-13	9.63910806282892e-13
PECAM1	53.62879193	5.580982506	0.750275333	7.43857923	1.01773928335408e-13	9.72790552302537e-13
DAGLB	537.840037	-1.170945852	0.15746459	-7.436248684	1.03584751062496e-13	9.89546514195794e-13
TAP2	624.9783689	-1.060026779	0.142565421	-7.435370884	1.04274976127029e-13	9.95584671677974e-13
SMIM10L1	655.5675919	1.027539883	0.138226468	7.433741893	1.05567868719922e-13	1.00736697024322e-12
VPS54	1239.126196	0.900565558	0.121175161	7.431931997	1.07022822531514e-13	1.02068172641615e-12
SHOC2	1346.20954	0.907943991	0.122176561	7.431408954	1.07446948707187e-13	1.02415607734874e-12
NXN	969.4149289	0.990046125	0.133287451	7.427901982	1.10333667068211e-13	1.05108628076834e-12
CES2	1146.377843	0.966666912	0.130157837	7.426882146	1.11187343530448e-13	1.05862966290197e-12
IGFLR1	64.98348784	-3.563484064	0.479846409	-7.426301406	1.1167636230657e-13	1.06269463386669e-12
RPS6KC1	723.190702	1.004571615	0.135291138	7.425258061	1.12560238893586e-13	1.07051040534405e-12
GFM2	1002.936892	0.891551098	0.120112055	7.422661252	1.14790100957604e-13	1.09111145935215e-12
BCAT1	308.304164	1.506296857	0.203076768	7.417376553	1.19462946445262e-13	1.13489799122999e-12
NDUFB7	474.735812	-1.355752334	0.182822228	-7.415686524	1.2099638327577e-13	1.14882811164609e-12
AKT3	2103.782914	0.844599054	0.113954773	7.411704042	1.24686771666553e-13	1.1829680610363e-12
IFT74	707.9288035	1.015090799	0.13695867	7.411657804	1.2473026170749e-13	1.1829680610363e-12
GOLGA3	2680.435821	-0.71883438	0.097001392	-7.410557383	1.25769686087963e-13	1.19216570107411e-12
SLC7A11	12248.89089	0.802630785	0.108319235	7.409863888	1.26429109031731e-13	1.19775313642181e-12
AMPD2	866.6328288	-0.968036834	0.130655462	-7.409080492	1.27178102581486e-13	1.204182487883e-12
SLC2A1	2966.156539	-0.694400883	0.093763029	-7.405913492	1.3025072459659e-13	1.23259378350969e-12
MYO1A	100.8590362	-2.519072731	0.340185941	-7.40498777	1.31162556432912e-13	1.2405369080525e-12
DNAAF5	1338.222709	-0.839050725	0.113317104	-7.404449043	1.31696085050006e-13	1.2448952401828e-12
ZNF354C	72.98770768	3.090268957	0.417443776	7.402838733	1.33303602058793e-13	1.25939534417466e-12
UPK2	55.93789328	3.718492348	0.502430593	7.401007025	1.35155581383475e-13	1.27618775383547e-12
BAZ1A	2038.400404	-0.743485021	0.100459883	-7.400815118	1.3535106962235e-13	1.27732908537211e-12
VOPP1	710.6810105	-1.015693934	0.137248911	-7.400378828	1.35796534856285e-13	1.28082693124228e-12
LEPR	185.6430014	1.944476357	0.262767938	7.399975708	1.3620941295382e-13	1.28401373367646e-12
MBTPS2	2215.646803	0.766498017	0.103605273	7.398252937	1.37987830354343e-13	1.30006255797248e-12
AGA	454.1455932	1.166329138	0.157663645	7.397578184	1.38690579790907e-13	1.30596481597389e-12
ZNF274	482.1806093	1.134980419	0.153486851	7.394642682	1.41789031722686e-13	1.33440705555836e-12
SPC25	406.0083249	-1.247443158	0.168724114	-7.393389894	1.43131978956401e-13	1.34630568557947e-12
LDLR	1115.818427	-0.897098196	0.121366547	-7.391643054	1.4502541839017e-13	1.36336635772724e-12
SRSF9	1222.082841	-0.898564156	0.121567796	-7.391465367	1.45219391438437e-13	1.3644405938719e-12
POP7	460.4593141	-1.23871134	0.167604155	-7.390695877	1.46062353837835e-13	1.3716080281678e-12
TSPAN33	232.7632874	1.569587411	0.21248085	7.386959402	1.50224440555364e-13	1.40991896812899e-12
SYNM	2999.464069	0.708040663	0.095860947	7.386122165	1.51172906869855e-13	1.418043283674e-12
GSPT2	342.5973991	1.439635187	0.194927391	7.385494549	1.51887760382349e-13	1.42396854873244e-12
LRRC75A-AS1	7619.783947	0.687984262	0.093156387	7.385261317	1.52154255878962e-13	1.42568621039515e-12
CPT2	295.6624509	1.421363173	0.192472995	7.384740783	1.52750688148984e-13	1.43049181095321e-12
RPL24	5925.770318	-0.712215634	0.096452546	-7.384104062	1.53483372399625e-13	1.4365674423779e-12
FAM114A2	499.0679769	1.116631298	0.151292132	7.380630319	1.57541885683082e-13	1.47374838306486e-12
GMFB	2702.981889	0.788456056	0.106839095	7.379845915	1.58472828212807e-13	1.48164737639271e-12
LARP6	528.3685642	1.123155408	0.152245722	7.377254293	1.61587201936009e-13	1.50994067136601e-12
MOSPD1	419.2922519	1.204386588	0.163346384	7.373206295	1.66572421830885e-13	1.55567555336766e-12
MDH1	4173.340402	0.709556854	0.096245891	7.372334031	1.67666266471772e-13	1.56503752220843e-12
HSPA8	28740.09321	-0.610601807	0.082836798	-7.37114212	1.69172375988795e-13	1.57823537032816e-12
C9orf69	596.0886836	-1.115818122	0.151403027	-7.369853475	1.7081567488271e-13	1.59269800561934e-12
LPIN2	608.3037595	1.060246652	0.143902279	7.367823895	1.73435679550239e-13	1.61624681449131e-12
HIST1H2BK	620.4092312	1.08000169	0.146620286	7.365977239	1.75853826431366e-13	1.63788991005362e-12
EZR	9493.035564	-0.600013281	0.081465162	-7.365274492	1.76782731124286e-13	1.64564631545223e-12
MCRS1	984.4863571	-0.953735553	0.12953118	-7.362980509	1.79848640363613e-13	1.67327656216559e-12
LINC00707	479.6022312	-1.217183161	0.165320232	-7.36257835	1.80391481750515e-13	1.67741541340959e-12
HHEX	800.4213119	0.968183842	0.131502386	7.362481165	1.80522904659291e-13	1.67772616984929e-12
SPAG5	2488.387544	-0.724651002	0.098428116	-7.362235791	1.80855143165906e-13	1.67990189682971e-12
EXT2	1867.110857	0.743156589	0.101036496	7.35532824	1.90458514577359e-13	1.76814496260835e-12
CD37	110.8856759	-2.370336659	0.322337502	-7.353586354	1.92958247464398e-13	1.79038061698809e-12
PREPL	2044.98165	0.872999946	0.118818295	7.347352944	2.02170525416396e-13	1.87484140011012e-12
PGD	34704.75816	0.612270612	0.083336881	7.346934583	2.02804059731717e-13	1.87969826667421e-12
FZR1	514.4522583	-1.154586703	0.157165122	-7.346329041	2.03724502958845e-13	1.88720766566692e-12
CCDC88C	270.6846861	-1.471108834	0.200259117	-7.346026754	2.04185522043081e-13	1.89045535524905e-12
THRIL	629.7066894	-1.144026124	0.155749705	-7.345285966	2.05319641222092e-13	1.89992807463837e-12
EEF2	40775.84184	0.625035699	0.085173803	7.338356127	2.16233179474471e-13	1.99983565609047e-12
NAT8L	326.2684979	-1.463362103	0.199429486	-7.337741955	2.17227464398344e-13	2.00794652431709e-12
FDFT1	1785.658006	0.773943051	0.10550512	7.335597072	2.20735181509371e-13	2.03926906220125e-12
DNAJB4	545.7655323	1.157483859	0.157838634	7.333336779	2.24491850862256e-13	2.07285652368444e-12
ARL14EP	622.1952924	1.027509737	0.140153117	7.33133703	2.27867805674411e-13	2.10289432093814e-12
BAG1	990.0665049	-0.925503978	0.126304324	-7.327571586	2.34360491716121e-13	2.16164722935791e-12
MED25	599.1911638	-1.07112668	0.146210397	-7.325926893	2.37253110196248e-13	2.18714916179298e-12
RFX3	368.7809317	1.53757637	0.209892612	7.325538324	2.37941614535991e-13	2.19231566159399e-12
MAPRE2	1152.890426	0.853141371	0.116463009	7.32542784	2.38137738812861e-13	2.19294241567368e-12
ZNF227	427.6331138	1.181989171	0.161370107	7.324709591	2.39416607988976e-13	2.2035338237437e-12
GNA13	2425.731983	0.7861477	0.107347306	7.323404125	2.41758336570673e-13	2.22389089938385e-12
FAM195A	242.735162	-1.714661849	0.234169685	-7.322304979	2.43747405874418e-13	2.24098380298827e-12
RAB3B	607.7849704	-1.091024272	0.149046564	-7.320022965	2.47928523858521e-13	2.27820096614816e-12
SEMA4B	1454.683604	-0.839703968	0.114768778	-7.316484361	2.54551673702553e-13	2.33780584877361e-12
CHCHD3	1650.517515	-0.764530646	0.10449669	-7.316314448	2.54874032499802e-13	2.33951129349282e-12
NPEPPS	2510.752921	0.706780384	0.096627777	7.314463876	2.58411010888851e-13	2.37070637481578e-12
NAV3	135.2744802	-2.352927603	0.321901501	-7.30946453	2.68209040166913e-13	2.45927721404252e-12
EWSR1	4880.879853	-0.65963781	0.090282027	-7.306413357	2.74367276809846e-13	2.51439690134248e-12
PCSK7	298.3076029	-1.394693691	0.190888419	-7.306329519	2.74538432853635e-13	2.51461927877013e-12
RPS29	3050.070927	-0.846120587	0.115809624	-7.306133585	2.74938846438044e-13	2.51694016693737e-12
CP	1467.246739	0.828231796	0.113412522	7.30282493	2.81787738472023e-13	2.57825991175978e-12
WNT10B	56.34564824	-4.405149022	0.603320866	-7.301502847	2.84571055921373e-13	2.60233542004166e-12
NPIPB5	83.87573707	-2.852861344	0.390941823	-7.297406361	2.93367759318948e-13	2.68134686160228e-12
KRT7	34999.71744	-0.683422656	0.093664462	-7.296499	2.95352042800944e-13	2.69804248703808e-12
GPS1	1536.570616	-0.835184324	0.114495108	-7.29449792	2.99774859202758e-13	2.73698443450241e-12
PLXNA1	1187.397675	-0.939711699	0.128856628	-7.292691978	3.03822179750465e-13	2.7724583662837e-12
MED21	614.0532698	1.070392973	0.146781465	7.292426016	3.04422748970797e-13	2.77541784520193e-12
NRBP1	3326.978447	0.728102596	0.099843963	7.292404782	3.04470746731072e-13	2.77541784520193e-12
NIPSNAP1	2290.069962	0.72175956	0.099006173	7.290046076	3.09849039593578e-13	2.82294077104974e-12
AMDHD2	155.3893636	-1.950640944	0.267666508	-7.287579442	3.15573233594318e-13	2.87247779495157e-12
CFH	674.4100752	-1.004016732	0.137771341	-7.287558674	3.15621866481915e-13	2.87247779495157e-12
NBAS	1454.405712	0.790925982	0.108538926	7.287026045	3.1687166860613e-13	2.88231992288435e-12
ANKS4B	131.0245778	-2.117416082	0.290621972	-7.28580866	3.19746514216554e-13	2.90692542584874e-12
ZBED5	1478.504682	0.808858918	0.111028892	7.285121033	3.21381646332872e-13	2.92024012928473e-12
CDK4	2150.550678	-0.774237947	0.106309326	-7.282878917	3.26770501733193e-13	2.96763088550161e-12
RPS19BP1	630.2206123	-1.149320319	0.157818906	-7.282526207	3.27626268480207e-13	2.97382507429091e-12
APPL2	979.527808	0.877290045	0.120498226	7.280522496	3.32529726788818e-13	3.01673364753459e-12
SLC35F2	1007.784908	-0.872044395	0.119780511	-7.280352942	3.32947949682989e-13	3.01892793994867e-12
BRI3BP	145.8608655	-2.245379238	0.308473513	-7.279001742	3.36299340627177e-13	3.04770164753661e-12
NCAPH	1553.291072	-0.793531076	0.109049821	-7.276775593	3.41893272179318e-13	3.09675710393532e-12
CCBL2	368.8086607	1.253370983	0.172279225	7.275229996	3.45830735544929e-13	3.13076486609922e-12
FAM120B	658.339352	1.002104515	0.137781252	7.273155806	3.51184865777069e-13	3.17755481883597e-12
EZH1	445.4604895	1.162436339	0.159920231	7.268851063	3.62557861707584e-13	3.27872585027582e-12
MMP1	92.8215226	7.713506659	1.061672792	7.265427464	3.71860433992828e-13	3.36107643586231e-12
ARAF	1075.030877	-0.925661224	0.12740868	-7.265291682	3.72234173804217e-13	3.36267906140073e-12
LOC100131564	333.7914415	1.463748682	0.201532429	7.263092552	3.78338870129797e-13	3.41602485113502e-12
RAD54L	307.1287883	-1.474145708	0.20300331	-7.261683116	3.82302995222597e-13	3.44999735119433e-12
PSMG3-AS1	218.4992892	1.598995329	0.220345637	7.256759643	3.96473301028992e-13	3.57598864084053e-12
STK38	1180.637715	0.824520101	0.113655515	7.25455424	4.02986765519448e-13	3.63282276931407e-12
ACADSB	913.2390535	0.943019926	0.130012495	7.253302255	4.06731033048967e-13	3.66464660777119e-12
EI24	3114.761084	0.671501726	0.092581327	7.253101124	4.07335724165482e-13	3.66816426196154e-12
CLASRP	991.4887106	-0.947802086	0.130705884	-7.251411007	4.1245199080696e-13	3.71228476899282e-12
ASB4	181.8037813	-1.822069455	0.251313903	-7.250173705	4.16237463211484e-13	3.74438735297813e-12
MAGEA6	545.8985653	-1.076043229	0.148439749	-7.249023507	4.197870367828e-13	3.7743352325025e-12
ZBTB11	967.3872366	1.012697936	0.139766732	7.245629341	4.3043578328092e-13	3.86804733542576e-12
CCSER2	1129.451205	0.969717905	0.133861702	7.244177303	4.35071962364256e-13	3.90765840698516e-12
ZBTB20	1518.234925	-1.035642527	0.142981337	-7.243200775	4.38217437031813e-13	3.93384599084825e-12
NRSN2-AS1	193.2878024	1.705888158	0.235518847	7.243106795	4.38521329656431e-13	3.93451081886186e-12
SLC46A3	166.7246555	1.84042418	0.25414718	7.241568365	4.43525492544754e-13	3.97732472858756e-12
SAFB2	1121.78363	-0.86866835	0.1199713	-7.240634607	4.46590096463278e-13	4.0027098750549e-12
COQ5	693.066838	0.979921977	0.135450624	7.234532783	4.67134494880382e-13	4.18465484974216e-12
CEBPG	2297.202623	0.725054118	0.100228951	7.233978912	4.6904463973198e-13	4.19956861274674e-12
TSNAX	1087.980122	0.870721002	0.120437805	7.229631942	4.84304782324285e-13	4.33393286388365e-12
SLC25A1	957.7281146	-0.974702301	0.134916337	-7.224494257	5.02970116116861e-13	4.49861307095326e-12
ASMTL-AS1	141.4169003	-2.022749684	0.280019534	-7.223602066	5.06282673987623e-13	4.52587629033635e-12
YIPF6	1765.807935	0.826192759	0.114439582	7.219466783	5.21918146482294e-13	4.66321333488016e-12
RPS9	6256.699609	-0.724521181	0.100359052	-7.219290778	5.22594035746124e-13	4.66681653517888e-12
CBX3	5657.162058	-0.628492289	0.087067424	-7.218455088	5.25814965710444e-13	4.69313159436762e-12
HIST1H1C	394.5685594	1.354070152	0.187656419	7.215687913	5.36620005527285e-13	4.78707549485231e-12
HTRA1	707.208788	0.980403168	0.135885447	7.214923971	5.39641185900751e-13	4.81151951116404e-12
ZNF585A	50.6409193	3.947420504	0.547376522	7.211526889	5.53279193053557e-13	4.93054997703479e-12
CLK4	340.4733221	1.27914427	0.177408873	7.210148205	5.58910122630476e-13	4.97813860005781e-12
BBS12	141.8939712	1.961030861	0.272001093	7.209643302	5.60986326780945e-13	4.99403272395371e-12
WDR76	657.5201206	-1.053293837	0.146136039	-7.207625469	5.69359709668193e-13	5.06594016102381e-12
PVRL2	2072.072633	-0.814217354	0.1130054	-7.205119009	5.79931764183462e-13	5.15732564730217e-12
POLR2A	5903.531837	-0.624076867	0.08664551	-7.202645233	5.90554848446533e-13	5.24906980818079e-12
VIPAS39	457.3863388	1.170052468	0.162467534	7.201761718	5.94395021869454e-13	5.28046101680497e-12
EPB41L5	1024.944629	0.936458911	0.130045522	7.201008536	5.97688054134258e-13	5.30696151386119e-12
IFT80	961.4792419	0.961273829	0.133541115	7.198336087	6.0951758912128e-13	5.40919212450347e-12
DMXL1	1093.58474	1.087923528	0.151199968	7.195262932	6.23405141216517e-13	5.52957130180599e-12
FAM86DP	210.874839	-1.664820228	0.23147956	-7.192083085	6.3810177568454e-13	5.65699860069583e-12
WDR1	7679.902266	-0.624026187	0.086785177	-7.190469676	6.45688170131002e-13	5.72129181390923e-12
MBD6	658.6453593	-1.011888881	0.140737688	-7.189892746	6.48422384725034e-13	5.74254671707597e-12
TTC1	1540.652577	0.78763002	0.109575074	7.188040028	6.57279947875217e-13	5.81798108980136e-12
MXD3	177.0840648	-1.75174253	0.24379622	-7.185273548	6.70727588352797e-13	5.93394603876565e-12
ZFP28	105.0418102	2.338149441	0.325434845	7.184692972	6.73583822458637e-13	5.95613711604825e-12
LTBP4	1120.561541	-0.904629526	0.125921737	-7.184061709	6.7670297047603e-13	5.98062888568877e-12
ALG3	710.3972887	-1.039225057	0.144664349	-7.183698407	6.78504512075541e-13	5.99345652333394e-12
PPP1R37	678.6920844	-1.029033204	0.143248103	-7.183572994	6.79127503499744e-13	5.99586577225999e-12
MIA3	1619.141403	0.859521214	0.119652322	7.183489651	6.79541821134028e-13	5.99643115257393e-12
ZDBF2	565.3711041	1.325845279	0.184579463	7.183059564	6.81683831911797e-13	6.01223365198251e-12
APEH	1473.393604	-0.82508535	0.114867107	-7.182955766	6.82201781511865e-13	6.0137035518546e-12
HSPA4L	773.6047794	1.037292023	0.14445163	7.180895263	6.92563949992654e-13	6.1019054348555e-12
KIF26A	176.6058345	-1.789050904	0.249148969	-7.180647423	6.93820690129397e-13	6.10983353617549e-12
KCNJ14	153.2738862	-1.882851183	0.262241408	-7.179839347	6.97933817543262e-13	6.1428940989836e-12
EHD3	401.4909463	1.187395791	0.165477856	7.175557031	7.20133697591727e-13	6.33503019993462e-12
LTBR	2432.485321	-0.729683577	0.101711183	-7.174074242	7.27980993058416e-13	6.40077381621316e-12
IL13RA1	2592.406968	0.685063338	0.09550473	7.173082808	7.33274678986438e-13	6.44400884474786e-12
PLEKHG4	500.9520777	-1.146433404	0.159840381	-7.172364046	7.37136061967337e-13	6.4746189044735e-12
DSC3	960.1368391	0.978513115	0.136474913	7.169911972	7.50460053000656e-13	6.5882695627273e-12
DKC1	3427.666646	-0.681518358	0.095053956	-7.169805325	7.51044883267595e-13	6.59002427301792e-12
C9orf131	72.53124777	-6.404297772	0.893414173	-7.168341361	7.59118289144039e-13	6.65745184009058e-12
MED16	320.7621467	-1.418013317	0.197819465	-7.168219361	7.59794924036138e-13	6.65997404228093e-12
HPCAL1	917.5374662	-0.929914332	0.129731096	-7.16801414	7.60934452560225e-13	6.666549075424e-12
UBE2E1	2065.190481	0.719884758	0.100491071	7.163668903	7.85459804389418e-13	6.87789585234908e-12
HSPE1	996.9567897	-1.003265013	0.140061397	-7.163037327	7.89088522769691e-13	6.90613825219547e-12
TMEM135	665.197518	0.998647124	0.139452521	7.161198063	7.99750001069755e-13	6.99587136858106e-12
PKN3	321.9557361	-1.375218955	0.192053336	-7.160609554	8.03191116590036e-13	7.02238443560002e-12
MAP6	67.02717078	2.993094253	0.418011552	7.160314688	8.04920715327893e-13	7.03391410193885e-12
DHRSX	590.0398534	1.046759644	0.146248498	7.157404398	8.2218888927937e-13	7.1811487732518e-12
IRS1	1921.773323	-0.730517378	0.102069525	-7.15705671	8.24276050370604e-13	7.19570714242446e-12
FANCG	637.7090063	-1.031958194	0.144238463	-7.154528492	8.39610071131034e-13	7.32583323531711e-12
LOC100506100	97.40674109	2.531876159	0.353892467	7.154365788	8.40606428925371e-13	7.33079034985911e-12
ZNF112	163.1858909	1.798103372	0.251479617	7.150095887	8.67173051000903e-13	7.55862294301652e-12
CDK16	2829.714423	-0.701874012	0.098164661	-7.149966242	8.67992435003201e-13	7.56191475563348e-12
KDM3A	1421.377027	0.81341361	0.113767527	7.149787184	8.69125379069685e-13	7.56793355254015e-12
RIPK4	724.2593256	-1.102519456	0.154249957	-7.147615992	8.82979029321508e-13	7.68465582254952e-12
TCP11L1	1197.909219	0.841439401	0.117827806	7.141263414	9.24769373297854e-13	8.04427179953555e-12
CMC4	200.8834732	1.64609028	0.230549074	7.139869392	9.34196411383749e-13	8.12214746900884e-12
FAM133CP	54.96659232	-4.068874927	0.570041988	-7.137851269	9.48011243290491e-13	8.23573601433061e-12
OTUD1	168.4915603	1.816531702	0.254493889	7.137820508	9.4822335908906e-13	8.23573601433061e-12
UPK1B	1230.750775	-0.872223684	0.1222042	-7.13742804	9.50933738962176e-13	8.25508857874924e-12
NOTCH2NL	85.51610363	-2.636795055	0.369445637	-7.137166578	9.52743617071762e-13	8.26660820103978e-12
APLF	91.70814498	2.458087061	0.34445484	7.136166427	9.59698041721853e-13	8.32273088968409e-12
POLI	425.6843052	1.214980518	0.170328076	7.133178197	9.80774465683693e-13	8.50120409014640e-12
ZNF615	68.8053621	2.896201586	0.406316946	7.127936983	1.01884399486385e-12	8.82671576319548e-12
NDUFS4	1017.042745	0.873085841	0.122530913	7.125433269	1.03753790452812e-12	8.98412310956846e-12
STK38L	503.5739577	1.140711639	0.160211024	7.12005712	1.07882344763554e-12	9.33689514664955e-12
PTPRU	558.4519536	1.098855395	0.15437003	7.118320785	1.0924986871681e-12	9.45047247379011e-12
LSM12	205.8331841	-1.615360457	0.226957802	-7.117448453	1.09943316374677e-12	9.50565471221263e-12
HSDL1	571.2867177	1.031527732	0.14502277	7.11286741	1.1365645904997e-12	9.82173105742777e-12
KIAA1551	1444.694954	0.888687868	0.124983406	7.110446876	1.15667818898493e-12	9.99050147186326e-12
ZNF550	227.1303706	1.522692785	0.214168373	7.10979292	1.16217195358879e-12	1.00328904051873e-11
TRIQK	370.4211423	1.303680761	0.183387061	7.108902633	1.1696922561415e-12	1.00927226476241e-11
MAGED1	2098.172485	0.738508899	0.103918582	7.106610618	1.18927345261253e-12	1.02565099422035e-11
ZNF772	102.4938452	2.438178308	0.343148197	7.105321627	1.2004265378409e-12	1.03474833339871e-11
LRRC20	487.0319688	-1.153856585	0.162396636	-7.105175423	1.20169804052543e-12	1.0353230375317e-11
LGALS3BP	496.312397	-1.104356909	0.155466908	-7.103485392	1.21649211702536e-12	1.04754167763366e-11
TMEM50A	1541.242232	0.775909043	0.109242413	7.102635537	1.22399891214939e-12	1.05347598678157e-11
UCKL1	369.6218669	-1.253074294	0.176448884	-7.101627753	1.2329596142042e-12	1.0606550570634e-11
MMP24	1550.115553	-0.786330853	0.110743801	-7.100450291	1.24351056460508e-12	1.0691942418621e-11
TULP4	867.3178556	-0.912271674	0.128493692	-7.099738971	1.24992740869984e-12	1.0741720536914e-11
CELF1	3604.620933	-0.658916375	0.092832805	-7.097882876	1.26682470499703e-12	1.08814712116629e-11
PRMT7	497.4436829	-1.12598476	0.158642181	-7.097637942	1.26907117324537e-12	1.08944074192237e-11
SLC9A2	446.6403698	-1.263294586	0.177989483	-7.097579962	1.26960352832241e-12	1.08944074192237e-11
EXOC6B	589.9274472	1.119192082	0.157693957	7.097241409	1.27271636518462e-12	1.09156470218415e-11
KLLN	77.24275364	2.689891877	0.379199997	7.093596773	1.30670504685537e-12	1.12015441648058e-11
SNX19	1405.571483	0.778399834	0.109761401	7.091744718	1.3243163935114e-12	1.13468330032641e-11
[truncated: 6,848 more rows]
