# Supplementary material for: AP-1 promotes oncogenic transcription in lung cancer cells by bridging promoter-enhancer interactions
Source: Cancer Gene Ther. 2025 Dec 3;33(3):301–13. doi: 10.1038/s41417-025-00974-w (PMC13109059; doi:10.1038/s41417-025-00974-w)
Supplement: Supplementary file 7 — Supplementary Table 7 [file 41417_2025_974_MOESM7_ESM.csv]

Differentially expressed genes following SP600125 treatment in B2B cells
	baseMean	log2FoldChange	lfcSE	stat	pvalue	padj
COL1A1	47748.50792	-3.564934917	0.06815165	-52.30885738	0	0
HNRNPA1	10960.52368	-3.842522617	0.080562357	-47.6962537	0	0
POSTN	3602.797649	-4.602895837	0.106300772	-43.30068106	0	0
RPS3A	4741.334104	-4.374623836	0.09418318	-46.44803716	0	0
RPL18A	2838.379465	-4.641320618	0.124142736	-37.38696886	6.36293958279168e-306	2.2491718837252e-302
FLNC	12852.55953	-2.722013464	0.072828531	-37.37564676	9.71846712358725e-306	2.86273646570468e-302
RPL21	2465.841943	-6.76613954	0.186137943	-36.35013606	2.61470519152994e-289	6.60175707930002e-286
RPS7	4958.246197	-3.187259441	0.087949438	-36.23967964	1.44487894950603e-287	3.19209881919619e-284
PPIA	10290.01255	-2.917032678	0.081172194	-35.93635397	8.2688830510559e-283	1.62382487827069e-279
RPL7	5534.283745	-9.157077545	0.256810469	-35.65694806	1.83889141991654e-278	3.25005669556049e-275
RNA28S5	2232.270191	-6.817136108	0.194979849	-34.96328537	8.13549685266515e-268	1.3071524670364e-264
CD24	3922.236815	-3.110117551	0.090907054	-34.21205978	1.60006547707621e-256	2.35662977015375e-253
SMOC1	4130.334238	3.155074076	0.092577565	34.08033117	1.44304618545746e-254	1.96187679090579e-251
IGFBP3	21349.21397	-2.360527442	0.06953684	-33.94642933	1.37708688260458e-252	1.73847382593952e-249
RPL9	4731.309426	-3.350488569	0.1012431	-33.09350037	3.68584483140786e-240	4.3429081033535e-237
RGMB	7133.836515	-2.798949331	0.085613574	-32.69282202	1.97531082788555e-234	2.18197772325308e-231
RPS27	2695.332465	-8.199246998	0.269378586	-30.43763469	1.74616785290515e-203	1.81539827248503e-200
CCBE1	4182.491214	-3.16384484	0.10465359	-30.23159408	9.10836592663729e-201	8.94340329929931e-198
NF2	6258.919547	-2.292346459	0.078358117	-29.2547415	3.90809249487527e-188	3.63534877654871e-185
PLEC	27827.34684	-2.133257884	0.074084704	-28.79484943	2.4883494290503e-182	2.19895439045175e-179
TGFBI	21033.47303	-2.119008912	0.073594234	-28.79313785	2.61421102384974e-182	2.20016979216763e-179
RPS28	1795.70566	-3.950035591	0.140949184	-28.02453672	8.16413618884622e-173	6.55877013643946e-170
RPS26	1356.192097	-4.044547229	0.144646668	-27.9615651	4.76919368728936e-172	3.66481431431096e-169
NPM1	19471.30317	-2.55386651	0.091458974	-27.92362958	1.37845529898694e-171	1.01511745642896e-168
HSPG2	9480.951742	-2.115773015	0.076704548	-27.5834102	1.75968619326391e-167	1.24402775118985e-164
EEF1A1	33136.28603	-2.811416154	0.102111359	-27.53284433	7.10263721105856e-167	4.82815423339419e-164
EIF5A	9093.668125	-2.300690085	0.083839442	-27.44161963	8.74695479112151e-166	5.72569181401043e-163
EEF1B2	3099.213436	-2.671127094	0.09785206	-27.29760711	4.52831717123159e-164	2.85833848872668e-161
PTMA	10306.30906	-2.24700606	0.082491256	-27.23932405	2.22373144269087e-163	1.35524929372822e-160
RPSA	5265.305149	-2.94585845	0.109292501	-26.95389371	5.13526266217279e-160	3.02535440970806e-157
UBE2S	2819.699892	-2.94985458	0.109847736	-26.85403176	7.56800535984242e-159	4.31473957193081e-156
HMGB1	4280.185074	-2.438795736	0.093778378	-26.00594911	4.24140412659116e-149	2.34258051666788e-146
VCAN	1771.837722	-3.466665943	0.133375817	-25.99171294	6.14454208266181e-149	3.29086778087772e-146
COL8A1	2382.783371	-2.544565574	0.098723848	-25.77457858	1.70965803692811e-146	8.88720474843158e-144
CYP1B1	4064.483923	-2.159627207	0.084784239	-25.4720362	4.02468393461568e-143	2.03235039601136e-140
RPL6	8367.944858	-2.087700712	0.082106312	-25.42679937	1.27492104965705e-142	6.2591540643441e-140
PSMC1	794.4568099	-4.826802964	0.192409562	-25.08608674	7.05521002871118e-139	3.37010221749842e-136
F3	3112.339682	-2.421494352	0.096884389	-24.99364847	7.1671166148713e-138	3.33346365924304e-135
SHISA2	799.4909274	-4.46625219	0.179296269	-24.90990034	5.81202179762261e-137	2.63388905772261e-134
LDHA	22319.47889	-1.953652	0.07903289	-24.71948085	6.6035544056958e-135	2.91778051415669e-132
MYH9	69004.713	-1.771152441	0.072627415	-24.38683026	2.35936607138599e-131	1.01705941330917e-128
FASN	6598.14449	-2.275040261	0.093773002	-24.26114352	5.04380352187278e-130	2.12248055822808e-127
SAT1	1923.328615	2.767266865	0.115281991	24.00432921	2.50588743044625e-127	1.02997801036528e-124
OLR1	1741.91481	2.519414789	0.105320147	23.92148958	1.8304858190459e-126	7.35272871950391e-124
ACTB	126195.6712	-1.969921789	0.083241361	-23.66518004	8.23673899708354e-124	3.23502500076566e-121
RPS2	9309.391114	-2.361860178	0.101792697	-23.20264852	4.28135748012406e-119	1.64497200225462e-116
HNRNPA3	7812.942504	-1.886975955	0.081639875	-23.11341054	3.39430876041743e-118	1.27640453258761e-115
CSPG4	1949.449495	-2.434565611	0.106131272	-22.93919176	1.88906457034349e-116	6.95569317005227e-114
FOSL1	1075.206252	-3.287622994	0.144524594	-22.74784451	1.50727086288669e-114	5.43663372054274e-112
PGAM1	1254.993588	-2.706960214	0.12054703	-22.45563594	1.12732358712895e-111	3.98486341578342e-109
ADAM12	2816.171916	-2.081000003	0.093365341	-22.2887848	4.7470260131051e-110	1.6450772108945e-107
KCNMA1	1074.395891	-3.07570104	0.13804252	-22.28082354	5.67056897759101e-110	1.92733915596045e-107
SVEP1	1248.398643	2.822682655	0.126723105	22.2744121	6.54307749398328e-110	2.18193116280492e-107
YBX1	13018.45841	-1.654431515	0.074636581	-22.16649647	7.23256594087947e-109	2.36719204516859e-106
PIEZO1	3677.669855	-1.953533574	0.088421356	-22.09345857	3.65327100201101e-108	1.17396203071896e-105
LOX	2726.041128	-2.158146214	0.097716732	-22.08573883	4.33402710988735e-108	1.36784991321695e-105
NREP	1683.848912	-2.451009049	0.1122363	-21.83793513	1.01227810671045e-105	3.13877250140358e-103
FGF5	667.4323765	-3.825470957	0.175198213	-21.83510257	1.07700702231559e-105	3.2819003642079e-103
SMTN	1723.098955	-2.60028543	0.119182217	-21.81772995	1.57485076001641e-105	4.71761225975084e-103
TPI1	10741.5124	-1.587640915	0.073282814	-21.66457362	4.42993776010697e-104	1.30491199953551e-101
GABARAPL1	2082.096243	2.212527802	0.102725829	21.53818392	6.83337241096403e-103	1.97988563920292e-100
ADAMTS6	664.9457469	-3.717438477	0.173063901	-21.48014952	2.38736775721418e-102	6.80553834532314e-100
KCNQ1OT1	983.4000921	-2.937640263	0.137586486	-21.35122679	3.7983599235269e-101	1.06559068711769e-98
NOG	675.0366602	-3.987976151	0.187932302	-21.22028044	6.20528315508718e-100	1.71362772629704e-97
AGRN	8077.133224	-1.638632988	0.077250173	-21.21202996	7.39520401321996e-100	2.01081285737922e-97
VARS	2975.338107	-2.066547664	0.097597112	-21.17427075	1.64914507884655e-99	4.41621062477788e-97
SPOCK1	3801.431529	-2.562484085	0.12185437	-21.02907009	3.55551171192976e-98	9.37912149203681e-96
MEGF6	2823.869023	-1.982049945	0.094394101	-20.99760395	6.89777003402775e-98	1.79281158207951e-95
DIO2	2200.390925	-2.422378163	0.115588868	-20.95684649	1.62502923354643e-97	4.16242995271009e-95
RPS6KA4	1458.386797	-2.361886202	0.113104636	-20.88231121	7.75485655745327e-97	1.95799049709184e-94
MEG3	1480.371743	-2.305587613	0.11128282	-20.71827094	2.37046183535071e-95	5.81882534416507e-93
RPS27A	4859.839747	-1.946482721	0.093949339	-20.71842904	2.36269230306328e-95	5.81882534416507e-93
COL1A2	1200.484622	-2.705448262	0.13072408	-20.69586761	3.77375012555142e-95	9.13661092041038e-93
SMURF2	3738.743696	-2.169070561	0.104876826	-20.68207671	5.02312455172697e-95	1.19971220712463e-92
DNER	1336.92162	-2.428355811	0.118373824	-20.51429717	1.60471126066018e-93	3.78155557612107e-91
PDLIM7	4398.711011	-1.867276177	0.091125844	-20.49118121	2.58056020603437e-93	6.00116066861202e-91
CALCOCO1	2119.348604	2.058474764	0.100966533	20.38769391	2.15046208606262e-92	4.93600868948971e-90
FN1	187207.9511	-1.522769241	0.074902295	-20.33007452	6.96965674770409e-92	1.5792527353708e-89
TRIO	8201.156324	-1.562583133	0.078667423	-19.86315396	8.48134432793271e-88	1.89745923609978e-85
SLC16A3	4220.997729	-1.65929408	0.084056508	-19.7402215	9.73503267659958e-87	2.15071209407776e-84
TAGLN2	10018.04703	-1.770552973	0.08991604	-19.69118057	2.56638176238932e-86	5.59978163808257e-84
TGFBR1	4005.050915	-1.949741617	0.0990898	-19.67651179	3.42799810647745e-86	7.38859006510762e-84
ARHGDIA	9465.034407	-1.538602838	0.078423498	-19.61915601	1.06100074549605e-85	2.23239609236871e-83
HERC4	4751.294468	-1.629306022	0.083046412	-19.61922245	1.05961496611014e-85	2.23239609236871e-83
FLNA	136762.3537	-1.323944379	0.067591111	-19.58755164	1.97460423006462e-85	4.10578296025437e-83
TUBB3	742.2456395	-2.980076886	0.152251424	-19.57339251	2.60733847464219e-85	5.35838374428209e-83
HK2	1057.315262	-2.667697354	0.136495756	-19.54417797	4.62379927203306e-85	9.39322164757612e-83
PPME1	10287.01203	1.660307337	0.085193843	19.48858373	1.37226676937687e-84	2.75607305476895e-82
C15orf52	1661.748178	-2.365719611	0.12150027	-19.47089998	1.93835922212965e-84	3.84927650471005e-82
MALAT1	88950.84944	-1.460286184	0.075866927	-19.24799425	1.46734818588256e-82	2.88154575969871e-80
FUCA1	650.5688502	3.021832117	0.157580623	19.17641936	5.82566976997589e-82	1.13146030235773e-79
IPO4	1559.229868	-2.127013914	0.111238235	-19.12124824	1.68037554379104e-81	3.22814753923509e-79
BOP1	1606.974404	-2.0808368	0.108974087	-19.09478535	2.79001791596456e-81	5.30223404803845e-79
LOC100506548	1892.2396	1.951791152	0.102591028	19.02496932	1.05949346087815e-80	1.99207313059153e-78
IRAK1	7274.072119	-1.527869561	0.080494627	-18.98101309	2.44829368315536e-80	4.55485711116714e-78
SRM	1819.439908	-2.314893631	0.122049594	-18.96682781	3.20683719505084e-80	5.90392089430506e-78
RRAS2	1922.406528	-1.931626845	0.102474542	-18.84982175	2.94834123978501e-79	5.37206011051137e-77
NPIPB3	456.486029	-5.755540842	0.305713073	-18.82661012	4.57100738171225e-79	8.24367188412065e-77
SACS	4969.194872	-1.73798159	0.092981718	-18.6916485	5.78961119989012e-78	1.03359180148341e-75
LINC01279	800.9012741	-3.06148497	0.16458955	-18.60072505	3.16991362854782e-77	5.60250534709541e-75
SUMO2	3365.001823	-1.813027278	0.097545581	-18.58646253	4.13570814842332e-77	7.23707978368651e-75
SNHG16	3085.011749	-1.778730711	0.096034116	-18.52186272	1.37593104085121e-76	2.38413776627493e-74
CTSF	670.8598494	2.943776453	0.159219729	18.48876689	2.54303315319023e-76	4.36364737373633e-74
RPS15	4095.244926	-1.703462034	0.093669958	-18.18578842	6.68866086124562e-74	1.1366864621313e-71
ACTG1	102580.4895	-1.810892152	0.099598363	-18.18194702	7.17408429430965e-74	1.20756919826313e-71
DCBLD2	8006.241527	-1.453523116	0.080104398	-18.14535975	1.39717295075526e-73	2.32958818223099e-71
ADAMTS1	1325.102403	-2.320380436	0.127963144	-18.13319341	1.74334605899034e-73	2.87961665856031e-71
RPL10	12390.60649	-1.825500517	0.100852712	-18.10065874	3.14879392780076e-73	5.15294295184729e-71
ST13	2475.062118	-1.679735307	0.093534675	-17.95842359	4.12353233511325e-72	6.68617527438454e-70
HSPB1	1848.20747	-2.051614676	0.114716525	-17.88421225	1.56550052511012e-71	2.51533238916329e-69
UHRF1	2485.165377	-1.713095973	0.096008986	-17.84307944	3.27158958094209e-71	5.20919587870005e-69
RPL7A	12062.85594	-1.433649919	0.080353833	-17.8417117	3.35266600307246e-71	5.29062669091989e-69
HMGA1	3370.463169	-1.801437481	0.101326847	-17.77848152	1.03752146433319e-70	1.62275702306414e-68
RPLP1	8178.651207	-1.575820866	0.088699748	-17.76578732	1.3010185571934e-70	2.01703526138913e-68
MYBL1	3132.272474	-1.929310768	0.109122349	-17.68025329	5.95281822039342e-70	9.1487051501942e-68
TNS1	1269.48956	-2.163268009	0.122406283	-17.67285104	6.78780105853419e-70	1.0342034130046e-67
MSN	10465.95093	-1.418878184	0.080288306	-17.6722894	6.85572627569554e-70	1.03562483928755e-67
SMS	3614.131824	-1.554727448	0.088074688	-17.65237532	9.75650076198595e-70	1.46132537684186e-67
ABCC3	1125.379556	2.166846961	0.12358413	17.53337558	7.9694646774376e-69	1.183632930328e-66
PTPRF	10709.75884	-1.300383659	0.074235536	-17.51699705	1.06289644690326e-68	1.56546931688068e-66
PEG10	4024.497982	-1.812536044	0.103755987	-17.4692189	2.45837274809243e-68	3.59084958262691e-66
UBASH3B	1214.174953	-2.110248421	0.120921392	-17.451407	3.35856762646572e-68	4.86551837952091e-66
CDKN1A	3807.562336	1.54062745	0.088644951	17.37975414	1.17455963410322e-67	1.68773715228783e-65
ANP32E	3357.436018	-1.606120107	0.092524478	-17.358867	1.69026126603967e-67	2.40916754967622e-65
NBR1	4309.182213	1.413782868	0.081660784	17.31287408	3.76160649535162e-67	5.31861065590757e-65
GPI	6393.849977	-1.330456935	0.077004078	-17.2777464	6.9199460813207e-67	9.70659738422715e-65
QSOX1	4314.232667	-1.439573935	0.084035293	-17.13058747	8.77640203915003e-66	1.22137109952707e-63
CDK6	3185.241071	-1.741214858	0.101954609	-17.07833399	2.15175436903028e-65	2.9711020873626e-63
YWHAZ	11802.82535	-1.232085301	0.072320674	-17.03641895	4.40916256664154e-65	6.04089451184672e-63
RAP1B	1082.202005	-2.163710587	0.127349748	-16.9903013	9.68901920252917e-65	1.31725942604231e-62
CCDC85B	549.299684	-2.995912942	0.176483871	-16.97556226	1.24555633297045e-64	1.68045516251295e-62
TMA7	1001.979586	-2.220403657	0.131294372	-16.91164388	3.69262099188034e-64	4.94419571291614e-62
HIPK2	3540.816948	-1.473733252	0.087223558	-16.89604596	4.81106103442465e-64	6.39328516709934e-62
TFPI	2418.981313	-1.916191557	0.114141187	-16.78790636	2.99215392448916e-63	3.94651704935981e-61
HSP90AA1	36251.42165	-1.243622472	0.074623399	-16.66531537	2.34249792662839e-62	3.0667635818689e-60
UAP1	3668.386945	-1.727277692	0.103697133	-16.65694737	2.69429589728243e-62	3.50139600651247e-60
PKD1P1	636.4608495	-2.69845877	0.162058897	-16.65109924	2.97094609952662e-62	3.83273732576887e-60
EPAS1	7615.406895	1.24286798	0.074806804	16.61437078	5.48472917269676e-62	7.02442778248134e-60
COL7A1	2301.592121	-1.662978332	0.100146774	-16.60541085	6.36826310015311e-62	8.09731525410835e-60
HBEGF	1827.610444	-1.721896763	0.10371975	-16.60143578	6.80436434606892e-62	8.59002396088729e-60
RAPH1	4844.308999	-1.48085327	0.089210332	-16.59957128	7.01904628756145e-62	8.79820028981284e-60
DAPK1	2797.729131	1.478353452	0.089197484	16.57393677	1.07548322717309e-61	1.33859792655333e-59
RGMB-AS1	387.1844132	-4.166632859	0.252056415	-16.53055671	2.21092182562591e-61	2.73257568853932e-59
SEMA3C	2634.87966	-1.72825586	0.104819739	-16.48788549	4.48368035952891e-61	5.50309490793847e-59
ADAM19	1410.661896	-1.911574636	0.115948778	-16.48637155	4.59742263999968e-61	5.60378260271409e-59
MIRLET7BHG	416.5306097	-3.328663264	0.202292113	-16.45473575	7.75596252890583e-61	9.38896450245764e-59
ABHD17A	370.384536	-3.633664397	0.221389263	-16.41301098	1.54356827692571e-60	1.85585209023027e-58
SPCS3	3838.069958	-1.530017839	0.093333954	-16.39293924	2.14802276528346e-60	2.56514556443378e-58
PLEKHG4	838.7357768	-2.27352905	0.138979461	-16.35874126	3.76836581844172e-60	4.46993942786167e-58
TPP1	3281.244639	1.411192216	0.086275956	16.35672645	3.89510860492385e-60	4.58947663222828e-58
SULF2	1674.820728	1.672933088	0.102661329	16.29564999	1.05971043475904e-59	1.24035246516102e-57
SH3RF1	2181.292436	-1.719061658	0.105777385	-16.25169365	2.1727805817886e-59	2.52642921069288e-57
PPP1R14B	1059.658709	-2.388940307	0.147334528	-16.21439549	3.98983964771881e-59	4.60891672769818e-57
SPOCD1	333.5037287	-5.618360104	0.346583204	-16.21071085	4.23640085814193e-59	4.86195771212991e-57
RUNX1	2913.599475	-1.482702733	0.091806659	-16.15027445	1.13057551346802e-58	1.28914784677637e-56
NDRG1	617.5671272	2.757618573	0.170926333	16.13337467	1.48670034745324e-58	1.68435525262107e-56
COL4A1	12460.95232	-1.329216676	0.082524369	-16.10695965	2.2795998203528e-58	2.56621956846595e-56
ARHGAP29	5109.234149	-1.418206982	0.088230974	-16.07379941	3.89465841006993e-58	4.35659447718835e-56
TUBA1B	19610.34017	-1.240198773	0.07757256	-15.98759629	1.5593255682275e-57	1.73330315049389e-55
LOXL2	11261.3897	-1.39739531	0.087970772	-15.88476806	8.07962495020897e-57	8.92495571062459e-55
BMPER	493.4469816	-2.81279018	0.177248606	-15.86918082	1.03583998975409e-56	1.13710782477726e-54
HSPA8	32636.3523	-1.449799988	0.091419262	-15.85880218	1.22202405912581e-56	1.33321316178948e-54
KLHL24	642.3492858	2.485291578	0.156772655	15.85283845	1.34371949489343e-56	1.45698762900285e-54
SPARC	35082.12563	-1.210256239	0.076542861	-15.81148424	2.5928554204287e-56	2.79427601833274e-54
MYBBP1A	1291.95938	-1.856495385	0.117564064	-15.79135093	3.56854760115992e-56	3.82245516987276e-54
DHRS3	396.0333033	3.067843661	0.194494624	15.77341112	4.74181196343496e-56	5.04860148444274e-54
TPM4	16396.30486	-1.32627371	0.084088639	-15.77232928	4.82374760710328e-56	5.10508474299062e-54
CYBRD1	4118.752553	1.428077126	0.09055238	15.77072983	4.94747597212429e-56	5.20486251972171e-54
IL13RA1	2196.67692	1.550909825	0.098351837	15.76899695	5.08509532817344e-56	5.31798667633949e-54
TOMM40	2270.975165	-1.505817134	0.095636004	-15.74529548	7.39847252320196e-56	7.69180019853361e-54
FRMD6	5601.833986	-1.653189024	0.105346398	-15.69288613	1.69185162752165e-55	1.74864243653904e-53
DGKZ	1029.372012	-2.019009097	0.128888893	-15.6647252	2.63566367545217e-55	2.70829766278731e-53
HNRNPC	6820.37226	-1.223235172	0.078157003	-15.65099896	3.27045225107094e-55	3.34115451360854e-53
LY6K	325.7727018	-3.666444208	0.234521085	-15.63375082	4.28801536856002e-55	4.3555392887316e-53
COL5A1	10380.55228	-1.250174726	0.08000836	-15.6255512	4.87686021639535e-55	4.92535014083266e-53
ATP2B4	2100.902906	-1.533540828	0.098223939	-15.61269942	5.96584891335623e-55	5.99093259628739e-53
NEO1	1170.090768	1.89122015	0.121351196	15.58468487	9.25184575743604e-55	9.23825547553246e-53
SLC38A5	304.0049873	-4.570072384	0.294269321	-15.53023727	2.16576987330524e-54	2.15043914274139e-52
GATS	835.620608	2.117260292	0.136683213	15.49027311	4.03572480229064e-54	3.98477095841814e-52
DDIT4	1317.342365	2.099785807	0.135654761	15.47889502	4.81675133427179e-54	4.7295146156622e-52
ABI3BP	613.3617761	-2.501164849	0.161786907	-15.45962464	6.49760506725969e-54	6.34467800877059e-52
SERPINB1	1090.503003	1.828806303	0.118546576	15.42690112	1.07929494775798e-53	1.04810213772937e-51
HMGN2	7246.889039	-1.21259095	0.078825572	-15.3832178	2.12137495107957e-53	2.04880769865467e-51
FRMD4A	1449.612258	-1.712599775	0.111606142	-15.34503155	3.82373446402533e-53	3.67286320202085e-51
ENG	1046.044756	-1.923863932	0.125493972	-15.33032945	4.79548205730872e-53	4.58137026383104e-51
RPL14	6669.513961	-1.216100323	0.079663426	-15.26547864	1.29871364365011e-52	1.2340572547243e-50
ERCC2	2186.754396	-1.50166173	0.098482846	-15.2479522	1.69877826466415e-52	1.60557256950129e-50
NCLN	2029.029103	-1.605705335	0.105473879	-15.22372511	2.46109448751411e-52	2.31369063682577e-50
CDH4	762.2632674	-2.428287847	0.159558765	-15.21876812	2.65482990780137e-52	2.48261713177151e-50
RIN1	385.6318389	-3.44706066	0.227137805	-15.17607631	5.09353159649372e-52	4.73805670718053e-50
APLP2	13473.20889	1.160480671	0.076680944	15.13388599	9.68061173246156e-52	8.95786030154585e-50
LDLR	1170.132585	-1.831467796	0.121036684	-15.13151003	1.0036570444647e-51	9.23887218951514e-50
KMT2D	5277.215395	-1.36181918	0.090025231	-15.12708349	1.07348548585055e-51	9.83045724192883e-50
NEAT1	23389.47193	-1.220753973	0.080723719	-15.12261814	1.14882684971291e-51	1.04661679081578e-49
CHMP1B	1904.877939	1.638806929	0.108667163	15.08097654	2.16049643550968e-51	1.95818533339478e-49
NT5C2	2773.218532	1.364880068	0.090506547	15.08045675	2.17757307286009e-51	1.96359318825149e-49
EFNA1	426.1019704	3.490048816	0.231950431	15.04652867	3.63830993541514e-51	3.26413653799631e-49
SEMA3A	559.1217625	-2.683724971	0.178738523	-15.01481005	5.87298735324229e-51	5.24238275157597e-49
C2CD3	3447.411736	1.376264812	0.092023891	14.95551636	1.43365380236844e-50	1.27328629663617e-48
TNC	7990.134029	-5.023144583	0.336475563	-14.92870547	2.1438775629754e-50	1.89454460240136e-48
SPEG	1034.181612	-1.824554754	0.122348752	-14.91273699	2.72355548647893e-50	2.39483182428003e-48
KLHL5	2961.12789	1.308438798	0.087914997	14.88299887	4.2501373288976e-50	3.71865975994734e-48
PSAP	16693.43769	1.059426356	0.071240909	14.87103923	5.08183237857841e-50	4.42444854477807e-48
NCOR2	6089.399507	-1.163480774	0.078244409	-14.86982636	5.17473749907417e-50	4.48325051758024e-48
FJX1	967.7544468	-2.077064572	0.139884666	-14.84840782	7.12406099544702e-50	6.14198312358686e-48
MYO10	1505.667713	-1.63109996	0.110056216	-14.82060737	1.07805252550736e-49	9.24927200767824e-48
EPHX1	1185.85966	1.975727923	0.133376845	14.81312535	1.2050448431482e-49	1.02888708008702e-47
NEK9	2618.687104	1.460561558	0.098826914	14.77898579	2.00157478543603e-49	1.70076119027867e-47
TSPAN18	340.0958195	-3.423893974	0.231801871	-14.77077797	2.26088059751429e-49	1.91190448231902e-47
BCLAF1	4218.297063	-1.225438553	0.083181387	-14.73212458	4.00901185146645e-49	3.37406073632467e-47
PLOD2	7825.987383	-1.372351896	0.093200332	-14.72475327	4.47098462220998e-49	3.74503233236679e-47
TSPO	725.3888864	-2.215543873	0.150658778	-14.70570722	5.92486702601889e-49	4.93943867065367e-47
FAM210B	1456.344262	1.728731799	0.117641695	14.69489032	6.95109440464179e-49	5.76777664355113e-47
DDAH2	434.2239223	-2.740809805	0.187760627	-14.59736182	2.91925084323656e-48	2.41097380389546e-46
MFSD10	811.3414527	-1.996114883	0.136908503	-14.57991903	3.76963568857903e-48	3.09881586790445e-46
NHP2	1626.293228	-1.545500392	0.106220972	-14.54986112	5.85217385414736e-48	4.78848706936113e-46
ALDH2	422.0998136	2.682648938	0.184804956	14.51610926	9.57953802592754e-48	7.80224677743057e-46
PPARA	953.5842414	1.814500815	0.125135471	14.50029154	1.20636427403325e-47	9.780404669387e-46
MAP3K6	780.2306063	-2.063584578	0.142604886	-14.47064425	1.85724378360264e-47	1.49885509732388e-45
SOX9	759.9381236	-2.043285405	0.141230025	-14.46778336	1.93611685989844e-47	1.55540588099296e-45
RBMX	4487.203578	-1.261660524	0.087541411	-14.41215657	4.33945909710914e-47	3.47038914399579e-45
ADAMTSL1	1245.997485	-1.723435429	0.119697031	-14.39831394	5.30212637597925e-47	4.22116133193951e-45
AKR1B1	2346.81224	1.407084743	0.097768712	14.39197378	5.8113429900785e-47	4.60581506756267e-45
PBXIP1	1703.829488	1.754135548	0.122084431	14.36821661	8.19134841850626e-47	6.46312017628034e-45
FOS	656.2841526	2.748927791	0.191387067	14.36318472	8.80845621137086e-47	6.91914022576749e-45
CORO1C	11270.21999	-1.279936535	0.089201381	-14.3488421	1.08330813858148e-46	8.47185311561467e-45
HBP1	970.2852693	1.814518646	0.126590666	14.33374755	1.3465388325559e-46	1.04840208487194e-44
MOAP1	813.3711663	1.901793955	0.132739171	14.32730027	1.4775361795537e-46	1.14534975602772e-44
TP53INP1	1394.353579	1.654651469	0.11555293	14.31942459	1.65487722413577e-46	1.27721834320418e-44
SERBP1	8912.706247	-1.164193564	0.081486606	-14.28693166	2.6398681243187e-46	2.02856648822647e-44
STARD4-AS1	437.5441457	-2.595125203	0.181675819	-14.2843732	2.73862393300233e-46	2.09534369661832e-44
HSPD1	8772.294909	-1.295783555	0.090766859	-14.2759545	3.09027447490039e-46	2.35420306333576e-44
ATAD3A	1256.901471	-1.723386457	0.120781705	-14.26860511	3.43378288190212e-46	2.60466431994584e-44
LAMC2	235.6085911	-4.9311988	0.345619648	-14.26770392	3.47843821663376e-46	2.62726141199937e-44
BTG2	541.3620194	2.282703602	0.160575582	14.21575789	7.3155122801545e-46	5.50188783146598e-44
SLC27A2	303.6247883	3.708715606	0.260984424	14.2104864	7.88757449752404e-46	5.90699117242542e-44
COL3A1	677.1777157	-2.136206222	0.150483067	-14.19565844	9.74666600755348e-46	7.26846308090718e-44
SSR3	6696.694076	-1.360741303	0.096060665	-14.16543702	1.4993128446769e-45	1.11339727801763e-43
MIR614	269.7939993	-3.654016982	0.258161529	-14.15399498	1.76442196821115e-45	1.30478635423279e-43
LSS	1289.438796	-1.60288064	0.113368118	-14.13872495	2.19220391961128e-45	1.61437550313374e-43
OS9	5187.27706	1.196379748	0.084619752	14.13830366	2.20536579281665e-45	1.61732925403491e-43
NATD1	612.125828	2.261872687	0.160174079	14.12134035	2.80602992115358e-45	2.04932945563919e-43
LIMCH1	7250.150672	1.204686476	0.08562871	14.06872156	5.91286543961896e-45	4.30057546419035e-43
NCEH1	2685.804642	-1.290338504	0.091968779	-14.03017985	1.01892844806739e-44	7.38054975046849e-43
ZNF469	411.4048539	-2.654783734	0.189568639	-14.00434033	1.46634949174381e-44	1.05780656804409e-42
TGIF1	929.4655799	1.754294883	0.126712401	13.84469768	1.36955747238091e-43	9.83965803530905e-42
TUBA1A	2366.544707	-1.376426698	0.099439271	-13.8418824	1.42427319337187e-43	1.01913378217224e-41
MT2A	875.3750313	-2.100987553	0.152379766	-13.7878382	3.01664954864581e-43	2.14984935978895e-41
HCFC1	5463.417388	-1.194894001	0.086714124	-13.77969298	3.3770530937138e-43	2.39702957342561e-41
SLC4A7	1300.365183	-1.653815002	0.120098998	-13.77043135	3.83913998939188e-43	2.71411840690048e-41
TAB2	4492.810856	1.132961165	0.082326328	13.7618329	4.32422977780613e-43	3.0448779718305e-41
NPC2	1246.858478	1.627139919	0.118303776	13.7539137	4.82473114692041e-43	3.38382136074092e-41
AASS	1298.277484	1.568789625	0.11412982	13.74565927	5.40781867369269e-43	3.77777815173299e-41
ZMIZ1	3145.836594	-1.227479651	0.089468111	-13.71974475	7.73371874864069e-43	5.38132854974313e-41
TSPAN3	4348.358945	1.117349846	0.08170544	13.67534208	1.42535392809525e-42	9.87910012751192e-41
COL4A2	17674.41703	-0.959086258	0.070135362	-13.67478875	1.43623782309721e-42	9.91565128336722e-41
PAN2	1443.663863	1.721426514	0.126336712	13.62570303	2.81684510262642e-42	1.93715643361165e-40
TFRC	3638.484604	-1.553524075	0.114037839	-13.62288248	2.9277973715009e-42	2.0056546799964e-40
MDK	1554.920642	1.70180077	0.12511328	13.60207936	3.89208370879888e-42	2.65593387912399e-40
JUN	3432.351389	-1.340225027	0.098574216	-13.59610131	4.22354824796036e-42	2.87103814363275e-40
SNRPG	892.9015369	-1.800602146	0.132495813	-13.58987962	4.59836111563463e-42	3.11384805968301e-40
ABCE1	3124.518492	-1.32859207	0.097902285	-13.57059303	5.98359542192188e-42	4.03146226644631e-40
SAMD4A	3018.844174	-1.3431885	0.098979258	-13.57040379	5.99906402667976e-42	4.03146226644631e-40
SBNO2	1985.900299	-1.474454881	0.108766042	-13.55620614	7.28054821282427e-42	4.87410640581273e-40
CHTF18	1003.65885	-1.760569854	0.129977578	-13.54518122	8.46048429964817e-42	5.64266413252762e-40
DCAF6	3056.227116	1.211269083	0.089486086	13.53583706	9.60817091908885e-42	6.38401551969836e-40
KLHDC2	1502.136942	1.447646683	0.107065954	13.52107401	1.17448504062431e-41	7.77447513408018e-40
COTL1	3510.660645	-1.35427698	0.100211041	-13.51424913	1.2886378291509e-41	8.49827798224367e-40
ALYREF	2697.53959	-1.333400683	0.09887378	-13.48588754	1.89372825105278e-41	1.2442287401155e-39
TONSL	1053.152675	-1.679726266	0.124629373	-13.47777193	2.11394571383331e-41	1.38377320541814e-39
NR4A3	225.7798448	3.71419277	0.275749804	13.4694303	2.36685143907025e-41	1.5436063591929e-39
NR2F2	9568.188663	-1.003623691	0.074634391	-13.44720152	3.19745885138901e-41	2.0776429315974e-39
TRANK1	345.971766	2.725343337	0.203051201	13.42195135	4.49713691105646e-41	2.91144314161216e-39
LRRC59	8102.077492	-0.990042577	0.073975527	-13.38337982	7.56285633991611e-41	4.87831835590063e-39
PHF3	3293.573242	1.166100775	0.087579869	13.31471247	1.90102893808542e-40	1.22177401642624e-38
ANKRD52	7061.143638	-1.028067239	0.077283119	-13.30261063	2.23525189811229e-40	1.431371088668e-38
CD55	1453.505227	1.429265018	0.107452585	13.30135537	2.2731003227644e-40	1.45035289186058e-38
GLP2R	289.4235379	3.597500976	0.270484382	13.300217	2.30797525372137e-40	1.46730772065725e-38
PPP1R13L	1309.831834	-1.486103427	0.111805802	-13.29182749	2.58194162219035e-40	1.63559986489578e-38
LGALS1	7301.057534	-1.075833201	0.081009529	-13.28032903	3.01068330094475e-40	1.90038630931777e-38
NUP210	800.7811076	1.968945386	0.148266231	13.27979657	3.03216806632308e-40	1.90713659801403e-38
PTGES3	6670.856159	-1.08202896	0.081506761	-13.27532765	3.21860171903423e-40	2.01721868022025e-38
PGPEP1	887.9655896	1.690543499	0.12767959	13.24051476	5.11967181248729e-40	3.19735263653358e-38
SQSTM1	6353.94301	1.051424278	0.079417481	13.23920456	5.20976664461307e-40	3.2421625238342e-38
CEP250	3074.416928	-1.181998936	0.089303437	-13.23576087	5.45415771433265e-40	3.3823432787058e-38
RPL13A	12213.48616	-1.329860092	0.100529473	-13.22855929	6.00269701659071e-40	3.70949884864421e-38
DKK1	2243.240694	-1.420441195	0.107646469	-13.19542771	9.32242557203223e-40	5.74092507178041e-38
CDC42EP1	1874.668505	-1.352930829	0.102592313	-13.18744829	1.0363406081653e-39	6.35982080163664e-38
PFAS	2027.583592	-1.416548768	0.107421356	-13.18684492	1.04466656439528e-39	6.38873247720488e-38
PKD1	2257.838904	-1.267704368	0.096163324	-13.18282602	1.1018468857586e-39	6.71518684789568e-38
ITGB5	1308.365547	1.479732274	0.112339465	13.17197187	1.27230694047379e-39	7.72740648313875e-38
LMNB2	7859.584218	-1.012129362	0.076859109	-13.16863251	1.32984554433692e-39	8.04920895568859e-38
LOXL1-AS1	504.4726006	-2.258030528	0.171478949	-13.16797511	1.34147400417829e-39	8.09188107503314e-38
AXL	19339.62986	-1.300076634	0.098833745	-13.15417753	1.61026139222832e-39	9.68019042389232e-38
ZFHX4	5079.397603	-1.071030441	0.081664937	-13.11493616	2.70409837008193e-39	1.62007574890943e-37
MAMLD1	1115.053953	-1.832826582	0.139874785	-13.10333796	3.15089217934035e-39	1.8813806884345e-37
FAM195B	1082.075046	-1.622299666	0.123815922	-13.10251254	3.18535390016444e-39	1.89555369803052e-37
RBL2	2601.299797	1.285321081	0.098106696	13.10125739	3.23847634745581e-39	1.92069902566892e-37
AVPI1	985.1366331	1.695220669	0.129506239	13.08987642	3.76219437017149e-39	2.22384693305722e-37
SLC19A1	452.7453403	-2.299784679	0.175785081	-13.08293436	4.12214406313534e-39	2.42849247239513e-37
SERTAD4	381.8776458	2.492961204	0.190885844	13.05995854	5.57581429435862e-39	3.27398477868752e-37
PGM5P2	320.5193547	-2.918519332	0.223701751	-13.04647515	6.65561667732195e-39	3.89507844884067e-37
ABHD4	1185.158239	1.565792591	0.120054038	13.04239838	7.02130615363509e-39	4.0955301966781e-37
ITGA3	15545.57006	-1.062036298	0.08160144	-13.01492096	1.006463750515e-38	5.85139484427701e-37
ENO1	34575.37451	-1.276146943	0.098063992	-13.01341003	1.02656811548679e-38	5.94870979446347e-37
TMEM59	3307.840716	1.166628837	0.089671226	13.01006898	1.07245236360306e-38	6.19428858637926e-37
RPL10A	5303.86935	-1.13539195	0.087298969	-13.0057887	1.13422643363694e-38	6.52974527299651e-37
GNL3L	1965.65207	-1.309600884	0.100771989	-12.99568363	1.29445855416244e-38	7.42800665138536e-37
GPR107	4276.273259	1.235343911	0.095232177	12.97191723	1.76558154121608e-38	1.00986693072663e-36
ASPH	5739.508005	-1.298492296	0.100137002	-12.96715767	1.87868503210192e-38	1.07109287926998e-36
PCNA	6556.460157	1.154066148	0.089063503	12.95778971	2.12276268180396e-38	1.20635715878467e-36
RPS12	5903.630035	-1.21044786	0.093508664	-12.94476692	2.51525472770693e-38	1.42482730953501e-36
PAICS	5732.056104	-1.29809331	0.100319416	-12.93960198	2.69019607357658e-38	1.51905831962915e-36
ZYX	6965.809668	-1.013396727	0.078373073	-12.93041966	3.03159582063226e-38	1.70638294693804e-36
EIF4E	683.3757943	-1.885935927	0.145968662	-12.92014263	3.46498556879893e-38	1.94413190295087e-36
EIF2AK1	4787.097661	1.038665454	0.080429195	12.91403519	3.75116386348976e-38	2.09804019377589e-36
FAM196B	261.3705672	-3.418091863	0.26482795	-12.90683955	4.11861057080116e-38	2.29628779900125e-36
TWF1	1397.409936	-1.419462522	0.110046545	-12.89874681	4.57476216087529e-38	2.54258951041855e-36
RPS9	3992.450517	-1.521393177	0.118062946	-12.88628842	5.37699569992672e-38	2.97909159876191e-36
HEBP1	947.1007041	1.632609969	0.126700139	12.88562096	5.42371923652697e-38	2.9955879308243e-36
SFRP1	1904.04544	1.37839527	0.107051234	12.87603345	6.14115268198852e-38	3.38126892527928e-36
PKMYT1	879.3664027	-1.688907218	0.131309484	-12.86203526	7.3612566007392e-38	4.04046115408275e-36
MIR100HG	533.9852343	-2.169891537	0.169074208	-12.83395952	1.05814997674497e-37	5.79001321640577e-36
DCAF8	3079.875233	1.165138884	0.09082282	12.82870196	1.13245573612051e-37	6.17747613586231e-36
BCL2L1	2520.79093	1.265572691	0.098781669	12.81181727	1.40798002517139e-37	7.65681198919356e-36
GPX4	2218.019933	1.279206704	0.099975345	12.79522165	1.7435431295579e-37	9.45257094227188e-36
CARD10	908.9270053	-1.64819478	0.1288424	-12.79233222	1.80960590261123e-37	9.78072621490852e-36
GNG4	349.0016546	2.732070255	0.213631098	12.7887292	1.89547987702742e-37	1.02136315081045e-35
TMBIM6	15650.93099	0.889653274	0.069740681	12.75659003	2.86469265454542e-37	1.5389233427488e-35
ACTN1	18823.11293	-1.000163148	0.07840816	-12.75585537	2.8918297279347e-37	1.54879389731873e-35
KLF9	1701.589528	1.371936709	0.107624293	12.74746316	3.22055671996419e-37	1.71964107156034e-35
FSTL3	1473.506501	-1.71992755	0.135243381	-12.71727712	4.74094524552619e-37	2.52383934546476e-35
OPTN	3232.006776	1.100883058	0.086572755	12.7162762	4.8020495850363e-37	2.54869142240035e-35
COPZ1	3565.144421	1.1020841	0.086707864	12.71031304	5.18265565846573e-37	2.74246275771627e-35
IMPDH2	5257.937403	-1.125584555	0.088641667	-12.69814285	6.05495515306092e-37	3.19448589179698e-35
PPRC1	1698.985565	-1.359163273	0.107155543	-12.68402207	7.25132464197564e-37	3.81428308697254e-35
TMEM173	585.8291896	1.980323793	0.156247676	12.67426077	8.21292879346668e-37	4.3072790354816e-35
RABGAP1	2917.778977	1.244566846	0.098395834	12.64857255	1.13925912985842e-36	5.95717924885139e-35
TRIM22	606.1444105	1.874794286	0.148260441	12.6452766	1.18805698129641e-36	6.19401742992114e-35
SPON1	187.3727948	-4.649094597	0.3679982	-12.63347104	1.38051522177476e-36	7.1762429498962e-35
SCRIB	2771.639331	-1.332969537	0.105632338	-12.61895331	1.6601309696194e-36	8.60444421027958e-35
CDC42	5103.038055	-1.001206108	0.079383029	-12.61234455	1.80541024035729e-36	9.33006449943704e-35
SYNPO	1714.261454	1.745941479	0.13843706	12.61180695	1.81776939172534e-36	9.36654700564246e-35
TNIK	599.5005293	-1.947042279	0.154496449	-12.60250503	2.04543336830856e-36	1.05090085324086e-34
TUBA1C	8385.237634	-1.081885563	0.085964262	-12.58529454	2.54392154830806e-36	1.30322520129845e-34
CHORDC1	737.0766266	-1.881944207	0.149937445	-12.55152912	3.89906978025215e-36	1.99168090451377e-34
GPSM1	749.8152295	-1.723255985	0.1373706	-12.54457635	4.25684787371176e-36	2.16817087377469e-34
UNC119B	2267.983376	1.340060433	0.106927125	12.53246479	4.95969417324986e-36	2.51889755224189e-34
DOPEY2	1042.341457	-1.528380188	0.122019532	-12.5257011	5.40119407519453e-36	2.73526372736356e-34
UBE3B	1754.975738	1.367922785	0.10922189	12.52425484	5.50055240130506e-36	2.77762180401902e-34
NUB1	1756.342641	1.290559736	0.103078612	12.52015054	5.79251826177976e-36	2.91672272816796e-34
KRT8	7012.193641	-1.139507994	0.091160266	-12.50005122	7.46032067985544e-36	3.74584396862969e-34
NCSTN	2525.874701	1.210299964	0.096932537	12.4860031	8.90143388053181e-36	4.4567689066436e-34
INPP5D	223.069527	3.181210055	0.254790741	12.48557951	8.94893708819933e-36	4.46789587844167e-34
HELLS	1750.322893	-1.437570521	0.115363581	-12.46121615	1.21503450754002e-35	6.0491605313415e-34
RNF20	2647.45436	1.174668588	0.094312935	12.45501039	1.31334381717802e-35	6.52023556876525e-34
LINC01004	519.8400491	-2.042889556	0.164304017	-12.43359473	1.71734380328944e-35	8.50205444799369e-34
LOC100507156	200.6358989	-3.670368441	0.295418583	-12.42429778	1.92912922938173e-35	9.52386312851751e-34
PTP4A1	5907.669867	1.116331865	0.089919313	12.41481761	2.17181219644066e-35	1.06920915765716e-33
CYCS	2531.988694	-1.157033423	0.093282041	-12.40360323	2.49831348892459e-35	1.22653312786814e-33
RANBP1	3140.3267	-1.154623312	0.093397585	-12.36245357	4.17224541365492e-35	2.04266663271294e-33
GALNT2	5615.714167	-0.966089295	0.078306183	-12.33733094	5.70147266958378e-35	2.78364165641502e-33
CHCHD2	2671.333456	-1.225020114	0.099299246	-12.33665067	5.74983671044294e-35	2.79952104739307e-33
TELO2	895.1240906	-1.632797724	0.132618728	-12.31196944	7.80939600675495e-35	3.79184794020294e-33
BNIP3	1208.880234	-1.510015318	0.12266797	-12.30977666	8.02449330016607e-35	3.88561355033247e-33
HOXC13	387.2184998	2.281657833	0.185404152	12.30640095	8.36718780120892e-35	4.04048298356739e-33
CHD6	3916.93843	1.160320869	0.09430488	12.30393238	8.62695936489588e-35	4.15457438188473e-33
PHLDA2	273.3863745	-2.853592717	0.23235722	-12.28105897	1.14489756522837e-34	5.49861944778432e-33
RHOBTB1	545.9764671	1.93815537	0.15827591	12.24542239	1.77749243760352e-34	8.51365890032647e-33
EIF1AX	983.9932261	-1.603030858	0.13113745	-12.22405082	2.3126717337875e-34	1.10470703305298e-32
RPN2	9726.492222	0.888429161	0.072837412	12.19742902	3.20793433404729e-34	1.52822187115773e-32
RNA45S5	217.6964945	-6.431621563	0.527577677	-12.19085235	3.47764832333331e-34	1.65225689426325e-32
EFHC1	934.8037363	1.59727383	0.131069473	12.18646714	3.66988845685003e-34	1.73891712027795e-32
MYLK	3523.604456	1.025600491	0.084208595	12.17928515	4.00779140412877e-34	1.89394933894577e-32
POLR3G	312.4600907	-2.595670683	0.213502966	-12.15753921	5.23107957639867e-34	2.46544267822054e-32
TPM3	9130.182236	-1.060418394	0.087251914	-12.15352592	5.49438764160889e-34	2.58265444621797e-32
LETM1	1847.258198	-1.232883571	0.101515486	-12.14478317	6.11444687779667e-34	2.86649162117184e-32
HIST1H2BK	445.5304819	2.122555483	0.174971518	12.1308628	7.24817068269302e-34	3.38899917052689e-32
LPL	168.0741579	4.240475233	0.350620175	12.09421345	1.13322390451374e-33	5.28459084126013e-32
ABCA8	379.7791524	2.397261457	0.198493248	12.07729474	1.39225296038591e-33	6.47544179522647e-32
INHBB	279.7649404	-2.965057375	0.245958997	-12.05508809	1.82337444283366e-33	8.45835168048351e-32
PDCD4	1571.880447	1.323679093	0.109921234	12.04206911	2.13531715547027e-33	9.8794752371156e-32
BZW2	846.1355356	-1.909883755	0.158778482	-12.02860569	2.5136999539804e-33	1.15997736257571e-31
ZFP90	1529.186378	1.334163248	0.1110249	12.01679306	2.90009875820285e-33	1.33480066282492e-31
NT5DC3	568.6957109	-2.141113812	0.178331905	-12.00634186	3.29082599455361e-33	1.51070282149975e-31
DLGAP4	3081.821522	-1.052405562	0.087693754	-12.00091819	3.51376479560101e-33	1.60886733154021e-31
ERAP1	2130.940309	1.154971542	0.09630146	11.99329219	3.85281912074238e-33	1.75955362118865e-31
RBMS3	1289.266603	-1.756480925	0.146485419	-11.99082435	3.96935079729376e-33	1.80810066988067e-31
GOLGA3	4676.907978	-0.971153002	0.081102348	-11.97441295	4.8385029144963e-33	2.1983470568331e-31
UBE2L6	611.4166124	1.841500814	0.154131495	11.94759588	6.68306078304264e-33	3.0286260584486e-31
ID2	711.9727173	1.91254933	0.160379711	11.92513268	8.75444356925875e-33	3.95718761235497e-31
AIDA	518.9226008	-2.056883121	0.172749837	-11.90671528	1.09194582846467e-32	4.92322718680728e-31
VDAC1	5273.175374	-1.047774516	0.088003734	-11.90602338	1.10104161152586e-32	4.95160545600715e-31
C6orf89	3041.831152	1.065851984	0.089578269	11.89855521	1.20413777613655e-32	5.40150534401963e-31
ING4	604.2286013	1.820883755	0.153059268	11.8965926	1.23278617800051e-32	5.51601592657747e-31
RPLP0	13722.87975	-0.980075803	0.082387464	-11.89593356	1.24255729877906e-32	5.54569638854067e-31
CD44	7171.033254	-3.094351088	0.260268476	-11.88907366	1.34894376785033e-32	6.00534814936694e-31
CD99L2	1860.607151	1.200311462	0.101319416	11.84680595	2.23550065616163e-32	9.90231543784478e-31
CNTNAP1	843.2859424	-1.54259179	0.130211606	-11.84680715	2.23546858644322e-32	9.90231543784478e-31
SNRPE	739.6550654	-1.81374929	0.153208291	-11.8384539	2.4696363594185e-32	1.09120882540906e-30
ELFN2	790.1542147	-1.927713162	0.162922528	-11.83208479	2.6644078123028e-32	1.17433275996608e-30
ATG13	2332.229012	1.148788601	0.097114596	11.82920637	2.75736459321492e-32	1.20927200547098e-30
FOXD1	1045.214716	-1.475823105	0.124760524	-11.82924742	2.75601653748116e-32	1.20927200547098e-30
DYNLRB1	3049.375017	1.034663946	0.08753411	11.82012304	3.07234241305494e-32	1.34407375763201e-30
COBL	159.3733379	3.872976345	0.327888349	11.81187545	3.38915975817452e-32	1.47536969374326e-30
F11R	1358.564001	1.357592171	0.114934318	11.81189564	3.38834598961877e-32	1.47536969374326e-30
RPL13	7655.771569	-1.068295888	0.090531977	-11.80020499	3.89361814033145e-32	1.69080606909627e-30
RNF8	1414.211857	1.263751304	0.107197836	11.78896278	4.44987447150948e-32	1.92762454434947e-30
LOC90246	156.8427819	3.807871823	0.323086534	11.78591932	4.61358475080151e-32	1.99365518057863e-30
LARP1	12432.17645	-0.843312486	0.071563347	-11.78413982	4.71206172788752e-32	2.031243389724e-30
ZNF331	1169.220256	1.470008677	0.124845813	11.77459335	5.2770964319251e-32	2.26927986223465e-30
CCDC25	1507.900296	1.232061505	0.104677702	11.7700473	5.56932799621256e-32	2.389133568084e-30
FOXO1	412.957178	2.07631685	0.176571983	11.75903907	6.34523264828012e-32	2.71539084323736e-30
DTX4	231.6582518	2.835836483	0.241288926	11.75286628	6.82633934589675e-32	2.91422032848742e-30
LINC01000	1325.390085	-1.489662901	0.127207357	-11.71050906	1.12601521141495e-31	4.79546815579464e-30
F2RL2	186.6913597	-3.756570377	0.321073217	-11.70004277	1.27389270224949e-31	5.41220663931669e-30
MORF4L1	5617.827438	-0.911587546	0.078062271	-11.67769696	1.65724964713327e-31	7.0240360343965e-30
DOCK2	250.1183146	-3.173512093	0.271921555	-11.6706897	1.79958348926553e-31	7.60905229408588e-30
ACTR2	11975.42052	-0.906030671	0.077670048	-11.66512318	1.9212483628648e-31	8.10409154302444e-30
RPL41	1412.171896	-1.41996786	0.121749851	-11.6629946	1.96990023134564e-31	8.2895277830483e-30
ADIPOR1	3245.203693	1.112435849	0.095493033	11.64939276	2.31099671234995e-31	9.701794749186e-30
ZHX3	2825.477894	-1.063028166	0.091315251	-11.64129929	2.54114648568099e-31	1.06427068691768e-29
PIGT	3516.835256	0.9981869	0.085771803	11.63770456	2.65053271104608e-31	1.1074589866437e-29
C1RL	532.7351703	1.839225393	0.158205753	11.62552789	3.05697807752649e-31	1.27426958825951e-29
CLUH	2337.865181	-1.156643399	0.099494588	-11.62518909	3.06913064210063e-31	1.27632505808204e-29
TSC22D2	1133.757385	-1.387266349	0.119422777	-11.61643021	3.40050025746694e-31	1.41080848710025e-29
RPL4	19748.02031	-1.020684454	0.087892212	-11.61291124	3.5434215960982e-31	1.46666120115784e-29
ANKRD36C	391.8841563	-2.389909428	0.206088493	-11.59652048	4.29175257193743e-31	1.77225315318743e-29
CENPH	1118.158997	-1.512943383	0.130482355	-11.5950037	4.36846764141915e-31	1.79972720499865e-29
LTBP2	893.3066088	-1.742731622	0.150422007	-11.58561604	4.87449479084979e-31	2.00353071938324e-29
CDK19	1517.673299	1.302299364	0.1124361	11.58257325	5.05068255790558e-31	2.07113140437177e-29
YPEL5	1446.158493	1.23428036	0.10668166	11.56975212	5.86518766553591e-31	2.39956775001578e-29
ACTG2	166.4504389	-5.751006211	0.497118798	-11.56867582	5.93922196968601e-31	2.42424501367738e-29
COL5A2	16211.69236	-0.852453271	0.073734787	-11.56107315	6.48926919091595e-31	2.64265768848499e-29
ZNF460	365.8519895	-2.626940291	0.227232153	-11.56060117	6.52503736929571e-31	2.65111518310189e-29
MDM4	1489.107347	-1.327104363	0.114896373	-11.55044614	7.34382227770659e-31	2.97694300312354e-29
PRR12	1592.062823	-1.259180647	0.109085698	-11.54304061	8.00447942559345e-31	3.23732653015878e-29
G3BP1	5587.822952	-0.942481188	0.081664348	-11.54091368	8.20490308059313e-31	3.31080952160737e-29
NRP1	1729.814733	-1.199071166	0.10391648	-11.53879701	8.40930332770472e-31	3.3855587019101e-29
PRCP	1773.582639	1.180517576	0.102376156	11.53117702	9.18788881021123e-31	3.69060788253803e-29
PRELID1	1000.056555	-1.498211039	0.129983642	-11.52615062	9.74021791271553e-31	3.90359663014364e-29
ITFG3	1628.926104	1.241102718	0.10788355	11.50409603	1.25800512853973e-30	5.0303128148894e-29
GNS	6665.015245	0.910425083	0.079182872	11.49775281	1.35394642592273e-30	5.40172666631115e-29
LYPLA1	882.2124904	-1.561946554	0.135886548	-11.49448989	1.40609194324883e-30	5.59713265877926e-29
LINC00473	423.901248	2.208141541	0.192124403	11.49329029	1.42576012797852e-30	5.66267067458255e-29
XPC	1792.140416	1.163045726	0.101217316	11.4905806	1.47119792217018e-30	5.83003409785556e-29
TMEM130	145.2941353	5.620509288	0.489944747	11.47172068	1.82984140357066e-30	7.23503735273108e-29
GTF2A1	1573.527158	-1.258951295	0.109806426	-11.46518777	1.97331118595088e-30	7.78488881707497e-29
SOGA1	3950.612287	-1.106495522	0.096554948	-11.45974961	2.10121375224251e-30	8.27101377664455e-29
RAB31	2925.180721	1.042566736	0.091025195	11.45360613	2.25562569330066e-30	8.85909522297684e-29
MGME1	2634.990652	1.102901343	0.096387102	11.44241631	2.56636794846025e-30	1.00572033527908e-28
ZNF252P	1159.695933	1.343522366	0.117461579	11.437973	2.70122832828697e-30	1.05622808571115e-28
MICAL2	3568.296928	-1.394407025	0.122008666	-11.42875394	3.00388342202668e-30	1.17197871083663e-28
EPPK1	514.8002299	-1.843335707	0.161431858	-11.41866131	3.37390756773102e-30	1.31344586678586e-28
EIF4H	5789.518269	-0.882321313	0.077280091	-11.41718779	3.43158851518616e-30	1.33296473444836e-28
STX1B	281.7565467	-2.517844099	0.220722525	-11.40728207	3.84558178516995e-30	1.4905002734889e-28
LMCD1	494.0197979	1.878249291	0.164995848	11.3836155	5.04633442112972e-30	1.9516173864124e-28
BMP4	1419.205935	1.418827798	0.124679174	11.37982998	5.270237926127e-30	2.03375950013905e-28
DSEL	652.3654376	-1.641579331	0.144291846	-11.37679898	5.4565980082211e-30	2.10108743349237e-28
NUTF2	1714.344175	-1.237537188	0.108789822	-11.37548678	5.53929345967883e-30	2.12829288274703e-28
ASL	500.8849575	-1.885076252	0.165800211	-11.36956483	5.92824040849813e-30	2.27279221214308e-28
PCMTD2	1376.810718	1.245294661	0.109704599	11.3513442	7.30312268695323e-30	2.7938396183812e-28
SRSF5	4775.843518	0.968871303	0.085450722	11.33836299	8.47142811630507e-30	3.22681078723224e-28
TIMM13	1008.114046	-1.397212302	0.123227987	-11.33843323	8.46463199528265e-30	3.22681078723224e-28
TNFRSF10B	3849.238935	1.052800299	0.092926709	11.32936169	9.38864371213973e-30	3.56849223587866e-28
FANCA	1086.385677	-1.34339738	0.118820452	-11.30611238	1.22393204448577e-29	4.64201179275571e-28
ADGRG1	155.1985323	-3.909056874	0.34637782	-11.28552884	1.5470832920254e-29	5.85506426193938e-28
LIN7C	1516.008858	-1.292124457	0.114883154	-11.24729267	2.38810005593699e-29	9.01864965569024e-28
CDKN2B	1254.546878	-1.34543408	0.119630938	-11.24653957	2.40857222573084e-29	9.07656834063258e-28
TMED7	2471.94253	-1.068634238	0.09503731	-11.24436538	2.46865697356601e-29	9.28320071293739e-28
TXNIP	3812.595011	0.978937038	0.087115333	11.23725301	2.67579390361562e-29	1.00407603933126e-27
FBN2	12602.43847	-0.955419761	0.085052483	-11.23329657	2.79839098133687e-29	1.04785513144381e-27
HMGCL	498.9743412	1.880385541	0.167473534	11.22795642	2.97274593262297e-29	1.11078882903126e-27
TCEA2	610.0954955	1.709496918	0.152541731	11.20674918	3.77815901853983e-29	1.40875912433909e-27
WDR19	875.9637421	1.460326863	0.130372388	11.20119746	4.02259010219167e-29	1.49674226244496e-27
CTSC	911.938016	-1.461518602	0.130586807	-11.19193153	4.46597454228618e-29	1.65822760631021e-27
PRR16	376.8361788	-2.219858555	0.198360422	-11.19103564	4.51133313963231e-29	1.67155769203064e-27
PSMG3-AS1	219.356038	3.12843921	0.279643053	11.18725881	4.70762988200065e-29	1.7406412245707e-27
MROH1	807.750487	-1.524939957	0.136314258	-11.18694391	4.72437372072984e-29	1.74318541002462e-27
MBD3	2516.096295	-1.093350437	0.097884058	-11.16985195	5.72762677858459e-29	2.108959910098e-27
CLIP4	1131.949485	1.350084372	0.120974637	11.16006136	6.39474224724338e-29	2.34970217209521e-27
RPL22L1	479.7710887	-1.954322786	0.17528351	-11.14949597	7.20131230296145e-29	2.64058078096557e-27
IGFBP5	1142.569113	1.441383187	0.129308405	11.14686382	7.41747982649384e-29	2.71421404665532e-27
FTH1	8667.134312	-0.901536136	0.080914757	-11.14180124	7.85150872525088e-29	2.8670984547538e-27
TRIM4	991.8673831	1.371676088	0.12311802	11.14114807	7.90931141432885e-29	2.88225092653295e-27
CAPN15	1053.972616	-1.463869163	0.131440061	-11.1371613	8.27138770910729e-29	3.00799395824614e-27
RELL1	879.6661171	-1.438103373	0.129230476	-11.12820608	9.14575490216814e-29	3.31913905833511e-27
MED15	2131.028987	-1.081816736	0.097239114	-11.12532494	9.44610475860182e-29	3.42111589146575e-27
NR4A2	175.4468026	3.528841565	0.317259878	11.12287375	9.70932474481813e-29	3.50925573701259e-27
APOL6	635.5727266	1.918396528	0.172528344	11.11931228	1.01047889591593e-28	3.6447355115139e-27
MZT2A	446.9298458	-1.951605793	0.175648008	-11.11089055	1.11046477735126e-28	3.98909643798906e-27
WDR90	796.6051033	-1.573307776	0.14159905	-11.11100515	1.10904040435998e-28	3.98909643798906e-27
TMEM106C	2659.473548	1.137726582	0.102616498	11.08717018	1.44795978896748e-28	5.19092115825786e-27
SHMT2	6101.433478	1.158014353	0.104605294	11.07032266	1.74770192865268e-28	6.25281050344281e-27
NAA15	2934.869091	-1.00085266	0.090454854	-11.06466505	1.8615704646319e-28	6.64674674583923e-27
PDAP1	2826.100932	-0.982631584	0.0888881	-11.05470348	2.08023083847362e-28	7.41249996757718e-27
ANO2	439.35981	1.874419477	0.16957059	11.05391845	2.09850824647491e-28	7.46258244430535e-27
PSME1	1878.410117	1.169150406	0.105777476	11.05292406	2.12188901107815e-28	7.53057557867375e-27
S100A16	1549.142196	-1.423368883	0.12899676	-11.03414444	2.61528681640652e-28	9.26304192247871e-27
AHDC1	929.0066006	-1.414651079	0.128384493	-11.01886252	3.0995097672378e-28	1.09561471252322e-26
SPCS2	535.3348988	-1.751835298	0.159055717	-11.01397251	3.27249012243934e-28	1.15445090666652e-26
ALCAM	6645.922573	-0.925954223	0.084074704	-11.01346997	3.29080082140322e-28	1.15859788281834e-26
PABPC4	3516.759983	-1.018635655	0.092528362	-11.00890179	3.4619784799545e-28	1.2164415040699e-26
RTN4	7060.504543	-1.007333277	0.09154005	-11.00429024	3.64373817817926e-28	1.27776643970516e-26
VDAC2	1185.24181	-1.294515265	0.1176818	-11.00013139	3.81575527182271e-28	1.33543878562761e-26
AFAP1-AS1	219.9288593	-3.217013745	0.292703828	-10.99067876	4.23727391988794e-28	1.4800312106739e-26
EPHA5	291.3017045	-2.520806086	0.229599663	-10.97913668	4.81503247486092e-28	1.67851842131542e-26
IFITM1	275.1156257	2.541361954	0.231744234	10.96623599	5.55364814501542e-28	1.93218852982288e-26
EEF2K	915.3182188	-1.393019492	0.127111982	-10.95899435	6.01641949297907e-28	2.08908051314169e-26
ZBTB18	1529.447281	-1.228618958	0.11214852	-10.95528459	6.26810324186621e-28	2.17220503326948e-26
BRD2	6685.506717	0.938230155	0.085681183	10.95024748	6.62663192917527e-28	2.28748227961414e-26
HGS	3623.842724	-0.942682982	0.086086761	-10.9503828	6.61673889480032e-28	2.28748227961414e-26
ATP5D	831.9736207	-1.530630481	0.13980857	-10.94804474	6.78974066987279e-28	2.33921786743336e-26
RNH1	2129.572679	-1.090559898	0.099753746	-10.93252077	8.05783969227363e-28	2.7707054225923e-26
PPT1	3315.526564	0.985665954	0.090195307	10.92812902	8.45742012443589e-28	2.90245520930641e-26
MUC6	141.9981501	-4.617547495	0.422632821	-10.9256718	8.68949818807219e-28	2.9763215305424e-26
AK3	2010.719746	1.054632357	0.096601916	10.91730264	9.52836158801637e-28	3.25733583571763e-26
ALDH3B1	998.8754768	1.355645276	0.1242072	10.91438556	9.83923623454379e-28	3.35711701176307e-26
CDH13	1432.534767	-1.404758047	0.128738762	-10.91169456	1.01349290153703e-27	3.4513436496658e-26
TPPP	184.664753	-3.098444093	0.284574624	-10.88798451	1.31518649747856e-27	4.4701165685454e-26
CREB3L1	732.557187	-1.550905983	0.142481798	-10.88494113	1.3598646577825e-27	4.613099416823e-26
ARHGAP33	343.6348246	-2.128495923	0.195675555	-10.87767923	1.47264588740071e-27	4.98611942795407e-26
HAS3	298.3948011	-2.3221375	0.213717738	-10.86544113	1.68407306142831e-27	5.69107213913651e-26
MED16	1007.328653	-1.372255103	0.126304819	-10.86462981	1.69910871557622e-27	5.73092508379659e-26
EIF2D	1240.813597	1.230536703	0.113337847	10.85724439	1.84224574239433e-27	6.20187642877665e-26
CAD	3934.08117	-0.953204186	0.087845138	-10.85096127	1.97338899101913e-27	6.63073707742817e-26
RNF157	499.6240994	1.771464407	0.163318688	10.84667301	2.06816909316174e-27	6.93601908017847e-26
AGTR1	134.5830969	-4.536067556	0.418474018	-10.83954407	2.23582519246948e-27	7.4699384596797e-26
SNHG3	793.4969419	-1.502850166	0.138644166	-10.83962065	2.2339543748287e-27	7.4699384596797e-26
ATAD3B	598.1095405	-1.626900712	0.150112544	-10.8378732	2.27703034720561e-27	7.5932517653796e-26
SH3RF2	459.2743357	-1.987505435	0.18350537	-10.83077535	2.46062876687772e-27	8.19004761314442e-26
ANKRD36BP1	467.4847244	-1.841739823	0.170180822	-10.82225247	2.70057393122799e-27	8.97179392115102e-26
ALDOA	15355.78421	-0.788278747	0.072848107	-10.82085418	2.74209721772025e-27	9.05865910766124e-26
DOCK5	2906.611008	-1.234753384	0.114106228	-10.82108665	2.73515045906601e-27	9.05865910766124e-26
IGFBP4	6303.667547	-0.913985166	0.084464237	-10.82097222	2.73856754744141e-27	9.05865910766124e-26
PEAR1	590.6679071	-1.776346732	0.164426142	-10.80331088	3.32011231631362e-27	1.09476987086804e-25
STAT2	2516.406801	1.017253173	0.094204385	10.79836332	3.5039362531475e-27	1.15323220368955e-25
IRGQ	1713.210474	-1.120196431	0.103764522	-10.79556302	3.6124157532905e-27	1.18672557664788e-25
CYP51A1	1458.031436	-1.264485642	0.117267331	-10.78293185	4.1446110276583e-27	1.35903256591527e-25
TPM1	14329.40049	-0.889136208	0.08248353	-10.77956058	4.29934632319905e-27	1.40716012807815e-25
HTRA1	1295.352733	1.212489265	0.112519418	10.77582243	4.47762480963285e-27	1.46280112542423e-25
GLIPR1	1627.085432	-3.147110935	0.292141832	-10.77254468	4.63996600896676e-27	1.51303983842211e-25
SLC52A2	918.8246121	-1.369948672	0.127196233	-10.77035572	4.75161782663468e-27	1.54659472316651e-25
ZFYVE1	1092.073032	1.378395956	0.128409971	10.73433744	7.02208669512166e-27	2.28140368105846e-25
SPIDR	1218.093499	1.270427059	0.118373172	10.73239011	7.17168186331542e-27	2.32573037160068e-25
TBL1XR1	2481.595097	-1.040110251	0.096960708	-10.72713138	7.59163593132194e-27	2.45740977014989e-25
SGK494	357.6102597	-2.051947605	0.191310292	-10.72575649	7.70539560655786e-27	2.48967389305857e-25
CHURC1	1819.28302	1.073640053	0.100123791	10.72312629	7.92775082040828e-27	2.55684430656744e-25
AHNAK	55797.48372	-1.051164763	0.098034943	-10.7223479	7.99476752982605e-27	2.57376177271668e-25
CDH11	261.4541564	-2.585655872	0.241541574	-10.70480676	9.66320618090444e-27	3.10522738256918e-25
GPRC5A	6098.161646	-1.184785132	0.1106934	-10.70330421	9.8212355554942e-27	3.15028161901642e-25
BCL2L11	836.2176955	1.607469463	0.150339049	10.69229504	1.10599746026614e-26	3.54119549143909e-25
SYNCRIP	6919.353023	-0.848768465	0.079412844	-10.68805022	1.15779330735836e-26	3.70033253422273e-25
CD320	544.2163551	-1.701643157	0.15932791	-10.68013232	1.26091810772526e-26	4.02264740720872e-25
PARP14	1347.024556	1.1972304	0.112148635	10.67538989	1.32699267820521e-26	4.22581416118898e-25
OXTR	1200.596649	-1.557847036	0.146013943	-10.66916628	1.4189380374407e-26	4.51048756721709e-25
KRT18	5351.584694	-0.888739974	0.083345383	-10.66333778	1.51076209989403e-26	4.79375392343396e-25
TANC2	6790.778528	-0.819230229	0.076987348	-10.64110208	1.91846599235743e-26	6.07651755357084e-25
DST	12856.64344	-0.980216428	0.092151545	-10.63700486	2.00470132836774e-26	6.33829897630973e-25
CTDSP2	4365.782448	0.867545216	0.081581157	10.63413719	2.06733310944463e-26	6.52465096005792e-25
EVPL	331.5092538	-2.106936686	0.198143609	-10.63338202	2.08414661161812e-26	6.56599059068424e-25
BCAR3	1390.036103	-1.15565117	0.108697432	-10.63181671	2.11943088213376e-26	6.66527071367117e-25
CDH6	150.0814941	-3.64087563	0.342622746	-10.62648548	2.24410569172943e-26	7.04481776121244e-25
BAIAP2	1467.935412	-1.181978216	0.111278913	-10.62176281	2.36060584095663e-26	7.39740206260062e-25
MAN2C1	970.8273095	-1.3478513	0.127024205	-10.61098001	2.64955273545813e-26	8.28817611442248e-25
CES2	1108.00786	1.275762308	0.120335504	10.60171163	2.92575762316615e-26	9.13601417523649e-25
NPR3	1609.75704	-1.524555396	0.143977857	-10.5888185	3.35803416230765e-26	1.04673537539022e-24
RRM2B	1320.876334	1.218360469	0.115233864	10.5729377	3.97833644402484e-26	1.23790701252984e-24
IMPDH1	923.8975649	-1.446922002	0.136862112	-10.57211512	4.01339268155947e-26	1.24662042625452e-24
RGS4	499.6314639	-4.90866052	0.464712808	-10.56278294	4.43320270723616e-26	1.37460394118758e-24
LPP	4870.367428	-1.158557366	0.109755534	-10.55579908	4.77558692634906e-26	1.47817378872668e-24
JUNB	690.9868815	1.726597777	0.163729929	10.54540109	5.33447516514628e-26	1.64827821798593e-24
CIR1	966.2933541	1.306245806	0.124268448	10.511484	7.6480479356774e-26	2.35901569310929e-24
ARHGAP32	1040.928564	1.262828362	0.120140875	10.51122994	7.66868126769025e-26	2.36125910671006e-24
PTRF	20502.73805	-0.799215014	0.076067364	-10.50667424	8.04818257057375e-26	2.47380136960557e-24
LSM12	198.6766999	-3.208328955	0.305492693	-10.5021463	8.44380650661427e-26	2.59089993399133e-24
HNRNPH1	17086.53672	-0.748984122	0.07133968	-10.49884333	8.74450165714554e-26	2.67851511764975e-24
TUBB6	7251.104709	-0.83895713	0.079971071	-10.49075777	9.52613019302784e-26	2.912886246221e-24
PCSK9	286.1041763	-2.278049032	0.217726376	-10.46289875	1.27882324013621e-25	3.90361346220508e-24
SERINC1	4930.891763	0.857439365	0.081955575	10.46224573	1.28766936613271e-25	3.92383937534991e-24
SEMA3D	628.4178333	-2.065118643	0.197532504	-10.45457637	1.3962132876285e-25	4.24727601472393e-24
PRKCDBP	376.9615568	-1.9915108	0.190657386	-10.44549515	1.53651454947061e-25	4.66604091878756e-24
PTK2	5270.305942	0.824369243	0.078929492	10.44437532	1.55475578275432e-25	4.71333682751285e-24
YWHAQ	9338.454303	-0.762473468	0.073018107	-10.44225189	1.58993624459906e-25	4.81173513476776e-24
PTBP1	9834.654108	-0.756642614	0.072488384	-10.43812226	1.66062925220384e-25	5.01708741939328e-24
P4HA2	2025.144195	-1.051177544	0.100758173	-10.43267775	1.75861194934447e-25	5.30404566428569e-24
OBSCN	497.6572833	-1.720310982	0.164966761	-10.42822794	1.84293134693295e-25	5.5488873297603e-24
MBNL1	4534.128608	-0.93817567	0.090003791	-10.42373504	1.9321312108346e-25	5.80756581977732e-24
VIM	23894.74046	-0.950460515	0.091214206	-10.42009311	2.00756565497278e-25	6.02406033717978e-24
CLIC1	4370.760363	-1.110574166	0.106630113	-10.41520205	2.11348335426972e-25	6.33113640734968e-24
GMPR2	1232.237951	1.165177365	0.11188137	10.4144002	2.13136835187831e-25	6.37390934874742e-24
CENPU	2033.593594	1.062090501	0.102063153	10.40620904	2.3228840677383e-25	6.93490760358222e-24
MICALL2	559.2421935	-1.656512105	0.159293347	-10.39912927	2.50209050986959e-25	7.45732675740895e-24
ATP8B1	3560.84336	-2.474816627	0.238003614	-10.39823128	2.52577853750725e-25	7.51525418718907e-24
CEP295NL	125.6306365	-5.337448278	0.51410786	-10.38196201	2.99554653859884e-25	8.89803185263797e-24
PEX19	2151.718349	0.988730819	0.095248784	10.38050862	3.04150446141419e-25	9.0193875588984e-24
LMO7	6086.367848	0.811717572	0.078233291	10.37560309	3.20184235988478e-25	9.47895508686827e-24
PNRC1	1123.837102	1.496125319	0.144216636	10.37415211	3.25085337095119e-25	9.60795693615241e-24
OSBPL9	2355.722654	0.983862009	0.094874919	10.37009591	3.39184172780829e-25	1.00079149745048e-23
TMEM184B	1963.41458	-1.006576114	0.097077457	-10.36879362	3.43837970833689e-25	1.0128320494191e-23
FLRT2	1166.389244	-1.213319756	0.117204029	-10.35220179	4.08970520558865e-25	1.20268635280489e-23
AHNAK2	1445.812814	-1.386357292	0.134011132	-10.34509049	4.40499933427431e-25	1.29325512016552e-23
PALMD	229.1441963	-2.955112931	0.28588378	-10.33676318	4.80493330579979e-25	1.40833152979611e-23
KIAA0355	1262.989585	1.179416524	0.114203881	10.32728938	5.30381924244074e-25	1.55198180945195e-23
FAM101B	2364.08686	-1.063597666	0.103042124	-10.3219695	5.60612073232251e-25	1.63772855905897e-23
CCNG2	1161.503845	1.33470268	0.129330055	10.3201277	5.71470981272518e-25	1.66669605990272e-23
RPL24	6721.918951	-0.848524453	0.08223759	-10.31796356	5.84496975217319e-25	1.70187801317807e-23
ITM2B	3638.205829	0.906452397	0.087881751	10.31445536	6.06240524922845e-25	1.76228536800763e-23
NNMT	4666.562806	0.839339184	0.081392377	10.31225795	6.20266198845554e-25	1.80009602600925e-23
RAN	7800.236643	-0.801391624	0.077721537	-10.31106247	6.28031315153601e-25	1.81964351869258e-23
APRT	449.9282578	-1.777949876	0.172654768	-10.29771666	7.21535951259461e-25	2.08714016408506e-23
SNRPA1	898.9902191	-1.311037752	0.127331977	-10.29621769	7.32863897843159e-25	2.11644387752941e-23
PRMT1	3394.776088	-0.920880706	0.08948429	-10.29097623	7.73877468118409e-25	2.23124149617043e-23
KRT17	4569.734593	-3.080285813	0.299491464	-10.28505377	8.22961295834657e-25	2.3688954303879e-23
C6orf132	889.3219164	-1.767702404	0.172064986	-10.27345799	9.28168028995721e-25	2.6673889015399e-23
TCF3	2610.586599	-0.979756361	0.095425561	-10.26723192	9.90046510480756e-25	2.84059773153196e-23
OBSL1	1887.619414	1.135931404	0.110679351	10.26326405	1.03159624653791e-24	2.9550133000504e-23
BAIAP2L1	543.9545838	1.62259896	0.158126557	10.26139437	1.051769000493e-24	3.00792319008304e-23
HSP90AB1	25324.4484	-0.881206493	0.085934674	-10.25437645	1.13103626221989e-24	3.22939174450313e-23
HIVEP2	1108.294388	1.304691383	0.127263821	10.251864	1.16083002091756e-24	3.30911448220917e-23
STARD13	1527.988342	-1.075262065	0.104940916	-10.24635676	1.22888481725646e-24	3.49747347185036e-23
AAK1	3106.33158	-0.903372219	0.088211434	-10.24098785	1.29903167643353e-24	3.69117135840614e-23
NOC2L	2452.060791	-1.002672737	0.097981175	-10.23332023	1.40614095975349e-24	3.9891067933681e-23
NR4A1	377.6347582	2.080922702	0.203554438	10.22292965	1.56537038972901e-24	4.43371094039591e-23
ZNF664	5867.456864	0.795096222	0.077843935	10.21397783	1.71678995482376e-24	4.85480730584881e-23
KCTD9	1115.491168	-1.188100439	0.11641725	-10.20553607	1.87284062755845e-24	5.28763342675208e-23
PLXNB3	369.4778027	-1.946273319	0.190759104	-10.20278077	1.92675422395383e-24	5.43117291134929e-23
RHNO1	1280.29593	1.125578101	0.110328516	10.20205963	1.94111707707751e-24	5.46294637265412e-23
ITGA7	888.1793426	-1.336324241	0.131078134	-10.19486773	2.09028872010051e-24	5.87341221606619e-23
ITM2C	4383.199265	0.86527487	0.084894209	10.19238983	2.14427099816117e-24	6.01553105103182e-23
TULP4	1715.741234	-1.081697069	0.106234866	-10.18212866	2.38290796174953e-24	6.67440813248195e-23
MICU1	1991.542822	1.001491255	0.098447696	10.17282573	2.62189961653406e-24	7.33219206054161e-23
FLNB	25605.06438	-0.789758203	0.07765814	-10.16967698	2.70805242538842e-24	7.56115617161373e-23
PRSS12	297.2232807	-2.215158815	0.217996905	-10.16142322	2.94742137953586e-24	8.21651821165881e-23
PRKCA	4945.639147	-0.829855428	0.08169943	-10.15742008	3.07095000093637e-24	8.54739690024401e-23
SOX4	1224.710913	-1.148007095	0.113039565	-10.15579891	3.12242278584705e-24	8.67699690519822e-23
MBP	428.4184266	1.728855657	0.170417395	10.1448309	3.4938296479475e-24	9.69386894785308e-23
GAS2L1	557.7850482	-1.606437655	0.158392266	-10.14214708	3.59118225406857e-24	9.9483628774934e-23
NMNAT1	549.3529757	1.660425347	0.163936315	10.12847793	4.13028395890431e-24	1.14238871188849e-22
PSMC6	1499.746542	-1.083790726	0.107116863	-10.11783487	4.60489271442257e-24	1.27166990366726e-22
C20orf27	805.4323317	-1.383504834	0.136805421	-10.11293871	4.84099809060494e-24	1.3347862754033e-22
TBCD	2454.698304	-0.958445914	0.094780696	-10.11224816	4.87524891020655e-24	1.34213628098116e-22
CD9	1999.946149	1.028206635	0.10169909	10.11028358	4.97400896825416e-24	1.36719493786818e-22
PCBP4	653.0217564	-1.471643837	0.145654565	-10.10365752	5.32194549114247e-24	1.46056000947907e-22
LOC284454	280.1632826	-2.499584938	0.247700578	-10.09115506	6.04539209870888e-24	1.65653116205551e-22
PRKAB1	870.4895348	1.343777014	0.13330099	10.08077292	6.71954424225773e-24	1.83840905476259e-22
GAPDH	51503.10899	-0.728029129	0.072233316	-10.07885519	6.85197759586795e-24	1.87174423538439e-22
CTNNBIP1	361.0257499	1.970811468	0.195584565	10.07651841	7.01684899725946e-24	1.91382390706117e-22
LRP8	883.9573539	-1.317411073	0.130789255	-10.07277752	7.28900219721687e-24	1.98498959681989e-22
HOMER3	607.3300201	-1.501630916	0.14914222	-10.06844952	7.61693428015873e-24	2.07110302257731e-22
FAM129B	4194.353898	-0.863923051	0.085818137	-10.06690525	7.73744661357951e-24	2.10063949997549e-22
SCD	2026.070291	-1.370544149	0.13666289	-10.02864898	1.14066634769453e-23	3.09204555661857e-22
MRPL3	2084.007449	-0.97275512	0.09723601	-10.00406246	1.46270560567872e-23	3.95893704054606e-22
EIF4G3	5946.855896	0.806290543	0.080614028	10.00186399	1.49555094469816e-23	4.04164639091672e-22
COL18A1	1511.87804	-1.054600614	0.105518737	-9.99443931	1.61196868134595e-23	4.34960831665776e-22
HIST2H2BE	181.6264585	2.784755196	0.278683415	9.992540102	1.64316185816773e-23	4.42701870141104e-22
PSMD11	3181.739404	-0.877424301	0.087832304	-9.989767522	1.68977575289176e-23	4.54567681226924e-22
LFNG	150.6672267	-3.128283201	0.313197821	-9.988202318	1.71666649855317e-23	4.61099752210162e-22
ABCC4	1062.096415	-1.498961765	0.150150753	-9.983045245	1.80830056581453e-23	4.8497578452513e-22
PKM	30622.95905	-0.723317802	0.072493643	-9.977672113	1.90892708479017e-23	5.11187534796688e-22
RAB5B	4457.280917	0.908347346	0.091089546	9.972026262	2.02063743854955e-23	5.4028360195045e-22
GALNT5	132.1095045	-6.067990448	0.608527771	-9.971591668	2.02949999072817e-23	5.41833577585041e-22
CBX1	6178.637373	-0.804597159	0.080723144	-9.967366461	2.11769503679452e-23	5.63959421365137e-22
CIC	2532.433823	-1.000222547	0.100350233	-9.967316669	2.11875668092368e-23	5.63959421365137e-22
USP11	3690.856051	1.179984709	0.118522401	9.955794821	2.37914074470607e-23	6.32314789803534e-22
GLB1L	262.4144058	2.334053397	0.234630438	9.947786033	2.57855829735044e-23	6.84285876086663e-22
SESN2	704.7343405	1.422864644	0.143191159	9.936819116	2.87872832207252e-23	7.62798266331479e-22
ANXA6	5234.65472	-0.903626824	0.090954395	-9.93494406	2.93340552715564e-23	7.76122893517198e-22
MDH1	3805.436019	0.84617691	0.08530329	9.919628099	3.42028185469205e-23	9.03588363226117e-22
TBC1D8	479.0846713	1.642558864	0.165642083	9.916313746	3.53573895014764e-23	9.32696271715067e-22
IP6K2	1907.745425	1.059847644	0.106903506	9.914058799	3.61648861649541e-23	9.52575556005066e-22
SLU7	2698.529346	0.923921846	0.093207074	9.912572143	3.67072174535405e-23	9.65421668562313e-22
MN1	418.1907609	-1.85683919	0.187397694	-9.908548742	3.82156702878503e-23	1.00360142149698e-21
HLA-E	2675.746935	0.986780377	0.099601244	9.907309795	3.86924181851169e-23	1.01461394510943e-21
EXOC4	2086.314777	1.066732606	0.107992256	9.877861998	5.1928997274458e-23	1.35969347826485e-21
PDCD4-AS1	164.1725345	2.887201787	0.292565365	9.868570011	5.69709724196104e-23	1.48950438837898e-21
OGFRL1	2325.94104	1.15180097	0.116741111	9.866284134	5.82838325216172e-23	1.52157822154662e-21
ZNF862	242.803825	2.411487999	0.244628788	9.857744136	6.34590813424985e-23	1.65424159829988e-21
SERPINE1	8383.707039	-3.376149536	0.34257385	-9.855245919	6.50572379422307e-23	1.69340445271132e-21
LOXL1	1746.665448	-2.786524446	0.282864647	-9.851087709	6.78061397845691e-23	1.76236134493011e-21
PCDH10	193.2390571	-2.605047642	0.264479397	-9.849718626	6.87361333230125e-23	1.78390957467096e-21
TBC1D5	2160.196946	0.927409818	0.094227416	9.842250389	7.40359494552124e-23	1.91863837341851e-21
NGFRAP1	1924.311883	0.981294374	0.099709791	9.841504707	7.45868314698268e-23	1.93008442078729e-21
ADGRG2	300.8692085	1.983990667	0.201755724	9.833627632	8.06597886289242e-23	2.08418290091755e-21
TERT	247.7251267	-2.324436873	0.236679047	-9.821050497	9.13862043012889e-23	2.35789748149048e-21
LMNA	9135.911019	-0.73174169	0.074563176	-9.813714125	9.82829948741789e-23	2.53214817989248e-21
VMA21	2693.462336	-0.940581152	0.095927165	-9.805159509	1.06977851421762e-22	2.75214926641663e-21
PHF21A	1022.815371	1.357463497	0.138519768	9.799781739	1.12829179964039e-22	2.8953847254328e-21
TAF7	3965.362688	0.863576479	0.088122365	9.799742381	1.12873151285685e-22	2.8953847254328e-21
PLAC4	108.5989547	-4.377587722	0.446852208	-9.796500153	1.16554237057255e-22	2.98547766050715e-21
CAV1	5828.701629	-0.922575814	0.094182835	-9.795583431	1.17616424419714e-22	3.00832515947036e-21
PDLIM4	667.021285	-1.39522567	0.142469091	-9.793181524	1.20445125078203e-22	3.07622419166498e-21
DPF3	218.4630551	-2.483365966	0.253653802	-9.790375499	1.23835133245569e-22	3.15824263345193e-21
CCT5	8529.576863	-0.886998643	0.090610548	-9.789132265	1.25367138357931e-22	3.19270720942085e-21
APLP1	374.1846335	1.835986956	0.187564006	9.788588973	1.2604249903854e-22	3.20528795396714e-21
CDC42BPA	5740.569642	0.778307362	0.07957936	9.780266695	1.36849465679336e-22	3.47511128795486e-21
NXPH4	217.6524703	2.364103204	0.241830872	9.775853625	1.42947172792947e-22	3.62474653076405e-21
RHBDD2	972.4131547	1.24947157	0.127857263	9.772394119	1.47914687856482e-22	3.7453355203087e-21
RBM3	6215.558778	-0.880697869	0.090143669	-9.769935949	1.51547850686357e-22	3.82636673290097e-21
SLC6A6	1450.686645	-1.064246696	0.108930013	-9.770004341	1.51445583201109e-22	3.82636673290097e-21
HPCAL1	1141.623357	-1.134778882	0.116159396	-9.769152748	1.52723867954994e-22	3.85055869077969e-21
GRWD1	1114.591232	-1.137193127	0.116448822	-9.765604411	1.58166060302671e-22	3.98208967206467e-21
C16orf45	810.1052318	1.585266168	0.162415911	9.760534874	1.66275929181006e-22	4.18031404316516e-21
PDE4DIP	1786.170681	-1.034107572	0.105966046	-9.758857764	1.69048410086109e-22	4.23993983863668e-21
PPP1R3C	752.2536668	1.334040158	0.136701104	9.758810385	1.69127395396563e-22	4.23993983863668e-21
KTN1	10567.18403	0.708685402	0.072642808	9.755754543	1.74299639454006e-22	4.36341618655821e-21
SMG1P3	150.9108064	-3.166868629	0.324700971	-9.753184958	1.78769806829474e-22	4.46899231386723e-21
SET	12061.56148	-0.735041139	0.07539041	-9.7497963	1.84838783506112e-22	4.61418172272178e-21
RPA2	2134.151113	0.97262009	0.099776693	9.747968816	1.88195936206907e-22	4.69136103881646e-21
RRS1	591.0850517	-1.697969441	0.174222589	-9.745977537	1.91922717746297e-22	4.77752410344795e-21
KIF18B	1890.138646	-1.144350465	0.117606678	-9.730318791	2.23890187137164e-22	5.56545030585405e-21
RBBP8	1905.050926	1.059233042	0.108883359	9.728144424	2.28727105853282e-22	5.67770065849846e-21
TMEM65	949.1951337	-1.210058265	0.12444081	-9.72396649	2.38313100421005e-22	5.9073572746716e-21
PXN	4715.743324	-0.801358574	0.08247331	-9.716580779	2.56241670502798e-22	6.3428785496729e-21
BMF	203.2184057	2.554764631	0.263009317	9.71358986	2.63876110198472e-22	6.52272219810881e-21
SULF1	904.1705244	1.319507199	0.135867357	9.71173086	2.6873428207957e-22	6.63353310261776e-21
AGBL5	1357.206475	1.059433018	0.10917989	9.70355458	2.91173922158814e-22	7.17741687619928e-21
ARHGDIB	206.8186539	-2.776269513	0.286369941	-9.694695984	3.17582068641529e-22	7.81747281500054e-21
COX11	933.8448971	-1.201001689	0.12389295	-9.693866293	3.20173612126113e-22	7.8703037840291e-21
EFHD1	325.2127714	1.923678743	0.198446725	9.693678468	3.20763180877345e-22	7.87384508170304e-21
RFX5	2061.83422	1.000076733	0.103198314	9.69082436	3.29855391006545e-22	8.08580330187196e-21
APP	11993.66739	0.687593925	0.070990222	9.685755428	3.46636345951546e-22	8.48538888967815e-21
PSMD2	11481.05009	-0.714767832	0.073833767	-9.680771599	3.63958632030418e-22	8.89710216114191e-21
NBEAL2	688.9568547	-1.366162969	0.141129832	-9.68018558	3.66050925771717e-22	8.93588958852117e-21
PRC1	8990.64359	0.945854301	0.097713912	9.679832521	3.67317212342282e-22	8.95443367025861e-21
FBLN2	2791.560162	-0.868847505	0.089783887	-9.677098336	3.77271578936763e-22	9.18443235003906e-21
NOTCH2NL	261.582965	-2.134090507	0.22077652	-9.666292911	4.19291590329687e-22	1.01933419085102e-20
KLC3	390.5951956	-1.762010978	0.182297021	-9.665604898	4.2211872981537e-22	1.02479758664243e-20
TOR4A	1242.087904	-1.19339188	0.123492933	-9.663645155	4.30275394673113e-22	1.04316698565879e-20
DBN1	7172.76084	-0.750194188	0.077632349	-9.663422489	4.31211964596883e-22	1.04400551538155e-20
MORN4	292.6798356	2.114828106	0.218917523	9.660387506	4.44180588640618e-22	1.07393265713191e-20
ITFG1	1138.250268	1.156499158	0.119731329	9.65911903	4.49714537101348e-22	1.0858271487335e-20
ADD3	2367.155768	0.970988402	0.100596852	9.652274243	4.80774639991484e-22	1.15923751530825e-20
PDE1C	1078.592658	-1.440528331	0.149329557	-9.646639019	5.07931990070761e-22	1.223050407699e-20
ANXA2	29784.3873	-0.935184734	0.096958448	-9.645211421	5.15049516372771e-22	1.23850138127515e-20
NCOA7	1208.952838	1.118161624	0.115969056	9.641896397	5.31960047331485e-22	1.277426885399e-20
XYLT2	1142.116275	-1.125643859	0.116794526	-9.637813499	5.53544316803371e-22	1.3274548514495e-20
ERBB2IP	12021.52445	-0.799356455	0.082955462	-9.6359714	5.63564148975012e-22	1.34965213671875e-20
KLF16	840.3603165	-1.358141393	0.141106378	-9.62494687	6.27393386304513e-22	1.50048047490473e-20
CLDN11	1798.373966	-0.972483695	0.101066757	-9.62219157	6.44432454801901e-22	1.53914854137416e-20
MICALL1	2044.412911	-0.928374854	0.096709262	-9.599647832	8.02180359698842e-22	1.91332465280936e-20
TPT1	26831.00315	0.799034118	0.083312465	9.59081117	8.73951790955869e-22	2.08170134142238e-20
DYNC1H1	22897.57464	-0.670006942	0.069861723	-9.590472601	8.76824519520361e-22	2.08573304952932e-20
TXNRD1	14361.88736	1.022293661	0.106723332	9.578914377	9.80703224637056e-22	2.3296974183112e-20
DHX40	2149.560826	0.915489135	0.095590647	9.577183151	9.97277094777668e-22	2.36336666655578e-20
DSC3	1371.214219	-1.067663768	0.111480266	-9.577154786	9.97550941071978e-22	2.36336666655578e-20
C6orf48	1983.328893	1.005304387	0.104998316	9.574481035	1.02370124857835e-21	2.42207441330304e-20
PTEN	1813.632466	-0.967504474	0.101053363	-9.574193769	1.02655085231952e-21	2.42556948715176e-20
MB21D2	558.1410895	-1.479731362	0.154593575	-9.571752027	1.05109135483708e-21	2.48023879911756e-20
SEMA7A	207.4495994	-2.406616961	0.251704915	-9.561263278	1.1632797207207e-21	2.74130743786903e-20
YIF1A	729.3746395	-1.31098041	0.137121709	-9.560706485	1.16955563443193e-21	2.75242693514646e-20
CKS1B	805.5638864	-1.266453405	0.132539752	-9.555272145	1.23259534799093e-21	2.89692688569039e-20
ACSL4	4099.079729	-0.908975854	0.095180778	-9.549993913	1.29703909562946e-21	3.04433850944953e-20
INAFM2	1019.806972	1.151046431	0.120559622	9.547528522	1.32827126256247e-21	3.1135101186378e-20
MFSD12	585.7996051	-1.503307024	0.157567601	-9.540711489	1.41855713251434e-21	3.32073890861701e-20
NLN	1983.7562	-1.04723733	0.109786316	-9.53886939	1.44397909109042e-21	3.37577863173706e-20
SUMF2	1936.102274	0.989900448	0.103815744	9.535166895	1.49644671535093e-21	3.49381760199635e-20
TAX1BP1	4093.193643	0.78471268	0.082311567	9.533443529	1.52150734457085e-21	3.54764126753895e-20
MFI2	1770.705925	-1.203570294	0.126290838	-9.530147313	1.57060197586558e-21	3.65728844814864e-20
AMD1	2131.378241	-0.963419294	0.101131076	-9.52644163	1.62766844980243e-21	3.78518581339582e-20
NFYB	1316.835964	1.115350706	0.117218934	9.515107092	1.81525824928134e-21	4.21588361337693e-20
PDZD2	390.3750626	-1.706053918	0.179407751	-9.509365728	1.91828560898684e-21	4.44931494136921e-20
RIPK4	914.7344477	-1.207091473	0.126966616	-9.507156353	1.95945559705108e-21	4.53884904617049e-20
TTLL12	1115.138548	-1.1061847	0.116410852	-9.502419059	2.05070080252083e-21	4.74399031200958e-20
STX17	950.5559241	1.219314809	0.128415213	9.495096262	2.20008011687281e-21	5.08290405040654e-20
ITGA4	126.1404337	-3.570145006	0.376128012	-9.491834943	2.27002602754871e-21	5.23765535390287e-20
TRIP6	2202.322495	-0.973369069	0.102790227	-9.469470951	2.81264596312481e-21	6.48118706026962e-20
SOGA3	297.2397764	-2.069156361	0.218581761	-9.466280948	2.8998471393308e-21	6.67342426309017e-20
IL6	216.1404187	2.274157912	0.24045618	9.457681264	3.14847333853641e-21	7.23616616193662e-20
RPS27L	1297.437822	1.048234896	0.110869669	9.454658865	3.24076964686976e-21	7.43861853750339e-20
DTX2	443.1483138	-1.596820398	0.169005389	-9.448340141	3.44246095280953e-21	7.88309732355761e-20
PTPRS	3537.065424	-1.071077914	0.113361809	-9.448313548	3.44333548364065e-21	7.88309732355761e-20
GMFB	2391.915902	-0.880260396	0.093189916	-9.445876047	3.52443611675442e-21	8.0583290979971e-20
DMTN	552.5939778	1.434945539	0.151998294	9.440537132	3.7087329281232e-21	8.46875268367563e-20
P3H2	1495.327564	1.166016088	0.123513445	9.440398047	3.71365932252821e-21	8.46905998275659e-20
NACC1	3374.345606	-0.980662159	0.103897794	-9.438719743	3.77361787937865e-21	8.59470649486319e-20
SMARCC2	5643.043542	0.78170042	0.082824095	9.438079793	3.79673184950599e-21	8.63622119796254e-20
ELL2	7579.336048	-0.759658484	0.080560149	-9.429705538	4.11241829718108e-21	9.34227262010004e-20
ZNF740	1594.376477	0.971007179	0.103004142	9.426875035	4.22488422413047e-21	9.58544336036994e-20
LRFN4	522.7369697	-1.659073042	0.17601571	-9.425710023	4.27205322938093e-21	9.68003445847161e-20
NAV1	2395.01775	-0.871715478	0.092489827	-9.424987685	4.3015604340593e-21	9.73441473899668e-20
FBLN7	182.650607	2.483312648	0.263528777	9.423307287	4.37098625344016e-21	9.87887609249379e-20
SEMA3E	164.1171819	-2.702803341	0.286943973	-9.419272026	4.54226233586947e-21	1.0252866478181e-19
GSTZ1	577.8454309	1.440705934	0.152996214	9.416611672	4.6587943737314e-21	1.05024912960879e-19
ICAM1	689.7914228	1.334968441	0.141791457	9.415013226	4.73022841752468e-21	1.0649943573418e-19
TPX2	13488.54346	0.888889555	0.09442778	9.413432756	4.80192404478444e-21	1.07976088508295e-19
STXBP6	340.715585	1.794257849	0.190693336	9.40912716	5.00273894788312e-21	1.12348676194265e-19
GTF3C6	674.1797383	-1.468176013	0.156093425	-9.405751827	5.16595459805377e-21	1.15866854779191e-19
ANKRD36	367.9639704	-1.847860611	0.196474753	-9.405079178	5.19910465962219e-21	1.16462580170041e-19
HGSNAT	1936.793076	0.92833227	0.098716879	9.403987281	5.25336504359291e-21	1.17529080734761e-19
PCYOX1	2415.232203	0.884749397	0.094129677	9.399260935	5.49476648834013e-21	1.22774339968298e-19
CLTB	1864.682774	-1.015674724	0.108077933	-9.39761425	5.5814232531391e-21	1.24553124464622e-19
MBOAT7	2115.665423	-0.987459303	0.10510047	-9.39538431	5.70093190452105e-21	1.27059609685378e-19
PARD3B	587.519992	1.396575471	0.148936531	9.376984018	6.7886790286688e-21	1.51112233189789e-19
PNKP	569.7228796	-1.447105665	0.154334953	-9.376396207	6.82661835231568e-21	1.517656009545e-19
MXI1	515.2576814	1.528616825	0.16323199	9.364689023	7.627457043003e-21	1.69356376605572e-19
P3H3	971.5365979	-1.291613009	0.137942739	-9.363399788	7.72113723229942e-21	1.71221304195307e-19
NRXN3	390.4791858	-2.052305304	0.21928581	-9.359042905	8.04622282302803e-21	1.78206694453881e-19
NEGR1	1035.106844	-1.441037942	0.153978374	-9.358703486	8.0721093337524e-21	1.78556270794418e-19
FZD2	1094.316822	-1.191221415	0.127330597	-9.355343035	8.33288727448179e-21	1.84094312111489e-19
MAPK8IP3	909.612222	-1.219120198	0.130353645	-9.352405874	8.56762916275361e-21	1.89044042225352e-19
DHX37	895.1874987	-1.176086728	0.12576995	-9.351094827	8.67450959133739e-21	1.91163693911842e-19
COX7A2	2110.894598	0.889561874	0.095132578	9.350759663	8.70204413505963e-21	1.91531666305161e-19
CTSB	6938.479009	0.702007635	0.075173302	9.33852337	9.76869382779815e-21	2.14741162577742e-19
PRDX1	5556.285663	-0.822009842	0.088053536	-9.335341665	1.00666047710086e-20	2.21015121394789e-19
MAP1B	11795.31233	-1.981026019	0.212224039	-9.334597664	1.01375533385803e-20	2.22296672091896e-19
PAPPA	892.8462382	-1.394238611	0.149379534	-9.333531667	1.02400704155094e-20	2.24266424440785e-19
HIST1H1C	288.8661861	1.991208521	0.213373759	9.332021574	1.03870531788754e-20	2.27203933024064e-19
STAG3L2	237.3815421	-2.148442768	0.230245927	-9.331078281	1.04799238309933e-20	2.28952007155717e-19
USP28	1107.160879	1.119547729	0.119990871	9.330274172	1.05597393988351e-20	2.30410906339521e-19
YPEL1	369.6315338	1.793869475	0.19228225	9.329355521	1.0651660149023e-20	2.32130014147759e-19
PRICKLE1	1295.627415	1.022697972	0.109719666	9.321008828	1.1523930354466e-20	2.50829981631566e-19
ZNF84	1108.048082	1.075497885	0.115401673	9.319603933	1.16775392393615e-20	2.53860797683242e-19
C19orf60	157.3551409	-2.738724915	0.294153401	-9.310532874	1.27192597393571e-20	2.76167317731446e-19
ATP1A3	161.7164889	-2.800953035	0.300885841	-9.3090224	1.29014310861479e-20	2.79779009836292e-19
PKP2	1186.381039	1.080765091	0.116100813	9.308850322	1.29223475541668e-20	2.7988917974552e-19
BRIP1	2802.335968	-0.961938153	0.103361325	-9.306557902	1.32042172300107e-20	2.85644229281773e-19
TTC17	2226.462135	0.933705948	0.100372789	9.302381238	1.37334845015419e-20	2.96730568557764e-19
SNAPC4	589.498981	-1.390031496	0.149472453	-9.299583083	1.40997465688406e-20	3.04272186639425e-19
MMP16	367.24058	-1.750319024	0.188243751	-9.298152089	1.42907713613134e-20	3.08018406146161e-19
GNG12	8568.087628	-0.803619882	0.086509197	-9.289415552	1.55137835320178e-20	3.33971510529698e-19
RPL27A	7360.980595	-0.87825368	0.094553769	-9.288404731	1.56618019926754e-20	3.36747796129617e-19
FSCN1	3101.334224	-0.863183169	0.092945764	-9.286955421	1.58764693941723e-20	3.40948627062698e-19
FOXC2	152.452948	-2.87223659	0.309298744	-9.286285977	1.59766052660434e-20	3.42682671689382e-19
TMSB4X	7538.492304	-2.950214698	0.318011322	-9.277074409	1.74195814057514e-20	3.73180220321515e-19
ASH2L	2063.520856	0.907321169	0.097824914	9.274949821	1.77702667156946e-20	3.80232074979644e-19
SLC30A7	1228.414013	-1.105517278	0.119201068	-9.274390731	1.78637047301886e-20	3.81769186700548e-19
MAN2A1	2512.020825	-1.092626873	0.117819972	-9.273698311	1.79800990519426e-20	3.83792597396175e-19
BBS2	959.6079157	1.177948376	0.12703188	9.272856385	1.81226356546695e-20	3.86368471122591e-19
THNSL2	282.1446131	1.957583148	0.211122555	9.272259668	1.82243346593839e-20	3.88068543096328e-19
TNFAIP1	2802.370857	0.819454966	0.088390201	9.270880237	1.84615974807775e-20	3.92647742328835e-19
TBC1D4	1033.802482	1.107739266	0.119578731	9.263681358	1.97502566108971e-20	4.1955052324639e-19
C14orf80	429.9066681	-1.687825953	0.182240068	-9.261552488	2.01481034007322e-20	4.27488090641705e-19
FAAP100	1005.506542	-1.136797924	0.122843277	-9.254050785	2.16142292040173e-20	4.58045427999762e-19
SH3BGRL3	1868.214585	-0.950731276	0.102744469	-9.253357272	2.17549802149603e-20	4.60476072238573e-19
PLAUR	394.2134553	-1.654983822	0.178856325	-9.253146747	2.17978861737908e-20	4.608323447794e-19
NFIB	5229.720628	-0.808523163	0.087387036	-9.252209523	2.19899137100089e-20	4.643366008491e-19
EP400	3627.312593	-0.812132698	0.087801624	-9.249631842	2.25267228326252e-20	4.74537901482501e-19
TOB1	1276.141604	1.084507769	0.117248614	9.249642544	2.2524467471534e-20	4.74537901482501e-19
RPS20	6536.24877	-0.796061415	0.086232594	-9.231560584	2.66717191020808e-20	5.611856707264e-19
ZNF274	546.3821602	1.557598619	0.168775333	9.228828595	2.73607632612793e-20	5.74998965374375e-19
MFSD6	1597.87886	0.988402298	0.107144275	9.224966037	2.83650779769163e-20	5.95397135586721e-19
NFE2L3	622.8670527	-1.424316113	0.154613157	-9.212127462	3.19724128932125e-20	6.70320789412381e-19
PFKP	6051.998593	-0.743313242	0.080712818	-9.209358125	3.28080870094969e-20	6.87026220149108e-19
ALDH5A1	296.1138688	1.912523064	0.207678821	9.209042399	3.29047211760891e-20	6.87420853506146e-19
CRISPLD2	856.7425	-1.265783783	0.13744984	-9.209059685	3.28994231957806e-20	6.87420853506146e-19
GYPC	294.3898906	1.876961907	0.203833406	9.208313493	3.31288926589826e-20	6.91286952603139e-19
EPB41L5	1163.603824	1.063381255	0.115549394	9.20282849	3.4864911216875e-20	7.26653821753596e-19
WNT5B	340.1502603	-1.809243637	0.196599424	-9.202690443	3.49097442934131e-20	7.26731237505045e-19
CRNKL1	1548.026575	0.952421014	0.103509065	9.201329524	3.53547861776533e-20	7.3512998929864e-19
EPN1	2399.016728	-0.85911653	0.09339256	-9.198982527	3.61355057669865e-20	7.50480527527285e-19
CTDSPL	1356.471438	1.083479509	0.117787604	9.198586857	3.62687921953605e-20	7.52364593029109e-19
UCKL1-AS1	101.9942386	-3.968015929	0.431394224	-9.198120199	3.64266166610572e-20	7.54752664557474e-19
CPD	4046.07336	0.785387878	0.085441547	9.192107454	3.8521899281763e-20	7.97231906212974e-19
CEBPG	1933.776181	1.230066731	0.13382491	9.191612639	3.86995430679885e-20	7.99971607232315e-19
LINC00476	208.5022271	2.428462301	0.264552616	9.17950591	4.33073927112031e-20	8.94176236889958e-19
TACSTD2	2632.232732	1.061475588	0.1156829	9.175734618	4.48505806380311e-20	9.23880142420236e-19
TMEM201	1085.823475	-1.14951214	0.125276616	-9.175791725	4.48268124219456e-20	9.23880142420236e-19
UQCRH	1434.146158	-0.978258333	0.10662435	-9.17481171	4.52364327330484e-20	9.30743553112802e-19
STOX1	187.2083681	2.408633389	0.262588069	9.172668794	4.61450497416634e-20	9.48334429225767e-19
MYL6B	1118.002316	1.083920965	0.118304672	9.1621146	5.08901556697127e-20	1.04463717921777e-18
NUDT4	363.3226172	-1.713361559	0.187013659	-9.161692101	5.10898309576081e-20	1.04751934146725e-18
CROCC	316.7409287	-1.830244788	0.199777731	-9.16140542	5.12257584161311e-20	1.04908928649676e-18
TK2	852.7801827	1.181720031	0.129046208	9.157340204	5.31921678098571e-20	1.08809996975858e-18
SH2D5	140.4996518	-2.919706133	0.318876783	-9.156220494	5.37467731085551e-20	1.0981739513533e-18
TM7SF3	1781.55982	0.921795498	0.10070351	9.153558766	5.50882058283961e-20	1.12428285197583e-18
PPAP2B	787.6281185	-1.206652723	0.131884534	-9.149311792	5.72973945816359e-20	1.16802093637351e-18
HGH1	635.9812454	-1.465278013	0.160234454	-9.144587646	5.98577840686396e-20	1.2188093037202e-18
SERINC3	3362.754863	0.784305731	0.085781531	9.143060525	6.07093940323457e-20	1.23472707724704e-18
RNF130	1526.802286	0.955260608	0.10454236	9.137545869	6.38855853979576e-20	1.29783199577414e-18
EMP3	977.2668895	-1.237294493	0.13548518	-9.132323482	6.70446404613342e-20	1.3604442887642e-18
PNISR	3274.093652	0.802782439	0.087940074	9.128744152	6.92984817870314e-20	1.40456578796329e-18
PTPRA	2832.86245	0.865189535	0.09482863	9.12371648	7.2591301157244e-20	1.46962045435639e-18
CCNB2	3428.317414	1.036635868	0.113631154	9.122813862	7.31986227640867e-20	1.48022020449939e-18
PARP6	1371.000547	1.001517479	0.109871223	9.115375701	7.83983625963764e-20	1.58355732631812e-18
TBC1D15	1333.396712	1.000961212	0.109926162	9.105759628	8.56648325296906e-20	1.72835644991981e-18
LENG8	2492.354927	-0.962129213	0.105680036	-9.104171849	8.69270678609343e-20	1.75182325812332e-18
COLGALT1	2915.479282	-0.911504072	0.1001797	-9.098690391	9.1427573599404e-20	1.84042247812741e-18
PARD3	2375.364226	0.834068875	0.091677662	9.097841861	9.21445369009229e-20	1.85274464753915e-18
SNAI2	254.079914	-2.014636821	0.221559674	-9.09297612	9.63644207372234e-20	1.93539178648828e-18
UPF3B	1057.562086	1.077182494	0.118467735	9.092623355	9.66776823870022e-20	1.93947940806797e-18
PSEN1	2468.721441	0.896228705	0.098708627	9.079537793	1.09036892534687e-19	2.18494108691389e-18
UBE2Q1	1996.335887	0.873786009	0.096269632	9.076444915	1.1217905490408e-19	2.24535970144361e-18
GNB4	2120.524981	-0.951319189	0.104908812	-9.068057941	1.211571292761e-19	2.42232025206537e-18
ATRAID	1229.274259	1.015023197	0.111940185	9.067549767	1.21723377664073e-19	2.4308914992484e-18
SDHD	827.9291019	-1.184981841	0.130729472	-9.064381725	1.25312904172863e-19	2.49975199588169e-18
SMIM14	433.3005166	1.584987261	0.174880817	9.063242557	1.26629037621289e-19	2.5231585241473e-18
IFT52	1192.456408	1.020132309	0.112562145	9.062836449	1.27101528041866e-19	2.52687559798868e-18
SMARCA1	3685.521255	0.939864362	0.1037047	9.062890695	1.2703831373727e-19	2.52687559798868e-18
NDUFB7	633.1983468	-1.388496192	0.153238115	-9.061036726	1.29216489376051e-19	2.56315626625402e-18
NUSAP1	7310.226524	0.809628616	0.089352051	9.061108322	1.2913169166754e-19	2.56315626625402e-18
SLC38A1	9058.284718	0.91920414	0.101448756	9.060772901	1.29529434030051e-19	2.56648342718288e-18
STARD9	1597.523694	-1.03169582	0.113895298	-9.058282779	1.32520323944465e-19	2.62280426136e-18
TTC9	287.4188624	1.879631804	0.207561676	9.055774861	1.35601553726996e-19	2.68078507893841e-18
AP3S1	1297.725621	-1.016390622	0.11226206	-9.053732122	1.38163495674657e-19	2.72838170117754e-18
ADIPOR2	3618.4448	0.789480376	0.087219174	9.05168368	1.40780613423438e-19	2.77696044826546e-18
TMED9	3675.258841	-0.805887663	0.089050941	-9.0497378	1.4331204569596e-19	2.82374258152776e-18
CEBPA	90.47712702	4.450562066	0.491817694	9.04921096	1.44005125076076e-19	2.8342389538915e-18
EAPP	895.0968802	1.160200237	0.128263271	9.045459631	1.49036834737848e-19	2.93000780551359e-18
EVA1A	349.9416296	-1.708054521	0.188847312	-9.044632429	1.5016953897234e-19	2.94899603533016e-18
CYFIP2	630.5544321	1.401060721	0.155061642	9.035508085	1.63242306695536e-19	3.20215818927513e-18
ALDH16A1	877.7435934	-1.152827983	0.127594514	-9.035090493	1.6386679168411e-19	3.20947848661741e-18
GDE1	2275.478269	0.840535689	0.093030904	9.035015844	1.63978673385511e-19	3.20947848661741e-18
DOCK11	577.0978642	1.400711738	0.155145059	9.028400587	1.74199110135685e-19	3.40574676165718e-18
SLIT3	289.2768654	-1.923142097	0.213046941	-9.02684681	1.76689507532037e-19	3.4506191780345e-18
RAP1GAP2	806.4107143	-1.393103211	0.15441598	-9.021755459	1.85099031731226e-19	3.61086124372813e-18
HEXA	1854.4482	0.919451095	0.101947176	9.018897144	1.89992282223474e-19	3.70223108711983e-18
PLEKHG4B	338.1326032	-1.813801723	0.201134866	-9.017838434	1.91836981183356e-19	3.73406035840818e-18
JDP2	858.2143305	1.281531245	0.142144163	9.0157149	1.95590547423304e-19	3.80293436211163e-18
MMP2	337.0045307	1.716797433	0.190491652	9.012454959	2.01494495796884e-19	3.91342166891663e-18
TMEM106A	134.2398377	-2.933444208	0.325833184	-9.002901943	2.19828664053872e-19	4.26482086551935e-18
RAC3	461.260721	-1.510271827	0.167918607	-8.994070742	2.38239012494593e-19	4.61692577503228e-18
PGK1	7567.061562	-0.703867781	0.078261656	-8.993775711	2.38879669851284e-19	4.62427084879694e-18
HSPE1	421.2643065	-1.552166917	0.172674914	-8.988954353	2.4959366460078e-19	4.82638777697395e-18
LRRC15	112.1934668	-3.482431555	0.387423106	-8.98870382	2.50163191321872e-19	4.83211392723799e-18
DCAF5	1671.461569	1.001796087	0.111489129	8.985594309	2.57339704965497e-19	4.96530780082991e-18
PHB	3424.506546	-0.78483255	0.087357355	-8.984161079	2.607156119544e-19	5.02495935188884e-18
DDB2	1107.838164	1.155031133	0.128649098	8.978151854	2.75352871141902e-19	5.30129264113505e-18
ZFP62	1353.298025	1.006053899	0.112075777	8.976550737	2.79387976304523e-19	5.37312632557796e-18
NOL6	1615.5768	-0.96345013	0.107350274	-8.974826955	2.8379753910276e-19	5.45199750663281e-18
BCAS3	839.1834986	1.217930775	0.135737782	8.97267332	2.89403425296077e-19	5.55365487370561e-18
RFC1	4215.587232	0.745576307	0.083099111	8.972133424	2.90825833197428e-19	5.57489780469777e-18
CLN6	1010.078866	-1.134019097	0.126459228	-8.96746814	3.03408221382689e-19	5.80979079601046e-18
SRP9	1916.28853	-0.884525076	0.098644543	-8.966791762	3.05276520249319e-19	5.83923941437929e-18
THAP9-AS1	937.062623	1.111853719	0.123998866	8.966644279	3.05685407318504e-19	5.84073933940242e-18
ZFP36L2	1341.743136	-1.108845537	0.123856101	-8.952692074	3.46916551725265e-19	6.62138567515371e-18
ANTXR1	8053.216113	0.78018041	0.087155309	8.951610844	3.50332092071237e-19	6.67936288594072e-18
ATAD5	1158.17286	-1.161157727	0.129827303	-8.943863876	3.75795377496296e-19	7.15712015287666e-18
ATP2B1	2313.436021	0.853718642	0.095455268	8.943651407	3.76518901012685e-19	7.16318090042862e-18
PPP2R2B	1041.012389	-1.092205943	0.122296364	-8.930812874	4.22889880825275e-19	8.03672661688807e-18
NELFB	1509.271166	-0.941439721	0.105417982	-8.930542049	4.23926493322138e-19	8.04777319331414e-18
RAB3B	8105.292454	-0.869217429	0.097342168	-8.929505576	4.27916947429057e-19	8.11481129706132e-18
THSD4	1080.823324	-1.299912093	0.145650702	-8.924859789	4.46264142049715e-19	8.45366821713469e-18
NEK6	1372.180287	-0.968816816	0.108620209	-8.919305403	4.69221771056142e-19	8.87904237863625e-18
ARSJ	982.20103	-1.081543881	0.121283256	-8.917503675	4.76916433877577e-19	9.01499577791689e-18
GKAP1	242.4305135	1.978903828	0.22192353	8.917052755	4.78861607590765e-19	9.04209407324699e-18
FAM98A	1398.661345	-0.984723123	0.110461808	-8.914602589	4.89568889253362e-19	9.23440826965201e-18
SPHK1	676.2445621	-1.351262903	0.151602457	-8.913199241	4.95807723891856e-19	9.34211696382161e-18
LLGL1	1686.889579	-0.905987819	0.101702491	-8.908216616	5.18599969789249e-19	9.7611670565018e-18
SLC25A22	480.9100854	-1.449262942	0.16284156	-8.899834556	5.59299936808769e-19	1.05160288118704e-17
THBS1	33032.15587	-0.889154402	0.099916919	-8.898937379	5.63838931562125e-19	1.05901055009873e-17
GATC	1423.211492	0.966348672	0.108599126	8.898309884	5.67035160510653e-19	1.06388316633389e-17
TSG101	1661.864815	0.912637218	0.102569129	8.897776839	5.6976434671242e-19	1.06787010220523e-17
GABARAPL2	1466.502027	0.944129838	0.106114989	8.897233565	5.72559259559225e-19	1.0719716476112e-17
MRPS33	596.7585233	1.342044592	0.151013992	8.88688907	6.28436970713666e-19	1.17534338840141e-17
ZFHX4-AS1	197.0318637	-2.256443606	0.253938972	-8.885771208	6.3478872317373e-19	1.18596785342204e-17
SPECC1	2110.088722	0.840598282	0.094635279	8.882504396	6.53716627939271e-19	1.22004093793017e-17
PARVA	5695.296566	0.698761909	0.078669748	8.882218696	6.55398245348326e-19	1.22188909159138e-17
CBX6	3355.387945	-0.766328368	0.086284793	-8.881383907	6.60336284611696e-19	1.22979804997124e-17
POLRMT	567.732508	-1.427755933	0.160769927	-8.880740098	6.64169709271892e-19	1.23563530964962e-17
POLR3GL	591.8334611	1.358997921	0.153156603	8.873257159	7.10370415302087e-19	1.3201983932754e-17
SNAPC1	4162.755211	0.815235312	0.092015663	8.859745028	8.01976502748114e-19	1.48887948629939e-17
PRR13	760.9938998	-1.223438569	0.138123281	-8.857584031	8.17671725868365e-19	1.51642498247613e-17
RPL35A	6991.41034	0.687137544	0.077579071	8.857254109	8.20094485463784e-19	1.51932389267158e-17
TBC1D22B	898.0458735	1.112306618	0.125785438	8.842888584	9.32752282672124e-19	1.72622658051802e-17
ZFAND3	3230.536923	0.75735948	0.085711683	8.836128892	9.9092445929988e-19	1.83196641147135e-17
GPT2	1361.119964	1.084028345	0.122782162	8.828874863	1.05733936273796e-18	1.95270803521742e-17
PDIA3	6217.792907	-0.701633128	0.079501511	-8.825406209	1.09063214228057e-18	2.00999295961072e-17
POLE3	2849.717247	0.790694892	0.089592429	8.825465514	1.09005431476525e-18	2.00999295961072e-17
PTPN14	6177.292649	-0.775356079	0.08794405	-8.816470039	1.1812479185355e-18	2.17472663668713e-17
RNPEP	2090.523644	0.843416997	0.095684882	8.814527227	1.20191165759414e-18	2.20816908901443e-17
SCRN1	6919.758573	0.667520051	0.075728729	8.814621026	1.20090585862063e-18	2.20816908901443e-17
C19orf24	326.7195296	-1.801696403	0.204585956	-8.806549759	1.29056823815225e-18	2.36858806241982e-17
SH3BP4	4530.32445	0.705886256	0.080159486	8.80602274	1.29664750686812e-18	2.37727676726008e-17
IGBP1	938.8625021	1.083303351	0.123027571	8.805370521	1.30421014143156e-18	2.38866425281466e-17
HACE1	775.0407913	1.163810891	0.13222726	8.80159576	1.34884277091006e-18	2.46785167008948e-17
PHLDA1	1833.129514	-0.961466968	0.109316834	-8.795232508	1.42752073600443e-18	2.60910046413053e-17
MYPN	276.8880202	-1.935500529	0.220197388	-8.789843275	1.49768748585425e-18	2.73451741993679e-17
MDN1	3017.469009	-0.851593131	0.096900145	-8.788357657	1.51762163454855e-18	2.7680541557287e-17
TMEM246	400.0892406	1.611213751	0.183406562	8.784929685	1.56462377081176e-18	2.85084129127083e-17
IL18	529.9214082	-1.767178361	0.201191198	-8.783576911	1.58356517529126e-18	2.88238217385147e-17
LMF2	1502.340761	-0.984959486	0.112148766	-8.78261548	1.59716452481979e-18	2.90414463082973e-17
TUBGCP6	1004.582495	-1.155452069	0.131611126	-8.779288692	1.64511759305607e-18	2.98826396091193e-17
NEXN	1154.697443	-1.024072666	0.116670822	-8.777453084	1.67218226871243e-18	3.03430692168618e-17
ACSF2	847.3504796	1.146178744	0.130604542	8.775948542	1.69469310914713e-18	3.07200061651963e-17
SAP18	2577.994345	0.801667575	0.09135249	8.775541559	1.70083362121624e-18	3.07997268661637e-17
EXOSC5	272.2200006	-1.913274141	0.218048325	-8.774541801	1.71601125425962e-18	3.10427665381623e-17
ERMAP	497.5835308	1.385846594	0.158026457	8.769712493	1.79123071713125e-18	3.23488965971906e-17
RHOD	257.1783698	1.882822159	0.214696985	8.769672102	1.79187336022686e-18	3.23488965971906e-17
RNF114	2317.158297	0.833315501	0.095069644	8.765316281	1.86253029313548e-18	3.35901636743638e-17
ANAPC16	1659.716893	0.914342792	0.104323106	8.764528091	1.87560650948331e-18	3.37915081025566e-17
KLF6	3763.061069	-0.946501697	0.108023003	-8.762038407	1.91750916684937e-18	3.45112596893033e-17
RPL29	5473.869411	-0.784613139	0.089594576	-8.757373248	1.99853011334689e-18	3.59328801864628e-17
FCHSD1	794.2951208	-1.221932109	0.139574849	-8.7546726	2.04696820024492e-18	3.67663780194398e-17
EML3	700.2968602	-1.229070095	0.140426022	-8.752438316	2.08791651039014e-18	3.74637933041983e-17
CD59	9647.42685	0.677151811	0.077370222	8.752098616	2.09421270616413e-18	3.75098685651601e-17
STAT6	1359.549937	-1.04071109	0.118910269	-8.752070805	2.09472899591564e-18	3.75098685651601e-17
MOB1B	1382.834326	-1.058311362	0.120970258	-8.748525324	2.16158864545047e-18	3.86679329146677e-17
SZT2	1586.134616	-1.019542712	0.116612974	-8.742961263	2.27078559773457e-18	4.05802473754912e-17
CLPP	830.7486823	-1.168963897	0.133729645	-8.741247317	2.30550692276764e-18	4.11591205585811e-17
ZNF410	1715.651035	0.910630933	0.104251873	8.734911985	2.43845922798088e-18	4.34887269377741e-17
ADA	842.0394627	-1.195932431	0.136996029	-8.729686864	2.55378688690333e-18	4.54996264507353e-17
TFDP2	1806.197145	0.861864898	0.098762108	8.726675843	2.62267428792794e-18	4.66799046977226e-17
SIPA1L3	1449.692295	-1.03791415	0.118954183	-8.725327028	2.65412499931242e-18	4.71921581869696e-17
FGF2	2353.465508	-1.043220626	0.119601483	-8.722472308	2.72192260669711e-18	4.83490051766479e-17
SNW1	2683.970162	0.81972479	0.093995275	8.720914819	2.75962989122058e-18	4.89695770054543e-17
FHOD1	1015.712549	-1.071688568	0.122894129	-8.720421192	2.77168804018584e-18	4.91342170734648e-17
PRAF2	791.8954507	1.168632079	0.134059468	8.717266271	2.84999346626766e-18	5.04717279787721e-17
NPIPB5	152.5784156	-2.637468997	0.302592955	-8.716227376	2.87625392104925e-18	5.08857975982227e-17
ATF4	6025.624238	0.782265188	0.089755089	8.715552516	2.89344040728393e-18	5.11386657583362e-17
ACTC1	105.9061634	-3.318165909	0.380841828	-8.71271395	2.96684637017777e-18	5.23836590874345e-17
NEMP1	3614.223343	0.763194268	0.087622562	8.710019968	3.03821272494904e-18	5.3590191318113e-17
CCDC86	946.262664	-1.080407964	0.124052135	-8.709305661	3.05741800346072e-18	5.38751802524075e-17
KIAA0754	1415.540073	-0.942496652	0.108274349	-8.704708594	3.18391747430786e-18	5.60483639849771e-17
RPS23	8068.743524	-0.83755191	0.096312219	-8.696216544	3.43133338336618e-18	6.03436678782228e-17
SRPK3	91.65987355	-4.142141602	0.47683813	-8.686682837	3.73176117215423e-18	6.55617762988607e-17
LETMD1	900.6870337	1.082146859	0.12460315	8.684747211	3.79585573785673e-18	6.6621603089255e-17
EIF6	3038.62564	-0.768238309	0.08854991	-8.675766091	4.10775710209448e-18	7.2024304585732e-17
NR2C1	808.6978702	1.133295965	0.130680412	8.672271115	4.23585635042737e-18	7.41967543483186e-17
MEGF8	1636.71344	-0.944968204	0.10896689	-8.672067336	4.24344583943217e-18	7.42561007585389e-17
TP53I3	573.3063404	1.303513364	0.15032776	8.671142052	4.27807598382874e-18	7.47880464274867e-17
EPGN	91.48045753	-5.543133859	0.639958325	-8.661710682	4.64736639100122e-18	8.11635905084542e-17
GOLT1B	1061.080938	-1.034910473	0.119511646	-8.659494771	4.73859779928705e-18	8.26751999058236e-17
CBX3	3983.03848	-0.727060446	0.084001869	-8.655288911	4.91664646245252e-18	8.56970508652721e-17
LPIN2	1660.814588	0.892769933	0.103195093	8.651282825	5.09237247611128e-18	8.86725035889565e-17
PVR	3282.934017	-0.93188956	0.107791641	-8.645285984	5.36707046273069e-18	9.33637828329745e-17
KDM4A	2448.537397	0.912600418	0.105603744	8.641743026	5.5361838159033e-18	9.62109270032202e-17
KCTD12	909.4907171	-1.341918463	0.155438324	-8.633124856	5.96982103776165e-18	1.03645006897249e-16
ACTR3	6246.392576	-0.78019016	0.090401052	-8.630321669	6.1179670172792e-18	1.06055130423971e-16
SRSF3	6326.424969	-0.695199721	0.080553631	-8.630271666	6.12064235783924e-18	1.06055130423971e-16
MKRN1	2239.194045	0.839325306	0.097260649	8.629649483	6.15402748820038e-18	1.06529169271747e-16
MARCH4	694.8606622	-1.478920868	0.171408448	-8.628051242	6.24061210105052e-18	1.07922287939302e-16
DHCR7	711.7399514	-1.283711043	0.148797855	-8.627214694	6.2864103625959e-18	1.08526083041632e-16
DUSP4	3390.457604	-0.735500573	0.085254615	-8.627105639	6.29240513346175e-18	1.08526083041632e-16
RNF138	641.3068255	-1.252964696	0.145236285	-8.627077591	6.29394789621325e-18	1.08526083041632e-16
GSTM3	983.3759748	1.045242767	0.121182027	8.625394345	6.38721794905482e-18	1.10026988334888e-16
B2M	13639.50522	0.622579283	0.072222125	8.620340166	6.67555037572366e-18	1.1488186693334e-16
RAB1B	3281.551077	-0.758296833	0.088002979	-8.616717781	6.89006803763223e-18	1.18458232001082e-16
DDX11	1085.850291	-1.006790432	0.116850781	-8.616035114	6.93125093348304e-18	1.19050465498911e-16
GATAD2A	3559.721886	-0.776584516	0.090157744	-8.6136197	7.07892431127533e-18	1.21468842987845e-16
ITGA5	2984.533157	-0.819781716	0.095176945	-8.613238421	7.10251701480358e-18	1.21568805390066e-16
SPDL1	3827.670306	-0.742723349	0.086230125	-8.613270024	7.10055855534583e-18	1.21568805390066e-16
STAU2	1233.193753	0.972573896	0.112916777	8.613192156	7.10538508362215e-18	1.21568805390066e-16
STRA13	739.7697141	-1.227259362	0.142500611	-8.612309464	7.16032419423259e-18	1.22390299621728e-16
SERPINH1	3766.99804	-0.824045765	0.09568737	-8.611855074	7.18876885956152e-18	1.22757778573807e-16
RWDD4	301.4511662	-1.728234052	0.201137651	-8.592295084	8.5249113456035e-18	1.45433670967371e-16
LSR	477.5427231	1.509672178	0.175758482	8.589469842	8.73715350556089e-18	1.4891075318928e-16
CENPF	15819.5154	0.75601386	0.088026265	8.58850325	8.81095796531827e-18	1.50023960577105e-16
CYB5A	514.445881	1.35329167	0.15758662	8.587605144	8.88008449639714e-18	1.50997272478657e-16
MR1	400.8881617	1.493552276	0.173920876	8.587538855	8.88520784077192e-18	1.50997272478657e-16
DVL1	1384.870225	-1.053365108	0.122679776	-8.586297967	8.98165434199173e-18	1.52363189093289e-16
SMARCA4	5734.993666	-0.686113673	0.079908113	-8.58628299	8.98282465968131e-18	1.52363189093289e-16
COL12A1	11560.39596	0.691407009	0.080559746	8.582537056	9.28032226599719e-18	1.57258308465229e-16
PLCB3	1841.700098	-0.846096044	0.098601891	-8.580931208	9.41081527332104e-18	1.5931680952172e-16
SPRED2	1055.000659	1.017469227	0.118614339	8.577961453	9.65692972997699e-18	1.63170722798866e-16
TARS	6575.581966	0.800841357	0.093359143	8.578071019	9.64773780521013e-18	1.63170722798866e-16
IGF2BP2	2819.607895	-0.789767965	0.092071621	-8.577756676	9.67413262164139e-18	1.63305272163219e-16
SYT12	176.4121609	2.30659917	0.268963717	8.575874839	9.83364391283125e-18	1.65839525300935e-16
IRF2	594.946322	1.347509298	0.157169771	8.573590767	1.00307406481507e-17	1.69002202302589e-16
GLS	2536.483695	-0.820284533	0.09568786	-8.572503674	1.01259122911493e-17	1.70443213175021e-16
RIPK1	1563.575722	0.891982588	0.104064104	8.571472305	1.021702898963e-17	1.71813292447878e-16
LYPD1	284.9586103	-1.841330927	0.21489338	-8.56857911	1.047697052464e-17	1.76017088452934e-16
SENP1	1778.190127	0.857628244	0.100109815	8.566874742	1.06331445588238e-17	1.78471222158263e-16
PUS7L	416.4779778	-1.484087994	0.173291091	-8.564133272	1.08891831386709e-17	1.82595277792096e-16
HPS5	1418.033022	0.985154405	0.115061488	8.561982174	1.10943356289113e-17	1.85859040668605e-16
HNRNPA0	5940.779343	-0.67295725	0.078601471	-8.561636876	1.11276205190622e-17	1.86240118422258e-16
POLD1	1677.107114	-0.964270309	0.112660607	-8.559072519	1.13779133861265e-17	1.9024904558789e-16
PDE8B	441.5805503	1.421404854	0.166082039	8.558450168	1.14394906185243e-17	1.91097880143477e-16
YPEL3	379.721261	1.602971856	0.187317982	8.557490544	1.15350837136732e-17	1.92512813555675e-16
ENC1	3645.936584	-0.719552812	0.084098579	-8.55606389	1.16786591308812e-17	1.94725114603014e-16
RHOBTB3	6729.57605	0.664194537	0.077645961	8.554141541	1.18749127936823e-17	1.97810752795043e-16
JADE3	668.6673895	1.192494903	0.139487564	8.549112705	1.24038351688278e-17	2.06426914099682e-16
RWDD2B	740.1601525	1.176930494	0.137734942	8.544894103	1.28654191058473e-17	2.13907259902865e-16
SIAE	236.0242263	2.259986317	0.264500715	8.544348619	1.29263282244908e-17	2.14717974661325e-16
LAMB3	174.7606878	-2.353631471	0.275554249	-8.541445035	1.32553645557083e-17	2.1997681986628e-16
TOPORS	1602.388671	0.905323234	0.105994555	8.541223943	1.32807548706712e-17	2.20191427377339e-16
SLC5A6	745.8643774	-1.154069475	0.135123111	-8.540874066	1.33210329647114e-17	2.20652236755678e-16
EEF1D	6070.650485	-0.668760841	0.078312143	-8.539682499	1.34591134628667e-17	2.22730684777814e-16
PPM1D	1291.894529	0.94562171	0.110743325	8.538859685	1.35552858074096e-17	2.24112367970213e-16
FAM207A	261.2738038	-1.906832681	0.223373674	-8.536514812	1.38330954862604e-17	2.28491709929127e-16
FOSL2	3369.21947	-0.732682197	0.085873569	-8.532103721	1.43710119566528e-17	2.37155243064315e-16
GDF15	195.7577038	2.157637273	0.25299653	8.528327547	1.48478633513736e-17	2.44795836634493e-16
DAZAP1	3435.922321	-0.784844414	0.092083717	-8.523161777	1.55255690996947e-17	2.55730576205036e-16
MMP1	73.17040532	4.830270642	0.566778474	8.522325494	1.56381164939133e-17	2.57344572545088e-16
WDR4	411.4096728	-1.481806245	0.173902084	-8.520922856	1.58286945231199e-17	2.60238462327089e-16
DNLZ	240.0997136	-1.976460892	0.232149978	-8.513724242	1.68434299271133e-17	2.76664294174536e-16
EBF4	430.7547062	1.460837154	0.171594932	8.513288477	1.69068761547844e-17	2.77448587891977e-16
PPA1	1811.194303	-1.115136377	0.131010932	-8.511781092	1.71281716878235e-17	2.80819393701849e-16
TUBB2A	716.6853686	-1.236683055	0.145311476	-8.510567	1.73084856690992e-17	2.83512674435273e-16
SEC31B	436.7024611	1.772772912	0.208335322	8.50922873	1.75094127932712e-17	2.86538297878032e-16
EXT2	2148.546782	0.800489367	0.094086146	8.508047134	1.76887290242397e-17	2.89204992390761e-16
LAMB2	5040.045861	0.914884634	0.107578122	8.504374435	1.825773807779e-17	2.98232220690259e-16
HELZ2	1048.004436	-1.006703935	0.118387175	-8.503488109	1.83977388707921e-17	3.0024158522842e-16
CMC4	293.7668056	1.713577694	0.20155839	8.501644085	1.86924176282918e-17	3.04769178194123e-16
PRKY	405.7686242	-1.488528868	0.175109276	-8.50057121	1.88660030886414e-17	3.07315888100137e-16
DZIP1	1453.911574	0.905041224	0.106491981	8.498679606	1.91759372170595e-17	3.12076900897154e-16
GNAS	21667.84554	0.593237972	0.069812568	8.49758132	1.93581880823485e-17	3.14753096750163e-16
REXO1	1134.789043	-1.041925405	0.122667488	-8.493900247	1.99815823197872e-17	3.24590520146985e-16
PRUNE	865.7878485	1.161445764	0.136872342	8.485613259	2.1458400896778e-17	3.48260585353219e-16
TST	334.2827902	1.682772549	0.198326987	8.484838978	2.1601765425456e-17	3.50265690027073e-16
PTPN23	1503.964745	-0.923116488	0.108802148	-8.484359029	2.1691105920511e-17	3.5139193954089e-16
ARMC6	810.8994709	-1.104041897	0.130229609	-8.477656517	2.29775138318121e-17	3.71890640534292e-16
SIPA1L1	1676.398541	0.876692239	0.103431335	8.476079661	2.32909307498168e-17	3.76618398968218e-16
KIF24	1212.547823	0.996408015	0.117723952	8.463936188	2.58501298538705e-17	4.17619008260792e-16
EXT1	4079.106036	-0.7421598	0.087732064	-8.459390655	2.6877823295321e-17	4.33825250156624e-16
PDXK	3223.017268	-0.745465715	0.088123985	-8.459282861	2.6902677226569e-17	4.3383021651677e-16
PKP3	321.3765036	-1.659015831	0.196152213	-8.457798167	2.72473176378904e-17	4.38987321724771e-16
CYB5D2	328.1076125	1.656328042	0.195841839	8.457477969	2.73222138522333e-17	4.39793085268097e-16
MTA3	1287.200898	0.950271664	0.11246163	8.449741154	2.9194937002696e-17	4.69509842207142e-16
CHN1	391.6035427	1.487662075	0.176073831	8.449081068	2.93604555638531e-17	4.717424469414e-16
IFIT3	290.7224587	1.842089105	0.218037325	8.448503511	2.95060386965168e-17	4.73650979039272e-16
PI4K2A	2296.723611	0.806719774	0.095493958	8.447861928	2.96685956028358e-17	4.75396880040362e-16
ZIK1	233.397421	1.955716065	0.231502671	8.447920086	2.96538238328521e-17	4.75396880040362e-16
CAB39L	273.968153	1.748058672	0.206936497	8.447319323	2.98067642368628e-17	4.77178216596298e-16
DBNL	1666.34428	-0.870345911	0.103056161	-8.445355481	3.0312162266591e-17	4.84830005339121e-16
HSPA5	9100.443764	-0.740048178	0.087661073	-8.442152842	3.11545610991466e-17	4.97853266606073e-16
SPC24	517.7282851	-1.359334899	0.161063961	-8.439721022	3.18095964258139e-17	5.0786161448043e-16
MROH8	161.0436681	2.967981188	0.351826659	8.435918966	3.2861042428195e-17	5.24175147902454e-16
PPP3CB	1959.761079	-0.835264746	0.0991204	-8.426769334	3.55339345766578e-17	5.6630005383936e-16
HCFC1R1	576.6212723	1.254347147	0.148872349	8.425655648	3.58735760378609e-17	5.71197822426265e-16
TMEM160	244.5572902	-1.961858682	0.23313986	-8.414943207	3.93085308248665e-17	6.25327609179739e-16
SFMBT1	1223.888865	1.004305004	0.119353744	8.414524541	3.94491684245254e-17	6.27000542027933e-16
TUBB2B	605.5393197	-1.350907484	0.160568434	-8.413281817	3.986955198565e-17	6.33112723984167e-16
DLC1	6442.580616	-0.713280435	0.084812151	-8.41012081	4.09588628626849e-17	6.49826698595236e-16
TBC1D20	2548.785733	0.78535538	0.093438435	8.40505706	4.27653622899994e-17	6.77878935527757e-16
FEM1C	1152.036736	-1.054000535	0.125413408	-8.404209319	4.30753807186668e-17	6.82181253424478e-16
GOLGA5	1354.891766	0.934313465	0.111267624	8.396993015	4.5805728626116e-17	7.24772110777059e-16
S100A11	1947.929988	-1.069105674	0.127494496	-8.38550455	5.05086416766786e-17	7.98470244180338e-16
MYL9	12115.08932	-0.802296125	0.095711768	-8.382418835	5.18509479075051e-17	8.18957688397895e-16
PCMTD1	681.2262061	1.248250822	0.148947957	8.380449435	5.27259804825646e-17	8.32034802722185e-16
MBD4	1202.902463	0.942477933	0.112479334	8.379120853	5.33244996680453e-17	8.40728998334551e-16
C5orf66	517.5041371	1.321045163	0.15766824	8.37863838	5.35435055501895e-17	8.43429516126604e-16
UQCC1	1675.286264	1.024776911	0.122313975	8.378248792	5.37209958415935e-17	8.45471843726023e-16
DDX12P	419.949024	-1.647780239	0.1968986	-8.368674235	5.8270096053336e-17	9.16250602888488e-16
PA2G4	6105.939077	-0.746924997	0.089258794	-8.368082975	5.8563151607171e-17	9.20040125782347e-16
UBALD2	1012.319203	1.436014161	0.171670598	8.364939485	6.01457877465242e-17	9.44064522763827e-16
AKAP12	5507.821633	-0.717300349	0.08575395	-8.364633378	6.03021372687739e-17	9.45678770264693e-16
ALDH7A1	4388.856986	0.715293223	0.085519906	8.364055341	6.05984739018033e-17	9.49483535230914e-16
SUMF1	735.7505623	1.124661547	0.134477554	8.363191607	6.10439540002661e-17	9.55616335695929e-16
ANKRD1	646.0154858	1.559678021	0.18650333	8.362735524	6.12804852339811e-17	9.58470173473789e-16
AMDHD2	233.6459071	-2.051956837	0.245501948	-8.358210012	6.36770161647687e-17	9.95073018298959e-16
RHBDL3	223.8138632	1.945954661	0.232876246	8.356174972	6.47845978716601e-17	1.01148673390788e-15
MAP2K2	2611.507826	-0.843546413	0.100974447	-8.354058239	6.59568013401042e-17	1.02887952946602e-15
ZNF587	1063.11422	-0.987282705	0.118192322	-8.353188178	6.64446665614268e-17	1.03557587019987e-15
VPS51	1061.277562	-1.003265724	0.12021458	-8.345624353	7.08386376457471e-17	1.10308553458232e-15
OSER1	1576.124388	0.857276674	0.102759135	8.342583614	7.26847399508784e-17	1.13083635025689e-15
EDA2R	150.8064063	2.399865165	0.287700406	8.341542499	7.33276645444785e-17	1.139010839553e-15
SLC29A1	843.4783455	-1.19774646	0.143588442	-8.341524146	7.33390480599365e-17	1.139010839553e-15
SLC16A7	584.2695814	-1.577369073	0.189185293	-8.33769397	7.57533211793681e-17	1.17547339642156e-15
HOXC13-AS	116.7720873	2.89698143	0.34752163	8.336118341	7.67690886050277e-17	1.1901902386011e-15
GLRX	706.1786026	1.22299312	0.146853455	8.327983289	8.22311183329297e-17	1.27375353673637e-15
ACAP3	705.2847723	-1.186673355	0.142499769	-8.327545824	8.25354602301894e-17	1.27734826979717e-15
SURF1	697.0396646	1.1497652	0.138223338	8.318169806	8.93319692477407e-17	1.38132390593576e-15
RASA1	1665.009047	-0.924522544	0.11119285	-8.314586278	9.2072899517424e-17	1.42246191090118e-15
SERPINB9P1	86.00805151	3.554637228	0.427706761	8.310921303	9.49618893518096e-17	1.46581347808199e-15
HSPH1	5085.441872	-0.73273328	0.088234917	-8.304345982	1.0037077241333e-16	1.54795203458394e-15
SUV420H1	1718.248299	0.862288037	0.103885631	8.300359088	1.03797184910532e-16	1.5993810224065e-15
TLL1	656.7882878	-1.237411125	0.149081063	-8.300256945	1.03886466771679e-16	1.5993810224065e-15
H1F0	8399.498199	0.704974773	0.084950385	8.298664797	1.05287978027657e-16	1.61954719204596e-15
GYS1	1438.754966	-0.959954085	0.115688505	-8.297748237	1.06103230942498e-16	1.63066826406757e-15
SESN3	82.20402314	4.133955576	0.49823314	8.29723124	1.06565827638575e-16	1.63635485463438e-15
SGCE	1330.677143	0.899053226	0.108399026	8.293923497	1.09572939974124e-16	1.68106956692941e-15
ACLY	7324.610497	-0.628809242	0.075820856	-8.293354613	1.10098485441849e-16	1.68766750364201e-15
FOXM1	6146.437047	0.836502945	0.100917887	8.288946322	1.14256089295471e-16	1.74988052184416e-15
RBBP7	4489.274316	0.677973965	0.081835121	8.284633239	1.18473612834145e-16	1.81290271275384e-15
ZC3H6	449.9568226	1.39858158	0.168883439	8.281342388	1.21794454190774e-16	1.8621065600067e-15
IKBKG	442.7061703	-1.436223821	0.173456718	-8.280012656	1.23162191092075e-16	1.88139028985422e-15
TMEM215	136.0868766	-2.722312065	0.329190069	-8.26972719	1.34265888209155e-16	2.04923601745131e-15
NOP16	772.7130959	-1.109343602	0.134239615	-8.263906338	1.4098124520016e-16	2.14987275898846e-15
DTL	3063.65634	0.814182066	0.098554979	8.261196698	1.44219203239579e-16	2.19735361901407e-15
PLIN3	2393.955792	-0.857723265	0.103836254	-8.260344873	1.45252180784426e-16	2.21118608370711e-15
RSF1	2559.915105	0.746465642	0.090411787	8.256286781	1.50274309625485e-16	2.2856696629267e-15
LAMTOR1	1080.118883	-0.989121768	0.119818034	-8.255199467	1.51648757049687e-16	2.30459168709903e-15
SAR1B	2365.284563	-0.778959175	0.094370282	-8.25428467	1.52814724248833e-16	2.32031566698786e-15
GAR1	549.8621354	-1.351955069	0.163828588	-8.252253676	1.55435042971294e-16	2.35807635148039e-15
BRD4	3194.274164	-0.744253896	0.09022507	-8.248859128	1.59913807963146e-16	2.42394223150999e-15
BANF1	1408.021772	-0.884900397	0.107346356	-8.243413466	1.67365977954684e-16	2.53472690177471e-15
NQO1	3072.756829	0.95507399	0.11591593	8.239367844	1.73122916555908e-16	2.61966988630917e-15
STYX	677.3989371	-1.249523167	0.151661263	-8.238907842	1.737897368458e-16	2.62751052952324e-15
ASS1	161.1803583	2.695136214	0.327164621	8.237859604	1.75318739438897e-16	2.64836188106244e-15
TROVE2	805.8120557	-1.10223469	0.133805882	-8.237565271	1.75750444906568e-16	2.6526160232952e-15
WDR6	2996.313608	-0.732689817	0.088967915	-8.235438784	1.78900708559133e-16	2.69785932002912e-15
IAH1	658.6130815	1.207974323	0.146717793	8.233318532	1.82097144953269e-16	2.74372117638881e-15
INF2	1893.656117	-0.809105916	0.0983144	-8.229780357	1.8755703090761e-16	2.82358003770111e-15
TCEAL4	1713.264689	0.836952407	0.101736851	8.226639562	1.92538718703005e-16	2.89611005477184e-15
PSMD3	3029.71835	-0.767332439	0.093284104	-8.225757748	1.93960685715357e-16	2.91501799263029e-15
FAM216A	414.9094504	-1.424644465	0.173226508	-8.224171222	1.96545150277455e-16	2.95135003058942e-15
OLA1	2730.797061	-0.741678247	0.090341045	-8.209759432	2.21632097841219e-16	3.32523403840892e-15
SCARB2	4416.389215	0.690563315	0.084157382	8.205617792	2.29408143537015e-16	3.43898178869653e-15
FLII	5705.581977	-0.636753169	0.077661752	-8.199057469	2.42279088805912e-16	3.62884797928448e-15
RPL23A	3447.340188	-0.850538577	0.103737469	-8.19895248	2.42490752511124e-16	3.62894289575072e-15
FBXO9	1799.816922	0.833055096	0.101623142	8.19749403	2.45449993840059e-16	3.67012114308731e-15
MAP3K7CL	167.1102405	-2.369066128	0.289034124	-8.196492841	2.47502014856405e-16	3.69767591764337e-15
TRAFD1	1014.179475	1.038400838	0.126772911	8.191030944	2.58997985569038e-16	3.86615742985404e-15
N4BP2L1	81.65876219	3.481432518	0.425086457	8.189939855	2.61356752071638e-16	3.89807530473766e-15
COL4A6	1111.748832	-1.017825496	0.124343982	-8.185562983	2.7103359117863e-16	4.03899468000937e-15
MAPK1IP1L	3037.960479	-0.804779526	0.098377251	-8.180544944	2.82563074467267e-16	4.20726181814194e-15
MRPL51	2865.017975	0.737688338	0.090193146	8.178984403	2.86246154105692e-16	4.25851391217508e-15
ASB13	413.0488372	1.420139216	0.173769056	8.172566789	3.01896470607093e-16	4.48756789025211e-15
ADAMTS7	356.2093597	-1.578384128	0.193162463	-8.171277693	3.05140361968022e-16	4.53197542640574e-15
NIPSNAP1	1271.91147	0.899645311	0.110219859	8.162279646	3.28759973220938e-16	4.87867654635336e-15
LGALS8	1265.251122	0.899746676	0.11030719	8.156736436	3.44198358166232e-16	5.10349142804528e-15
KMT2B	1698.986518	-1.054888393	0.129343817	-8.155692465	3.4718486044873e-16	5.14345785714238e-15
CACYBP	1932.776156	-0.888898135	0.1089927	-8.15557494	3.47522661494841e-16	5.14415035113887e-15
DLG3	408.1481	1.41445265	0.173454242	8.154615505	3.50292497449057e-16	5.1808113806817e-15
AMPD2	882.7897419	-1.079501739	0.132446394	-8.15048042	3.62481332289703e-16	5.35660122649515e-15
IFRD2	959.1607528	-1.11570616	0.136948138	-8.146924632	3.73296178341654e-16	5.51181007185497e-15
PBX2	1207.178602	-0.942317482	0.115739415	-8.141716305	3.89713542487584e-16	5.74941331379429e-15
ZNF318	1993.051825	0.781628893	0.096021885	8.140111929	3.94912641799599e-16	5.82125607269901e-15
DIMT1	1063.82533	-1.07710693	0.13245298	-8.131994714	4.22283238216004e-16	6.21952829352471e-15
ZNF587B	408.440452	-1.485625262	0.182743153	-8.129580995	4.30776849440379e-16	6.33934224563635e-15
LRRC58	2615.774855	-0.821023132	0.101018248	-8.127473463	4.38330547458152e-16	6.44513651894791e-15
WAC	5422.036417	0.632984687	0.077889857	8.126663853	4.41266878978022e-16	6.48291838658152e-15
CCT6A	6792.739019	-0.725800284	0.089321731	-8.125685426	4.44841365034751e-16	6.5300052206181e-15
CPSF3L	1501.054929	-0.950814088	0.117072054	-8.121614445	4.60022748377315e-16	6.7416600786241e-15
SLC5A3	1615.975995	-0.996550442	0.12270295	-8.121650254	4.59887008808182e-16	6.7416600786241e-15
TGFB1	1699.31854	-0.877375639	0.108033194	-8.121352373	4.61017364250323e-16	6.75063868745668e-15
FAT1	16334.15473	-0.641565841	0.079024292	-8.118590148	4.71630320199263e-16	6.9003263900677e-15
HMGA2	142.296339	-2.455546806	0.302511277	-8.117207503	4.77032746778708e-16	6.97359534041926e-15
PI4KA	2279.187519	-0.765454303	0.094305259	-8.116772227	4.78746092714133e-16	6.99285821704924e-15
DGKI	135.4885181	-2.549485745	0.314166583	-8.115076157	4.85480257192982e-16	7.08536586757123e-15
FOXO3	901.0899963	-1.015774493	0.12518672	-8.114075486	4.8949706830456e-16	7.13809503730594e-15
ESYT2	4109.129257	0.681076017	0.083999665	8.108080186	5.14257973161488e-16	7.49298880268438e-15
LRRC1	493.0369669	1.280859622	0.158015511	8.105910711	5.2351881774011e-16	7.62164051461178e-15
MYC	2584.543458	-0.984857596	0.121538717	-8.103241674	5.3513785242728e-16	7.78438387144012e-15
PPL	332.7096078	1.561282278	0.192692118	8.102470896	5.38540288702194e-16	7.82743508431133e-15
SLC39A13	904.0751594	-1.040291209	0.128446667	-8.099012891	5.54069134017443e-16	8.04652249352859e-15
EHHADH	513.0973757	1.347812629	0.166454864	8.097165796	5.62543813279664e-16	8.16288945476583e-15
ZNF627	467.9465079	1.370514296	0.169312339	8.094591934	5.74566351589702e-16	8.33050508449252e-15
SLFN5	660.9161415	1.149282354	0.142016272	8.092610368	5.83994440731422e-16	8.46026044712061e-15
ARPC3	3011.558293	-0.720255398	0.089007238	-8.092099206	5.86451129048054e-16	8.48889210056945e-15
SMPD4	2049.564456	-0.881166884	0.108894291	-8.091947482	5.87182282608458e-16	8.49252018234196e-15
C1orf43	3680.5494	0.675643284	0.083500288	8.091508426	5.89303154835919e-16	8.51622564069504e-15
MSRB2	213.8838262	1.938453311	0.239656026	8.088481426	6.04131978868672e-16	8.72338937461185e-15
REXO2	1601.974684	-0.856724676	0.105921122	-8.088327063	6.04897954877092e-16	8.72731955469201e-15
MPP3	236.6495789	-1.981132619	0.24512245	-8.082216119	6.36002629372686e-16	9.16860560483919e-15
ISOC2	441.8953804	-1.360840088	0.168403508	-8.080829792	6.43275425085227e-16	9.26589230884785e-15
THOP1	1676.758367	-0.874448491	0.108493855	-8.059889598	7.63633846891517e-16	1.09906063599028e-14
PDK1	488.1666729	-1.35411514	0.168019431	-8.059277027	7.67469939513833e-16	1.10368297078661e-14
ZMYM2	3061.57922	0.795340669	0.098696966	8.058410531	7.72928618338349e-16	1.11062930085463e-14
SNX1	3033.049664	0.703156277	0.087286991	8.055682382	7.90366233987374e-16	1.13476302351688e-14
RPS6KA5	382.3411668	1.452846256	0.180376704	8.054511589	7.97967964925884e-16	1.14474722500812e-14
DSP	7213.407314	-0.687993692	0.085478277	-8.048754814	8.36406170909471e-16	1.1989166800206e-14
SRGN	2969.462792	-0.970914814	0.120738164	-8.041490596	8.8752159020849e-16	1.27115531485777e-14
AFAP1	9563.67104	-0.629656336	0.078302934	-8.04128659	8.89000659844411e-16	1.27121340308172e-14
SGTB	1121.879228	-0.933779537	0.11612289	-8.041304682	8.88869393602306e-16	1.27121340308172e-14
FAM198B	293.0772466	1.716691261	0.213588472	8.037377867	9.17813031245077e-16	1.31135226469082e-14
NCOA1	1565.61586	0.830457669	0.103352078	8.03522951	9.34038987333666e-16	1.33345759791076e-14
LYRM9	64.68735671	5.122631679	0.637868634	8.030856841	9.67942480280029e-16	1.38074377695474e-14
LRIG1	383.4570908	-1.436077245	0.178912326	-8.026709358	1.00121903015978e-15	1.42706009185839e-14
MYO7B	87.27250592	-3.695822412	0.460591229	-8.024083349	1.02286838098479e-15	1.45674260801975e-14
BRD8	4188.709535	0.929004891	0.11590489	8.015234659	1.09926937133407e-15	1.5642904081287e-14
AHCYL1	4675.570665	0.653107569	0.08149665	8.013919205	1.11109714086688e-15	1.57984962732754e-14
FAM212B	567.4515941	1.216874937	0.151909441	8.010528721	1.1421633797167e-15	1.62271668594155e-14
GCSH	71.42704529	-4.637563096	0.579024926	-8.009263307	1.15397603638567e-15	1.63818252747634e-14
OARD1	561.2534193	1.350793987	0.168671442	8.008433265	1.16178976660259e-15	1.64795123073308e-14
KAT2B	1238.667935	0.907657871	0.113394628	8.004416855	1.20034125492604e-15	1.70126955409485e-14
NFIC	5654.05808	-0.634864023	0.079317059	-8.004129693	1.2031453509787e-15	1.7038774786216e-14
PRKRIR	1056.312911	-0.960939718	0.120102655	-8.000986471	1.2342635086241e-15	1.74654709779203e-14
UVSSA	388.5900751	-1.437357798	0.179679019	-7.999586199	1.24838031597524e-15	1.76510989636371e-14
PCNXL3	1762.434442	-0.896622713	0.112176183	-7.992986472	1.31708586307851e-15	1.86076543117903e-14
SNX19	2383.778302	0.771769703	0.096557998	7.992809709	1.31897634481549e-15	1.86194791679464e-14
TRIM38	638.4720854	1.166982404	0.146048479	7.990377001	1.34526724981729e-15	1.89754615907987e-14
SLC25A32	659.7464219	-1.14621882	0.143491923	-7.988037233	1.37104047391814e-15	1.93235800127825e-14
AGAP6	160.4500821	-2.285249024	0.28648183	-7.976942284	1.50002924004257e-15	2.11247145725199e-14
TMEM33	1651.829535	-0.878902132	0.110186709	-7.97648044	1.50565016232003e-15	2.11869912172327e-14
HLF	85.48094739	-3.44016282	0.431348701	-7.975363813	1.51932604576623e-15	2.13624252449263e-14
ST7	632.5587781	1.14223839	0.143223079	7.975239758	1.52085293804926e-15	2.13668957290006e-14
SF3B1	9014.773291	0.603934362	0.07573168	7.974659484	1.52801515428503e-15	2.14504684962936e-14
PPP1R7	1499.19604	0.835322166	0.10475581	7.973993637	1.53627453594479e-15	2.15377014630202e-14
SFT2D2	259.6633835	-1.720170541	0.21572344	-7.973962135	1.53666637687385e-15	2.15377014630202e-14
CD46	2858.985602	0.721932808	0.090584951	7.969677094	1.59089501071716e-15	2.22800938347188e-14
DDX46	4714.18795	-0.686545551	0.086148279	-7.969347247	1.59514661449025e-15	2.23219487446561e-14
NECAP2	1599.535608	0.853511464	0.107126216	7.967344471	1.62120297584407e-15	2.26686245214147e-14
SLC12A2	1054.924504	-0.970736235	0.121846875	-7.966853786	1.62765051791284e-15	2.27407867617324e-14
GBAS	1664.311149	0.805479112	0.101115617	7.965921967	1.63996410191593e-15	2.28947279125294e-14
ZNF268	927.0195293	0.98660512	0.123869257	7.964890936	1.65369565455619e-15	2.30682059973371e-14
CDK5RAP2	3859.152394	0.6700349	0.084151246	7.962269489	1.68912089748527e-15	2.35437876515415e-14
RHOT2	1296.002165	-0.957922506	0.120310153	-7.962108628	1.69131888686355e-15	2.35558471287837e-14
PURB	3613.082183	-0.675347109	0.084827578	-7.961409762	1.70090088127706e-15	2.36706473824336e-14
ANKRD13A	3812.555471	-0.692187874	0.086960607	-7.959786591	1.7233625894188e-15	2.39643669593925e-14
PLXNA3	1802.413501	-1.02547093	0.128855763	-7.958285339	1.74439707160718e-15	2.42377939021897e-14
SEPT9	8434.876743	-0.586323119	0.073713876	-7.95403999	1.80525814387814e-15	2.50637332560112e-14
PPM1E	239.9270973	1.89967799	0.239088858	7.945489419	1.93425565184587e-15	2.68336219707409e-14
RBM14	1715.433134	-0.828584033	0.104287536	-7.94518756	1.93897178012071e-15	2.68779507779243e-14
LOC100288069	88.90833053	-3.348906787	0.421691875	-7.941596652	1.99595087977438e-15	2.76461095996335e-14
STAU1	6179.195745	0.612137842	0.077112377	7.938256725	2.05042604382073e-15	2.83784102572338e-14
C19orf66	444.2897681	1.344463158	0.16938668	7.937242514	2.06725606531242e-15	2.85889543805412e-14
PDZD4	392.0261232	1.409329557	0.177605076	7.935187371	2.10177774520878e-15	2.90436433688975e-14
AURKAIP1	1293.966125	-0.924535189	0.116513407	-7.935011195	2.10476338717747e-15	2.90621782070115e-14
RPS25	4278.869604	-0.811019628	0.102210364	-7.934808141	2.10820969894303e-15	2.90870399836995e-14
PPDPF	2938.141136	-0.853345169	0.107546058	-7.934695024	2.1101319720944e-15	2.90908521644279e-14
MYLK3	77.75200058	3.457954232	0.435846532	7.933880344	2.12402750085513e-15	2.92595962978282e-14
LINC01355	179.350977	-2.067739047	0.260674907	-7.932251982	2.15207212915416e-15	2.96228370799616e-14
PACSIN3	711.3875661	-1.134393227	0.143143216	-7.924882945	2.28361345407486e-15	3.14090149317658e-14
LIX1L	1550.132606	-0.875999635	0.110584621	-7.921532218	2.34601449622546e-15	3.22421930064454e-14
TATDN1	366.3086766	-1.562967638	0.197355816	-7.919541802	2.38387414356223e-15	3.27370564206051e-14
GOT1	1581.234282	0.837563957	0.10581538	7.915332895	2.46592395155592e-15	3.38375309936331e-14
PYCR1	1322.610299	-1.071790689	0.135460857	-7.912180035	2.52920270983796e-15	3.4678920631246e-14
RPL36	4630.413952	-0.718911251	0.090880684	-7.910495599	2.56366239029791e-15	3.51241620822676e-14
FAM3C	382.3773481	-1.419879702	0.179594041	-7.906051299	2.65681727855928e-15	3.63678334716907e-14
LIF	765.7142119	-1.115719902	0.14112372	-7.905970021	2.6585515924762e-15	3.63678334716907e-14
TMA16	498.2818527	-1.257722582	0.159109986	-7.904736949	2.68499985396848e-15	3.67012277022729e-14
MARCH3	518.0008068	-1.249776726	0.15815009	-7.902472412	2.73424865702394e-15	3.7345526092922e-14
SELT	1407.015938	-0.91803434	0.116227715	-7.898583725	2.82090268201534e-15	3.84993312756287e-14
CSNK2B	2816.110847	0.75383641	0.095483736	7.894919486	2.90502710385185e-15	3.96168588221277e-14
PIGZ	168.406544	2.293571746	0.290734932	7.888875728	3.04920969763439e-15	4.15510656869623e-14
ADAL	629.6075227	1.130576457	0.143352449	7.886690904	3.10304715303427e-15	4.22233810129263e-14
IL31RA	73.22550996	-4.983675557	0.631910479	-7.886679712	3.10332533301976e-15	4.22233810129263e-14
ZNF45	826.1929984	1.077626141	0.136666083	7.885103016	3.14276143950312e-15	4.27270505244448e-14
C10orf54	951.3585172	1.031572546	0.130913129	7.879824988	3.27839938082383e-15	4.45368413963724e-14
LIMS1	1211.166034	-0.885674707	0.112411771	-7.878843121	3.30426037254625e-15	4.48536849649634e-14
CAMKK1	211.2046596	-1.897848182	0.240890152	-7.878479727	3.31388248815069e-15	4.4949776742575e-14
CFB	270.2098007	1.653840289	0.209976525	7.876310394	3.37189973809811e-15	4.57016533521058e-14
DHTKD1	1714.076679	0.802546852	0.101895151	7.876202587	3.37480890317069e-15	4.57060326089186e-14
OSBP2	595.1806649	1.172486958	0.148890605	7.874821615	3.41229355944913e-15	4.6178312687369e-14
KPNA3	2565.912922	-0.714247855	0.090707454	-7.874191433	3.42953497398038e-15	4.63761294033124e-14
RECQL4	1856.502141	-0.781150933	0.099207368	-7.873920555	3.43697233927308e-15	4.64411690552847e-14
C19orf71	96.2392556	-3.17924551	0.403870942	-7.871934269	3.4919962880138e-15	4.71486190942367e-14
MRPL12	1458.380411	-0.852381721	0.108316269	-7.869378552	3.5640720847219e-15	4.80850458208969e-14
PROSER3	388.9065023	-1.394775717	0.177367	-7.863783649	3.72701035155998e-15	5.02449892856377e-14
JPH2	406.1000636	-1.365357027	0.173673958	-7.861610572	3.79225462938605e-15	5.10856008534825e-14
DDX39A	2345.286726	-0.81511591	0.103740071	-7.857290862	3.92530631707234e-15	5.28376723898984e-14
STK38	2971.30795	0.691064878	0.087960132	7.85656935	3.94797320537913e-15	5.31023427944222e-14
SOAT1	1690.882638	-0.832969183	0.106043133	-7.85500354	3.99760858365012e-15	5.37290753668686e-14
UCK1	1130.176771	0.902956172	0.114955996	7.85479838	4.00415740890156e-15	5.37761991222843e-14
PKP1	105.6186229	-3.109599927	0.395944223	-7.853631262	4.04161394187261e-15	5.42380294674689e-14
TAF5	593.3326297	1.202066915	0.153063065	7.853409421	4.04877244709052e-15	5.42928711911061e-14
TUBB	42279.78933	-0.610405401	0.077795346	-7.846297113	4.28501084492013e-15	5.74171961130541e-14
SUCLG2	1581.646051	-0.965568055	0.123065858	-7.845945809	4.29702482904604e-15	5.75345582034543e-14
GLYR1	2374.477118	0.724233579	0.09232839	7.844104893	4.36052518114177e-15	5.83405920147613e-14
RANBP9	2145.624485	0.738619232	0.09417011	7.843457244	4.38308405868854e-15	5.85980542006515e-14
PRSS35	93.27115183	-3.144701272	0.400939049	-7.843339981	4.38718082535029e-15	5.86084912375216e-14
CTSA	3095.245393	0.759016534	0.096782564	7.842492491	4.41690151316836e-15	5.89609647611311e-14
C17orf89	401.2163514	-1.37420696	0.175313339	-7.83857618	4.55683739781655e-15	6.07830522030262e-14
FLG	282.9145533	-1.617463995	0.206455506	-7.834443483	4.70923838845712e-15	6.27685364084397e-14
KDM5B	3139.589266	0.967081258	0.123446632	7.834002811	4.72578206239891e-15	6.29415766170598e-14
CS	4642.220754	-0.729306896	0.093143516	-7.829926645	4.88154697432698e-15	6.49672147773005e-14
RPA1	6473.107849	0.632585712	0.080793716	7.829640065	4.89268643614535e-15	6.50664710853521e-14
ZNF606	219.7678872	1.865994122	0.238496923	7.823975655	5.11807090704782e-15	6.80126204595212e-14
COL13A1	89.7728752	-3.184675079	0.407048069	-7.823830455	5.12398070877335e-15	6.80399962786328e-14
CTSV	291.6029244	1.564837295	0.200038965	7.822662412	5.17176640868754e-15	6.86229726029606e-14
C1QTNF1	107.6077866	2.689622879	0.343843242	7.822235684	5.18933342146719e-15	6.87528327518824e-14
CDK2	3303.905389	0.666236608	0.085172035	7.822245964	5.18890951525328e-15	6.87528327518824e-14
CPEB2	475.6839752	-1.265375063	0.161831357	-7.819096907	5.32036420791709e-15	7.04360427046641e-14
NR1D2	2249.791583	0.743448508	0.095111136	7.816629434	5.42565253479818e-15	7.17761848054064e-14
NUDC	3823.81478	-0.664775126	0.085075775	-7.813917936	5.54371964399131e-15	7.32832468121933e-14
EIF3H	3701.874386	0.650713516	0.0832811	7.813459706	5.56392069421394e-15	7.34953171521204e-14
RBM39	6573.309553	0.595968504	0.076284653	7.812429904	5.60958426957274e-15	7.40431608517017e-14
EXOSC6	734.1941195	-1.101537696	0.141007379	-7.811915285	5.6325416023198e-15	7.42907017010449e-14
SDF2L1	279.3499723	-1.638799978	0.209787439	-7.811716403	5.64143855450784e-15	7.43525615304784e-14
TGFB1I1	1368.909123	-0.977413221	0.125146623	-7.810144626	5.7122400335322e-15	7.52296053298421e-14
DMKN	83.64054014	3.201262048	0.409900553	7.80985053	5.72558454437352e-15	7.53492041975113e-14
ASPSCR1	518.1989557	-1.313625	0.168333345	-7.80371234	6.01121273439528e-15	7.9049236508707e-14
MAP7D1	4758.186228	-0.658141202	0.084367512	-7.800884344	6.14748349357474e-15	8.07811325393605e-14
KMT2E-AS1	140.0247761	-2.332265435	0.299142314	-7.796507968	6.36438056440522e-15	8.35691397439063e-14
YPEL2	292.6586048	1.641612087	0.210622852	7.794083449	6.48776626865441e-15	8.51260438249429e-14
DPP3	790.0072709	-1.033318935	0.132610861	-7.792113904	6.5897286312996e-15	8.63357033577384e-14
SGCB	2036.648489	0.746325725	0.095779313	7.792139023	6.58841833478597e-15	8.63357033577384e-14
TPBG	692.7832423	1.085235833	0.139336626	7.788589844	6.77611810131426e-15	8.8711934313058e-14
PRUNE2	1776.801439	-2.756765287	0.354066153	-7.786017573	6.91543357692683e-15	9.04688179412323e-14
INO80D	798.4186234	-1.036508456	0.133128523	-7.785772997	6.92882579019664e-15	9.05769726449226e-14
CABLES2	792.1540839	1.027870789	0.132063705	7.783143678	7.07442113994026e-15	9.2411913693499e-14
POM121C	1160.54658	-0.919078139	0.118093587	-7.782625284	7.10347994890839e-15	9.27229723906993e-14
ZC3H4	1628.173861	-0.871070863	0.111943511	-7.781343049	7.17586177117633e-15	9.35986575230778e-14
GLTSCR1	506.6727085	-1.238701219	0.159192918	-7.781132713	7.18780425387259e-15	9.36852893679529e-14
CREBRF	495.4830666	1.295251841	0.166522916	7.778219779	7.35522095103678e-15	9.575905922542e-14
ITPR1	553.9133746	1.189004992	0.152864237	7.778176346	7.35774597873262e-15	9.575905922542e-14
FAT4	841.0221347	-1.111313732	0.142947455	-7.774281334	7.58769369606165e-15	9.86791010921219e-14
CABLES1	255.6133593	1.765187279	0.227171486	7.770285385	7.83094892462165e-15	1.01767787716002e-13
UCK2	1734.993639	-0.844839968	0.108753987	-7.768358597	7.95096993533347e-15	1.03251611048555e-13
UBE2R2	2858.723091	0.742233912	0.095614383	7.762785175	8.30842784653566e-15	1.07814356651741e-13
ACTA2	183.7073142	2.015774678	0.259689708	7.762243237	8.34401802265388e-15	1.08196753141882e-13
RABEP1	4383.208801	0.640994701	0.082622532	7.75811015	8.6204267024582e-15	1.11698989398274e-13
ABL2	3758.007866	-0.753963865	0.097191119	-7.757538663	8.65934840066599e-15	1.12121116214924e-13
OTUD4	2111.885719	-0.823739857	0.106210802	-7.755706939	8.78526915059018e-15	1.13668262787358e-13
DYRK2	703.4556023	-1.070781739	0.138117673	-7.752677247	8.99750982105911e-15	1.16329179646963e-13
DHX32	696.4141104	1.058876254	0.136637975	7.749501966	9.22536520896015e-15	1.19187942034475e-13
CTB-113P19.1	69.2542249	-4.202704356	0.542456006	-7.747548758	9.36833662958967e-15	1.20946662959363e-13
FAM65A	2458.137071	-0.706421789	0.091191862	-7.746544149	9.44271919820237e-15	1.21817970152576e-13
TAGLN	13895.81222	-3.762347332	0.485836001	-7.744068627	9.628499712261e-15	1.24124072877098e-13
ANKRA2	434.3580436	1.356620507	0.175189367	7.743737691	9.65360647941705e-15	1.24357026907592e-13
CPNE7	139.3304693	-2.522336738	0.325750997	-7.74314356	9.69884248375256e-15	1.24848756050869e-13
COG2	817.6950555	1.002775399	0.129545809	7.740701219	9.88699925908012e-15	1.27178184064761e-13
TRA2A	1851.131681	-0.793848358	0.102642064	-7.734142614	1.04102284512933e-14	1.33811183744115e-13
LOC283922	202.9193764	-1.87964316	0.243046566	-7.733675037	1.0448554164518e-14	1.3420621097652e-13
CMTR1	2014.622614	0.761402711	0.098481593	7.731421552	1.06352207029425e-14	1.36504641033992e-13
CCDC80	6132.225323	-1.73979468	0.225164874	-7.726758845	1.10319351444403e-14	1.41493774849665e-13
HSPBP1	634.0317401	-1.277630252	0.165447152	-7.722286175	1.14261498004384e-14	1.46443634208085e-13
SCUBE3	129.4973904	-2.494619099	0.323087832	-7.721179347	1.15258240469663e-14	1.47614068265277e-13
HAT1	3313.718884	0.669678393	0.086740079	7.720518642	1.15857304977097e-14	1.48273860113339e-13
PYGO2	1398.461698	0.865872946	0.112167013	7.719497209	1.16789477610897e-14	1.49358699514834e-13
BOK	1332.209198	-0.888172629	0.115086329	-7.717446876	1.18682967863441e-14	1.51622463264953e-13
VPS9D1-AS1	82.87665177	-3.546780989	0.459582663	-7.717395091	1.18731180920389e-14	1.51622463264953e-13
LONP1	2676.203923	-0.689329714	0.089398617	-7.710742443	1.25087879784853e-14	1.59624778867689e-13
OCIAD1	2189.108131	0.729232615	0.094579773	7.710238576	1.25582750992164e-14	1.60140659526371e-13
C1orf198	2203.906929	0.832475784	0.107984994	7.709180231	1.26628479985026e-14	1.6124785572939e-13
NBPF15	418.3198848	-1.493556281	0.193737494	-7.709175185	1.26633486337214e-14	1.6124785572939e-13
CEP68	663.7509827	1.091971892	0.141682727	7.707163155	1.28645291869609e-14	1.63691640640999e-13
UBE2D3	3579.460116	-0.64505554	0.083716151	-7.705269911	1.30567027643205e-14	1.66017384645036e-13
BRAT1	626.3054853	-1.163334964	0.151059253	-7.701183061	1.34812192733734e-14	1.71291926267147e-13
SERPINB6	2058.540343	0.749222907	0.097317543	7.698744586	1.37409514481654e-14	1.74466649349767e-13
CSNK1D	6081.012408	0.615413045	0.079973344	7.69522709	1.41243093214869e-14	1.79205343106935e-13
EHD2	5172.026534	-0.62590969	0.081342177	-7.694774279	1.41744176956645e-14	1.79712093510168e-13
IFIT2	151.9346888	2.307355298	0.299936261	7.692818761	1.43928327160848e-14	1.82350484174969e-13
ACSS2	802.0308468	1.013935175	0.131922825	7.68582065	1.52019347872304e-14	1.9246346377472e-13
LTA4H	1816.724751	0.760894807	0.099001066	7.685723363	1.52134924655139e-14	1.92471915415528e-13
CROCCP3	232.9617088	-1.79054886	0.232985788	-7.685227825	1.52724965810698e-14	1.93080189251665e-13
LRP11	938.1805202	0.986771516	0.128412509	7.684387798	1.53730339323484e-14	1.94212295725751e-13
CARF	210.9940023	1.861477835	0.242275172	7.683320659	1.55016924033178e-14	1.95697793954456e-13
LAP3	1280.346721	-0.854790565	0.111285028	-7.681092253	1.57737831979774e-14	1.98990609736655e-13
GNL1	2141.586999	0.726276219	0.094578294	7.679100468	1.60209555173528e-14	2.01964599011193e-13
DYNLL1	3373.822663	-0.673808917	0.087759992	-7.677859871	1.61768301581163e-14	2.03784245341802e-13
RPS29	2389.093765	-0.818917277	0.106663119	-7.677604797	1.62090634540263e-14	2.04044862882095e-13
COG4	1833.483216	0.777897031	0.101349719	7.675374313	1.64936306282077e-14	2.0747930798786e-13
PTX3	212.291751	-1.911574502	0.249079414	-7.674558364	1.65989534004281e-14	2.08655691606803e-13
SYNGR1	627.748411	1.225162872	0.159659991	7.673574716	1.67268025971021e-14	2.10113368231117e-13
NGF	215.6152078	-1.834011907	0.239193295	-7.667488778	1.75396363214829e-14	2.2016728149566e-13
POM121	1136.630698	-0.921381385	0.120216678	-7.664339127	1.79754357979938e-14	2.2547753888839e-13
SYNE1	816.9554057	-1.167354426	0.152417879	-7.658907405	1.87521532151651e-14	2.35053585762289e-13
UNC93B1	282.6075603	-1.586654986	0.20718951	-7.657988993	1.88867069040262e-14	2.36572401007625e-13
PCDHGC3	588.1318055	-1.133033107	0.147995403	-7.65586692	1.92012484896281e-14	2.40341972950203e-13
USP40	1554.959724	0.839232162	0.109622385	7.655664145	1.9231573037976e-14	2.40551183208201e-13
C12orf75	3227.179633	-0.803225667	0.104953635	-7.653147677	1.96118468750738e-14	2.45134216174013e-13
CHML	1699.320062	-0.823959649	0.107665428	-7.652964054	1.96398825898514e-14	2.45311155401437e-13
LACTB2	551.4500186	1.175153423	0.153616119	7.649935637	2.01079932858659e-14	2.5098070150734e-13
MYO19	1750.061315	-0.918258971	0.120042442	-7.649452604	2.01836651423323e-14	2.51747422530403e-13
ASF1B	2642.543537	0.697574974	0.091249497	7.644699397	2.09434025335601e-14	2.61039278122808e-13
SC5D	1043.304138	-0.919968241	0.120364178	-7.64320625	2.11878178771297e-14	2.63899572346998e-13
MRPS21	1288.047712	0.87317514	0.114261361	7.64191092	2.1402123681246e-14	2.66381080241086e-13
DOT1L	1590.861157	-0.841762872	0.110162812	-7.641080126	2.15406952488146e-14	2.67917134291027e-13
BGN	1153.96938	-0.969941171	0.126962097	-7.639612109	2.17877124288984e-14	2.70798895547362e-13
PTBP3	3774.252247	-0.670134106	0.087721094	-7.639372394	2.18283121314894e-14	2.71112852151753e-13
NES	188.0897748	-1.953265176	0.255697153	-7.638978987	2.18951034352957e-14	2.7175144530577e-13
IFRD1	1634.317833	0.93426107	0.122305897	7.638724639	2.19383926681725e-14	2.72097650538443e-13
ADGRG6	5748.676032	0.632182109	0.082843163	7.631071578	2.32810364774751e-14	2.88547712975382e-13
CNOT1	10157.40834	0.561064287	0.073538862	7.629493733	2.3567738796444e-14	2.9189643692246e-13
MRTO4	1580.491443	-0.822079496	0.107769266	-7.628144176	2.38157134225038e-14	2.94761147779645e-13
ERCC3	2039.280626	0.774060826	0.101480638	7.627670052	2.39034392281187e-14	2.95639877479196e-13
FAM43A	81.80421847	3.234268185	0.424067849	7.626770555	2.4070744942963e-14	2.97500941344005e-13
TESK2	213.2134326	1.886961199	0.247505435	7.623918225	2.46089296489464e-14	3.0394005773269e-13
CCDC124	1117.619843	-0.887235703	0.116460728	-7.61832524	2.56988112527056e-14	3.17179322681787e-13
CENPM	412.4401397	-1.324574237	0.173892617	-7.617196528	2.59244476990457e-14	3.19740885298628e-13
PFN1	13219.48781	-0.667365599	0.087651906	-7.613817279	2.66116942494572e-14	3.27988203741218e-13
PARN	1439.909901	0.806410629	0.106000961	7.607578483	2.79278933864486e-14	3.43970444398671e-13
WDR48	1149.018209	0.879041744	0.115592625	7.604652512	2.85670408131511e-14	3.51597409005316e-13
EME1	791.1618025	1.028803656	0.135303182	7.603691506	2.87800844644419e-14	3.53973008228633e-13
ZKSCAN5	1107.943774	0.95075676	0.125083274	7.60099036	2.93873003828684e-14	3.61189949211972e-13
AMOTL1	2753.320575	0.713756826	0.093914266	7.60008951	2.95925993559011e-14	3.63460459358024e-13
SPICE1	663.5312162	1.141597667	0.150236346	7.598678314	2.99170421585991e-14	3.67190141049361e-13
FOXN3	1938.483854	0.744324135	0.098008519	7.594484083	3.09021131367487e-14	3.79017312684869e-13
HNRNPL	6197.867275	-0.598772317	0.078859367	-7.592913098	3.12792334554076e-14	3.8337667967467e-13
FBXL6	329.1009188	-1.548542317	0.203975842	-7.591792759	3.15509359634623e-14	3.86438837296073e-13
PAIP2	2735.547733	0.738835116	0.097340123	7.59024228	3.19307878594289e-14	3.90820460268384e-13
EPHB2	1512.990337	-0.843989708	0.111199096	-7.589897185	3.20159424675033e-14	3.91591534374155e-13
ZNF510	795.3892137	1.023244014	0.134835006	7.588860237	3.22731632769721e-14	3.944646526675e-13
MBTPS1	2677.999592	0.678263158	0.089391743	7.58753702	3.26043479942836e-14	3.98237212474754e-13
DCAF12	2044.640117	0.762972213	0.100579171	7.585787447	3.30473799732161e-14	4.03369746993523e-13
TFPI2	428.3545078	1.300992439	0.1715087	7.585576944	3.31010816406142e-14	4.03746388486001e-13
RRP12	1062.770193	-1.026859429	0.135374293	-7.585335486	3.31627857537855e-14	4.04220052008555e-13
SNX9	1652.444186	0.790448766	0.10428914	7.579396747	3.47165361586602e-14	4.2286702968171e-13
C20orf24	264.177381	-1.620159275	0.213779302	-7.578653604	3.49159353450672e-14	4.2500292099774e-13
LDLRAP1	986.412568	0.911416116	0.120299664	7.576214988	3.55782060227749e-14	4.32766148139383e-13
B4GALT2	1078.154839	-0.933697074	0.123243649	-7.576025892	3.5630073189871e-14	4.33098977687606e-13
LINC00886	92.47685282	2.805204636	0.370298942	7.575513503	3.57709900155301e-14	4.34513042979023e-13
POMK	412.9100841	-1.318434782	0.174096556	-7.573008981	3.64677083551832e-14	4.4267189386642e-13
RNF103	742.3778398	1.031993701	0.136290984	7.571988034	3.6755532759841e-14	4.45859496223356e-13
DDX5	22027.12889	0.531887948	0.070351113	7.560476616	4.0159508079912e-14	4.86816972430977e-13
CEP131	1220.828443	-0.850093085	0.112471706	-7.558283917	4.08421799771646e-14	4.94753042437565e-13
TMOD2	1362.529209	-0.884480507	0.11710761	-7.552715884	4.26274234779659e-14	5.16025399006554e-13
CNNM3	1234.15288	0.869435178	0.115119664	7.552447133	4.27155054586767e-14	5.1673774365274e-13
SLC26A1	94.62509693	-2.8776996	0.38112496	-7.550540909	4.33454219411909e-14	5.23999307379348e-13
ADAMTSL4	687.4863554	1.069127022	0.1416245	7.549025943	4.38525525854638e-14	5.29767610659936e-13
MRPL4	935.4915194	-0.936189136	0.124032534	-7.547932051	4.42223524194028e-14	5.33870120669758e-13
RABEP2	321.8295791	-1.463613523	0.193916979	-7.547629581	4.4325145102233e-14	5.34745811970557e-13
PSMD12	2803.759707	-0.675346589	0.089514561	-7.544544462	4.53871169492946e-14	5.47184109796611e-13
ZNF266	1154.667118	0.926488686	0.12281401	7.543835456	4.56346872091521e-14	5.49793770780201e-13
FAM83G	919.5000595	-1.006139725	0.133394238	-7.542602612	4.60683361270642e-14	5.54640172145595e-13
RPRD2	2380.129932	0.697700543	0.092512144	7.541718446	4.63818312442191e-14	5.58034367195595e-13
JAK1	3887.156141	0.649077394	0.086170546	7.532473939	4.97878652131988e-14	5.98605938624541e-13
RAB8B	1265.773104	-0.848714491	0.112743692	-7.527822392	5.15935032588254e-14	6.19893661860285e-13
MGAT5B	630.4746119	-1.110855964	0.147592368	-7.526513596	5.21130557014706e-14	6.25710697328662e-13
PKD1P6	523.4043002	-1.167690031	0.155159538	-7.525737998	5.24233685458844e-14	6.29009243503028e-13
THBS2	4949.131596	-4.454448924	0.592176842	-7.522159948	5.38786122952884e-14	6.46031610384619e-13
TPCN2	490.9212838	-1.202445707	0.15986803	-7.521489502	5.41556767928207e-14	6.48913512973771e-13
PNPLA6	1503.73143	-0.823323611	0.109491086	-7.519549224	5.49654217740533e-14	6.58169962354077e-13
TRNP1	282.9457026	1.633793018	0.217294633	7.51879139	5.52849144439243e-14	6.61547446094731e-13
DHRS7B	372.7184963	1.44005756	0.191539013	7.518351143	5.54713542264705e-14	6.63329306223708e-13
SLC12A9	474.4931649	-1.213758294	0.161449444	-7.517884633	5.56695906652726e-14	6.65249726448971e-13
BTBD3	5155.47345	0.637952613	0.084872758	7.516576951	5.6228991260753e-14	6.71480534826047e-13
ERO1A	1614.664183	-0.82392973	0.109650396	-7.514151875	5.72810567925605e-14	6.8358230773242e-13
POLG	1309.501031	-0.872930191	0.116182523	-7.513438065	5.75943970952541e-14	6.86857877369448e-13
SCN5A	392.1216579	-1.505559685	0.200410197	-7.512390631	5.80572408256657e-14	6.91910771647213e-13
RRP9	423.417253	-1.349874584	0.179740509	-7.51012997	5.90686892753094e-14	7.03490575641387e-13
ZNF844	86.04874089	2.931521915	0.390389789	7.509217706	5.94817356158561e-14	7.07932791430735e-13
THY1	3263.441697	-0.670190826	0.089305546	-7.504470365	6.16774617074515e-14	7.33571640792394e-13
KRCC1	495.2598587	1.194047658	0.15912076	7.504034427	6.18830404863384e-14	7.35521760292901e-13
ATP5G2	1700.684579	-0.828687931	0.110445735	-7.503122968	6.23150430629863e-14	7.40158649929583e-13
STK10	1794.681803	-0.801347004	0.106844804	-7.500102683	6.37678601236926e-14	7.5690608450379e-13
PPIE	1047.805883	0.881749912	0.117608885	7.497306983	6.51422956692943e-14	7.7270129775779e-13
NPM3	435.1178225	-1.389596841	0.185376242	-7.496089178	6.5750066159421e-14	7.79387437492694e-13
TNRC18	4124.023712	-0.676009793	0.090200263	-7.494543458	6.65295226511192e-14	7.8809838025193e-13
HDAC5	601.3090005	1.104475635	0.147390337	7.493541717	6.70395121833982e-14	7.93607728284917e-13
UBE2M	2053.431163	-0.757381199	0.10108545	-7.492484807	6.75817547326531e-14	7.99491253778387e-13
SREBF1	775.2679463	-1.014498888	0.135448721	-7.489911158	6.89202499174324e-14	8.14780265579063e-13
COL11A1	111.8603021	-2.689984278	0.359204979	-7.488716566	6.95503519143012e-14	8.21679759180053e-13
TANK	948.2629153	0.910767795	0.12163838	7.487503472	7.01960079112063e-14	8.28753669888216e-13
RAD21	8018.103304	0.569846578	0.076155654	7.482656187	7.28352513779764e-14	8.59339274268595e-13
NUPR1	113.4935463	3.070682924	0.4103841	7.482460762	7.29436772045485e-14	8.60044396873376e-13
SH3BP2	1398.636831	-0.810985405	0.108431376	-7.479250319	7.47477786753502e-14	8.80728160205426e-13
MIAT	138.2289813	-2.241000264	0.299802097	-7.474931913	7.72438371873248e-14	9.09532030945223e-13
KIF3B	3900.007048	0.616475626	0.082483299	7.473944814	7.78257892414545e-14	9.15774300301909e-13
APOL1	458.1216843	1.359478993	0.181942441	7.472027873	7.89682750888992e-14	9.28599663287561e-13
KCTD20	3837.577944	0.716597698	0.095978786	7.466209259	8.253805207949e-14	9.69931869981985e-13
CYP4V2	151.6174212	2.171813319	0.290897337	7.465909938	8.27259167593445e-14	9.71493589903425e-13
WDR18	608.3629431	-1.110303106	0.148785528	-7.462440196	8.49345695139591e-14	9.96768646473913e-13
CREBL2	1107.783686	0.875076194	0.117284991	7.461109768	8.57967344826755e-14	1.00621863652741e-12
SLC2A3	233.8022569	-1.930514638	0.258820624	-7.458890286	8.72542227076049e-14	1.02263337674682e-12
FAM120B	1023.022776	0.906203687	0.121505303	7.458141011	8.77517298403697e-14	1.02778268601636e-12
IL10RB	568.1272125	1.176157213	0.157752657	7.455704615	8.93888098270809e-14	1.04626346018797e-12
DLX4	187.9111853	1.926295241	0.258369354	7.455587181	8.94684711466483e-14	1.04650281869349e-12
RECK	408.6143023	1.285001348	0.172358609	7.455394066	8.9599621180243e-14	1.04734372006588e-12
FGFRL1	755.4308281	-1.014957065	0.13622599	-7.450539077	9.29596004694931e-14	1.08590084514066e-12
STAG2	4751.349985	0.610151336	0.081902882	7.449693147	9.35575782455759e-14	1.09216422583376e-12
SESN1	373.0406779	1.350674907	0.181340918	7.448263333	9.45769025007614e-14	1.10333476884387e-12
PDLIM2	463.3750531	-1.275433693	0.17126143	-7.447290928	9.52763652262413e-14	1.11076152968904e-12
GLO1	5308.53381	0.593238216	0.079673974	7.445821877	9.63427245587514e-14	1.12245307439115e-12
BTG1	827.49553	1.041918589	0.140000209	7.442264512	9.89737905278528e-14	1.1523470183065e-12
LMNB1	6205.270705	-0.655053273	0.088019344	-7.442151235	9.90587208036962e-14	1.15257658425578e-12
METRN	193.9135489	-1.912979612	0.257226588	-7.436943552	1.03041554819281e-13	1.19812923676051e-12
C19orf70	221.3017632	-1.82215291	0.245030469	-7.436433996	1.03439613643172e-13	1.20196695038095e-12
LAMA5	1482.528298	-0.780551023	0.104972109	-7.435794442	1.03941364368226e-13	1.20700372788701e-12
TRERF1	698.431746	-1.028696777	0.138357137	-7.435082844	1.04502448107176e-13	1.21272243456745e-12
PTDSS1	1952.112693	-0.855310117	0.115059186	-7.433653489	1.05638481443743e-13	1.22510139175638e-12
ZDHHC8	1020.372972	-0.884221574	0.118953807	-7.433318842	1.05906203606331e-13	1.22740081477921e-12
CGGBP1	3440.297534	0.647065	0.087057401	7.43262479	1.06463580585691e-13	1.23305198117399e-12
PCK2	954.4377155	1.282642827	0.172574815	7.432387082	1.06655140762726e-13	1.23446166197801e-12
OTUD3	602.5213834	-1.127898823	0.151801152	-7.430107138	1.08509752842722e-13	1.25510560977897e-12
TRIM44	6548.588159	0.592397404	0.079730464	7.430000754	1.08597060232402e-13	1.25529394542019e-12
ARHGEF1	1550.914154	-0.771402027	0.103918968	-7.423110941	1.14400871877448e-13	1.32151699971374e-12
NOL9	1651.827714	-0.79391435	0.106992716	-7.420265404	1.16885871041858e-13	1.34934087837609e-12
BLOC1S1	182.5399126	1.93474046	0.260763758	7.4195144	1.17550519761485e-13	1.35612786309692e-12
DOHH	262.8498841	-1.792869241	0.241784038	-7.415167923	1.2147079908283e-13	1.40044024983036e-12
RPS5	6078.256104	-0.694234556	0.093635358	-7.414235047	1.22328799957271e-13	1.40941278386232e-12
GHITM	3992.805826	0.647489593	0.087333389	7.413998225	1.22547560082902e-13	1.41050480385469e-12
MRPS14	695.7634185	1.020718882	0.137675267	7.413959688	1.22583194450651e-13	1.41050480385469e-12
SLFNL1-AS1	138.2005063	-2.21101491	0.298332223	-7.411250738	1.25113776230283e-13	1.43868632471959e-12
UBE2QL1	118.5241877	2.439622053	0.329256404	7.409490062	1.26785975933586e-13	1.4569670602407e-12
PSMB8	768.4716425	1.001081013	0.135122116	7.408713235	1.27530730603035e-13	1.46457318562575e-12
GANAB	14690.45502	0.559952364	0.07558758	7.407994366	1.28223749290532e-13	1.47157567854601e-12
KANSL3	2550.65694	0.67699709	0.091448057	7.403077891	1.33063645301908e-13	1.52613034851779e-12
SDC4	5867.202952	-0.784645103	0.10606623	-7.39769012	1.38573756476343e-13	1.58829609076711e-12
IMP4	572.4735558	-1.108405311	0.149845714	-7.396977092	1.39319572572119e-13	1.5958095435124e-12
CCDC113	158.6306811	2.019137265	0.272991219	7.396345094	1.39983929608068e-13	1.60238081081153e-12
CD151	2730.034345	-0.748328022	0.101205657	-7.394132337	1.42334603472572e-13	1.62823416296068e-12
ARF6	3067.971367	-0.709374795	0.095948092	-7.393318436	1.43208955475876e-13	1.63717663588656e-12
CPT2	600.4442519	1.083793995	0.146616478	7.39203402	1.44599515589522e-13	1.65200506692257e-12
TCEA1	1160.584551	-0.857385577	0.116024393	-7.389701023	1.4715932889887e-13	1.68016406909472e-12
RAB30	866.9520696	-1.044882688	0.141435909	-7.387676137	1.49417132531039e-13	1.70484080074472e-12
GADD45GIP1	806.2307292	-0.981893373	0.132928955	-7.386602641	1.50627881177052e-13	1.71754656253111e-12
PRNP	3416.983374	0.629935689	0.085283161	7.386401726	1.50855553252125e-13	1.71903355781951e-12
DDX21	7745.974749	-0.671006187	0.090851944	-7.385710825	1.51641048348203e-13	1.72687106218179e-12
TINAGL1	857.215055	0.946832405	0.128207901	7.385133027	1.52301039311844e-13	1.73327016664361e-12
ZNF75A	525.2986987	1.254006913	0.169851764	7.382949022	1.54821318854923e-13	1.7608185260244e-12
TRIM2	586.9173136	1.174900467	0.1592582	7.37733108	1.61494067517555e-13	1.83552807029278e-12
ARFGEF3	156.9162793	-2.10840765	0.285963256	-7.373001975	1.66828014797642e-13	1.89493466165394e-12
SYNM	1153.970681	0.845820484	0.114731355	7.372182454	1.67857067039349e-13	1.90539871731114e-12
JOSD1	2560.963388	0.681284994	0.092441476	7.36990606	1.70748311748849e-13	1.93697410901743e-12
CCDC28A	362.8279002	1.345068665	0.18272717	7.361076415	1.82433089275684e-13	2.06819911472639e-12
PTPN3	1290.192894	0.814768063	0.110725855	7.358426494	1.86090679212448e-13	2.10831196435949e-12
PXK	501.9644382	1.173187314	0.159466362	7.356957924	1.88148621014021e-13	2.13026183715683e-12
GOLIM4	1429.693449	-0.876845831	0.11930754	-7.349458668	1.99011179661769e-13	2.25180767563515e-12
LRRC45	606.9203778	-1.080660811	0.147054764	-7.348696354	2.00149284280078e-13	2.26323637259507e-12
MCM3	6728.177243	0.575226489	0.078277011	7.348600594	2.00292701645721e-13	2.26340998010644e-12
PMP22	1825.934161	0.766422647	0.104311873	7.347415244	2.02076349588708e-13	2.28210696653727e-12
BICC1	1715.234608	-0.792514564	0.107881866	-7.346133243	2.04022998589425e-13	2.30261971715804e-12
ALDH6A1	613.2496294	1.225978441	0.166942661	7.343709695	2.07753489244801e-13	2.34322601717461e-12
DGKH	1107.844156	-0.958795429	0.130570772	-7.343109142	2.08688212081192e-13	2.35226751296109e-12
EMB	758.4527349	-0.980149127	0.133586559	-7.337183704	2.18135115486609e-13	2.45718293888485e-12
PMPCB	1653.913048	0.743446708	0.101361873	7.334579405	2.22418866154977e-13	2.50384142702106e-12
PTOV1-AS1	660.1486376	1.071459689	0.146123378	7.332568572	2.25782878128899e-13	2.54009330875249e-12
ESPL1	2248.164825	-0.744693068	0.101597901	-7.329807588	2.30483403432466e-13	2.59132549126298e-12
NFE2L2	3062.232476	0.636138804	0.086822985	7.326847866	2.35629047374952e-13	2.64749382282575e-12
KIAA1191	4173.770504	0.639310755	0.087263697	7.326193781	2.36781347493681e-13	2.65875065794366e-12
SMAD3	5447.951771	-0.570473276	0.077882505	-7.324793644	2.39266602051864e-13	2.68495106327914e-12
ZDHHC4	694.4221269	1.053966954	0.143892106	7.324703098	2.39428200635139e-13	2.68505965610752e-12
SCCPDH	1977.473757	0.74713192	0.102041262	7.321860848	2.44555678221908e-13	2.74082248376284e-12
BCL9L	2091.280209	-0.710636062	0.097098747	-7.318694496	2.50394910775757e-13	2.80448647214875e-12
TYK2	1718.162074	-0.77930713	0.106484449	-7.318506459	2.50745955945941e-13	2.80663966142404e-12
FBXL19	719.1374093	-1.117536348	0.152771982	-7.315060865	2.57264757051866e-13	2.87778311147764e-12
SLC25A23	1030.733965	-0.877819398	0.120018931	-7.31400783	2.59290024612694e-13	2.89860334914912e-12
MCCC1	660.2267	1.047162993	0.143186303	7.31329024	2.6067910575602e-13	2.91045010431579e-12
NOC4L	433.2025805	-1.322336734	0.180811542	-7.313342504	2.60577689558531e-13	2.91045010431579e-12
EFHD2	1004.507221	-0.879177736	0.120241123	-7.311789119	2.63608596757563e-13	2.94129945649821e-12
FHL1	2660.136326	0.688201069	0.094177897	7.30745848	2.72242406387256e-13	3.03571753343115e-12
SLC35F2	423.3521485	-1.422827151	0.194711264	-7.307369512	2.7242265930606e-13	3.03581215673096e-12
NCAPH	3312.058018	0.719889517	0.098566891	7.303563215	2.80245115625748e-13	3.12101586236262e-12
ETV5	871.3330803	0.997549665	0.136613369	7.301991519	2.83539146655996e-13	3.15571213979727e-12
DCP2	2346.980546	-0.720703806	0.098729949	-7.299748601	2.88305904670502e-13	3.20674547460444e-12
KLF7	1778.178153	-0.800214133	0.109673014	-7.296363124	2.95650317221446e-13	3.28636711105147e-12
NEU1	997.3444376	0.965683514	0.132393661	7.29403137	3.00815348906107e-13	3.34167848935672e-12
SLC1A3	88.89608729	2.838181839	0.389168196	7.292943939	3.03254301650552e-13	3.3666561101582e-12
TCP1	7503.270531	-0.550754002	0.075535379	-7.29133825	3.06891186972471e-13	3.40489318176488e-12
PDCD11	2024.236405	-0.747080964	0.102489367	-7.289350933	3.11451820911616e-13	3.45332464416054e-12
SCARNA17	60.99188706	-4.12278261	0.565636742	-7.288746119	3.12852954776533e-13	3.4666853433984e-12
SUPT7L	1476.953141	0.764195118	0.104949944	7.281520023	3.30079646380567e-13	3.65528049506902e-12
GLB1	1243.481591	0.824279021	0.113206322	7.281210127	3.30838893806208e-13	3.66139424491605e-12
ST6GALNAC2	150.4388772	2.21944276	0.304876949	7.2797985	3.34319150329412e-13	3.69759490796121e-12
HDAC10	295.2337051	-1.512919876	0.207851583	-7.278847013	3.36685223719393e-13	3.72143504941623e-12
COL6A1	1686.457648	-0.790318111	0.108612341	-7.276503818	3.4258242167005e-13	3.78425107537279e-12
TMEM97	1666.955235	0.790365723	0.10864138	7.274997064	3.46427987436818e-13	3.8243399437591e-12
SF3A2	1900.732058	-0.711948985	0.097872638	-7.274239282	3.48377999816312e-13	3.84346614778621e-12
SMG8	1309.262097	0.794360866	0.10924074	7.271653995	3.5511223529967e-13	3.91531730922418e-12
EBPL	260.3053434	-1.612222754	0.221762939	-7.27002791	3.59413231698453e-13	3.9602677412958e-12
ACAA1	805.5762554	1.104455218	0.151932127	7.269398768	3.61091003357944e-13	3.97627563448493e-12
HMGB2	7732.513399	0.541821366	0.07455227	7.267670898	3.65738490083449e-13	4.02494525139158e-12
PCSK7	1179.596116	-0.831145052	0.11439475	-7.265587401	3.71420681510997e-13	4.08493411638168e-12
EBNA1BP2	2782.727501	-0.677218053	0.093319045	-7.257018711	3.95714985263015e-13	4.34941955817072e-12
MSMO1	835.8414407	-1.15040115	0.158529012	-7.256723152	3.96580228490993e-13	4.35622060804836e-12
GRN	3732.642429	0.70056055	0.096567522	7.254618676	4.02794977798622e-13	4.42173816000798e-12
AHI1	1224.380402	0.850390911	0.117243962	7.253174433	4.07115223693072e-13	4.46361939426263e-12
CCDC6	1275.237606	-0.816117982	0.112518365	-7.253197985	4.07044406379468e-13	4.46361939426263e-12
LIMD1	893.3560229	-0.925930345	0.12768036	-7.251940303	4.10842972000033e-13	4.50169788414667e-12
KIAA1109	2831.12525	0.693208197	0.095608707	7.25047142	4.15323513067465e-13	4.54797259600643e-12
CDR2L	1022.086945	-0.879033246	0.12128744	-7.247520822	4.24469214105869e-13	4.64524389480318e-12
HAUS7	720.8769397	-1.062461101	0.14666764	-7.244004897	4.3562568001585e-13	4.76438630482681e-12
CCDC85C	2297.285273	-0.719961877	0.099461548	-7.238595094	4.53356287489196e-13	4.95523749232161e-12
SSFA2	2680.425644	0.67611178	0.093414268	7.237778478	4.56093584631536e-13	4.98207541086388e-12
ATP6AP2	4990.45391	0.575035143	0.079466398	7.236204915	4.61414009827204e-13	5.03707919066461e-12
TMX4	1157.360695	0.832947843	0.115143834	7.233976944	4.69051438689569e-13	5.11729328851818e-12
RC3H2	2185.499834	0.68560726	0.094777414	7.233867544	4.69429641604464e-13	5.11826001586508e-12
GALNT3	104.947998	-2.759828131	0.381545568	-7.233285778	4.71445868173213e-13	5.13707415172218e-12
PARP2	1712.472771	0.76182602	0.105342773	7.231877419	4.76362093308339e-13	5.18744524777054e-12
LOC729218	195.7682199	-1.838307519	0.254271867	-7.229692928	4.84087354217757e-13	5.26832506061862e-12
DCTPP1	684.8993296	-1.087069605	0.150374262	-7.229093532	4.86228486318231e-13	5.28837062596211e-12
SND1-IT1	61.79628982	-3.906535558	0.540552326	-7.226933217	4.94022882742149e-13	5.36984036259824e-12
IL32	100.583662	-2.945323994	0.407566455	-7.226610424	4.95198001953665e-13	5.37930515459685e-12
ESRRA	290.3816392	-1.476449529	0.20434113	-7.225415313	4.99572715131432e-13	5.42349396021679e-12
SPDYE5	60.1387199	-5.128503427	0.709808326	-7.2251948	5.00384040624067e-13	5.42896717863092e-12
PTPRB	114.5715917	-2.464720173	0.34114399	-7.224867636	5.01590147716346e-13	5.43871427652681e-12
PUS1	364.675031	-1.318633342	0.182517553	-7.224693304	5.02233998697276e-13	5.44235664805375e-12
FUS	9053.539975	-0.535479495	0.074124044	-7.224099808	5.04432010414904e-13	5.46282558337807e-12
PFDN5	2532.348252	0.663417308	0.091837041	7.223853284	5.05347785537969e-13	5.46939177072753e-12
DUSP6	225.3102557	1.716499085	0.237679235	7.221914378	5.1260746905503e-13	5.54456818119866e-12
LZTS1	215.1979944	-1.769211294	0.244984248	-7.221734902	5.13284619037034e-13	5.54849685434895e-12
AP1S3	342.9424934	-1.414753288	0.196030037	-7.217023023	5.31379835880307e-13	5.73708443454401e-12
GMDS	288.6195101	-1.521666755	0.210842416	-7.217080826	5.31154100474058e-13	5.73708443454401e-12
BRK1	2177.204134	0.696516305	0.096551823	7.213911474	5.43671079539385e-13	5.86620430999945e-12
NUCB1	2008.78039	0.765606855	0.10615897	7.211890355	5.51803998080419e-13	5.95032572426682e-12
GK5	833.7828007	-0.965173729	0.133857677	-7.210447305	5.57683756051759e-13	6.01006262467e-12
PKP4	5056.191537	0.571338595	0.079239052	7.210315899	5.58222216282779e-13	6.01219954331617e-12
C17orf80	1507.385426	0.767101412	0.106407297	7.209105317	5.63206904488582e-13	6.06219173564628e-12
VLDLR	969.2052092	1.002281516	0.139072743	7.20688682	5.72455452817404e-13	6.1579900627479e-12
HNRNPUL2	2921.129421	0.648194034	0.089947509	7.206358914	5.74678072994774e-13	6.17813884556547e-12
ULK2	1084.108207	0.925252796	0.128401243	7.205948907	5.76410149037019e-13	6.1929926894105e-12
BACE1	2421.418928	0.695742256	0.096580437	7.203759645	5.85745814556973e-13	6.28947237331709e-12
OLFML2B	89.12806932	-3.351155627	0.465257975	-7.20279029	5.89926694841936e-13	6.33051876419938e-12
NCOA3	2601.560422	0.694411533	0.096417012	7.202168168	5.92625363374362e-13	6.3556193399748e-12
BRPF3	2197.308196	0.782012349	0.108619426	7.199562554	6.04060396067046e-13	6.47432591879259e-12
FAM46A	661.9795473	1.154750895	0.160401586	7.199123905	6.06006639320446e-13	6.49124929899974e-12
PDE9A	56.7724487	5.978881716	0.830573098	7.198501525	6.08778655564332e-13	6.51699210081406e-12
TTI1	1553.079843	0.748380331	0.103990688	7.196609127	6.17283880821463e-13	6.60404074433325e-12
CDH2	4278.014088	-0.58383505	0.08114151	-7.195269745	6.23374012047106e-13	6.66516169928648e-12
GLI2	1021.094194	-0.857661194	0.119202097	-7.195017668	6.2452677551242e-13	6.67344995792413e-12
GPBP1	3781.380688	0.615402119	0.085549125	7.193552474	6.31268753240005e-13	6.74141628082408e-12
MPRIP	6376.717121	-0.567860203	0.078945905	-7.193029242	6.33693638369373e-13	6.76322546167893e-12
AARS2	653.1722385	-1.037353792	0.144234368	-7.192140171	6.37834961762501e-13	6.80331630307209e-12
C11orf57	1348.871104	0.791192919	0.110015891	7.191623946	6.40251736863974e-13	6.82497539043056e-12
NCOA4	3699.25913	0.596860603	0.082997788	7.191283239	6.4185172387044e-13	6.83790679185422e-12
LOC100129940	61.18700321	-5.428078611	0.754900864	-7.190452241	6.45770635567516e-13	6.87551217651824e-12
PTGES2	741.171456	-0.969156969	0.134896679	-7.184439042	6.74836820556052e-13	7.18065380283423e-12
ZNF395	2434.09643	0.726070315	0.101103183	7.181478341	6.89616105277163e-13	7.33349882350697e-12
ZRANB1	3133.063563	0.625312068	0.087177005	7.172901469	7.34247003225926e-13	7.80341643717078e-12
KBTBD2	2070.016131	0.756944662	0.105545641	7.171728294	7.40568123829242e-13	7.8658659979315e-12
RPS17	10421.92754	-0.638791554	0.089130151	-7.166952427	7.66856650042967e-13	8.14019485457021e-12
KCTD3	1861.668796	0.710882986	0.099210354	7.165411269	7.75533748658571e-13	8.22736102868643e-12
SETD1B	1035.149043	-0.875706852	0.122215151	-7.165288789	7.76227464748271e-13	8.22978057106236e-12
TANC1	1295.58929	0.828501345	0.115678251	7.162118542	7.94396799952128e-13	8.41736753138724e-12
FARSA	1566.758726	-0.753534286	0.105271401	-7.158015203	8.185347928334e-13	8.66793524777562e-12
TCF7	365.218931	1.297546062	0.181274123	7.15792216	8.19090385714996e-13	8.6686248366029e-12
COX6C	1651.36472	0.735889001	0.102845508	7.155285784	8.34987848598006e-13	8.8315830258056e-12
PTN	77.54612029	-3.112338837	0.435323324	-7.149487891	8.71022309907835e-13	9.20720592422911e-12
MGAT4A	52.47054725	4.6375068	0.648678014	7.149166	8.73067010868766e-13	9.22330325767756e-12
FAM120C	748.2149969	0.960660587	0.134482109	7.14340809	9.10448068794778e-13	9.60672189127099e-12
USP8	2353.023904	0.690029792	0.096596635	7.143414419	9.10406135149367e-13	9.60672189127099e-12
CLIP3	436.0840824	1.249352844	0.174943007	7.141484923	9.23280040970911e-13	9.73630754422428e-12
ATF7IP	3222.584042	0.716684588	0.10037697	7.139930469	9.33781413542507e-13	9.84117632853325e-12
MRPL49	1589.225979	0.778916805	0.10911916	7.138222134	9.45457583900594e-13	9.95829400349172e-12
HDAC1	3051.239188	0.621953022	0.087173716	7.134639356	9.70412552032913e-13	1.0215051485783e-11
RCN3	222.7789627	-1.636813648	0.229477735	-7.132777591	9.83634310993139e-13	1.03480671502933e-11
RSU1	2303.48496	-0.716106648	0.10048438	-7.126546925	1.02918162108213e-12	1.08207947477725e-11
HADHA	4600.552401	0.568756438	0.079839084	7.123784628	1.0500307984681e-12	1.10334389608354e-11
DSN1	1962.267154	0.709883055	0.099651614	7.123648347	1.05107007919459e-12	1.10377971358795e-11
PIP4K2C	1357.035184	0.770552494	0.108193534	7.121982869	1.06385282744512e-12	1.11654007555018e-11
NDUFAF2	313.2009016	-1.512080829	0.212346987	-7.120801908	1.07300916869765e-12	1.12548154584939e-11
C6orf106	3483.204844	0.662387959	0.093095587	7.115138135	1.11800805486053e-12	1.17198543070018e-11
MIR17HG	76.30609596	-3.187960254	0.448124351	-7.114008074	1.12720552783418e-12	1.18092652631543e-11
TP53INP2	1204.712308	0.914161241	0.128530149	7.112426535	1.14020232940941e-12	1.19383506931173e-11
IPO7	7453.546656	-0.583095632	0.0819915	-7.111659544	1.14655815995994e-12	1.19977909527128e-11
ENAH	9001.994432	-0.649350478	0.091314118	-7.111172886	1.15060896867871e-12	1.20330549777677e-11
RPL38	7565.099173	0.599468169	0.084338779	7.107859213	1.17856688077352e-12	1.23181496456482e-11
MICAL3	3641.563486	-0.614516138	0.086459566	-7.1075552	1.1811650183086e-12	1.23380085895899e-11
MTCL1	1536.191879	-0.773412373	0.108845565	-7.105593813	1.19806291557003e-12	1.25071257943206e-11
SEPW1	1143.115422	-0.816159737	0.114874368	-7.10480284	1.20494428927483e-12	1.25715379980185e-11
PIGW	439.990351	-1.301804076	0.183413576	-7.097642943	1.26902526954229e-12	1.32323024270741e-11
ZC3H14	2812.148397	0.660319135	0.093038732	7.097249959	1.27263766248612e-12	1.32621450747521e-11
LCMT1	797.9771969	0.924175471	0.130233845	7.096277229	1.28162266259946e-12	1.33479074477212e-11
ZMYND11	3290.796894	0.605020049	0.08526146	7.096055498	1.28367945953823e-12	1.33614551047578e-11
NOC3L	1180.301258	-0.853589603	0.12032357	-7.094118021	1.30179003658457e-12	1.35419877025284e-11
RPS19	6213.592395	-0.5776493	0.081429939	-7.093819599	1.30460172479081e-12	1.35632534611487e-11
DRAP1	2467.827094	-0.667917387	0.094164354	-7.093102201	1.31138535573671e-12	1.36257641253913e-11
LTBP4	1221.9704	-0.79237865	0.111715854	-7.092803942	1.31421583243482e-12	1.36471507769994e-11
DICER1	1954.556635	-0.74724606	0.105363519	-7.092075739	1.32115168689523e-12	1.37111185638205e-11
NFIX	3236.416102	-0.60640789	0.085513176	-7.091397124	1.32764756115038e-12	1.37704477674717e-11
NDST1	7621.90873	-0.531675704	0.075032267	-7.085960843	1.38082853363129e-12	1.43136442835188e-11
FKBP10	2703.746098	-0.641185395	0.090511231	-7.084042364	1.40009076469607e-12	1.45048090124492e-11
LSM7	523.4598014	-1.128826404	0.159433453	-7.08023555	1.43909638920666e-12	1.49001696443107e-11
CEP57	1494.00071	0.748076971	0.105690925	7.077967901	1.46283596584831e-12	1.51370976934444e-11
TDRD7	588.8596673	1.043969442	0.147551024	7.075311393	1.49113541358842e-12	1.54209053831257e-11
ZADH2	823.6461122	0.967645845	0.13681255	7.072785679	1.51853930479029e-12	1.5695124954891e-11
HDAC7	2071.089513	-0.687172057	0.097210178	-7.068931158	1.56131574323215e-12	1.61278167421888e-11
GALK1	318.796568	-1.446260597	0.204598607	-7.068770494	1.56312418493744e-12	1.61370659138927e-11
WDR45	652.6428337	1.008039507	0.142719886	7.063062741	1.62872136476218e-12	1.68044491540028e-11
CDT1	845.6961134	-0.914853834	0.129529132	-7.062919541	1.63040137379669e-12	1.6811968425019e-11
SPATA18	126.7034383	2.262185675	0.320333549	7.061969259	1.64159309121361e-12	1.69175022123086e-11
C5	129.9376557	2.166223539	0.306820765	7.060224688	1.66233589960044e-12	1.71212847841131e-11
SUSD6	872.0654959	0.957579733	0.135668671	7.058222969	1.68645306506179e-12	1.73595640488656e-11
SYF2	989.2018057	0.918992164	0.130246505	7.055791336	1.71621200833454e-12	1.76556059576861e-11
CTBP1-AS	111.1349716	-2.391169913	0.338976419	-7.054089255	1.73734839486651e-12	1.78626501052186e-11
PHYH	242.3708761	1.530214531	0.217027606	7.050782878	1.77913925882869e-12	1.82816902677549e-11
FAM120A	4317.551718	-0.578854351	0.082131194	-7.047923228	1.81607783446232e-12	1.86479690538036e-11
H2AFX	2724.921343	-0.642984491	0.091231159	-7.047860611	1.8168950271953e-12	1.86479690538036e-11
PES1	1883.492405	-0.692678213	0.098296169	-7.046848483	1.83015412957969e-12	1.87731538515331e-11
GYG1	1359.04148	-0.875252222	0.124237664	-7.044982937	1.85484234991297e-12	1.90116528570537e-11
ZNF436	538.6319975	1.11326407	0.158023454	7.044929355	1.85555625090062e-12	1.90116528570537e-11
ARID4B	2185.969363	0.727596899	0.103300066	7.043527919	1.87432423252268e-12	1.91928195165735e-11
TLE3	1019.476542	-0.85217053	0.121003379	-7.04253499	1.88773408295016e-12	1.93189416225021e-11
RFTN1	1246.776123	0.829807365	0.117837641	7.041954997	1.89561058713654e-12	1.93883226371824e-11
RABAC1	619.555237	-1.153504741	0.16397045	-7.034833048	1.99499731486846e-12	2.03930494754107e-11
TXNDC5	55.65308	-5.031873168	0.715631233	-7.031377244	2.04504743695894e-12	2.08925828906429e-11
NSA2	2105.339922	-0.731285765	0.104047473	-7.028385652	2.08936747259744e-12	2.13330333395074e-11
MEF2A	1366.540686	0.755012106	0.107431844	7.027824168	2.09779016578624e-12	2.1406664774888e-11
FAM214A	563.0754063	1.162742658	0.165565122	7.022872004	2.17353316537624e-12	2.21667773599883e-11
GSAP	165.6835653	1.844790612	0.26269472	7.022564492	2.17832398996113e-12	2.22028247973317e-11
YWHAH	3317.954858	-0.772293738	0.109982295	-7.021982383	2.18742122999176e-12	2.22826990310515e-11
MRAS	359.4738277	1.279413594	0.182209768	7.021652068	2.19259997848293e-12	2.23225875689558e-11
TAP2	1168.977801	-0.816360445	0.11628895	-7.020103351	2.21704189477828e-12	2.25584331884348e-11
EZH1	896.3147118	0.869811576	0.123947751	7.017566416	2.25765852045151e-12	2.29584906159148e-11
NME1	1061.641205	-0.918956199	0.131015846	-7.014084406	2.31459640292812e-12	2.3523965972025e-11
RPS6KA1	1650.225942	0.794798064	0.113333723	7.012899991	2.33428314499416e-12	2.37104139681763e-11
FSD1	542.4380914	-1.082967746	0.154468347	-7.010936336	2.36728442688757e-12	2.40318121544002e-11
HIST1H2BD	85.30236005	2.787779085	0.397654835	7.010549945	2.37383181292129e-12	2.4084445155896e-11
TMEM64	522.8559267	-1.135937094	0.162035173	-7.010435274	2.37577831624049e-12	2.40903648658832e-11
TXNDC12	1922.914984	0.690325599	0.098481299	7.009712587	2.38808181645997e-12	2.42012373991477e-11
RPS13	4516.702908	-0.661191141	0.094333429	-7.009086282	2.39879498396451e-12	2.42958753848647e-11
SRSF1	10391.44656	-0.531713571	0.075876234	-7.007643172	2.4236596038481e-12	2.45336539738897e-11
BBS4	510.5216997	1.12297262	0.160278584	7.006379714	2.44563626351699e-12	2.47419435153975e-11
NBPF8	273.1456248	-1.454871438	0.207755824	-7.002794973	2.50905883848887e-12	2.53690537250871e-11
RCC2	4689.944274	-0.56542366	0.080749045	-7.002233421	2.51913906972593e-12	2.54564116171161e-11
FBXO34	1114.901384	0.929332724	0.132728507	7.001756755	2.52772670530439e-12	2.55285953083142e-11
PROSC	892.5194707	0.875761419	0.125165232	6.996842517	2.61795265776573e-12	2.64247260270425e-11
INADL	363.4813688	1.259373289	0.180055474	6.994362694	2.66467400436021e-12	2.68809636718392e-11
STK24	3625.529491	0.60179241	0.086085538	6.990633062	2.73648617266778e-12	2.7589650094541e-11
FOXK1	1955.653794	-0.729256911	0.104320563	-6.990538484	2.73833167914817e-12	2.75925165890905e-11
TNPO1	9188.579072	-0.542328355	0.077657748	-6.983570431	2.87771074311875e-12	2.89804328626101e-11
ZNF276	317.7586868	-1.513523226	0.216731279	-6.98340928	2.88101513218163e-12	2.89971876117188e-11
CSRP2BP	596.3028436	1.132118916	0.162256673	6.977333458	3.00835099315987e-12	3.0261579654586e-11
ATF6	1836.605173	0.687231236	0.098508572	6.976359748	3.0292645284311e-12	3.04385864032039e-11
RAD50	3930.506284	0.57256194	0.082071803	6.976353835	3.02939195899263e-12	3.04385864032039e-11
CAST	7656.73847	0.521781551	0.074801075	6.975588975	3.0459203555752e-12	3.05872706616114e-11
P4HTM	725.384028	0.953154856	0.136664204	6.974429493	3.07114517674309e-12	3.08230663564778e-11
FKBP11	299.9137179	-1.471181542	0.210989562	-6.972769293	3.10762025963493e-12	3.11714418097546e-11
GNPNAT1	1913.308415	-0.701396743	0.100607941	-6.971584336	3.13391355996651e-12	3.14173501184618e-11
TBC1D2	1455.501485	-0.8991924	0.128988607	-6.971099392	3.14473690266082e-12	3.15079818694033e-11
HERC2	4072.464199	-0.571586857	0.082001634	-6.970432543	3.159679987918e-12	3.16397643662678e-11
CHST15	997.8237131	-0.961559699	0.138055991	-6.964997989	3.28408442315526e-12	3.28668788759038e-11
PALLD	6195.160715	-0.581479386	0.083519685	-6.962183622	3.35038406206343e-12	3.35114249648608e-11
PDCL3	290.3764554	-1.437239364	0.206447831	-6.961755685	3.36057947671315e-12	3.35943900856494e-11
TBCA	1372.305338	-0.769501814	0.110583266	-6.95857379	3.43734688662177e-12	3.43423792392047e-11
GPC1	1968.646012	-0.718495463	0.1032649	-6.957789737	3.45652568820504e-12	3.45144830583819e-11
PLRG1	1970.478849	0.673984132	0.096892912	6.955969411	3.50145835987243e-12	3.49276395873696e-11
WIPI2	2304.371778	0.701173054	0.100801861	6.955953463	3.5018545518173e-12	3.49276395873696e-11
TMPO-AS1	362.2401862	1.300593604	0.18701793	6.954379196	3.5411793394915e-12	3.52999456549198e-11
EDN1	268.1874018	-1.528650244	0.219816168	-6.954221145	3.54515124327097e-12	3.53196184180221e-11
ZSCAN18	214.1653181	1.951170495	0.280620752	6.953051345	3.57468507889323e-12	3.55937938503431e-11
PDE4D	1817.765187	0.723617779	0.104110478	6.950479855	3.64045783359794e-12	3.62282949048479e-11
ZNF473	805.0152626	0.89957347	0.129478197	6.947682995	3.71334237107637e-12	3.69328154566143e-11
ADAMTS5	649.0869915	-1.066613561	0.15357062	-6.945427194	3.77316779481831e-12	3.75067309367935e-11
FLOT1	3560.702996	0.605798965	0.087235066	6.944443224	3.7995584365656e-12	3.77478335063858e-11
TOX4	2050.221421	0.691159524	0.099538316	6.943652984	3.82088409084111e-12	3.79383738323178e-11
PSD3	751.3498829	-0.98809402	0.142345288	-6.941529541	3.87877097490501e-12	3.84915206122803e-11
SRR	353.17745	1.275810355	0.183833114	6.940046482	3.91970951186108e-12	3.88759516905907e-11
MTR	2221.719786	-0.701623051	0.101107776	-6.939357982	3.93885864151312e-12	3.90439638979826e-11
PLAT	610.3369887	-1.066441492	0.153682964	-6.93923036	3.94241822800734e-12	3.90573429158082e-11
SLC48A1	364.9195043	1.249455238	0.180078122	6.938406649	3.9654688888103e-12	3.92636958772175e-11
BECN1	1146.561202	0.882136312	0.127147256	6.937910725	3.97941044626706e-12	3.93796753792407e-11
TNFRSF12A	2291.046813	-0.901558876	0.129961765	-6.937108601	4.00206178208452e-12	3.95816675638286e-11
ZNF12	1218.480872	0.788167302	0.113676408	6.933429008	4.10760090793892e-12	4.06027619949175e-11
ANTXR2	683.802109	-1.082952088	0.156247052	-6.931024138	4.17804747857925e-12	4.12760263479092e-11
DR1	2196.127557	-0.680633647	0.098204791	-6.930758035	4.18591491094375e-12	4.13306481206815e-11
COA5	457.1872446	1.130423322	0.163151857	6.928657415	4.24853249059936e-12	4.19254959457583e-11
ZNF251	738.2731151	0.950430153	0.137207921	6.926933583	4.30060360756533e-12	4.24156630357755e-11
PABPC1L	426.2024449	-1.182485692	0.170783	-6.923907483	4.3935290655349e-12	4.33079937000914e-11
MPP4	58.57543501	-5.690886045	0.821931854	-6.923793035	4.39708187030721e-12	4.33188545015661e-11
RPLP2	6384.585598	-0.60465776	0.087345078	-6.922631173	4.43330957022923e-12	4.36514280469256e-11
C11orf54	635.7447112	0.998701631	0.144278496	6.922040763	4.45183090885535e-12	4.38093872400387e-11
SPG20	1918.012573	0.698228871	0.100871755	6.921946312	4.45480091903604e-12	4.38142189443756e-11
APOLD1	1018.678699	1.118780589	0.161772958	6.915745406	4.65409593995164e-12	4.57488830048417e-11
EDIL3	4310.339861	-0.628880542	0.09099677	-6.911020496	4.81179521209657e-12	4.72727451798748e-11
GPER1	57.71446625	-3.795097934	0.549196784	-6.910269769	4.83732918497639e-12	4.74971977862627e-11
ZBTB20	567.2086889	-1.105263192	0.160027224	-6.906719773	4.95988303998814e-12	4.86734996383955e-11
PAK2	4237.962277	-0.586355884	0.084941547	-6.903051626	5.08971217847263e-12	4.99198518547865e-11
ANKRD50	1551.795918	-0.71991324	0.104300066	-6.902327775	5.11572263390116e-12	5.0147133572695e-11
ATP1A1	9632.993135	0.501715164	0.072689357	6.902181941	5.12097870640768e-12	5.01708301868344e-11
CST6	52.81551708	-4.513675	0.654120468	-6.900372665	5.18662943055543e-12	5.07858662358098e-11
SSBP4	645.9617495	-1.023096215	0.148316785	-6.898047427	5.2722147110341e-12	5.15953060923681e-11
KIAA1715	919.1497941	-0.892234344	0.129365115	-6.897024338	5.31030874885525e-12	5.19393452281503e-11
INSR	583.5337906	1.056424709	0.153183636	6.896459273	5.33146406624277e-12	5.21174203024197e-11
RPL12	5887.45553	-1.730570542	0.250949456	-6.896092018	5.34525789432825e-12	5.22233764645426e-11
ACSL1	847.7937221	0.8929305	0.129525591	6.893853896	5.43007953935451e-12	5.30227766732329e-11
FAM111A	3200.768455	0.712930707	0.103435858	6.89249087	5.48238119910204e-12	5.35039234196187e-11
LGR4	1057.771301	-0.833376494	0.120923493	-6.891766599	5.51037326130451e-12	5.37474266116424e-11
CREG1	495.6237949	1.107639603	0.160771069	6.889545574	5.59708919210751e-12	5.45631298297343e-11
PWP2	162.8133884	-1.882575011	0.273321124	-6.887777231	5.66708609214346e-12	5.52150383641364e-11
SEMA6B	437.1958656	1.261312023	0.18324943	6.883033799	5.85911186502591e-12	5.7054514106043e-11
MTRF1L	338.5252019	-1.288946128	0.187275533	-6.882618942	5.87620641433952e-12	5.7189467052333e-11
C17orf96	329.4179388	1.337169499	0.194314254	6.881479215	5.92342184157267e-12	5.76172579130189e-11
IQCA1	202.6802441	1.689976004	0.245593542	6.881190735	5.93543154603425e-12	5.77023196615013e-11
TPCN1	537.1001443	1.057365183	0.153729714	6.878079438	6.06648414648594e-12	5.89439476662961e-11
RPS4X	11784.61349	0.574070425	0.083564954	6.869750979	6.43140728848178e-12	6.24553255036412e-11
CTBP2	2008.183404	-0.676153561	0.09843997	-6.868689251	6.47944742206071e-12	6.28872892572767e-11
SUGT1	862.7198139	-0.872603877	0.127077461	-6.866708462	6.57001431247783e-12	6.37313023922795e-11
GINM1	1231.110095	0.797304424	0.116184632	6.862391416	6.77172090637614e-12	6.56518899063587e-11
KDM6A	883.2095167	0.878907363	0.12817648	6.857009683	7.03168669088524e-12	6.8134885183501e-11
GTPBP6	409.6592329	-1.202378696	0.17539635	-6.855209347	7.12081619886558e-12	6.8960715341781e-11
PALB2	1152.747242	0.829599222	0.121056247	6.853006297	7.23139015210666e-12	6.99932034766337e-11
SCARNA9	91.93533493	-2.565383542	0.374472855	-6.850652887	7.35136972749596e-12	7.11155492959845e-11
FAM13B	2760.100327	0.632492791	0.092335213	6.849963009	7.38690869704092e-12	7.14202539997271e-11
NIPBL	3892.113954	0.606862231	0.088725066	6.839805872	7.93005678162851e-12	7.66297559095147e-11
ZC3H13	3616.31343	0.607049072	0.088765686	6.838780801	7.98699839525096e-12	7.71378194741341e-11
RRBP1	4629.642501	-0.574453343	0.084057051	-6.834088708	8.25279479244013e-12	7.96613299626362e-11
MAPK6	1591.435904	-0.708614724	0.103695528	-6.833609317	8.28043423042365e-12	7.98844948627225e-11
CLK3	909.8694648	0.975483213	0.142813507	6.830468866	8.46375470491475e-12	8.16085109954519e-11
TBL3	608.4988646	-1.128024793	0.165259277	-6.825788027	8.74439671840066e-12	8.42685210474445e-11
EFCAB14	3147.391761	0.588077205	0.086214292	6.821110392	9.03394857979648e-12	8.70114480650262e-11
SMIM5	69.2635069	-3.105432937	0.455277108	-6.820973167	9.04258328401777e-12	8.70471769944064e-11
STK16	482.7148123	1.09048848	0.159925313	6.81873594	9.18450393197656e-12	8.8365227269327e-11
GLUL	1543.659357	0.732040337	0.107370422	6.817895681	9.23836839560441e-12	8.88351050184506e-11
MEGF9	812.0355567	0.879039518	0.128957552	6.816502844	9.32833811683588e-12	8.96514670347783e-11
FAM118B	550.8107629	1.021123436	0.149805025	6.816349686	9.33828354941449e-12	8.96982736154085e-11
BICD2	1785.497345	-0.677731192	0.099429622	-6.816189964	9.34866624070973e-12	8.97134592364546e-11
TRAM2-AS1	220.7200664	1.576846372	0.231339089	6.816169205	9.35001651655252e-12	8.97134592364546e-11
ABCC10	404.4563513	-1.22337217	0.179502731	-6.815340167	9.40409770562918e-12	9.01834090337982e-11
LOC100129917	91.76336104	-2.657175664	0.390018604	-6.81294594	9.56200812275477e-12	9.16480106082255e-11
RCAN2	118.4675221	-2.207942075	0.324170874	-6.811043964	9.68930124107914e-12	9.281772907037e-11
CSNK2A2	1171.688674	0.803594322	0.117993675	6.810486405	9.72693053961307e-12	9.31277195867396e-11
ZNF414	160.8238433	-1.855782242	0.2725367	-6.809292992	9.80795496466764e-12	9.3852623738785e-11
ZMIZ2	1297.401999	-0.762873033	0.112059725	-6.807736058	9.9146546352339e-12	9.48222976315606e-11
GSS	1700.198595	0.693851712	0.101942758	6.80628742	1.00149533565839e-11	9.57297380336745e-11
DDX54	1498.426998	-0.719225237	0.105683516	-6.805462809	1.00724898376336e-11	9.62276677785604e-11
SARAF	3039.072619	0.592862061	0.087121373	6.805012804	1.01040250084684e-11	9.647678984315e-11
RALGAPB	4160.561513	0.578781229	0.08510338	6.80091944	1.03953543606051e-11	9.92049098106558e-11
TOMM22	1843.811125	-0.714196512	0.105020512	-6.80054303	1.04225533945201e-11	9.94107980004034e-11
NSMCE1	587.7644558	0.991423387	0.145796285	6.800059326	1.04576077826118e-11	9.96913484087812e-11
C1QBP	2054.017771	-0.722197725	0.10621753	-6.799232937	1.05177641556569e-11	1.00210762095461e-10
C4orf48	83.69533019	-2.725438299	0.400866955	-6.798859977	1.05450243660967e-11	1.00416358106892e-10
FAM120AOS	795.9836779	0.922422252	0.13575584	6.794715074	1.08526800351414e-11	1.03234804596926e-10
RRP7BP	188.9151898	-1.702347756	0.250538292	-6.794760767	1.08492410041867e-11	1.03234804596926e-10
ADM2	162.5383701	2.337573862	0.344068393	6.793922104	1.09125322953533e-11	1.03748303274919e-10
CPSF7	3933.398265	0.576818771	0.084934075	6.791370462	1.11073291400203e-11	1.05543513559527e-10
GCNT2	206.9416426	-1.871656285	0.275618056	-6.790760789	1.11543744974582e-11	1.05933592083867e-10
EID1	3898.726444	-0.561949548	0.082754933	-6.790526252	1.11725244404707e-11	1.06048977959656e-10
CKAP5	10931.98798	0.595107433	0.087656705	6.78906916	1.12859333180052e-11	1.07067947108118e-10
SPDYE6	51.94659777	-4.504043352	0.663706672	-6.786195684	1.15128971910634e-11	1.09162524117412e-10
CEP170B	1698.063785	-0.719683009	0.10607594	-6.784601759	1.16407163142806e-11	1.10315292299515e-10
MYO9B	3887.407948	-0.591126027	0.087129386	-6.78446219	1.16519744817015e-11	1.10362806532472e-10
ZNF317	1299.156849	0.739999778	0.109077683	6.784153808	1.16768876759883e-11	1.10539535503705e-10
ZNF227	561.2661867	1.053110092	0.155244208	6.783570899	1.17241215539796e-11	1.10927261426679e-10
DAPK3	1601.434949	-0.778611393	0.114861805	-6.778679776	1.21278999603209e-11	1.14686197912633e-10
FOXA1	738.1800198	0.991286648	0.146254639	6.777813366	1.22008314178869e-11	1.1531416817098e-10
PAIP2B	196.7698517	1.714070833	0.252901261	6.777628649	1.22164357992983e-11	1.15399939239336e-10
BCAR1	2478.220487	-0.698256475	0.10306145	-6.77514703	1.24279805403437e-11	1.1733553849895e-10
GCLM	1085.744073	-0.814607907	0.1202382	-6.774950958	1.24448466731678e-11	1.17432044902065e-10
TOP2A	24012.71919	0.63643421	0.093942091	6.774750311	1.24621297094466e-11	1.17532380194642e-10
WWC1	3050.289379	-0.597838436	0.088274312	-6.772507474	1.26569263867712e-11	1.1930587571189e-10
TNXB	209.3336795	1.684551618	0.24883253	6.769820719	1.28942075240758e-11	1.21477731226287e-10
RPL15	14738.21779	0.489865472	0.072435877	6.762746511	1.35400022749694e-11	1.27493873312631e-10
ALAD	871.4603453	0.855499587	0.12652612	6.761446489	1.36620777057209e-11	1.28574846310389e-10
THRAP3	6193.885389	-0.525430882	0.077714931	-6.761003001	1.3703968524205e-11	1.28900446884939e-10
PDCD5	1181.017341	-0.953758273	0.141075666	-6.760615072	1.37407144469896e-11	1.29177333583029e-10
FPGS	1013.018074	-0.814857616	0.120534989	-6.76034087	1.37667460017115e-11	1.29353252968766e-10
SEPHS2	1212.23007	0.757337557	0.112047696	6.759064106	1.38885938266298e-11	1.30428803024365e-10
ITGA1	639.3027321	0.960396937	0.142107408	6.758246823	1.3967144838363e-11	1.31096823087216e-10
UHRF1BP1	2217.263628	0.747087428	0.110547639	6.758058667	1.39852905057156e-11	1.31197465179415e-10
SEZ6L2	1086.177075	0.830577074	0.122924858	6.756786932	1.41085428062179e-11	1.32283493664242e-10
ARID1A	5076.290283	-0.572146944	0.084686235	-6.756079555	1.41775592032902e-11	1.32860117369539e-10
KLHL17	317.000984	-1.405778311	0.20815008	-6.753676541	1.44144917758489e-11	1.35008864677453e-10
SRPX2	77.58093425	-2.815172197	0.416866501	-6.753174427	1.4464486807988e-11	1.35405370680286e-10
ZBTB11	1130.476675	0.803063548	0.118927118	6.752568794	1.45250151834798e-11	1.35900009715628e-10
MAP3K1	2325.034893	0.641673038	0.095053628	6.75064228	1.4719209737685e-11	1.37644080901505e-10
NOVA1	120.5370341	2.179154698	0.322849891	6.749745799	1.48104405728929e-11	1.38423969690803e-10
SEPT6	954.3291034	0.823537316	0.122014401	6.749509146	1.48346158716961e-11	1.38576638962134e-10
BEX1	1966.923761	0.669656816	0.099250255	6.747154614	1.50772587169444e-11	1.40768869816839e-10
GALNT7	630.2992461	-1.00585821	0.149097943	-6.746291675	1.51671573766527e-11	1.41533442172629e-10
SLC20A2	1663.317921	-0.685700509	0.101656478	-6.745271127	1.52741530386081e-11	1.42456665332116e-10
ATP9A	217.653988	1.632451506	0.242087706	6.74322349	1.54910642451574e-11	1.4440351765238e-10
STXBP1	1914.667533	0.669782123	0.09933227	6.742845227	1.55314634072184e-11	1.44703787168781e-10
ATG2A	1117.300697	-0.867842148	0.128729487	-6.741595626	1.56656576712772e-11	1.45877151571208e-10
HSPA1B	734.1648426	-0.931465384	0.138185385	-6.740693909	1.57631975102029e-11	1.46708137332978e-10
SCAF1	2451.658359	-0.639207045	0.094852143	-6.738983715	1.59498275922043e-11	1.48366975191905e-10
ITSN2	930.8479932	0.860961743	0.127809102	6.736310072	1.62459408580316e-11	1.5104195619403e-10
DYNC1I2	2130.243001	-0.652820778	0.096915402	-6.735985842	1.62822142195282e-11	1.5129960784224e-10
MFAP1	1374.050325	0.741978464	0.11016544	6.735129115	1.6378442891137e-11	1.52113820104023e-10
PPIP5K2	1472.475436	-0.746124648	0.110806623	-6.733574464	1.65544876202683e-11	1.536680746852e-10
SLC5A10	192.7801519	-1.680180212	0.249611943	-6.731169161	1.68305153851609e-11	1.56148309142957e-10
RMI2	246.1815823	1.486256601	0.220849905	6.72971355	1.69997420512389e-11	1.57635593396431e-10
ARGLU1	2698.426315	0.604193819	0.089848071	6.724616513	1.76055496204415e-11	1.63167532245245e-10
ABCB8	598.6668136	-0.985201595	0.14656463	-6.721960118	1.79296034756376e-11	1.65909849124826e-10
FAM133B	202.4404788	-1.613563857	0.240043224	-6.721972114	1.79281270071968e-11	1.65909849124826e-10
PARP4	2899.753576	0.675704949	0.100520051	6.722091187	1.7913478225152e-11	1.65909849124826e-10
LINC00467	153.0000345	1.950613185	0.290222035	6.721106428	1.80349799803123e-11	1.66797611811637e-10
C9orf64	779.693141	0.894968548	0.133159844	6.721009269	1.80470112207105e-11	1.66821588030772e-10
NIPA1	1487.692899	0.727802908	0.108294375	6.720597552	1.8098081978581e-11	1.67206221060868e-10
GAS6	3597.106663	-0.69525444	0.103458443	-6.72013245	1.81559449937313e-11	1.67653172319335e-10
RBP7	164.9002405	1.794618584	0.267128094	6.718194839	1.83989573971499e-11	1.69808445450249e-10
SFI1	600.1743415	-1.061113636	0.157987938	-6.716421827	1.86241148641022e-11	1.71796767279823e-10
GJC1	2369.546018	-0.629597659	0.093812617	-6.711225799	1.92996185690194e-11	1.77935033171022e-10
C11orf30	1417.179784	0.710567939	0.105893231	6.710229997	1.94317887182158e-11	1.7896687535474e-10
TCTN1	263.5321054	1.465931266	0.218461949	6.710236154	1.94309688224192e-11	1.7896687535474e-10
BBS1	618.3104125	1.061047825	0.158162012	6.708613612	1.96482163969897e-11	1.80865925312707e-10
TMED5	1678.400971	-0.760632171	0.113399972	-6.707516369	1.97964760199529e-11	1.82135823621367e-10
PLOD1	1714.010164	-0.687755322	0.102542185	-6.707047652	1.9860142444479e-11	1.82626512780292e-10
PHYKPL	551.9258082	-1.016770357	0.151627992	-6.70569032	2.00456437213545e-11	1.84236457166521e-10
FADS1	3537.781188	0.609600486	0.090909915	6.705544557	2.00656651578781e-11	1.84324618503294e-10
BASP1	5194.679744	-0.664867017	0.099158912	-6.705065662	2.01315822109161e-11	1.84834069608172e-10
SBF1	2944.330629	-0.724880726	0.10811273	-6.704860042	2.01599496840189e-11	1.84998416778479e-10
SIN3A	3085.798391	0.592618377	0.088404918	6.703454834	2.03548631117901e-11	1.86690114498068e-10
RNF10	4025.285343	0.698925069	0.104370172	6.696597823	2.13327664849162e-11	1.95557735920336e-10
CDK14	1611.824579	0.722865655	0.107960602	6.695643059	2.14725263789486e-11	1.96736874661243e-10
STON1	148.0832963	1.88654489	0.281797016	6.694694344	2.16122886238759e-11	1.97914813025068e-10
EPS8L1	105.5918046	-2.403729345	0.359140771	-6.693000462	2.18640448322996e-11	2.00116586414326e-10
HIBADH	1084.879147	0.809730264	0.120998741	6.692055302	2.20057665794762e-11	2.01309481638542e-10
DNAJC18	871.128951	0.839550347	0.125462893	6.691622749	2.20709253546214e-11	2.01801104354671e-10
ANXA3	2213.012583	0.921289265	0.137694603	6.6908161	2.21929417183429e-11	2.02707003581391e-10
EVC	1040.854115	-0.806685834	0.120565464	-6.690853309	2.21872989069063e-11	2.02707003581391e-10
SHANK2	195.968662	-1.741172403	0.26024631	-6.690478725	2.22441698411885e-11	2.0306996785804e-10
CCDC112	295.3248986	-1.439169038	0.21515877	-6.688869972	2.2490044588556e-11	2.0520859476414e-10
CDC5L	3313.498127	0.56882201	0.085048099	6.688238949	2.25872121997822e-11	2.05988848513391e-10
CLMP	211.1169212	-1.805872319	0.270023912	-6.687823709	2.26513767259882e-11	2.06467474087218e-10
STARD5	308.0945536	1.329296723	0.198894142	6.683438292	2.33400166214239e-11	2.12634769983013e-10
TMEM218	441.4312133	1.124133674	0.168202148	6.683230188	2.33731995229378e-11	2.12827371647812e-10
C1QTNF6	300.3381806	1.377483881	0.206118364	6.682975037	2.3413947291837e-11	2.1303922117084e-10
TMED4	1926.736977	0.647163069	0.096838172	6.682933589	2.34205729735737e-11	2.1303922117084e-10
RNF41	1793.001059	0.849053235	0.127055974	6.682513281	2.34878667897492e-11	2.13541439116269e-10
KIFC3	2791.589329	-0.601868164	0.090093151	-6.680509636	2.3811272366319e-11	2.16370399898366e-10
TBCK	342.6442645	1.253082398	0.18757671	6.680373042	2.3833477794746e-11	2.16460887227308e-10
PTGFR	182.4846745	-1.729062694	0.258850768	-6.679766511	2.39323240928887e-11	2.1724699333216e-10
SIK2	2341.640235	0.726559839	0.108788455	6.678648407	2.41155940598861e-11	2.18798259452991e-10
FAM127C	206.084599	-1.606260356	0.24062994	-6.675230678	2.46843585363798e-11	2.23843690493575e-10
LHFP	864.9751573	-1.143266524	0.171274948	-6.675036473	2.4717068675353e-11	2.24025370137533e-10
DUSP1	4914.40175	0.558912549	0.083740925	6.674305875	2.48405043574536e-11	2.25028741165369e-10
CEP112	549.0410049	1.185196885	0.177590053	6.673779655	2.49297838864044e-11	2.25721823979667e-10
HOOK3	2916.514219	-0.659857937	0.098920168	-6.670610734	2.5474107887444e-11	2.3053219805565e-10
PIAS1	1158.261948	0.832074674	0.124742476	6.67033959	2.55212188660822e-11	2.30840338914604e-10
PRR5L	865.9559056	-0.981917795	0.147237055	-6.668958417	2.57625227689397e-11	2.32903748040021e-10
SPTBN1	16405.35704	-0.463132176	0.069459223	-6.667684389	2.59870869346682e-11	2.34813790635647e-10
ANAPC1	1367.605351	-0.717718827	0.107651395	-6.667064828	2.60969839427871e-11	2.35686302608492e-10
MUT	1116.466336	0.784732949	0.117738227	6.665065114	2.64548039331062e-11	2.38795814460531e-10
WDR55	949.2079621	-0.839744367	0.126017721	-6.663700653	2.67017062828555e-11	2.40901458317095e-10
C19orf48	1300.144237	-0.766236015	0.115014179	-6.662100443	2.69941428391931e-11	2.43415551295867e-10
DHX8	2011.416158	0.70614048	0.106014928	6.660764624	2.72406610264057e-11	2.45513229464913e-10
OSER1-AS1	105.1646093	2.278129059	0.342037986	6.66045631	2.72978708938741e-11	2.45903450651545e-10
PGM2L1	483.4197994	-1.10404649	0.165819683	-6.658114842	2.77362024238428e-11	2.49724728292918e-10
TSPAN33	105.6127393	2.3342501	0.350709442	6.655794847	2.8177306434177e-11	2.53567064112853e-10
PGM2	1032.228857	-0.806527312	0.121178803	-6.655679799	2.81993584025845e-11	2.5363636661948e-10
CDCA5	2674.779763	0.594256403	0.089297543	6.65479005	2.83704741114596e-11	2.54973446100795e-10
FAM53C	3350.624607	0.730768397	0.109811434	6.654756904	2.83768681951038e-11	2.54973446100795e-10
WHSC1L1	2461.459197	0.62141204	0.09338511	6.654294661	2.84661867025296e-11	2.55646028343754e-10
ZEB1	688.4214094	1.012375374	0.15222627	6.650464284	2.92169896900452e-11	2.6225549811166e-10
TOMM20	4155.377014	-0.602035374	0.090527551	-6.650300021	2.92496170098352e-11	2.62415091894329e-10
NR2F2-AS1	131.8409365	-2.050340507	0.308367804	-6.649009655	2.95071645264769e-11	2.6459138804716e-10
POC1B	474.608523	1.070399223	0.16105094	6.646339482	3.00471797498802e-11	2.69297086662973e-10
LOC146880	535.6889664	-1.14266759	0.171939375	-6.645758638	3.01659241311349e-11	2.70224299591322e-10
TAB3	941.588875	0.820308474	0.123447119	6.645019171	3.03177611310957e-11	2.7144686435207e-10
TSR3	456.5945177	-1.124030288	0.169176553	-6.644125718	3.05022148824713e-11	2.72960073839391e-10
FBL	3023.679049	-0.688881918	0.103691275	-6.64358615	3.06141403454716e-11	2.73823034648717e-10
KMT2C	2969.20786	-0.594066445	0.089421766	-6.643421042	3.06484696877541e-11	2.73991428053295e-10
MED9	470.8987656	1.087642084	0.163763467	6.641542855	3.10416466148433e-11	2.7736605777085e-10
G0S2	49.24057519	-4.831781024	0.727624647	-6.640485645	3.12651286006134e-11	2.79221770028924e-10
MARCH1	282.6628885	-1.48636771	0.223872196	-6.639358236	3.15051846470577e-11	2.81223552248535e-10
IFT74	707.3794722	1.038364141	0.156409595	6.638749618	3.1635524780724e-11	2.82244454807933e-10
IGSF8	357.5681779	-1.230156855	0.185307184	-6.638473613	3.16948069566715e-11	2.82630685243296e-10
ARID4A	896.8751644	0.82718916	0.124615334	6.637940393	3.18096438679549e-11	2.83511672073744e-10
RASA2	696.1411113	-0.921109472	0.138780179	-6.637183184	3.1973420357108e-11	2.84827737596536e-10
LMAN1	3770.950768	-0.65734212	0.099124648	-6.631469907	3.32360307103308e-11	2.95926250264174e-10
ERCC6L2	1698.559966	0.686529011	0.103537653	6.630718293	3.34057241516311e-11	2.97287396100668e-10
POLR2J3	149.4241044	-1.855685182	0.279911601	-6.629540089	3.36734375460811e-11	2.99519041363582e-10
BUB1	3822.232916	0.771327436	0.116447953	6.623795577	3.50090836764936e-11	3.11242728822106e-10
ALKBH7	251.9314988	-1.431591533	0.21620597	-6.621424628	3.55753406863554e-11	3.16117934283884e-10
EIF3J	2545.745904	-0.683984819	0.103334495	-6.619133526	3.61310384136935e-11	3.20894458755588e-10
CMPK1	3052.187823	-0.599222521	0.09053368	-6.618780127	3.62175065989703e-11	3.21500859683677e-10
ACBD7	541.2312614	1.145768434	0.173118535	6.618404176	3.63097150877808e-11	3.22157582560963e-10
DCHS1	195.160929	-1.627151951	0.245928637	-6.616358195	3.68155690468281e-11	3.26481870212564e-10
ZNF334	418.3492781	1.134300189	0.171488159	6.614451968	3.72930716687127e-11	3.30550525914156e-10
TMCO6	187.2812708	-1.691514129	0.255803666	-6.612548421	3.77759491208679e-11	3.34662719179058e-10
DAZAP2	4198.918018	0.55510802	0.083996633	6.608693676	3.8772605214217e-11	3.43320152583202e-10
CAPN2	7459.197787	-0.71611081	0.108363855	-6.608391789	3.88517365180314e-11	3.43848568462538e-10
ATG10	287.0866754	1.332002308	0.201577625	6.607887699	3.89842222195222e-11	3.44848420174092e-10
[truncated: 6,251 more rows]
