# Supplementary material for: AP-1 promotes oncogenic transcription in lung cancer cells by bridging promoter-enhancer interactions
Source: Cancer Gene Ther. 2025 Dec 3;33(3):301–13. doi: 10.1038/s41417-025-00974-w (PMC13109059; doi:10.1038/s41417-025-00974-w)
Supplement: Supplementary file 8 — Supplementary Table 8 [file 41417_2025_974_MOESM8_ESM.xlsx]

## Sheet: Sheet1
REAGENT or RESOURCE	SOURCE	IDENTIFIER
ANTIBODIES
Mouse monoclonal anti polII	QED bioscience	Cat # 8WG16
H3K4me3	Abcam	Cat # ab8580
Med1	Bethyl Laboratories	Cat # A300-793A-M
H3K27ac	Abcam	Cat # ab4729
Rad21	Abcam	Cat # ab992
CTCF	Santa Cruz Biotechnology	Cat # sc-271474x
JunB	Santa Cruz Biotechnology	Cat # sc-8051x
p-cJun	Abcam	Cat # ab32385
Jun	Cell Signaling Technology	Cat # 9165S
JunD	Thermo Fisher Scientific	Cat # 710701
JNK	Santa Cruz Biotechnology	Cat # sc-474
p-JNK	New England Biolabs	Cat # 4668S
Chemicals, Peptides and Recombinant Proteins
SR11302	Med Chem Express	Cat # HY-15870
SP600125	Apex Bio	Cat # A4604
Critical commercial assays
Fetal Bovine Serum	Thermo Fisher Scientific	Cat # 10437028
DMEM/F-12 Medium	Thermo Fisher Scientific	Cat # 11320082
Penicillin-Streptomycin	Thermo Fisher Scientific	Cat # 15140122
0.25% Trypsin with EDTA	Thermo Fisher Scientific	Cat # 25200056
DPBS	Thermo Fisher Scientific	Cat # 14190144
Crystal Violet	Millipore Sigma	Cat # HT30132-1L
Glutaraldehyde	Millipore Sigma	Cat # G6257-1L
Trizol Reagent	Thermo Fisher Scientific	Cat # 15596018
Dynabeads protein A for Immunoprecipitation	Thermo Fisher Scientific	Cat # 10001D
Dynabeads protein G for Immunoprecipitation	Thermo Fisher Scientific	Cat # 10003D
Dynabeads streptavidin T1 for biotin immunoprecipitation	Thermo Fisher Scientific	Cat # 65601
KAPA Hyper Prep Kit	Roche Diagnostics	Cat # KK8502
KAPA mRNA Hyper Prep Kit	Roche Diagnostics	Cat # 08098115702
KAPA Dual-Unique Index Kit	Roche Diagnostics	Cat # 08861919702
SureSelect Custom(pcHiC Probes used in this study)	Agilent Technologies	Cat # 5190-4816
SureSelect XT Library Prep Kit ILM	Agilent Technologies	Cat # 5500-0132
QuikChange XL Site-Directed Mutagenesis Kit	Agilent Technologies	Cat # 200516-5
SureSelect Target Enrichment Box1	Agilent Technologies	Cat # 5190-8645
SureSelect Target Enrichment Kit ILM Indexing Hyb Module Box2	Agilent Technologies	Cat # 5190-4455
Illumina Tagment DNA Enzyme and Buffer	Illumina	Cat # 20034210
Deposited Data
ATAC-Seq of B2B cell line	This paper
ChIP-Seq	This paper
RNA-Seq	This paper
pcHiC	This paper
ATAC-Seq of A549 cell line	ENCODE	ENCFF022FVS, ENCFF793VAW
ChIP-Seq of Rad21 in A549 cell line	ENCODE	ENCFF000VQI, ENCFF000VQK
ChIP-Seq of CTCF in A549 cell line	ENCODE	ENCFF000VPD, ENCFF000VPF
Experimental Models: cells
A549	ATCC	RRID: CVCL_0023
BEAS-2B(“B2B”)	ATCC	RRID: CVCL_0168
Software and Algorithms
Bowtie2	Langmead and Salzberg. 2012(Langmead and Salzberg 2012)	https://bowtie-bio.sourceforge.net/bowtie2/index.shtml
STAR	Dobin et al., 2013(Dobin et al. 2013)	RRID:SCR_004463
Samtools	Li et al., 2009(Li et al. 2009)	RRID:SCR_002105
Bedtools	Quinlan and Hall. 2010(Quinlan and Hall 2010)	RRID:SCR_006646
Macs2	Zhang et al., 2008(Zhang et al. 2008)	https://github.com/macs3-project/MACS
bedSort	Kent et al., 2010(Kent et al. 2010)	https://genome.ucsc.edu/goldenPath/help/bigWig.html
bedClip	Kent et al., 2010(Kent et al. 2010)	https://genome.ucsc.edu/goldenPath/help/bigWig.html
bedGraphToBigWig	Kent et al., 2010(Kent et al. 2010)	https://genome.ucsc.edu/goldenPath/help/bigWig.html
HOMER	Heinz et al., 2010(Heinz et al. 2010)	RRID:SCR_010881
RStudio	N/A	https://github.com/rstudio
HTSeq	Putri et al., 2022(Putri et al. 2022)	RRID:SCR_005514
CuffLink	Trapnell et al., 2016(Trapnell et al. 2012)	RRID:SCR_014597
DESeq2	Love et al., 2014(Love et al. 2014)	RRID:SCR_000154
Diffbind	Stark et al., 2011(Ross-Innes et al. 2012)	RRID:SCR_012918
Umap	Konopka et al., 2013(McInnes et al. 2018)	https://cran.r-project.org/web/packages/umap/index.html
Maftools	Mayakonda et al., 2018(Mayakonda et al. 2018)	https://www.bioconductor.org/packages/release/bioc/html/maftools.html
HiCUP	Wingett et al., 2016(Wingett et al. 2015)	RRID:SCR_005569
CHICAGO	Cairns et al., 2016(Cairns et al. 2016)	https://bioconductor.org/packages/release/bioc/vignettes/Chicago/inst/doc/Chicago.html
Deeptools	Ramirez et al., 2016(Ramirez et al. 2016)	RRID:SCR_016366
TCGAbiolinks	Colaprico et al., 2016(Colaprico et al. 2016)	https://bioconductor.org/packages/release/bioc/html/TCGAbiolinks.html
DAVID	Sherman et al., 2022(Sherman et al. 2022)	https://david.ncifcrf.gov/
GSEA	Subramanian et al. 2005(J 2005)	https://www.gsea-msigdb.org/gsea/index.jsp
Biorender	N/A	https://www.biorender.com/
WashU Epigenome Browser	Li et al., 2022(Li et al. 2022)	https://epigenomegateway.readthedocs.io/en/latest/
