# Supplementary material for: AP-1 promotes oncogenic transcription in lung cancer cells by bridging promoter-enhancer interactions
Source: Cancer Gene Ther. 2025 Dec 3;33(3):301–13. doi: 10.1038/s41417-025-00974-w (PMC13109059; doi:10.1038/s41417-025-00974-w)
Supplement: Supplementary file 9 — Supplementary Table 9 [file 41417_2025_974_MOESM9_ESM.xlsx]

## Sheet: Primers
rtqPCR_SRC_1_F	AACAAGAGCAAGCCCAAGGA
rtqPCR_SRC_1_R	GGAGTTGAAGCCTCCGAACA
rtqPCR_CCNE1_F	AGAGAGGAAGTCTGGAAAATCATGT
rtqPCR_CCNE1_R	TTGCTCGCATTTTTGGCTGC
rtqPCR_GAPDH_F	gggagccaaaagggtcatca
rtqPCR_GAPDH_R	tgatggcatggactgtggtc
ChIP_qPCR_Hsp90ab1_1_F	GGACGCGAGATGTGTAGGG
ChIP_qPCR_Hsp90ab1_1_R	TAAACGGTGTCTCTACGGGC
ChIP_qPCR_SRC_2_F	TGGCCTGAAGGACTGGAGAT
ChIP_qPCR_SRC_2_R	tccaggtattcgcagagcac
ChIP_qPCR_NegCtrl_1_F	gggctcgtggattcactcaa
ChIP_qPCR_NegCtrl_1_R	CCCTCCAAGGAAGCGTACTG

## Sheet: ChIP_qPCR
Sample	Target Region	Replicate	Ct	Ct Confidence
A549	SRC_Enhancer	1	23.6899	0.988043
A549	SRC_Enhancer	2	23.5963	0.992926
A549	SRC_Enhancer	3	22.9686	0.981197
A549	Hsp90ab1_Promoter	1	22.6733	0.985553
A549	Hsp90ab1_Promoter	2	22.1299	0.982567
A549	Hsp90ab1_Promoter	3	23.0196	0.992643
A549	Negative_Control	1	32.9135	0.983165
A549	Negative_Control	2	32.0882	0.993718
A549	Negative_Control	3	32.0286	0.988769
A549	IgG	1	35.0405	0.991881
A549	IgG	2	35.5346	0.984002
A549	IgG	3	35.0562	0.993138
A549	Input	1	17.9085	0.989135
A549	Input	2	18.3036	0.980009
A549	Input	3	18.999	0.98617
H23	SRC_Enhancer	1	23.3046	0.987129
H23	SRC_Enhancer	2	23.1665	0.988089
H23	SRC_Enhancer	3	23.156	0.981815
H23	Hsp90ab1_Promoter	1	22.8813	0.981065
H23	Hsp90ab1_Promoter	2	22.7284	0.983214
H23	Hsp90ab1_Promoter	3	22.9565	0.992112
H23	Negative_Control	1	34.9508	0.990936
H23	Negative_Control	2	34.9494	0.992925
H23	Negative_Control	3	34.9628	0.983747
H23	IgG	1	35.5182	0.994989
H23	IgG	2	35.6435	0.987285
H23	IgG	3	35.1269	0.986825
H23	Input	1	18.268	0.982322
H23	Input	2	18.2574	0.980857
H23	Input	3	18.0231	0.988926
BEAS-2B	SRC_Enhancer	1	29.7765	0.988918
BEAS-2B	SRC_Enhancer	2	30.0197	0.983064
BEAS-2B	SRC_Enhancer	3	29.9842	0.984743
BEAS-2B	Hsp90ab1_Promoter	1	28.9139	0.993978
BEAS-2B	Hsp90ab1_Promoter	2	28.0468	0.992506
BEAS-2B	Hsp90ab1_Promoter	3	28.2553	0.989951
BEAS-2B	Negative_Control	1	34.6982	0.984085
BEAS-2B	Negative_Control	2	33.0626	0.987328
BEAS-2B	Negative_Control	3	32.9637	0.980053
BEAS-2B	IgG	1	35.6846	0.986415
BEAS-2B	IgG	2	35.805	0.992519
BEAS-2B	IgG	3	35.6733	0.983743
BEAS-2B	Input	1	21.2153	0.982318
BEAS-2B	Input	2	20.4454	0.971811
BEAS-2B	Input	3	21.7808	0.996905

## Sheet: RT_qPCR
Sample	Target Region	Replicate	Ct	Ct Confidence
A549	SRC	1	24.6123	0.991842
A549	SRC	2	23.7843	0.992926
A549	SRC	3	24.7056	0.981197
A549	CCNE1	1	25.0503	0.985553
A549	CCNE1	2	24.8809	0.982567
A549	CCNE1	3	25.121	0.992643
A549	GAPDH	1	24.2005	0.989135
A549	GAPDH	2	24.3506	0.980009
A549	GAPDH	3	24.101	0.98617
H23	SRC	1	24.9046	0.987129
H23	SRC	2	25.1665	0.988089
H23	SRC	3	24.156	0.981815
H23	CCNE1	1	25.3813	0.981065
H23	CCNE1	2	25.7284	0.983214
H23	CCNE1	3	25.9565	0.992112
H23	GAPDH	1	24.4003	0.982322
H23	GAPDH	2	24.5204	0.980857
H23	GAPDH	3	24.3001	0.988926
BEAS-2B	SRC	1	29.0776	0.988918
BEAS-2B	SRC	2	30.0197	0.983064
BEAS-2B	SRC	3	29.9842	0.984743
BEAS-2B	CCNE1	1	28.9139	0.993978
BEAS-2B	CCNE1	2	31.0468	0.992506
BEAS-2B	CCNE1	3	31.2553	0.989951
BEAS-2B	GAPDH	1	27.2003	0.982318
BEAS-2B	GAPDH	2	27.4504	0.971811
BEAS-2B	GAPDH	3	27.1008	0.996905
